# Supplementary material for: Ring‐Opening Arylation of Cyclic Diaryliodoniums via Cyclic Triaryliodanes as Aryne Precursors and Dynamic Aryl Reservoirs
Source: Angew Chem Int Ed Engl. 2026 May 1;65(24):e6935149. doi: 10.1002/anie.6935149 (PMC13245596; doi:10.1002/anie.6935149)
Supplement: Supplementary file 1 — Supporting File 1: anie72419‐sup‐0001‐Data.zip. [file ANIE-65-e6935149-s001.zip]

Archive with 3 entries (3 files):
- compound7.cif
- compound3at.cif
- compound5.cif
