# Supplementary material for: Ring‐Opening Arylation of Cyclic Diaryliodoniums via Cyclic Triaryliodanes as Aryne Precursors and Dynamic Aryl Reservoirs
Source: Angew Chem Int Ed Engl. 2026 May 1;65(24):e6935149. doi: 10.1002/anie.6935149 (PMC13245596; doi:10.1002/anie.6935149)
Supplement: Supplementary file 1 — Supporting File 1: anie72419‐sup‐0001‐Data.zip. [file ANIE-65-e6935149-s001.zip › compound7.cif]

data_exp_26_auto
_audit_creation_date               2025-12-23
_audit_creation_method
;
Olex2 1.5-ac7-018
(compiled 2025.08.06 svn.rb7424aed for Rigaku Oxford Diffraction, GUI svn.r7314)
;
_shelx_SHELXL_version_number       '2018/3'
_audit_contact_author_address      ?
_audit_contact_author_email        ?
_audit_contact_author_name         ''
_audit_contact_author_phone        ?
_publ_contact_author_id_orcid      ?
_publ_section_references
;
Dolomanov, O.V., Bourhis, L.J., Gildea, R.J, Howard, J.A.K. & Puschmann, H.
 (2009), J. Appl. Cryst. 42, 339-341.

Sheldrick, G.M. (2015). Acta Cryst. A71, 3-8.

Sheldrick, G.M. (2015). Acta Cryst. C71, 3-8.
;
_chemical_name_common              ?
_chemical_name_systematic          ?
_chemical_formula_moiety           'C38 H22 Cl2 F6'
_chemical_formula_sum              'C38 H22 Cl2 F6'
_chemical_formula_weight           663.45
_chemical_melting_point            ?
_chemical_oxdiff_formula           C38H22Cl2F6
loop_
  _atom_type_symbol
  _atom_type_description
  _atom_type_scat_dispersion_real
  _atom_type_scat_dispersion_imag
  _atom_type_scat_source
 'C' 'C' 0.0181 0.0091 'International Tables Vol C Tables 4.2.6.8 and 6.1.1.4'
 'H' 'H' 0.0000 0.0000 'International Tables Vol C Tables 4.2.6.8 and 6.1.1.4'
 'Cl' 'Cl' 0.3639 0.7018 'International Tables Vol C Tables 4.2.6.8 and 6.1.1.4'
 'F' 'F' 0.0727 0.0534 'International Tables Vol C Tables 4.2.6.8 and 6.1.1.4'

_shelx_space_group_comment
;
The symmetry employed for this shelxl refinement is uniquely defined
by the following loop, which should always be used as a source of
symmetry information in preference to the above space-group names.
They are only intended as comments.
;
_space_group_crystal_system        'monoclinic'
_space_group_IT_number             14
_space_group_name_H-M_alt          'P 1 21/c 1'
_space_group_name_Hall             '-P 2ybc'
loop_
  _space_group_symop_operation_xyz
 'x, y, z'
 '-x, y+1/2, -z+1/2'
 '-x, -y, -z'
 'x, -y-1/2, z-1/2'

_cell_length_a                     15.47557(12)
_cell_length_b                     9.75087(6)
_cell_length_c                     20.02468(17)
_cell_angle_alpha                  90
_cell_angle_beta                   100.3720(8)
_cell_angle_gamma                  90
_cell_volume                       2972.35(4)
_cell_formula_units_Z              4
_cell_measurement_reflns_used      24265
_cell_measurement_temperature      100.00(10)
_cell_measurement_theta_max        68.2620
_cell_measurement_theta_min        2.2060
_shelx_estimated_absorpt_T_max     ?
_shelx_estimated_absorpt_T_min     ?
_exptl_absorpt_coefficient_mu      2.543
_exptl_absorpt_correction_T_max    1.00000
_exptl_absorpt_correction_T_min    0.57478
_exptl_absorpt_correction_type     multi-scan
_exptl_absorpt_process_details
;
CrysAlisPro 1.171.44.128a (Rigaku Oxford Diffraction, 2025)
Empirical absorption correction using spherical harmonics,
implemented in SCALE3 ABSPACK scaling algorithm.
;
_exptl_absorpt_special_details     ?
_exptl_crystal_colour              'clear colourless'
_exptl_crystal_colour_lustre       clear
_exptl_crystal_colour_modifier     .
_exptl_crystal_colour_primary      colourless
_exptl_crystal_density_diffrn      1.483
_exptl_crystal_density_meas        ?
_exptl_crystal_density_method      ?
_exptl_crystal_description         block
_exptl_crystal_F_000               1352
_exptl_crystal_size_max            0.2
_exptl_crystal_size_mid            0.2
_exptl_crystal_size_min            0.05
_exptl_transmission_factor_max     ?
_exptl_transmission_factor_min     ?
_diffrn_reflns_av_R_equivalents    0.0272
_diffrn_reflns_av_unetI/netI       0.0169
_diffrn_reflns_Laue_measured_fraction_full  0.999
_diffrn_reflns_Laue_measured_fraction_max  0.993
_diffrn_reflns_limit_h_max         18
_diffrn_reflns_limit_h_min         -18
_diffrn_reflns_limit_k_max         7
_diffrn_reflns_limit_k_min         -11
_diffrn_reflns_limit_l_max         23
_diffrn_reflns_limit_l_min         -24
_diffrn_reflns_number              29455
_diffrn_reflns_point_group_measured_fraction_full  0.999
_diffrn_reflns_point_group_measured_fraction_max  0.993
_diffrn_reflns_theta_full          67.684
_diffrn_reflns_theta_max           68.322
_diffrn_reflns_theta_min           2.903
_diffrn_ambient_environment        N~2~
_diffrn_ambient_temperature        100.00(10)
_diffrn_detector                   'Hybrid Pixel Array Detector'
_diffrn_detector_area_resol_mean   10.0000
_diffrn_detector_type              HyPix-Bantam
_diffrn_measured_fraction_theta_full  0.999
_diffrn_measured_fraction_theta_max  0.993
_diffrn_measurement_details
;
List of Runs (angles in degrees, time in seconds):

  # Type    Start    End  Width  t~exp~   \w     \q     \k     \f   Frames
--------------------------------------------------------------------------
  1  \w     19.00  96.00   0.50    0.20    --   36.86-138.00-150.00  154
  2  \w     19.00  96.00   0.50    0.20    --   36.86-138.00  60.00  154
  3  \w    -35.00  69.00   0.50    0.20    --   36.86 -92.00 -60.00  208
  4  \w    -35.00  69.00   0.50    0.20    --   36.86 -92.00 -60.00  208
  5  \w     27.00  57.00   0.50    0.51    --   93.82 -50.00-180.00   60
  6  \w    -29.00  43.00   0.50    0.20    --   36.86 -38.00  30.00  144
  7  \w    -40.00  26.00   0.50    0.20    --   36.86  -8.00  99.00  132
  8  \w     75.00 161.00   0.50    0.51    --   93.82  50.00 150.00  172
  9  \w     70.00 162.00   0.50    0.51    --   93.82  68.00-120.00  184
 10  \w     80.00 162.00   0.50    0.51    --   93.82  33.00-150.00  164
 11  \w    -23.00 114.00   0.50    0.20    --   36.86   8.00 -85.00  274
 12  \w    -23.00 114.00   0.50    0.20    --   36.86   8.00 -85.00  274
 13  \w     34.00 171.00   0.50    0.51    --   93.82   8.00 -85.00  274
 14  \w     24.00 124.00   0.50    0.51    --   93.82 -87.00  60.00  200
 15  \w     24.00 124.00   0.50    0.51    --   93.82 -87.00  60.00  200
 16  \w    -63.00  28.00   0.50    0.20    --  -39.99  64.00 -30.00  182
 17  \w    -26.00  37.00   0.50    0.20    --  -39.99   8.00 -85.00  126
 18  \w    -43.00  26.00   0.50    0.20    --  -39.99  38.00 -90.00  138
 19  \w    -83.00 -29.00   0.50    0.51    --  -96.95  68.00   0.00  108
 20  \w    -83.00 -29.00   0.50    0.51    --  -96.95  68.00  90.00  108
 21  \w    -57.00 -30.00   0.50    0.51    --  -96.95  50.00 -30.00   54
 22  \w    -68.00 -43.00   0.50    0.51    --  -96.95  59.00-150.00   50
 23  \w    -57.00 -30.00   0.50    0.51    --  -96.95  50.00-180.00   54
 24  \w    -57.00 -30.00   0.50    0.51    --  -96.95  50.00-150.00   54
 25  \w    -57.00 -30.00   0.50    0.51    --  -96.95  50.00-120.00   54
 26  \w    -57.00 -30.00   0.50    0.51    --  -96.95  50.00 -90.00   54
 27  \w    -57.00 -32.00   0.50    0.51    --  -96.95  50.00   0.00   50
 28  \w    -57.00 -32.00   0.50    0.51    --  -96.95  50.00 120.00   50
 29  \w   -110.00 -30.00   0.50    0.51    --  -96.95 117.00  30.00  160
 30  \w   -106.00 -23.00   0.50    0.51    --  -96.95  96.00  90.00  166
 31  \w   -106.00 -23.00   0.50    0.51    --  -96.95  96.00  90.00  166
 32  \w   -106.00 -23.00   0.50    0.51    --  -96.95  96.00   0.00  166
 33  \w   -110.00 -30.00   0.50    0.51    --  -96.95 117.00  30.00  160
 34  \w   -110.00 -30.00   0.50    0.51    --  -96.95 117.00-180.00  160
 35  \w   -117.00   6.00   0.50    0.20    --  -39.99  -8.00  99.00  246
 36  \w   -106.00 -24.00   0.50    0.20    --  -39.99 -38.00 -30.00  164
 37  \w   -174.00 -51.00   0.50    0.51    --  -96.95  -8.00  99.00  246
;
_diffrn_measurement_device         'four-circle diffractometer'
_diffrn_measurement_device_type   
 'XtaLAB Synergy, Single source at home/near, HyPix-Bantam'
_diffrn_measurement_method         '\w scans'
_diffrn_orient_matrix_type        
 'CrysAlisPro convention (1999,Acta A55,543-557)'
_diffrn_orient_matrix_UB_11        0.0407342000
_diffrn_orient_matrix_UB_12        -0.0164739000
_diffrn_orient_matrix_UB_13        -0.0643160000
_diffrn_orient_matrix_UB_21        0.0924816000
_diffrn_orient_matrix_UB_22        -0.0021648000
_diffrn_orient_matrix_UB_23        0.0440922000
_diffrn_orient_matrix_UB_31        -0.0055106000
_diffrn_orient_matrix_UB_32        -0.1570921000
_diffrn_orient_matrix_UB_33        0.0061183000
_diffrn_oxdiff_digest_hkl
;
43b98f58928e57985fe3e619c1d336c862e73e
;
_diffrn_oxdiff_digest_od_ed
;

;
_diffrn_oxdiff_measurement_exp_name  exp_26.par
_diffrn_radiation_monochromator    mirror
_diffrn_radiation_probe            x-ray
_diffrn_radiation_type             'Cu K\a'
_diffrn_radiation_wavelength       1.54184
_diffrn_source                     'micro-focus sealed X-ray tube'
_diffrn_source_type                'PhotonJet (Cu) X-ray Source'
_reflns_Friedel_coverage           0.000
_reflns_Friedel_fraction_full      .
_reflns_Friedel_fraction_max       .
_reflns_number_gt                  5121
_reflns_number_total               5406
_reflns_special_details
;
 Reflections were merged by SHELXL according to the crystal
 class for the calculation of statistics and refinement.
 
 _reflns_Friedel_fraction is defined as the number of unique
 Friedel pairs measured divided by the number that would be
 possible theoretically, ignoring centric projections and
 systematic absences.
;
_reflns_threshold_expression       'I > 2\s(I)'
_computing_cell_refinement         'CrysAlisPro 1.171.44.128a (Rigaku OD, 2025)'
_computing_data_collection         'CrysAlisPro 1.171.44.128a (Rigaku OD, 2025)'
_computing_data_reduction          'CrysAlisPro 1.171.44.128a (Rigaku OD, 2025)'
_computing_molecular_graphics      'Olex2 1.5-ac7-018 (Dolomanov et al., 2009)'
_computing_publication_material    'Olex2 1.5-ac7-018 (Dolomanov et al., 2009)'
_computing_structure_refinement    'SHELXL 2018/3 (Sheldrick, 2015)'
_computing_structure_solution      'SHELXT  (Sheldrick, 2015)'
_refine_diff_density_max           0.563
_refine_diff_density_min           -0.553
_refine_diff_density_rms           0.055
_refine_ls_extinction_coef         0.00027(7)
_refine_ls_extinction_expression  
 'Fc^*^=kFc[1+0.001xFc^2^\l^3^/sin(2\q)]^-1/4^'
_refine_ls_extinction_method       'SHELXL-2018/3 (Sheldrick 2018)'
_refine_ls_goodness_of_fit_ref     1.036
_refine_ls_hydrogen_treatment      constr
_refine_ls_matrix_type             full
_refine_ls_number_parameters       416
_refine_ls_number_reflns           5406
_refine_ls_number_restraints       0
_refine_ls_R_factor_all            0.0397
_refine_ls_R_factor_gt             0.0382
_refine_ls_restrained_S_all        1.036
_refine_ls_shift/su_max            0.001
_refine_ls_shift/su_mean           0.000
_refine_ls_structure_factor_coef   Fsqd
_refine_ls_weighting_details      
 'w=1/[\s^2^(Fo^2^)+(0.0534P)^2^+2.8504P] where P=(Fo^2^+2Fc^2^)/3'
_refine_ls_weighting_scheme        calc
_refine_ls_wR_factor_gt            0.1022
_refine_ls_wR_factor_ref           0.1034
_refine_special_details            ?
_olex2_refinement_description
;
1. Fixed Uiso
 At 1.2 times of:
  All C(H) groups
2.a Aromatic/amide H refined with riding coordinates:
 C37(H37), C12(H12), C22(H22), C10(H10), C33(H33), C36(H36), C25(H25), C3(H3),
 C34(H34), C30(H30), C28(H28), C24(H24), C6(H6), C16(H16), C9(H9), C5(H5),
 C18(H18), C35(H35), C17(H17), C15(H15), C27(H27), C14(H14)
;
_atom_sites_solution_hydrogens     geom
_atom_sites_solution_primary       dual
_atom_sites_solution_secondary     ?
loop_
  _atom_site_label
  _atom_site_type_symbol
  _atom_site_fract_x
  _atom_site_fract_y
  _atom_site_fract_z
  _atom_site_U_iso_or_equiv
  _atom_site_adp_type
  _atom_site_occupancy
  _atom_site_site_symmetry_order
  _atom_site_calc_flag
  _atom_site_refinement_flags_posn
  _atom_site_refinement_flags_adp
  _atom_site_refinement_flags_occupancy
  _atom_site_disorder_assembly
  _atom_site_disorder_group
 Cl46 Cl 0.60304(3) 0.47093(4) 0.08035(2) 0.02056(12) Uani 1 1 d . . . . .
 Cl19 Cl 0.68713(3) -0.47135(4) -0.15155(2) 0.02362(13) Uani 1 1 d . . . . .
 F43 F 0.39951(7) -0.06003(12) 0.19520(6) 0.0307(3) Uani 1 1 d . . . . .
 F39 F 1.03547(9) -0.32839(15) 0.01380(8) 0.0525(4) Uani 1 1 d . . . . .
 F44 F 0.47575(8) -0.1361(2) 0.28644(6) 0.0545(4) Uani 1 1 d . . . . .
 C26 C 0.78066(11) -0.16072(17) 0.11260(8) 0.0144(3) Uani 1 1 d . . . . .
 C37 C 0.84013(11) 0.20117(18) 0.11474(9) 0.0178(4) Uani 1 1 d . . . . .
 H37 H 0.861011 0.195495 0.073022 0.021 Uiso 1 1 calc R U . . .
 C1 C 0.66160(11) 0.04978(17) 0.00311(8) 0.0145(3) Uani 1 1 d . . . . .
 F40 F 1.06597(9) -0.11731(14) 0.03238(9) 0.0506(4) Uani 1 1 d . . . . .
 C11 C 0.67324(11) -0.08438(17) -0.02917(8) 0.0147(3) Uani 1 1 d . . . . .
 C4 C 0.62563(11) 0.30929(17) 0.05048(9) 0.0158(3) Uani 1 1 d . . . . .
 C12 C 0.74331(11) -0.10426(17) -0.06363(8) 0.0152(3) Uani 1 1 d . . . . .
 H12 H 0.786159 -0.033951 -0.061880 0.018 Uiso 1 1 calc R U . . .
 C31 C 0.84311(11) -0.05414(17) 0.12043(8) 0.0149(3) Uani 1 1 d . . . . .
 F41 F 1.09081(9) -0.2615(2) 0.11235(8) 0.0662(5) Uani 1 1 d . . . . .
 C22 C 0.55141(11) -0.05688(17) 0.14190(8) 0.0148(3) Uani 1 1 d . . . . .
 H22 H 0.506763 0.009299 0.127933 0.018 Uiso 1 1 calc R U . . .
 C10 C 0.61130(11) -0.18903(18) -0.03098(8) 0.0157(3) Uani 1 1 d . . . . .
 H10 H 0.563996 -0.178639 -0.007038 0.019 Uiso 1 1 calc R U . . .
 C2 C 0.63714(10) 0.06400(17) 0.06744(8) 0.0130(3) Uani 1 1 d . . . . .
 F45 F 0.41443(9) -0.27496(13) 0.20973(10) 0.0561(5) Uani 1 1 d . . . . .
 C33 C 0.79928(11) 0.09203(19) 0.21227(9) 0.0181(4) Uani 1 1 d . . . . .
 H33 H 0.791738 0.011457 0.237263 0.022 Uiso 1 1 calc R U . . .
 C36 C 0.82291(12) 0.32853(18) 0.14027(10) 0.0218(4) Uani 1 1 d . . . . .
 H36 H 0.831481 0.409435 0.115849 0.026 Uiso 1 1 calc R U . . .
 C25 C 0.67878(11) -0.25207(17) 0.18234(9) 0.0171(3) Uani 1 1 d . . . . .
 H25 H 0.722239 -0.320243 0.195952 0.020 Uiso 1 1 calc R U . . .
 C3 C 0.61883(10) 0.19496(17) 0.08996(8) 0.0146(3) Uani 1 1 d . . . . .
 H3 H 0.601545 0.205316 0.132858 0.017 Uiso 1 1 calc R U . . .
 C34 C 0.78270(12) 0.2195(2) 0.23787(9) 0.0226(4) Uani 1 1 d . . . . .
 H34 H 0.764105 0.225978 0.280453 0.027 Uiso 1 1 calc R U . . .
 C30 C 0.92380(11) -0.07724(18) 0.10024(8) 0.0167(3) Uani 1 1 d . . . . .
 H30 H 0.966062 -0.005612 0.104614 0.020 Uiso 1 1 calc R U . . .
 C20 C 0.69406(11) -0.15161(17) 0.13566(8) 0.0137(3) Uani 1 1 d . . . . .
 C28 C 0.88160(12) -0.30841(18) 0.06590(9) 0.0185(4) Uani 1 1 d . . . . .
 H28 H 0.894427 -0.394306 0.047524 0.022 Uiso 1 1 calc R U . . .
 C8 C 0.68789(11) -0.32391(17) -0.10198(8) 0.0163(3) Uani 1 1 d . . . . .
 C24 C 0.60255(12) -0.25498(18) 0.20913(9) 0.0189(4) Uani 1 1 d . . . . .
 H24 H 0.593868 -0.323628 0.240939 0.023 Uiso 1 1 calc R U . . .
 C6 C 0.66956(12) 0.16883(18) -0.03448(9) 0.0186(4) Uani 1 1 d . . . . .
 H6 H 0.687865 0.160508 -0.077102 0.022 Uiso 1 1 calc R U . . .
 C16 C 0.96190(12) -0.2538(2) -0.21424(10) 0.0274(4) Uani 1 1 d . . . . .
 H16 H 1.006615 -0.261272 -0.240920 0.033 Uiso 1 1 calc R U . . .
 C32 C 0.82714(10) 0.08157(18) 0.14959(8) 0.0155(3) Uani 1 1 d . . . . .
 C9 C 0.61837(11) -0.30795(18) -0.06748(8) 0.0172(3) Uani 1 1 d . . . . .
 H9 H 0.575706 -0.378449 -0.068897 0.021 Uiso 1 1 calc R U . . .
 C5 C 0.65176(12) 0.29802(18) -0.01186(9) 0.0191(4) Uani 1 1 d . . . . .
 H5 H 0.657328 0.377102 -0.038473 0.023 Uiso 1 1 calc R U . . .
 C13 C 0.82717(11) -0.23510(18) -0.13808(8) 0.0172(3) Uani 1 1 d . . . . .
 C23 C 0.53884(11) -0.15584(17) 0.18877(8) 0.0161(3) Uani 1 1 d . . . . .
 C18 C 0.87838(12) -0.3538(2) -0.13584(10) 0.0230(4) Uani 1 1 d . . . . .
 H18 H 0.867495 -0.428905 -0.108298 0.028 Uiso 1 1 calc R U . . .
 C29 C 0.94334(11) -0.20306(18) 0.07389(9) 0.0175(4) Uani 1 1 d . . . . .
 C7 C 0.75282(11) -0.22306(18) -0.10042(8) 0.0156(3) Uani 1 1 d . . . . .
 C35 C 0.79320(12) 0.33781(19) 0.20144(10) 0.0240(4) Uani 1 1 d . . . . .
 H35 H 0.780042 0.424858 0.218415 0.029 Uiso 1 1 calc R U . . .
 C17 C 0.94527(13) -0.3623(2) -0.17381(10) 0.0276(4) Uani 1 1 d . . . . .
 H17 H 0.979758 -0.443317 -0.171954 0.033 Uiso 1 1 calc R U . . .
 C15 C 0.91320(12) -0.1344(2) -0.21568(9) 0.0252(4) Uani 1 1 d . . . . .
 H15 H 0.925184 -0.059049 -0.242648 0.030 Uiso 1 1 calc R U . . .
 C21 C 0.62875(11) -0.05230(17) 0.11460(8) 0.0132(3) Uani 1 1 d . . . . .
 C27 C 0.80135(11) -0.28601(17) 0.08513(9) 0.0170(3) Uani 1 1 d . . . . .
 H27 H 0.759041 -0.357626 0.079557 0.020 Uiso 1 1 calc R U . . .
 C14 C 0.84637(12) -0.1251(2) -0.17736(9) 0.0205(4) Uani 1 1 d . . . . .
 H14 H 0.813552 -0.042646 -0.178106 0.025 Uiso 1 1 calc R U . . .
 C42 C 0.45790(12) -0.15657(19) 0.21993(9) 0.0210(4) Uani 1 1 d . . . . .
 C38 C 1.03275(12) -0.22684(19) 0.05765(10) 0.0217(4) Uani 1 1 d . . . . .

loop_
  _atom_site_aniso_label
  _atom_site_aniso_U_11
  _atom_site_aniso_U_22
  _atom_site_aniso_U_33
  _atom_site_aniso_U_23
  _atom_site_aniso_U_13
  _atom_site_aniso_U_12
 Cl46 0.0234(2) 0.0121(2) 0.0281(2) -0.00006(15) 0.00964(17) -0.00048(15)
 Cl19 0.0306(2) 0.0188(2) 0.0232(2) -0.00376(16) 0.00928(18) -0.00314(17)
 F43 0.0263(6) 0.0371(7) 0.0329(6) 0.0063(5) 0.0169(5) 0.0073(5)
 F39 0.0336(7) 0.0520(9) 0.0798(11) -0.0364(8) 0.0317(7) -0.0069(6)
 F44 0.0299(7) 0.1199(14) 0.0165(6) 0.0029(7) 0.0118(5) 0.0019(8)
 C26 0.0154(8) 0.0144(8) 0.0130(8) 0.0033(6) 0.0018(6) 0.0014(6)
 C37 0.0144(8) 0.0174(8) 0.0221(9) 0.0001(7) 0.0045(7) -0.0025(7)
 C1 0.0132(8) 0.0148(8) 0.0152(8) 0.0011(6) 0.0019(6) -0.0007(6)
 F40 0.0410(8) 0.0330(7) 0.0902(11) 0.0089(7) 0.0455(8) 0.0027(6)
 C11 0.0166(8) 0.0159(8) 0.0113(7) 0.0023(6) 0.0017(6) 0.0006(6)
 C4 0.0146(8) 0.0127(8) 0.0205(8) -0.0002(6) 0.0037(6) -0.0006(6)
 C12 0.0166(8) 0.0152(8) 0.0140(8) 0.0021(6) 0.0030(6) -0.0022(6)
 C31 0.0167(8) 0.0152(8) 0.0128(8) 0.0026(6) 0.0027(6) 0.0005(6)
 F41 0.0258(7) 0.1324(16) 0.0406(8) 0.0162(9) 0.0065(6) 0.0296(9)
 C22 0.0153(8) 0.0139(8) 0.0154(8) -0.0013(6) 0.0034(6) -0.0016(6)
 C10 0.0157(8) 0.0177(8) 0.0140(8) 0.0012(6) 0.0033(6) 0.0002(6)
 C2 0.0108(7) 0.0135(8) 0.0147(8) 0.0019(6) 0.0021(6) -0.0015(6)
 F45 0.0415(8) 0.0234(7) 0.1168(14) -0.0091(7) 0.0499(9) -0.0144(6)
 C33 0.0161(8) 0.0211(9) 0.0168(8) -0.0005(7) 0.0025(6) -0.0020(7)
 C36 0.0185(9) 0.0152(9) 0.0308(10) -0.0004(7) 0.0021(7) -0.0031(7)
 C25 0.0200(8) 0.0127(8) 0.0188(8) 0.0018(6) 0.0042(7) 0.0010(7)
 C3 0.0122(7) 0.0154(8) 0.0168(8) 0.0004(6) 0.0044(6) -0.0011(6)
 C34 0.0185(9) 0.0289(10) 0.0205(9) -0.0079(8) 0.0038(7) -0.0008(7)
 C30 0.0158(8) 0.0171(8) 0.0171(8) 0.0020(7) 0.0028(6) -0.0017(7)
 C20 0.0156(8) 0.0121(8) 0.0136(8) -0.0017(6) 0.0034(6) -0.0028(6)
 C28 0.0221(9) 0.0143(8) 0.0201(9) 0.0014(7) 0.0063(7) 0.0031(7)
 C8 0.0208(8) 0.0151(8) 0.0128(8) 0.0000(6) 0.0026(6) 0.0000(7)
 C24 0.0256(9) 0.0153(8) 0.0169(8) 0.0024(7) 0.0071(7) -0.0041(7)
 C6 0.0221(9) 0.0195(9) 0.0149(8) 0.0021(7) 0.0053(7) -0.0010(7)
 C16 0.0170(9) 0.0440(12) 0.0227(9) -0.0068(8) 0.0075(7) -0.0019(8)
 C32 0.0114(7) 0.0163(8) 0.0182(8) -0.0012(7) 0.0011(6) -0.0014(6)
 C9 0.0178(8) 0.0168(8) 0.0167(8) 0.0013(7) 0.0024(6) -0.0033(7)
 C5 0.0240(9) 0.0148(8) 0.0194(9) 0.0048(7) 0.0060(7) -0.0012(7)
 C13 0.0159(8) 0.0213(9) 0.0142(8) -0.0035(7) 0.0024(6) -0.0014(7)
 C23 0.0182(8) 0.0163(8) 0.0144(8) -0.0030(6) 0.0047(6) -0.0048(7)
 C18 0.0225(9) 0.0216(9) 0.0258(9) -0.0022(7) 0.0066(7) 0.0006(7)
 C29 0.0169(8) 0.0198(9) 0.0163(8) 0.0027(7) 0.0045(6) 0.0029(7)
 C7 0.0167(8) 0.0172(8) 0.0131(8) 0.0024(6) 0.0031(6) 0.0004(6)
 C35 0.0207(9) 0.0190(9) 0.0312(10) -0.0106(8) 0.0015(8) 0.0001(7)
 C17 0.0210(9) 0.0303(10) 0.0323(10) -0.0078(9) 0.0067(8) 0.0040(8)
 C15 0.0205(9) 0.0358(11) 0.0202(9) 0.0026(8) 0.0066(7) -0.0041(8)
 C21 0.0158(8) 0.0121(8) 0.0120(7) -0.0018(6) 0.0029(6) -0.0022(6)
 C27 0.0182(8) 0.0133(8) 0.0198(8) 0.0023(7) 0.0041(7) -0.0006(6)
 C14 0.0193(9) 0.0249(9) 0.0180(8) 0.0008(7) 0.0052(7) -0.0001(7)
 C42 0.0223(9) 0.0207(9) 0.0215(9) 0.0009(7) 0.0080(7) -0.0039(7)
 C38 0.0211(9) 0.0210(9) 0.0244(9) 0.0004(7) 0.0078(7) 0.0021(7)

_geom_special_details
;
 All esds (except the esd in the dihedral angle between two l.s. planes)
 are estimated using the full covariance matrix.  The cell esds are taken
 into account individually in the estimation of esds in distances, angles
 and torsion angles; correlations between esds in cell parameters are only
 used when they are defined by crystal symmetry.  An approximate (isotropic)
 treatment of cell esds is used for estimating esds involving l.s. planes.
;
loop_
  _geom_bond_atom_site_label_1
  _geom_bond_atom_site_label_2
  _geom_bond_distance
  _geom_bond_site_symmetry_2
  _geom_bond_publ_flag
 Cl46 C4 1.7434(17) . ?
 Cl19 C8 1.7459(17) . ?
 F43 C42 1.337(2) . ?
 F39 C38 1.329(2) . ?
 F44 C42 1.326(2) . ?
 C26 C31 1.409(2) . ?
 C26 C20 1.497(2) . ?
 C26 C27 1.400(2) . ?
 C37 C36 1.387(3) . ?
 C37 C32 1.392(2) . ?
 C1 C11 1.484(2) . ?
 C1 C2 1.413(2) . ?
 C1 C6 1.401(2) . ?
 F40 C38 1.325(2) . ?
 C11 C12 1.400(2) . ?
 C11 C10 1.396(2) . ?
 C4 C3 1.382(2) . ?
 C4 C5 1.384(2) . ?
 C12 C7 1.395(2) . ?
 C31 C30 1.398(2) . ?
 C31 C32 1.485(2) . ?
 F41 C38 1.329(2) . ?
 C22 C23 1.384(2) . ?
 C22 C21 1.403(2) . ?
 C10 C9 1.385(2) . ?
 C2 C3 1.400(2) . ?
 C2 C21 1.496(2) . ?
 F45 C42 1.333(2) . ?
 C33 C34 1.386(3) . ?
 C33 C32 1.402(2) . ?
 C36 C35 1.387(3) . ?
 C25 C20 1.403(2) . ?
 C25 C24 1.381(2) . ?
 C34 C35 1.390(3) . ?
 C30 C29 1.390(2) . ?
 C20 C21 1.408(2) . ?
 C28 C29 1.392(3) . ?
 C28 C27 1.382(2) . ?
 C8 C9 1.388(2) . ?
 C8 C7 1.402(2) . ?
 C24 C23 1.389(3) . ?
 C6 C5 1.383(3) . ?
 C16 C17 1.384(3) . ?
 C16 C15 1.384(3) . ?
 C13 C18 1.399(3) . ?
 C13 C7 1.490(2) . ?
 C13 C14 1.393(3) . ?
 C23 C42 1.497(2) . ?
 C18 C17 1.393(3) . ?
 C29 C38 1.495(2) . ?
 C15 C14 1.397(2) . ?

loop_
  _geom_angle_atom_site_label_1
  _geom_angle_atom_site_label_2
  _geom_angle_atom_site_label_3
  _geom_angle
  _geom_angle_site_symmetry_1
  _geom_angle_site_symmetry_3
  _geom_angle_publ_flag
 C31 C26 C20 123.80(15) . . ?
 C27 C26 C31 119.12(15) . . ?
 C27 C26 C20 116.98(15) . . ?
 C36 C37 C32 120.70(16) . . ?
 C2 C1 C11 123.83(15) . . ?
 C6 C1 C11 117.84(15) . . ?
 C6 C1 C2 118.18(15) . . ?
 C12 C11 C1 120.14(15) . . ?
 C10 C11 C1 121.26(15) . . ?
 C10 C11 C12 118.38(15) . . ?
 C3 C4 Cl46 119.51(13) . . ?
 C3 C4 C5 121.11(16) . . ?
 C5 C4 Cl46 119.36(13) . . ?
 C7 C12 C11 122.69(15) . . ?
 C26 C31 C32 122.81(15) . . ?
 C30 C31 C26 118.65(16) . . ?
 C30 C31 C32 118.54(15) . . ?
 C23 C22 C21 121.35(16) . . ?
 C9 C10 C11 120.43(15) . . ?
 C1 C2 C21 124.67(15) . . ?
 C3 C2 C1 119.08(15) . . ?
 C3 C2 C21 116.26(14) . . ?
 C34 C33 C32 120.24(17) . . ?
 C35 C36 C37 120.02(17) . . ?
 C24 C25 C20 122.09(16) . . ?
 C4 C3 C2 120.73(15) . . ?
 C33 C34 C35 120.22(16) . . ?
 C29 C30 C31 121.23(16) . . ?
 C25 C20 C26 115.58(15) . . ?
 C25 C20 C21 118.79(15) . . ?
 C21 C20 C26 125.63(15) . . ?
 C27 C28 C29 118.93(16) . . ?
 C9 C8 Cl19 116.67(13) . . ?
 C9 C8 C7 121.80(16) . . ?
 C7 C8 Cl19 121.43(13) . . ?
 C25 C24 C23 118.85(16) . . ?
 C5 C6 C1 122.47(16) . . ?
 C15 C16 C17 119.81(17) . . ?
 C37 C32 C31 120.00(15) . . ?
 C37 C32 C33 118.89(16) . . ?
 C33 C32 C31 121.10(15) . . ?
 C10 C9 C8 119.89(16) . . ?
 C6 C5 C4 118.38(16) . . ?
 C18 C13 C7 122.26(16) . . ?
 C14 C13 C18 118.54(16) . . ?
 C14 C13 C7 119.20(15) . . ?
 C22 C23 C24 120.36(16) . . ?
 C22 C23 C42 121.09(16) . . ?
 C24 C23 C42 118.53(15) . . ?
 C17 C18 C13 120.29(18) . . ?
 C30 C29 C28 120.20(16) . . ?
 C30 C29 C38 119.50(16) . . ?
 C28 C29 C38 120.22(16) . . ?
 C12 C7 C8 116.80(15) . . ?
 C12 C7 C13 119.83(15) . . ?
 C8 C7 C13 123.31(15) . . ?
 C36 C35 C34 119.87(17) . . ?
 C16 C17 C18 120.55(18) . . ?
 C16 C15 C14 119.82(18) . . ?
 C22 C21 C2 116.56(14) . . ?
 C22 C21 C20 118.54(15) . . ?
 C20 C21 C2 124.82(14) . . ?
 C28 C27 C26 121.85(16) . . ?
 C13 C14 C15 120.95(17) . . ?
 F43 C42 C23 113.76(15) . . ?
 F44 C42 F43 105.70(16) . . ?
 F44 C42 F45 107.01(17) . . ?
 F44 C42 C23 112.30(15) . . ?
 F45 C42 F43 105.32(15) . . ?
 F45 C42 C23 112.17(15) . . ?
 F39 C38 F41 104.95(17) . . ?
 F39 C38 C29 113.56(15) . . ?
 F40 C38 F39 106.72(16) . . ?
 F40 C38 F41 105.57(17) . . ?
 F40 C38 C29 113.33(15) . . ?
 F41 C38 C29 112.02(15) . . ?

_shelx_res_file
;
TITL exp_26_auto in P21/c #14
    exp_26_auto.res
    created by SHELXL-2018/3 at 12:06:24 on 23-Dec-2025
CELL 1.54184 15.475574 9.750871 20.024676 90 100.372 90
ZERR 4 0.000117 0.000063 0.000166 0 0.0008 0
LATT 1
SYMM -X,0.5+Y,0.5-Z
SFAC C H Cl F
UNIT 152 88 8 24

L.S. 4
PLAN  5
TEMP -173
BOND
list 4
fmap 2
ACTA
REM <olex2.extras>
REM <HklSrc "%.\\exp_26_auto.hkl">
REM </olex2.extras>

WGHT    0.053400    2.850400
EXTI    0.000272
FVAR       2.85275
CL46  3    0.603036    0.470931    0.080348    11.00000    0.02336    0.01207 =
         0.02813   -0.00006    0.00964   -0.00048
CL19  3    0.687132   -0.471352   -0.151547    11.00000    0.03057    0.01877 =
         0.02318   -0.00376    0.00928   -0.00314
F43   4    0.399514   -0.060028    0.195204    11.00000    0.02634    0.03713 =
         0.03287    0.00633    0.01686    0.00733
F39   4    1.035466   -0.328391    0.013801    11.00000    0.03364    0.05204 =
         0.07982   -0.03636    0.03167   -0.00691
F44   4    0.475750   -0.136080    0.286443    11.00000    0.02993    0.11989 =
         0.01654    0.00292    0.01178    0.00190
C26   1    0.780660   -0.160724    0.112597    11.00000    0.01544    0.01436 =
         0.01303    0.00328    0.00184    0.00140
C37   1    0.840132    0.201172    0.114739    11.00000    0.01444    0.01739 =
         0.02210    0.00014    0.00454   -0.00246
AFIX  43
H37   2    0.861011    0.195495    0.073022    11.00000   -1.20000
AFIX   0
C1    1    0.661602    0.049785    0.003110    11.00000    0.01317    0.01475 =
         0.01520    0.00110    0.00187   -0.00074
F40   4    1.065970   -0.117311    0.032379    11.00000    0.04099    0.03297 =
         0.09023    0.00886    0.04547    0.00267
C11   1    0.673235   -0.084384   -0.029170    11.00000    0.01656    0.01590 =
         0.01131    0.00229    0.00171    0.00060
C4    1    0.625632    0.309288    0.050481    11.00000    0.01455    0.01267 =
         0.02048   -0.00024    0.00369   -0.00057
C12   1    0.743314   -0.104259   -0.063627    11.00000    0.01656    0.01522 =
         0.01400    0.00206    0.00301   -0.00216
AFIX  43
H12   2    0.786159   -0.033951   -0.061880    11.00000   -1.20000
AFIX   0
C31   1    0.843110   -0.054138    0.120431    11.00000    0.01666    0.01524 =
         0.01282    0.00264    0.00268    0.00051
F41   4    1.090809   -0.261480    0.112347    11.00000    0.02583    0.13242 =
         0.04060    0.01620    0.00654    0.02962
C22   1    0.551410   -0.056881    0.141904    11.00000    0.01532    0.01395 =
         0.01538   -0.00130    0.00339   -0.00163
AFIX  43
H22   2    0.506763    0.009299    0.127933    11.00000   -1.20000
AFIX   0
C10   1    0.611299   -0.189032   -0.030984    11.00000    0.01574    0.01772 =
         0.01401    0.00117    0.00334    0.00015
AFIX  43
H10   2    0.563996   -0.178639   -0.007038    11.00000   -1.20000
AFIX   0
C2    1    0.637142    0.064000    0.067439    11.00000    0.01077    0.01355 =
         0.01473    0.00191    0.00212   -0.00146
F45   4    0.414427   -0.274960    0.209727    11.00000    0.04150    0.02337 =
         0.11680   -0.00908    0.04992   -0.01437
C33   1    0.799279    0.092030    0.212265    11.00000    0.01610    0.02110 =
         0.01682   -0.00054    0.00250   -0.00200
AFIX  43
H33   2    0.791738    0.011457    0.237263    11.00000   -1.20000
AFIX   0
C36   1    0.822914    0.328531    0.140274    11.00000    0.01853    0.01516 =
         0.03081   -0.00044    0.00214   -0.00312
AFIX  43
H36   2    0.831481    0.409435    0.115849    11.00000   -1.20000
AFIX   0
C25   1    0.678780   -0.252071    0.182341    11.00000    0.02000    0.01269 =
         0.01877    0.00178    0.00417    0.00101
AFIX  43
H25   2    0.722239   -0.320243    0.195952    11.00000   -1.20000
AFIX   0
C3    1    0.618834    0.194958    0.089959    11.00000    0.01218    0.01539 =
         0.01676    0.00044    0.00435   -0.00110
AFIX  43
H3    2    0.601545    0.205316    0.132858    11.00000   -1.20000
AFIX   0
C34   1    0.782703    0.219457    0.237867    11.00000    0.01854    0.02887 =
         0.02051   -0.00786    0.00376   -0.00084
AFIX  43
H34   2    0.764105    0.225978    0.280453    11.00000   -1.20000
AFIX   0
C30   1    0.923805   -0.077239    0.100240    11.00000    0.01578    0.01705 =
         0.01706    0.00195    0.00277   -0.00166
AFIX  43
H30   2    0.966062   -0.005612    0.104614    11.00000   -1.20000
AFIX   0
C20   1    0.694055   -0.151612    0.135658    11.00000    0.01561    0.01208 =
         0.01363   -0.00171    0.00344   -0.00283
C28   1    0.881602   -0.308414    0.065897    11.00000    0.02210    0.01429 =
         0.02007    0.00137    0.00631    0.00314
AFIX  43
H28   2    0.894427   -0.394306    0.047524    11.00000   -1.20000
AFIX   0
C8    1    0.687891   -0.323912   -0.101976    11.00000    0.02084    0.01507 =
         0.01276    0.00004    0.00258   -0.00004
C24   1    0.602553   -0.254985    0.209134    11.00000    0.02556    0.01529 =
         0.01692    0.00240    0.00709   -0.00411
AFIX  43
H24   2    0.593868   -0.323628    0.240939    11.00000   -1.20000
AFIX   0
C6    1    0.669556    0.168832   -0.034477    11.00000    0.02211    0.01951 =
         0.01490    0.00214    0.00529   -0.00096
AFIX  43
H6    2    0.687865    0.160508   -0.077102    11.00000   -1.20000
AFIX   0
C16   1    0.961905   -0.253831   -0.214242    11.00000    0.01702    0.04396 =
         0.02268   -0.00675    0.00748   -0.00192
AFIX  43
H16   2    1.006615   -0.261272   -0.240920    11.00000   -1.20000
AFIX   0
C32   1    0.827144    0.081567    0.149594    11.00000    0.01141    0.01634 =
         0.01816   -0.00122    0.00113   -0.00136
C9    1    0.618369   -0.307953   -0.067483    11.00000    0.01782    0.01679 =
         0.01667    0.00135    0.00240   -0.00326
AFIX  43
H9    2    0.575706   -0.378449   -0.068897    11.00000   -1.20000
AFIX   0
C5    1    0.651758    0.298020   -0.011865    11.00000    0.02403    0.01475 =
         0.01937    0.00477    0.00601   -0.00120
AFIX  43
H5    2    0.657328    0.377102   -0.038473    11.00000   -1.20000
AFIX   0
C13   1    0.827173   -0.235103   -0.138084    11.00000    0.01588    0.02127 =
         0.01422   -0.00347    0.00240   -0.00142
C23   1    0.538843   -0.155838    0.188774    11.00000    0.01822    0.01626 =
         0.01442   -0.00303    0.00473   -0.00477
C18   1    0.878385   -0.353794   -0.135843    11.00000    0.02251    0.02163 =
         0.02577   -0.00221    0.00661    0.00065
AFIX  43
H18   2    0.867495   -0.428905   -0.108298    11.00000   -1.20000
AFIX   0
C29   1    0.943343   -0.203056    0.073886    11.00000    0.01689    0.01982 =
         0.01629    0.00265    0.00445    0.00287
C7    1    0.752819   -0.223063   -0.100423    11.00000    0.01670    0.01724 =
         0.01306    0.00243    0.00314    0.00039
C35   1    0.793201    0.337808    0.201436    11.00000    0.02070    0.01895 =
         0.03121   -0.01061    0.00148    0.00013
AFIX  43
H35   2    0.780042    0.424858    0.218415    11.00000   -1.20000
AFIX   0
C17   1    0.945268   -0.362345   -0.173814    11.00000    0.02098    0.03027 =
         0.03231   -0.00783    0.00668    0.00398
AFIX  43
H17   2    0.979758   -0.443317   -0.171954    11.00000   -1.20000
AFIX   0
C15   1    0.913203   -0.134446   -0.215682    11.00000    0.02050    0.03585 =
         0.02021    0.00263    0.00665   -0.00414
AFIX  43
H15   2    0.925184   -0.059049   -0.242648    11.00000   -1.20000
AFIX   0
C21   1    0.628753   -0.052300    0.114596    11.00000    0.01575    0.01210 =
         0.01196   -0.00181    0.00292   -0.00222
C27   1    0.801350   -0.286010    0.085130    11.00000    0.01823    0.01329 =
         0.01979    0.00234    0.00414   -0.00059
AFIX  43
H27   2    0.759041   -0.357626    0.079557    11.00000   -1.20000
AFIX   0
C14   1    0.846370   -0.125142   -0.177362    11.00000    0.01929    0.02487 =
         0.01803    0.00079    0.00520   -0.00011
AFIX  43
H14   2    0.813552   -0.042646   -0.178106    11.00000   -1.20000
AFIX   0
C42   1    0.457903   -0.156569    0.219930    11.00000    0.02228    0.02070 =
         0.02153    0.00092    0.00797   -0.00386
C38   1    1.032753   -0.226840    0.057650    11.00000    0.02108    0.02097 =
         0.02439    0.00044    0.00780    0.00213
HKLF 4


REM  exp_26_auto in P21/c #14
REM wR2 = 0.1034, GooF = S = 1.036, Restrained GooF = 1.036 for all data
REM R1 = 0.0382 for 5121 Fo > 4sig(Fo) and 0.0397 for all 5406 data
REM 416 parameters refined using 0 restraints

END

WGHT      0.0534      2.8504

REM Highest difference peak  0.563,  deepest hole -0.553,  1-sigma level  0.055
Q1    1   1.0940 -0.1548  0.0911  11.00000  0.05    0.56
Q2    1   1.0263 -0.1734 -0.0093  11.00000  0.05    0.51
Q3    1   0.4520 -0.2790  0.2483  11.00000  0.05    0.47
Q4    1   1.0585 -0.3361  0.0678  11.00000  0.05    0.41
Q5    1   0.3917 -0.1396  0.1862  11.00000  0.05    0.31
;
_shelx_res_checksum                13093
_shelx_hkl_file
;
   0   0   1 16.3745 4.54833  36
   0   0   1 24.5020 5.42605   7
   0   0  -1 20.3736 5.48996  35
   0   0   2 9214.65 250.915   7
   0   0  -2 9200.79 250.789  35
   0   0  -2 9129.78 236.529   3
   0   0  -2 8849.16 236.134   4
   0   0  -3 40.6752 10.0880   4
   0   0   3 30.2449 14.2270  36
   0   0  -3 23.6045 9.28637   3
   0   0   3 28.1932 14.9913   7
   0   0  -3 12.7279 14.1997  35
   0   0   4 107747. 2639.62   7
   0   0   4 112202. 2638.22  36
   0   0  -4 108648. 2637.92  35
   0   0  -4 105038. 2607.41   3
   0   0  -4 104216. 2607.29   4
   0   0  -5 1.89835 12.2671   4
   0   0   5 66.2039 26.2223  36
   0   0   5 61.4394 26.5186   7
   0   0  -5 1.90118 12.2854   3
   0   0  -5 32.7409 23.2196  35
   0   0   6 22694.0 646.209   7
   0   0  -6 22911.4 640.445  35
   0   0   6 22960.7 638.628  36
   0   0  -7 10.5969 21.7755  35
   0   0   7 15.2368 23.1994  36
   0   0   7 5.72660 26.1574   7
   0   0   8 9631.75 339.313  36
   0   0  -8 9721.33 345.029  35
   0   0   8 9657.71 352.653   7
   0   0  -9 7.20552 25.8969  35
   0   0   9 6.87847 35.6257  36
   0   0  -9 23.9603 34.7007  11
   0   0   9 31.8570 37.2343   7
   0   0  10 40120.2 1150.98  36
   0   0 -10 40928.3 1157.33  35
   0   0  10 41693.7 1177.99   7
   0   0 -10 42909.3 1186.59  11
   0   0 -10 40826.2 1163.79  12
   0   0  11 8.90671 33.2165  36
   0   0 -11-18.7370 33.6678  35
   0   0  11 21.2547 35.1312   7
   0   0 -11 9.67160 33.3934  12
   0   0 -11 41.5135 43.8870  11
   0   0 -11 7.49227 26.9253  16
   0   0 -12 18064.6 586.491  16
   0   0  12 17211.3 524.120  13
   0   0 -12 18068.7 626.410  12
   0   0 -12 18044.3 501.286   8
   0   0  12 18753.2 649.606   7
   0   0 -12 17839.1 514.885  37
   0   0 -12 18616.2 647.332  11
   0   0 -12 17595.9 616.919  35
   0   0  12 17970.3 613.301  36
   0   0  13-11.1956 44.6349  36
   0   0 -13-11.8480 35.4271  35
   0   0  13 26.6757 31.9054  13
   0   0 -13 4.61042 22.5120  37
   0   0 -13 51.9483 50.1329  11
   0   0 -13-12.1243 36.2532  12
   0   0  13 13.5938 40.6471   7
   0   0 -13 3.81286 19.7471   8
   0   0  14 48677.6 1301.95  13
   0   0 -14 50260.5 1270.75   8
   0   0  14 53635.5 1497.00   7
   0   0 -14 51404.2 1445.05  35
   0   0 -14 46845.3 1428.13  12
   0   0 -14 49589.3 1288.80  37
   0   0 -15-15.8026 44.5492  11
   0   0 -15 29.1044 52.2959  12
   0   0  15 16.5260 49.4146   7
   0   0 -15 4.62097 26.4582   8
   0   0 -15 22.1028 29.6590  37
   0   0 -15-14.3482 37.8368  35
   0   0 -16 3443.62 241.583  12
   0   0 -16 3774.16 144.902   8
   0   0  16 4164.47 285.620   7
   0   0 -16 3943.36 162.512  37
   0   0 -17 18.5252 30.1531  37
   0   0 -17 5.29591 29.3904   8
   0   0 -18 2001.08 122.692   8
   0   0 -18 2273.55 136.228  37
   0   0 -19 32.8123 35.3269   8
   0   0 -19 6.14017 32.9594  37
   0   0 -20 10.3981 26.9261   8
   0   0 -20-11.5666 32.0940  37
   0   0 -21-9.39876 28.8740   8
   0   0 -21-5.21450 29.4010  37
   0   0 -22 2379.30 118.167   8
   0   0 -22 2560.02 127.504  37
   0   0 -23 6.37692 20.0995   8
   0   0 -23 3.60148 20.3062  37
   0  -1   0 8.19401 4.68016   6
   0  -1   0 19.4995 8.56912   2
   0  -1   0 27.5027 10.1089   1
   0  -1   0 23.3202 9.96913   3
   0  -1   0 15.9156 8.42050   4
   0  -1   0 26.6458 7.09601  16
   0  -1   0 23.7278 5.40350  18
   0   1   1 53897.8 1330.58  36
   0  -1  -1 55076.7 1324.10  35
   0   1  -1 53087.7 1323.92  35
   0  -1   1 53443.2 1335.70   6
   0   1   1 54559.8 1325.11   7
   0  -1   1 52677.5 1324.10   7
   0  -1  -1 54818.3 1340.35   2
   0  -1  -1 54262.3 1339.30   1
   0  -1   1 54166.7 1342.23   2
   0  -1   1 54557.6 1345.41   1
   0  -1   1 54240.6 1338.20   4
   0  -1  -1 54683.2 1346.07   3
   0  -1  -1 55616.2 1346.34   4
   0  -1   1 54151.3 1338.17   3
   0  -1   1 55076.7 1328.91  16
   0  -1  -1 55128.8 1334.07  16
   0   1   2 12195.2 326.284   7
   0  -1   2 11703.4 324.270   7
   0  -1   2 11981.3 334.756   6
   0  -1   2 12965.1 345.456   1
   0  -1  -2 12783.7 334.507   2
   0  -1  -2 12309.6 336.084   3
   0  -1  -2 12040.4 335.030   4
   0  -1  -2 12458.2 331.190  16
   0   1   2 12129.3 326.821  36
   0  -1  -2 12474.6 324.592  35
   0   1  -2 12191.8 325.211  35
   0  -1  -3 249.472 28.4231  35
   0   1   3 170.943 25.0052  36
   0  -1   3 206.904 26.1378  36
   0  -1   3 154.232 25.4982   7
   0   1   3 194.554 27.4277   7
   0   1  -3 132.543 23.7918  35
   0  -1  -3 243.990 29.5799   4
   0  -1  -3 199.358 27.8333  16
   0  -1  -3 247.970 29.8641   3
   0  -1  -4 10918.9 309.838  16
   0  -1   4 10207.1 307.049   7
   0   1   4 10565.1 310.066   7
   0   1  -4 10221.3 306.350  35
   0   1   4 10688.0 306.138  36
   0  -1   4 10016.6 300.221  36
   0  -1  -4 10604.9 305.988  35
   0  -1  -4 9894.97 301.125   3
   0  -1  -4 9963.64 301.373   4
   0  -1  -5 13495.9 383.405  16
   0   1   5 13256.8 388.070   7
   0  -1   5 12427.4 381.395   7
   0  -1   5 12321.9 373.606  36
   0   1   5 13215.5 379.276  36
   0   1  -5 12802.5 381.506  35
   0  -1  -5 12973.5 377.937  35
   0  -1  -5 12574.1 370.400   3
   0  -1  -5 12114.3 368.269   4
   0  -1  -6 11376.2 345.075  16
   0  -1  -6 10453.0 327.993   4
   0  -1  -6 10520.5 328.932   3
   0   1   6 11118.3 343.953  36
   0   1  -6 10689.5 344.900  35
   0  -1   6 10353.6 336.412  36
   0  -1  -6 10705.5 340.741  35
   0  -1   6 10890.6 349.016   7
   0   1   6 11056.9 352.860   7
   0  -1   7 324.977 47.6520  36
   0   1   7 368.833 50.5360  36
   0  -1  -7 397.713 50.1588  16
   0  -1   7 361.618 53.6237   7
   0   1   7 240.516 47.4195   7
   0   1  -7 297.693 47.3650  35
   0  -1  -7 290.631 47.2017  35
   0   1   8 343.928 54.1205  36
   0  -1   8 210.150 45.1780  36
   0  -1  -8 279.668 49.6719  35
   0   1  -8 355.141 54.7756  35
   0   1   8 243.659 51.8827   7
   0  -1   8 265.333 51.1739   7
   0  -1  -8 259.860 46.2187  16
   0  -1   9 24262.1 662.144  36
   0  -1  -9 24854.9 671.270  35
   0   1  -9 25448.1 681.053  35
   0   1   9 26081.4 679.526  36
   0  -1   9 25656.3 694.103   7
   0   1   9 26120.7 701.442   7
   0  -1  -9 11697.7 609.876  11
   0   1  -9 14722.6 625.827  11
   0  -1  -9 25951.2 663.447  16
   0   1 -10 8.39721 31.3183  35
   0  -1 -10 16.1197 30.0602  35
   0   1  10 16.2545 35.3113  36
   0  -1  10-7.67137 28.6117  36
   0  -1  10 18.4969 36.8740   7
   0   1  10 28.2768 36.3869   7
   0  -1 -10 28.6566 26.7202  16
   0   1 -10 55.0915 39.8930  11
   0   1 -10 8.55306 34.1017  12
   0  -1 -10 9.51516 40.2382  11
   0  -1 -10 8.84737 35.2749  12
   0  -1 -11 2666.45 187.867  11
   0   1 -11 2957.34 192.293  11
   0   1  11 2660.42 188.536   7
   0  -1  11 2347.12 175.918   7
   0  -1 -11 2688.97 174.743  35
   0   1 -11 2683.82 177.668  35
   0   1  11 2601.26 174.355  36
   0  -1 -11 2362.87 154.891  16
   0  -1 -11 2635.52 180.809  12
   0   1 -11 2577.91 174.741  12
   0  -1 -12 30144.8 923.613  16
   0  -1 -12 31435.0 970.061  12
   0   1 -12 28303.7 943.639  12
   0  -1 -12 31732.2 956.484  35
   0   1 -12 45426.7 1037.03  35
   0   1  12 29946.2 947.732  36
   0   1 -12 43769.3 875.098  37
   0  -1 -12 29951.3 837.841  37
   0  -1  12 29202.7 848.702  13
   0   1  12 29185.8 848.625  13
   0  -1  12 31083.6 980.043   7
   0   1  12 32448.1 992.884   7
   0  -1 -12 29307.6 823.321   8
   0   1 -12 29101.4 823.818   8
   0  -1 -12 32574.5 994.752  11
   0   1 -12 31358.8 973.485  11
   0  -1 -13 53495.6 1547.10  16
   0  -1 -13 58276.7 1615.96  12
   0   1 -13 53212.8 1586.06  12
   0  -1 -13 57091.3 1592.14  35
   0   1 -13 57759.8 1603.23  35
   0   1  13 57154.9 1594.24  36
   0  -1 -13 54166.8 1453.89  37
   0   1 -13 54940.4 1457.74  37
   0   1  13 56823.7 1475.56  13
   0  -1  13 54986.5 1472.32  13
   0  -1  13 58611.2 1637.69   7
   0   1  13 58569.7 1641.99   7
   0   1 -13 58608.5 1445.69   8
   0  -1 -13 56475.2 1441.70   8
   0   1 -13 57323.1 1621.81  11
   0  -1 -13 60213.7 1642.76  11
   0  -1 -14 4459.96 249.412  16
   0   1  14 4616.88 206.955  13
   0  -1  14 4397.43 203.704  13
   0  -1  14 4701.38 297.134   7
   0   1  14 4725.35 299.753   7
   0  -1 -14 4700.87 277.190  35
   0   1 -14 5079.26 289.939  35
   0   1  14 4964.66 285.704  36
   0  -1 -14 4747.75 289.400  12
   0   1 -14 4563.13 278.533  12
   0  -1 -14 3762.07 294.948  11
   0   1 -14 3748.09 286.718  11
   0   1 -14 4775.92 198.234  37
   0  -1 -14 4514.97 192.714  37
   0  -1 -14 4974.12 187.532   8
   0   1 -14 5192.21 189.957   8
   0   1 -15 43.2593 43.1199  35
   0  -1 -15-13.9528 36.7977  35
   0   1  15-13.8200 41.3268  36
   0  -1 -15 121.528 33.5988   8
   0   1  15 99.8044 62.0360   7
   0   1 -15 9.31849 23.2254   8
   0  -1  15 49.2529 51.7487   7
   0   1 -15 33.4601 31.4469  37
   0  -1 -15 10.7941 29.4682  37
   0  -1 -15-15.0468 49.7428  12
   0   1 -15 100.465 60.6927  12
   0  -1 -15-16.4351 49.1456  11
   0   1 -15-31.3194 51.7689  11
   0  -1  16-39.9726 82.1340   1
   0   1  16 35.6819 56.2320   7
   0  -1 -16 54.9866 32.2892   8
   0  -1  16-52.9254 55.6045   7
   0   1 -16 10.0250 28.2616   8
   0   1 -16-30.7851 43.3933  35
   0  -1 -16 14.9161 33.2436  35
   0  -1 -16-17.5121 46.1801  11
   0   1 -16-16.6706 55.1080  11
   0  -1 -16 32.1214 45.2769  12
   0   1 -16-15.3001 43.1326  12
   0  -1 -16 40.2225 32.3977  37
   0   1 -16 5.92849 28.3385  37
   0   1 -17 11691.8 381.522   8
   0  -1 -17 12125.7 384.064   8
   0  -1 -17 11855.6 394.844  37
   0   1 -17 11292.4 393.300  37
   0   1 -18 7718.32 276.172   8
   0  -1 -18 7281.43 270.938   8
   0  -1 -18 7283.70 280.761  37
   0   1 -18 7319.98 284.008  37
   0   1 -19 48.1698 32.9270   8
   0  -1 -19 77.0211 38.3064  37
   0   1 -19 97.5890 38.4847  37
   0  -1 -19 64.0993 33.2905   8
   0   1 -20 114.327 39.5686  37
   0  -1 -20 149.940 42.2426  37
   0  -1 -20 91.7888 33.8254   8
   0   1 -20 111.664 36.5834   8
   0  -1 -21 159.178 39.8113  37
   0   1 -21 97.2622 35.5150  37
   0   1 -21 148.450 36.8600   8
   0  -1 -21 173.178 39.4866   8
   0   1 -22 26.1279 27.8295  37
   0  -1 -22 50.8283 28.9792  37
   0   1 -22 118.999 32.6342   8
   0  -1 -23 142.178 31.0224  37
   0   1 -23 72.8637 27.1232  37
   0   1 -23 102.175 26.7411   8
   0  -2   0 247488. 5994.35   6
   0  -2   0 246010. 6031.19   3
   0  -2   0 246833. 6030.45   4
   0  -2   0 244656. 5988.81  18
   0  -2   0 249377. 6029.56   2
   0  -2   0 251444. 6031.34   1
   0  -2   0 248395. 6006.52  16
   0  -2  -1 122216. 2599.26  16
   0  -2   1 124058. 2593.54  16
   0   2   1 108465. 2561.87   7
   0  -2  -1 121238. 2572.52   6
   0  -2   1 120664. 2562.76   7
   0  -2   1 122352. 2596.36   6
   0   2   1 117641. 2589.36  36
   0  -2  -1 124764. 2561.95  35
   0   2  -1 118953. 2561.79  35
   0  -2  -1 125012. 2563.37  12
   0  -2  -1 121180. 2566.95  18
   0  -2  -1 119211. 2629.87   3
   0  -2   1 113906. 2614.39   4
   0  -2  -1 120753. 2630.34   4
   0  -2   1 116566. 2615.65   3
   0  -2   1 121037. 2626.86   1
   0  -2  -1 118349. 2618.33   1
   0  -2  -1 122239. 2620.75   2
   0  -2   1 122580. 2624.07   2
   0  -2   2 902.956 57.0197   6
   0  -2   2 871.868 42.8145   7
   0   2   2 863.061 43.3757   7
   0   2   2 753.654 48.0221  36
   0   2  -2 907.220 43.1334  35
   0  -2  -2 873.953 42.5048  35
   0   2  -2 945.633 46.3837  12
   0  -2  -2 956.253 45.8962  12
   0  -2  -2 894.093 66.4357   3
   0  -2  -2 901.641 66.5635   4
   0  -2   2 858.079 57.1132   4
   0  -2   2 753.816 54.8234   3
   0  -2   2 899.296 63.9671   2
   0  -2   2 935.465 66.8071   1
   0  -2  -2 904.666 61.6469   2
   0  -2  -2 884.733 53.7450  16
   0   2  -2 1035.69 49.2403  11
   0  -2  -2 918.110 46.7947  11
   0  -2  -3 23444.8 586.837  35
   0   2  -3 21466.1 584.912  35
   0   2   3 22466.3 594.666  36
   0  -2  -3 22728.2 610.823   2
   0  -2   3 21722.1 622.743   1
   0  -2  -3 21888.3 600.237  16
   0  -2   3 22622.9 587.187   7
   0   2   3 23107.4 589.963   7
   0  -2  -3 22189.4 620.546   3
   0  -2  -3 22391.0 621.734   4
   0  -2  -4 46710.3 1153.56  35
   0   2  -4 42475.3 1150.31  35
   0   2   4 45025.1 1158.81  36
   0  -2  -4 46959.8 1174.64   2
   0  -2   4 44733.8 1191.45   1
   0  -2  -4 45055.4 1165.52  16
   0  -2   4 44941.3 1154.68   7
   0   2   4 44454.2 1157.02   7
   0  -2  -4 46880.1 1186.33   4
   0  -2  -4 46824.9 1186.63   3
   0  -2  -5 61481.1 1520.79  35
   0   2  -5 57139.5 1518.34  35
   0   2   5 59825.0 1525.37  36
   0  -2   5 59771.0 1563.41   1
   0  -2  -5 60113.7 1535.22   2
   0  -2  -5 61030.8 1531.63  16
   0   2   5 60827.2 1529.26   7
   0  -2   5 60345.2 1526.01   7
   0  -2  -5 57551.6 1543.42   4
   0  -2  -5 59896.0 1547.84   3
   0  -2  -6 31710.7 854.380  35
   0   2   6 31885.1 860.356  36
   0   2  -6 29025.7 851.496  35
   0  -2  -6 31538.7 861.471  16
   0  -2   6 31732.4 899.805   1
   0  -2  -6 31585.9 863.845   2
   0   2   6 32552.4 868.638   7
   0  -2   6 31913.8 864.267   7
   0  -2  -6 32707.7 875.072   4
   0  -2  -6 32817.3 876.446   3
   0   2   7 2719.19 127.565  36
   0  -2  -7 2555.41 119.982  35
   0   2  -7 2515.10 121.853  35
   0  -2  -7 2550.87 123.640  16
   0  -2  -7 2747.47 133.669   3
   0  -2  -7 2467.85 126.436   4
   0   2   7 2653.71 132.348   7
   0  -2   7 2604.43 130.432   7
   0   2  -7-6.47963 40.3228  11
   0  -2  -7-19.5283 34.2870  11
   0  -2   7 2974.54 162.100   1
   0  -2  -7 3434.34 143.353   2
   0  -2   8 255.237 62.7275   1
   0   2   8 186.539 44.2772  36
   0   2  -8 285.725 49.7161  35
   0  -2  -8 205.609 42.9547  35
   0  -2  -8 295.123 52.2617  16
   0  -2  -8 229.612 55.7935  11
   0   2  -8 188.605 51.8268  11
   0   2  -8 229.810 49.3709  12
   0  -2  -8 275.708 52.5286  12
   0   2   8 193.021 49.1411   7
   0  -2   8 147.338 45.6343   7
   0  -2   9 652.276 97.9416   1
   0   2  -9 615.951 80.5812  12
   0  -2  -9 606.442 73.5740  35
   0   2   9 470.717 71.2771  36
   0   2  -9 563.981 71.8081  35
   0  -2  -9 458.167 69.2119  16
   0  -2  -9 647.555 84.9027  12
   0   2  -9 689.913 89.2059  11
   0  -2  -9 591.930 82.8761  11
   0  -2   9 729.066 86.0213   7
   0   2   9 566.712 80.9191   7
   0  -2  10 26855.6 845.248   1
   0  -2 -10 24277.5 753.276  35
   0   2 -10 24340.8 762.519  35
   0   2  10 25150.6 769.072  36
   0   2  10 25615.4 792.039   7
   0  -2  10 24522.5 779.286   7
   0  -2 -10 26618.3 791.791  12
   0   2 -10 24150.1 773.127  12
   0  -2 -10 23930.2 751.870  16
   0  -2 -10 27312.3 811.940  11
   0   2 -10 25201.2 792.896  11
   0  -2  11 6210.80 334.930   1
   0  -2 -11 5961.48 294.296  12
   0   2 -11 5754.67 285.596  12
   0   2  11 5635.55 281.761  36
   0   2 -11 6023.39 285.041  35
   0  -2 -11 5650.22 273.369  35
   0   2  11 5974.70 302.139   7
   0  -2  11 5992.57 299.969   7
   0   2 -11 6368.77 306.653  11
   0  -2 -11 6603.36 317.214  11
   0  -2 -11 5868.96 273.302  16
   0  -2 -12 21765.7 716.596  16
   0   2  12 22816.5 641.154  13
   0  -2  12 21947.7 637.639  13
   0   2 -12 21678.6 741.814  12
   0  -2 -12 24147.8 770.224  12
   0  -2 -12 22120.5 725.382  35
   0   2  12 23330.8 746.568  36
   0   2 -12 22958.1 739.068  35
   0   2 -12 21264.1 622.466  37
   0  -2 -12 21718.8 619.254  37
   0  -2  12 24303.1 776.110   7
   0   2  12 24461.0 781.390   7
   0  -2  12 23285.3 813.106   1
   0  -2 -12 24785.8 792.049  11
   0   2 -12 23837.5 778.043  11
   0  -2  12 21726.0 623.560  24
   0  -2 -13 9944.70 413.849  16
   0  -2  13 10128.5 342.568  13
   0   2  13 10461.8 344.577  13
   0  -2  13 10737.7 460.806   7
   0   2  13 10303.4 457.976   7
   0  -2 -13 10008.8 324.327  37
   0   2 -13 10079.4 329.013  37
   0   2  13 10867.8 441.741  36
   0  -2 -13 10553.5 429.692  35
   0   2 -13 10161.4 430.485  35
   0  -2  13 10006.4 326.618  24
   0  -2  13 10495.1 491.563   1
   0  -2 -13 6206.22 488.933  11
   0   2 -13 7216.80 469.541  11
   0  -2 -13 10891.0 457.942  12
   0   2 -13 10289.1 439.462  12
   0  -2 -14 5267.57 257.172  16
   0  -2  14 5999.68 312.855   7
   0   2  14 5846.52 312.334   7
   0   2 -14 5248.35 175.269  37
   0  -2 -14 5290.74 170.061  37
   0   2 -14 5998.12 169.215   8
   0  -2 -14-15.7560 73.6915  11
   0  -2  14 5420.01 171.461  24
   0   2 -14 5219.37 277.240  12
   0  -2 -14 5495.08 293.263  12
   0  -2  14 5778.10 330.393   1
   0  -2 -14 5508.34 271.812  35
   0   2 -14 5483.04 279.002  35
   0   2  14 5800.54 286.353  36
   0   2 -15 898.496 124.933  12
   0  -2 -15 16.9862 55.0975  11
   0   2 -15-15.8247 64.4188  11
   0   2 -15 1102.98 86.1004  37
   0  -2 -15 966.416 77.4460  37
   0   2  15 998.530 130.642  36
   0   2 -15 1140.17 137.363  35
   0  -2 -15 892.864 119.794  35
   0   2 -15 1021.37 76.2173   8
   0  -2  15 1222.21 165.599   1
   0  -2 -15 790.849 107.453  16
   0  -2 -15 1258.83 151.536  12
   0   2  15 877.354 134.671   7
   0  -2  15 1015.06 139.073   7
   0   2 -16 2138.41 117.433   8
   0  -2 -16 2041.23 122.937  37
   0   2 -16 1900.85 121.771  37
   0  -2 -16 1836.72 181.737  35
   0   2 -17 159.807 41.4016  37
   0  -2 -17 102.765 37.4321  37
   0   2 -17 113.667 36.8958   8
   0   2 -18 3706.39 176.696  37
   0  -2 -18 3446.26 169.899  37
   0   2 -18 3394.50 163.061   8
   0   2 -19 4077.46 185.664  37
   0  -2 -19 3925.69 180.607  37
   0   2 -19 4053.76 178.772   8
   0  -2  19 4009.19 183.834  23
   0   2 -20 597.377 62.4236   8
   0  -2 -20 606.426 64.7361  37
   0   2 -20 634.418 69.0761  37
   0   2 -21 309.135 45.2553   8
   0  -2 -21 225.084 39.7879  37
   0   2 -21 195.721 39.8269  37
   0   2 -22 1210.87 77.5010   8
   0   2 -22 1172.42 78.2828  37
   0  -2 -22 1236.77 78.8682  37
   0   2 -23 29.4381 20.9565   8
   0  -2 -23 2.89273 21.5786  37
   0  -3   0 27.4389 23.6875   2
   0  -3   0 9.11683 21.7927   1
   0  -3   0 4.67681 22.3585   3
   0  -3   0 13.9808 22.2795   4
   0  -3   0 23.1193 17.0449  16
   0  -3  -1 2710.30 132.229   1
   0  -3  -1 3033.75 139.496   2
   0  -3   1 2731.22 137.209   1
   0  -3   1 2810.40 137.378   2
   0  -3   1 2653.20 133.098   3
   0  -3  -1 2824.89 141.268   4
   0  -3   1 2704.49 133.627   4
   0  -3  -1 2915.39 143.612   3
   0  -3   1 2759.44 112.164  16
   0  -3  -1 2665.84 115.858  16
   0  -3   2 32317.0 837.303   6
   0  -3  -2 32159.0 839.785  16
   0  -3  -2 32821.4 881.221   3
   0  -3   2 31022.4 852.591   3
   0  -3   2 30950.4 853.900   4
   0  -3  -2 32658.2 879.422   4
   0  -3  -2 30075.3 857.866   2
   0  -3   2 32006.1 869.106   2
   0  -3   2 32337.3 875.864   1
   0  -3  -3 4225.30 163.677  16
   0  -3  -3 4174.24 187.567   4
   0  -3  -3 4150.19 188.500   3
   0  -3   3 3990.93 179.436   2
   0  -3  -3 4058.31 175.786   2
   0  -3   3 4092.58 186.577   1
   0   3   3 3879.52 150.175  36
   0  -3   4 5415.91 230.622   1
   0  -3  -4 5427.04 217.701   2
   0   3   4 5531.97 197.432  36
   0  -3  -4 5691.97 234.573   3
   0  -3  -4 5200.20 228.010   4
   0  -3  -4 5359.75 204.966  16
   0  -3  -5 23255.9 708.599   2
   0  -3   5 24485.4 736.846   1
   0   3   5 25585.4 694.008  36
   0  -3  -5 26294.4 741.883   3
   0  -3  -5 26114.0 740.460   4
   0  -3  -5 24584.8 701.250  16
   0  -3  -6 64152.4 1699.26   2
   0  -3   6 61619.0 1726.67   1
   0   3   6 66800.2 1683.40  36
   0  -3  -6 67804.4 1731.14   3
   0  -3  -6 65792.8 1725.82   4
   0  -3  -6 64747.3 1691.01  16
   0  -3   7 399.720 72.1404   1
   0  -3  -7 417.420 62.0227   2
   0  -3  -7 368.647 64.2569   3
   0   3   7 449.235 61.7747  36
   0  -3  -7 469.231 70.7850   4
   0  -3  -7 496.776 65.1487  16
   0  -3  -8 318.642 58.9117  16
   0  -3  -8 946.851 96.6263   4
   0  -3  -8 807.986 90.7266   3
   0   3   8 345.978 58.4268  36
   0  -3   8 173.561 60.0397   1
   0  -3  -8 294.576 56.6482   2
   0  -3   9 10599.2 444.190   1
   0  -3  -9 9736.44 388.952   2
   0  -3  -9 11398.8 407.206  16
   0   3   9 12080.2 412.999  36
   0   3  10 36721.9 1028.13  36
   0  -3  10 34371.7 937.185   9
   0  -3 -10 34950.9 1015.96  16
   0  -3  10 34148.0 922.913  24
   0  -3  10 36451.4 1098.50   1
   0  -3  11 423.017 55.7824   9
   0  -3  11 529.491 54.5269  22
   0  -3  11 383.618 49.7602  24
   0   3  11 458.525 78.7337  36
   0  -3 -11 404.143 74.9367  16
   0  -3  11 477.358 95.1423   1
   0   3  12 15422.8 562.076  36
   0  -3 -12 14636.7 545.551  16
   0  -3  12 14619.2 612.849   1
   0  -3  12 14756.6 453.952  24
   0  -3  12 15486.4 453.262  22
   0   3  13 4738.15 271.034  36
   0  -3 -13 4244.29 253.359  16
   0  -3  13 4123.34 178.684  22
   0  -3  13 4480.50 185.933  24
   0  -3  14 4574.29 194.877  22
   0  -3  14 4479.17 196.368  24
   0  -3 -14 4778.50 278.458  16
   0   3  14 4912.87 289.244  36
   0  -3  14 4672.63 322.376   1
   0   3 -14 4610.94 184.038   8
   0  -3  15 13861.5 427.884  24
   0  -3 -15 12125.0 523.083  16
   0   3  15 13544.9 554.627  36
   0  -3  15 12049.8 587.389   1
   0   3 -15 13364.9 407.691   8
   0   3 -16 12006.0 377.730   8
   0  -3  16 11706.2 391.145  24
   0   3 -17 10713.9 350.618   8
   0  -3  18 201.742 48.8029  23
   0   3 -18 344.503 50.4487   8
   0   3 -19 5773.33 220.139   8
   0  -3  19 5650.23 231.937  23
   0   3 -20 6353.56 230.899   8
   0  -3  20 6406.49 242.457  23
   0   3 -21 160.082 33.4717   8
   0  -3  21 158.697 39.1367  23
   0   3 -22 2225.77 103.113   8
   0  -4   0 7648.78 297.234   2
   0  -4   0 7524.89 291.684   1
   0  -4   0 7911.53 300.105   3
   0  -4   0 7809.54 299.183   4
   0  -4  -1 23530.5 661.477   1
   0  -4   1 21901.9 663.772   2
   0  -4  -1 21039.7 654.580   2
   0  -4   1 22234.1 662.229   1
   0  -4   1 22003.5 659.162   4
   0  -4   1 21757.5 656.078   3
   0  -4  -1 22053.2 669.740   3
   0  -4  -1 22314.5 672.144   4
   0  -4  -2 254.220 50.3791   2
   0  -4   2 319.399 52.4092   3
   0  -4   2 285.173 53.1535   1
   0  -4  -2 312.089 56.3450   3
   0  -4   2 224.975 48.0687   2
   0  -4  -2 244.357 51.6018   4
   0  -4   2 326.025 52.1263   4
   0  -4  -2 338.167 46.1526  16
   0  -4  -3 11082.2 390.432   2
   0  -4   3 11389.1 397.615   2
   0  -4   3 11584.8 408.063   1
   0  -4  -3 11171.3 404.902   4
   0  -4  -3 10851.4 401.653   3
   0  -4  -3 10879.2 360.726  16
   0  -4   4 27018.3 829.145   1
   0  -4  -4 27717.8 812.762   2
   0  -4  -4 28191.9 833.316   4
   0  -4  -4 28568.3 836.516   3
   0  -4  -4 27792.4 784.664  16
   0  -4  -5 8655.01 336.107   2
   0  -4   5 7914.08 342.509   1
   0  -4  -5 8600.68 354.445   4
   0  -4  -5 9118.86 361.757   3
   0  -4  -5 8785.94 317.515  16
   0  -4  -6 24944.4 790.601   2
   0  -4   6 26086.3 822.671   1
   0  -4  -6 28121.7 832.241   4
   0  -4  -6 27591.3 830.774   3
   0  -4  -6 26982.1 781.891  16
   0  -4  -7 25737.4 796.267   4
   0  -4  -7 26056.9 801.264   3
   0  -4   7 24222.4 795.251   1
   0  -4  -7 24255.1 760.388   2
   0  -4  -7 24347.7 745.489  16
   0  -4  -8 1492.75 138.916   4
   0  -4  -8 1535.46 141.897   3
   0  -4  -8 1459.93 124.941  16
   0  -4   8 1439.20 140.380   1
   0  -4  -8 1677.13 136.214   2
   0  -4   9 430.693 51.0563  14
   0  -4   9 378.671 83.9876   1
   0  -4  -9 403.063 70.6917  16
   0  -4   9 460.240 53.1253  15
   0  -4   9 382.326 47.6555  24
   0  -4   9 514.549 54.5699  22
   0  -4  10 222.952 41.4653  15
   0  -4  10 180.845 38.7115  14
   0  -4  10 221.824 41.4666  24
   0  -4  10 294.552 45.9400  22
   0  -4  10 217.970 69.6735   1
   0  -4 -10 236.347 58.1936  16
   0  -4 -11 3193.79 208.685  16
   0  -4  11 2810.58 234.458   1
   0  -4  11 3064.32 147.905  24
   0  -4  11 3018.64 146.585  22
   0  -4 -12 17774.6 646.012  16
   0  -4  12 17737.7 719.055   1
   0  -4  12 18896.1 544.366  22
   0  -4  12 17848.0 542.034  24
   0  -4 -13 21284.9 748.764  16
   0  -4 -13 20515.1 609.071  19
   0  -4  13 22445.4 633.940  22
   0  -4  13 22727.2 636.385  24
   0  -4  13 19998.5 811.424   1
   0  -4  14 6438.04 401.380   1
   0  -4  14 6647.86 258.763  24
   0  -4  14 6890.96 260.563  22
   0  -4 -14 6075.84 344.441  16
   0   4 -15 5229.99 207.579   8
   0  -4  15 5657.17 233.598  24
   0  -4  15 5852.96 233.517  22
   0   4 -16 65.0680 32.1082   8
   0  -4  16 25.5523 38.7407  23
   0  -4  16 17.3370 34.5728  22
   0  -4  16 42.4849 36.3080  24
   0   4 -17 375.952 50.8583   8
   0  -4  17 358.470 62.0854  23
   0  -4  17 394.695 59.8540  22
   0  -4  18 730.753 78.2666  23
   0   4 -18 669.741 64.1412   8
   0  -4 -19 1815.38 105.488  27
   0  -4  19 1876.17 117.843  23
   0   4 -19 1711.19 100.244   8
   0  -4 -20 2155.31 110.731  27
   0   4 -20 2324.73 112.814   8
   0  -4  20 2391.66 126.263  23
   0   4 -21 29.2804 21.7671   8
   0  -4  21 39.5479 27.8839  23
   0   4 -22 133.543 26.8611   8
   0  -4  22 183.524 31.3855  23
   0  -5   0 17.9589 34.6636   4
   0  -5   0 26.7894 37.7619   2
   0  -5   0 8.97236 34.6362   3
   0  -5   0-8.58186 34.2152   1
   0  -5   1 80510.3 2109.63   3
   0  -5  -1 79596.4 2120.44   4
   0  -5   1 79531.4 2106.43   4
   0  -5  -1 77986.6 2117.10   3
   0  -5  -1 79867.4 2114.59   2
   0  -5   1 78262.5 2107.66   1
   0  -5   1 80297.3 2118.19   2
   0  -5  -1 83673.5 2115.48   1
   0  -5   2 445.947 71.5812   4
   0  -5  -2 266.048 63.3615   4
   0  -5   2 444.848 71.9686   1
   0  -5   2 243.684 54.8278   3
   0  -5  -2 364.342 71.1971   3
   0  -5  -2 244.728 60.4244   2
   0  -5   2 336.784 64.6168   2
   0  -5  -3 1239.68 124.241   4
   0  -5  -3 1406.58 133.043   3
   0  -5   3 1206.16 119.603   2
   0  -5   3 1466.82 132.212   1
   0  -5  -3 1326.46 124.124   2
   0  -5  -4 42598.5 1236.56   4
   0  -5  -4 42746.0 1237.49   3
   0  -5   4 42004.4 1224.10   1
   0  -5  -4 42109.7 1212.38   2
   0  -5   5 7476.65 347.846   1
   0  -5  -5 7028.43 327.348   2
   0  -5  -5 7557.95 350.325   4
   0  -5  -5 7201.32 345.855   3
   0  -5  -5 7600.68 307.753  16
   0  -5  -6 198.378 50.3576  16
   0  -5  -6 246.859 34.7782  30
   0  -5  -6 166.276 29.2440  31
   0  -5  -6 179.104 33.7353  19
   0  -5  -6 246.441 67.4404   3
   0  -5  -6 157.736 50.4956   2
   0  -5   6 144.121 56.3528   1
   0  -5  -6 221.038 64.9437   4
   0  -5   6 249.455 44.3162  15
   0  -5   6 220.416 43.3186  14
   0  -5   7 2961.88 140.497  22
   0  -5   7 2819.96 142.152  14
   0  -5  -7 3143.03 223.401   3
   0  -5  -7 3002.33 219.693   4
   0  -5  -7 3344.84 138.739  32
   0  -5  -7 3345.22 198.725  16
   0  -5   7 2930.48 143.764  15
   0  -5  -7 3521.34 218.662   2
   0  -5   7 3329.19 229.030   1
   0  -5  -7 3414.68 132.272  31
   0  -5  -7 2950.49 135.749  19
   0  -5  -7 3379.80 131.641  30
   0  -5  -8 16165.3 484.638  19
   0  -5   8 16641.5 498.627  14
   0  -5  -8 18980.3 480.888  30
   0  -5  -8 16539.6 633.877   4
   0  -5  -8 16788.2 636.044   3
   0  -5   8 16133.2 494.836  15
   0  -5  -8 16627.2 584.695  16
   0  -5   8 16088.8 488.476  24
   0  -5   8 16021.3 490.940  22
   0  -5  -8 18258.3 478.463  31
   0  -5  -8 14295.3 581.500   2
   0  -5   8 16260.3 632.556   1
   0  -5  -9 4482.59 257.152  16
   0  -5   9 4789.22 198.189  15
   0  -5   9 5235.35 315.245   1
   0  -5   9 4807.34 197.797  22
   0  -5   9 4837.28 196.102  24
   0  -5   9 4736.37 198.978  14
   0  -5  -9 4852.68 191.896  19
   0  -5  -9 4947.01 297.427   4
   0  -5  -9 5092.73 302.353   3
   0  -5  10 644.498 66.5007  24
   0  -5  10 449.113 58.8641  22
   0  -5  10 558.034 66.3465  14
   0  -5  10 501.447 63.3186  15
   0  -5 -10 521.021 58.9107  19
   0  -5  10 447.326 99.8808   1
   0  -5 -10 525.627 90.7776  16
   0  -5  11 376.730 56.0569  22
   0  -5  11 327.501 55.7790  24
   0  -5  11 324.781 53.1279  14
   0  -5  11 248.166 50.5511  15
   0  -5 -11 341.769 49.7819  19
   0  -5  11 286.620 84.1200   1
   0  -5 -11 461.407 86.0601  16
   0  -5  12 13078.4 421.775  24
   0  -5  12 13046.9 421.676  22
   0  -5  12 13356.1 422.817  23
   0  -5  12 12912.1 411.418  14
   0  -5 -12 12732.8 408.422  19
   0  -5 -12 13073.7 534.610  16
   0  -5  12 12696.1 409.734  15
   0  -5  12 12574.6 591.096   1
   0  -5  13 13045.6 429.391  24
   0  -5  13 13664.1 433.061  22
   0  -5  13 12896.8 427.868  23
   0  -5 -13 13033.9 415.452  19
   0  -5  14 26969.0 811.181  23
   0  -5  14 29949.3 820.162  22
   0  -5  14 29362.8 818.666  24
   0  -5 -14 28741.4 799.981  19
   0  -5  15 6670.69 261.117  22
   0  -5  15 6189.02 257.692  23
   0  -5 -15 6600.57 247.328  19
   0  -5  16 4722.28 215.012  23
   0  -5  16 5094.65 216.839  22
   0  -5  17 3799.46 182.692  23
   0  -5 -18 29.1126 26.4923  27
   0  -5  18 27.3232 34.8784  23
   0   5 -18 7.82390 22.4029   8
   0  -5  19 1290.09 92.5865  23
   0   5 -19 1209.35 75.9750   8
   0  -5 -19 1192.23 82.4562  27
   0  -5  20 1169.85 81.1374  23
   0  -5 -20 1120.61 74.1318  27
   0  -5  21 69.0924 26.6877  23
   0  -5 -21 63.2098 21.2765  27
   0  -6   0 3971.28 166.184  34
   0  -6   0 3925.77 241.775   4
   0  -6   0 4022.41 156.202  33
   0  -6   0 4012.62 152.007  30
   0  -6   0 4211.74 245.993   2
   0  -6   0 4384.75 244.812   1
   0  -6   0 4017.50 155.919  29
   0  -6   0 4290.68 154.689  31
   0  -6   1 1431.47 92.4030  34
   0  -6  -1 1401.34 89.6210  34
   0  -6   1 1078.30 121.635   3
   0  -6   1 1057.03 120.733   4
   0  -6  -1 1170.71 129.469   4
   0  -6  -1 1241.59 134.247   3
   0  -6   1 1326.98 81.1178  33
   0  -6  -1 1295.46 80.1207  33
   0  -6  -1 1231.07 81.0147  32
   0  -6  -1 1089.64 72.0476  30
   0  -6   1 1151.69 75.1514  30
   0  -6  -1 1275.80 136.341   2
   0  -6   1 1032.51 125.504   2
   0  -6   1 1099.76 123.229   1
   0  -6   1 1265.06 79.7951  29
   0  -6  -1 1292.97 79.8996  29
   0  -6  -1 1131.59 72.9218  31
   0  -6   1 1033.07 71.9588  31
   0  -6   2 11842.3 369.300  34
   0  -6   2 11388.4 464.815   1
   0  -6  -2 11476.9 469.851   2
   0  -6   2 11801.4 472.639   2
   0  -6  -2 11517.2 478.385   4
   0  -6  -2 10616.6 467.360   3
   0  -6  -2 11329.1 356.045  32
   0  -6  -2 11438.7 346.197  33
   0  -6   2 11552.0 349.766  33
   0  -6   2 11330.7 345.275  30
   0  -6  -2 11419.6 340.236  30
   0  -6  -2 11220.1 339.279  31
   0  -6   2 10847.7 342.272  31
   0  -6  -2 11170.2 344.357  29
   0  -6   2 11048.6 346.443  29
   0  -6  -3 11398.9 345.657  31
   0  -6  -3 11107.6 484.481   3
   0  -6  -3 11722.8 492.865   4
   0  -6   3 11514.3 476.410   1
   0  -6  -3 11178.0 474.242   2
   0  -6   3 11891.7 476.322   2
   0  -6   3 11940.7 375.006  34
   0  -6  -3 11536.4 350.473  33
   0  -6   3 11669.0 357.357  33
   0  -6  -3 11466.6 364.523  32
   0  -6  -3 11406.1 346.129  30
   0  -6   3 11682.9 368.522  14
   0  -6   3 11618.8 368.119  15
   0  -6   3 11835.2 358.292  29
   0  -6  -3 11227.8 348.857  29
   0  -6  -4 1583.97 87.4083  31
   0  -6  -4 1635.97 88.5306  30
   0  -6  -4 1595.14 98.2802  32
   0  -6  -4 1813.26 95.2668  33
   0  -6  -4 1684.74 164.663   4
   0  -6  -4 1558.94 159.849   3
   0  -6  -4 1589.53 154.249   2
   0  -6   4 1594.26 157.281   1
   0  -6   4 1483.90 100.069  15
   0  -6   4 1547.68 103.115  14
   0  -6   4 1702.52 107.130  34
   0  -6  -4 1657.31 92.5628  29
   0  -6  -5 4632.57 182.700  19
   0  -6  -5 5121.78 178.299  31
   0  -6  -5 4919.61 176.153  30
   0  -6  -5 4368.47 172.401  33
   0  -6  -5 4656.00 190.378  32
   0  -6  -5 4593.48 288.607   4
   0  -6  -5 4488.55 286.612   3
   0  -6  -5 4187.76 267.337   2
   0  -6   5 4873.58 287.570   1
   0  -6  -5 4447.03 173.325  29
   0  -6   5 4493.05 193.998  14
   0  -6   5 4578.60 194.884  15
   0  -6   5 4713.49 197.433  34
   0  -6  -6 198.712 34.1712  31
   0  -6  -6 167.061 32.5369  30
   0  -6  -6 153.699 37.0748  32
   0  -6  -6 259.787 76.2669   3
   0  -6   6 158.647 66.0022   1
   0  -6  -6 66.9388 50.0962   2
   0  -6   6 264.153 48.4351  34
   0  -6  -6 166.762 34.2904  20
   0  -6   6 176.301 45.0557  14
   0  -6   6 137.800 42.1298  15
   0  -6  -6 290.557 82.1837   4
   0  -6  -6 146.065 34.7002  19
   0  -6   7 944.651 84.7114  14
   0  -6  -7 1147.76 73.4223  30
   0  -6  -7 1139.42 73.3685  31
   0  -6  -7 1089.11 143.977   4
   0  -6  -7 815.317 118.602   2
   0  -6   7 912.562 130.051   1
   0  -6  -7 1024.33 140.297   3
   0  -6   7 1013.74 84.7847  34
   0  -6   7 1013.45 85.9913  15
   0  -6  -7 982.774 78.2271  32
   0  -6  -7 896.392 75.1779  19
   0  -6  -8 722.381 69.4052  19
   0  -6   8 591.522 70.2700  14
   0  -6  -8 782.569 125.560   4
   0  -6   8 879.332 131.153   1
   0  -6  -8 612.931 103.133   2
   0  -6  -8 865.212 130.838   3
   0  -6   8 693.505 74.7305  15
   0  -6  -8 803.366 63.6637  31
   0  -6   8 753.727 72.8569  22
   0  -6  -8 923.224 67.5106  30
   0  -6  -8 859.893 73.6999  32
   0  -6  -9 4247.65 296.414   3
   0  -6  -9 3873.49 284.032   4
   0  -6   9 4302.19 185.563  22
   0  -6   9 3792.58 181.373  14
   0  -6  -9 3685.67 170.925  32
   0  -6  -9 3733.35 172.707  19
   0  -6   9 3546.10 275.482   1
   0  -6   9 3731.24 179.859  15
   0  -6  10 1356.37 101.943  22
   0  -6  10 1335.65 99.0436  24
   0  -6  10 1467.01 106.559  14
   0  -6 -10 1327.54 96.7404  19
   0  -6  10 1189.70 164.933   1
   0  -6  10 1530.84 107.514  15
   0  -6  11 22150.0 633.850  22
   0  -6  11 21288.9 626.581  24
   0  -6  11 20414.1 623.556  14
   0  -6 -11 21562.0 623.255  19
   0  -6  11 20000.0 824.466   1
   0  -6 -11 21018.8 761.417  16
   0  -6  11 21208.4 625.952  15
   0  -6  12 3478.82 171.573  14
   0  -6  12 3535.91 176.286  22
   0  -6  12 3403.07 170.001  23
   0  -6  12 3206.43 165.344  15
   0  -6 -12 3603.85 169.731  19
   0  -6  13 5509.09 224.593  14
   0  -6  13 5907.46 239.679  22
   0  -6  13 5076.16 224.127  23
   0  -6  13 5361.76 221.827  15
   0  -6 -13 5545.22 226.813  19
   0  -6  14 752.772 73.1639  14
   0  -6  14 701.095 79.6183  22
   0  -6  14 663.514 74.2815  23
   0  -6  14 772.858 73.1977  15
   0  -6 -14 926.599 82.1125  19
   0  -6  15 1531.98 109.863  23
   0  -6 -15 1585.25 105.006  19
   0  -6 -15 1583.38 107.942  27
   0  -6 -16 450.398 60.6922  27
   0  -6  16 439.873 58.9681  23
   0  -6 -16 435.037 55.8928  19
   0  -6 -17 54.3012 30.3434  27
   0  -6  17-10.1382 29.0378  23
   0  -6 -17 96.6862 32.7917  19
   0  -6  18 2048.84 113.833  23
   0  -6 -18 2171.40 113.871  27
   0  -6  19 124.068 30.7540  23
   0  -6 -19 66.3692 28.3172  27
   0  -6  20 94.2022 27.3908  23
   0  -6 -20 105.161 25.9904  27
   0  -7   0 17.1632 28.6919  30
   0  -7   0 4.70114 26.0921  33
   0  -7   0 17.0669 27.2338  31
   0  -7   0 18.4029 26.7417  32
   0  -7   0 9.39126 26.8889  29
   0  -7   0 22.1523 31.7119  34
   0  -7  -1 19732.9 569.423  34
   0  -7   1 19397.7 576.631  34
   0  -7  -1 19879.2 727.315   3
   0  -7  -1 19697.0 724.839   4
   0  -7  -1 19260.2 559.098  33
   0  -7   1 19598.5 561.474  33
   0  -7  -1 19832.5 565.523  32
   0  -7   1 18566.3 549.704  31
   0  -7  -1 18806.4 546.668  31
   0  -7  -1 17085.0 699.809   2
   0  -7   1 19387.8 719.558   2
   0  -7   1 20414.0 722.388   1
   0  -7  -1 19826.4 560.432  29
   0  -7   1 19452.0 560.656  29
   0  -7   1 18880.8 551.662  30
   0  -7  -1 18956.6 547.182  30
   0  -7   2 16744.2 501.758  34
   0  -7   2 16403.1 628.746   1
   0  -7  -2 15072.9 625.743   2
   0  -7   2 14569.2 612.859   2
   0  -7  -2 14745.5 620.393   3
   0  -7  -2 15465.4 629.564   4
   0  -7  -2 16100.0 485.200  32
   0  -7   2 16391.8 481.429  33
   0  -7  -2 15981.7 473.374  33
   0  -7  -2 15132.7 461.900  31
   0  -7   2 16261.8 474.383  31
   0  -7  -2 15737.0 465.264  30
   0  -7   2 15809.8 472.620  30
   0  -7  -2 16051.1 474.101  29
   0  -7   2 16512.2 481.932  29
   0  -7  -3 5944.47 218.662  30
   0  -7  -3 6458.54 242.093  32
   0  -7   3 6145.89 232.874  33
   0  -7  -3 5770.64 223.404  33
   0  -7  -3 6264.74 358.223   3
   0  -7  -3 6112.13 353.206   4
   0  -7  -3 6110.12 353.017   2
   0  -7   3 6057.59 344.182   1
   0  -7   3 6243.42 249.978  34
   0  -7  -3 6217.54 221.168  31
   0  -7   3 6237.32 245.138  14
   0  -7   3 5926.79 241.344  15
   0  -7  -3 6310.38 229.177  29
   0  -7   3 6308.93 234.207  29
   0  -7  -4 6218.36 220.101  30
   0  -7  -4 5804.36 235.088  32
   0  -7  -4 6022.38 223.828  33
   0  -7   4 6105.56 232.045  33
   0  -7  -4 5935.26 356.054   3
   0  -7  -4 6209.78 360.287   4
   0  -7  -4 5469.53 336.673   2
   0  -7   4 5669.27 339.422   1
   0  -7   4 6673.65 255.142  34
   0  -7  -4 6231.72 219.940  31
   0  -7   4 6202.83 247.453  14
   0  -7   4 6113.93 245.456  15
   0  -7   4 6007.62 230.889  29
   0  -7  -4 5971.96 223.052  29
   0  -7  -5 9963.49 288.528  30
   0  -7  -5 9743.88 291.793  33
   0  -7  -5 9746.55 468.058   3
   0  -7  -5 9667.71 466.446   4
   0  -7   5 9024.75 438.437   1
   0  -7  -5 9212.99 447.193   2
   0  -7  -5 10316.0 296.225  29
   0  -7  -5 10145.4 289.875  31
   0  -7   5 9629.04 322.241  14
   0  -7   5 10304.1 328.052  34
   0  -7   5 9534.29 321.023  15
   0  -7  -6 142.022 34.1549  31
   0  -7  -6 97.4711 28.7137  30
   0  -7  -6 16.6930 33.8118  32
   0  -7  -6 65.3512 51.5448   2
   0  -7   6 16.6577 43.9859   1
   0  -7  -6 217.219 78.6761   3
   0  -7   6 117.827 45.0561  34
   0  -7   6 105.851 42.6074  14
   0  -7   6 98.8110 43.5844  15
   0  -7  -6 144.934 67.6018   4
   0  -7  -6 152.883 39.7360  19
   0  -7  -7 2499.43 122.342  30
   0  -7  -7 2284.89 225.966   4
   0  -7  -7 2058.45 217.153   3
   0  -7   7 2294.28 218.492   1
   0  -7  -7 2174.21 214.504   2
   0  -7   7 2501.83 143.388  34
   0  -7   7 2207.14 137.360  15
   0  -7  -7 2300.47 130.708  19
   0  -7   7 2289.29 140.185  14
   0  -7  -7 2483.73 139.414  32
   0  -7  -7 2616.26 123.465  31
   0  -7  -8 153.401 74.1704   4
   0  -7   8 265.598 53.3185  15
   0  -7   8 223.213 53.3910  14
   0  -7  -8 133.581 41.4111  19
   0  -7   8 277.830 54.3839  34
   0  -7  -8 210.759 83.3742   3
   0  -7   8 144.744 65.1912   1
   0  -7  -8 177.587 46.5181  32
   0  -7   9 216.561 56.6448  14
   0  -7   9 221.131 52.9202  15
   0  -7  -9 225.759 50.2462  32
   0  -7  -9 172.131 45.3035  19
   0  -7 -10 13215.2 417.517  32
   0  -7  10 13503.2 429.534  22
   0  -7  10 12953.1 431.388  15
   0  -7  10 12430.6 428.204  14
   0  -7 -10 13229.4 426.242  19
   0  -7  11 206.324 51.5247  15
   0  -7  11 122.260 44.1729  14
   0  -7 -11 248.616 45.6374  27
   0  -7 -11 94.3121 39.6748  19
   0  -7  12 1264.47 100.252  14
   0  -7  12 1476.56 107.313  22
   0  -7 -12 1416.08 100.790  27
   0  -7 -12 1269.51 99.7591  19
   0  -7  12 1515.37 108.073  15
   0  -7  13 781.464 75.7290  14
   0  -7 -13 857.154 77.8586  27
   0  -7 -13 848.878 80.4676  19
   0  -7  13 754.160 75.9711  15
   0  -7  14 5747.06 226.982  14
   0  -7  14 6184.22 231.296  15
   0  -7 -14 6225.39 238.829  19
   0  -7 -14 5854.46 233.301  27
   0  -7 -15 60.1540 34.6446  19
   0  -7 -15 71.1436 30.8416  27
   0  -7  15 42.5366 32.8709  14
   0  -7  15 67.5313 34.4634  15
   0  -7  15 53.5361 30.3271  23
   0  -7 -16 2220.93 117.703  19
   0  -7  16 2133.20 114.828  23
   0  -7 -16 2184.17 118.208  27
   0  -7 -17 1761.63 96.5205  19
   0  -7  17 1575.61 93.8516  23
   0  -7 -17 1924.06 102.593  27
   0  -7 -18 2333.84 114.080  19
   0  -7 -18 4381.90 147.331  27
   0  -7 -19-8.36863 18.0199  27
   0  -8   0 21228.5 612.443  34
   0  -8   0 19295.5 775.445   2
   0  -8   0 19454.0 580.469  30
   0  -8   0 21510.1 599.974  29
   0  -8   0 19421.0 580.043  31
   0  -8   0 20617.5 595.743  33
   0  -8   0 19629.1 586.793  32
   0  -8   1 112463. 2815.19  34
   0  -8  -1 110436. 2799.61  34
   0  -8   1 102055. 3013.73   2
   0  -8  -1 102340. 3013.12   2
   0  -8   1 107795. 2780.43  30
   0  -8  -1 110097. 2777.93  30
   0  -8   1 113318. 2797.05  29
   0  -8  -1 112642. 2792.66  29
   0  -8   1 109436. 2781.37  31
   0  -8  -1 110450. 2777.91  31
   0  -8  -1 114304. 2793.94  33
   0  -8  -1 112799. 2792.73  32
   0  -8   1 113404. 2796.89  33
   0  -8   2 28304.2 792.310  34
   0  -8  -2 27247.9 751.136  31
   0  -8  -2 27493.0 769.290  32
   0  -8  -2 27245.9 763.255  33
   0  -8   2 27638.4 770.855  33
   0  -8   2 27283.4 769.534  29
   0  -8  -2 27117.0 762.583  29
   0  -8  -2 26802.6 749.985  30
   0  -8  -3 16983.3 524.519  32
   0  -8  -3 17150.6 514.702  33
   0  -8   3 17627.3 523.820  33
   0  -8   3 17209.8 542.551  34
   0  -8  -3 16688.5 501.777  31
   0  -8   3 17768.6 524.509  29
   0  -8  -3 17221.2 515.223  29
   0  -8  -3 16825.4 502.911  30
   0  -8   4 1595.47 117.892  14
   0  -8  -4 1614.08 114.515  32
   0  -8   4 1734.24 110.722  33
   0  -8  -4 1741.58 106.901  33
   0  -8   4 1266.34 108.998  15
   0  -8   4 1452.99 117.008  34
   0  -8  -4 1730.89 101.363  31
   0  -8   4 1909.83 115.746  29
   0  -8  -4 1618.16 104.622  29
   0  -8  -4 1650.67 100.237  30
   0  -8   5 7212.68 289.978  14
   0  -8  -5 7561.42 269.225  33
   0  -8  -5 7703.48 285.307  32
   0  -8   5 7323.82 290.882  15
   0  -8   5 7671.77 297.094  34
   0  -8  -5 7564.43 261.832  31
   0  -8  -5 7419.67 267.254  29
   0  -8  -5 7528.67 261.351  30
   0  -8   6 3315.31 177.572  14
   0  -8   6 3449.49 180.100  34
   0  -8  -6 3425.38 156.122  33
   0  -8  -6 3580.09 175.026  32
   0  -8   6 3360.38 178.612  15
   0  -8  -6 3398.92 153.391  31
   0  -8  -6 3661.55 158.128  30
   0  -8  -6 3493.50 156.934  29
   0  -8   7 2182.25 139.637  34
   0  -8  -7 2558.92 143.942  32
   0  -8  -7 2807.96 131.001  31
   0  -8   7 2296.79 144.343  15
   0  -8   7 2095.73 141.181  14
   0  -8  -7 2241.77 132.578  19
   0  -8  -7 2685.67 128.803  30
   0  -8  -8 2787.26 150.900  32
   0  -8   8 2644.33 150.973  34
   0  -8   8 2807.88 158.613  15
   0  -8  -8 2678.22 146.517  19
   0  -8   8 2797.50 157.772  14
   0  -8  -9 110.027 38.3320  19
   0  -8  -9 62.0201 36.0321  32
   0  -8   9 44.3327 43.3162  15
   0  -8   9 95.7822 46.8066  14
   0  -8  10 586.407 72.6420  14
   0  -8  10 533.628 71.3696  15
   0  -8 -10 610.039 70.4954  19
   0  -8 -10 602.464 67.2243  32
   0  -8 -11 242.168 47.8779  19
   0  -8  11 172.128 45.6509  14
   0  -8  11 193.631 47.7396  15
   0  -8  12 722.441 74.0841  15
   0  -8  12 648.719 70.6177  14
   0  -8 -12 552.254 65.4352  19
   0  -8  13 731.996 70.7311  15
   0  -8  13 656.985 67.3730  14
   0  -8 -13 775.080 72.8797  19
   0  -8  14 70.0019 33.6001  14
   0  -8  14-4.08929 29.1139  15
   0  -8 -14 48.1347 28.9375  27
   0  -8 -14 14.0417 26.8065  19
   0  -8  15 12795.1 374.833  15
   0  -8 -15 12368.9 383.041  27
   0  -8  15 12939.7 376.256  14
   0  -8 -15 12965.5 390.282  19
   0  -8 -16 692.889 57.7162  19
   0  -8 -16 701.527 56.7345  27
   0  -8 -17 446.551 42.6579  19
   0  -8 -17 393.866 40.5411  27
   0  -9   0-5.62734 34.5751  33
   0  -9   0-18.3604 39.5324  34
   0  -9   0-16.8545 36.2900  29
   0  -9   0 14.8204 30.7496  31
   0  -9   0-4.96374 30.8966  30
   0  -9  -1 111.633 43.8643  33
   0  -9   1 84.6454 43.6261  33
   0  -9  -1 60.0776 37.3889  32
   0  -9   1 103.258 45.0841  34
   0  -9  -1 122.583 47.6772  34
   0  -9  -1 94.7372 41.9967  29
   0  -9   1 118.308 43.1908  29
   0  -9   1 75.3401 37.1962  31
   0  -9  -1 77.5411 36.2188  31
   0  -9  -1 77.8828 34.0378  30
   0  -9   1 151.447 42.1591  30
   0  -9   2 3833.17 180.150  33
   0  -9  -2 3902.18 180.945  32
   0  -9  -2 3836.77 177.788  33
   0  -9  -2 3874.22 168.341  31
   0  -9   2 3859.68 192.465  34
   0  -9   2 4080.74 184.813  29
   0  -9  -2 3700.75 175.924  29
   0  -9  -2 3915.82 169.666  30
   0  -9   3 1686.18 112.907  33
   0  -9  -3 1890.57 117.615  33
   0  -9  -3 1764.65 118.116  32
   0  -9  -3 2051.15 112.743  31
   0  -9   3 1875.14 129.762  34
   0  -9  -3 1853.24 116.001  29
   0  -9   3 1814.22 116.262  29
   0  -9  -3 2040.95 112.630  30
   0  -9  -4 61.6267 32.8637  33
   0  -9   4 49.4345 37.2088  33
   0  -9   4 133.446 53.6707  34
   0  -9  -4 128.401 43.2084  32
   0  -9  -4 76.7684 34.6806  29
   0  -9   4 71.3537 39.8998  29
   0  -9  -4 183.209 41.9094  31
   0  -9  -4 155.882 40.1709  30
   0  -9   5 702.960 81.5359  14
   0  -9  -5 786.710 71.6559  33
   0  -9  -5 692.492 75.6685  32
   0  -9   5 784.103 82.3451  15
   0  -9   5 811.798 86.8266  34
   0  -9  -5 863.897 72.6752  31
   0  -9  -5 676.599 66.8004  29
   0  -9  -5 836.939 72.8295  30
   0  -9   6 3516.09 181.845  14
   0  -9  -6 3909.66 168.463  33
   0  -9  -6 3794.73 182.311  32
   0  -9   6 3642.90 184.021  15
   0  -9  -6 4130.77 169.415  31
   0  -9  -6 4138.59 169.911  30
   0  -9   6 3949.60 191.313  34
   0  -9  -6 3928.57 168.814  29
   0  -9   7 200.483 55.7289  14
   0  -9   7 247.042 54.9483  15
   0  -9   7 201.984 52.5399  34
   0  -9  -7 195.117 50.5709  32
   0  -9   8 179.308 47.9958  15
   0  -9   8 110.700 43.5749  14
   0  -9   8 117.239 42.8616  34
   0  -9  -8 133.647 40.3556  32
   0  -9  -9 4049.51 178.885  32
   0  -9   9 4620.48 189.503  34
   0  -9   9 3853.80 182.470  14
   0  -9  -9 4497.40 186.179  19
   0  -9   9 3907.02 183.473  15
   0  -9  10 9934.93 342.145  14
   0  -9 -10 10058.5 338.004  19
   0  -9  10 10441.7 344.127  15
   0  -9 -10 10823.8 339.223  32
   0  -9  11 145.730 38.7682  14
   0  -9  11 130.653 39.0412  15
   0  -9 -11 107.437 34.8492  32
   0  -9 -11 149.064 38.1367  19
   0  -9  12 4741.57 186.572  15
   0  -9  12 5079.10 190.042  14
   0  -9 -12 4760.95 189.293  19
   0  -9  13 1572.31 88.9478  15
   0  -9  13 1585.17 89.7504  14
   0  -9 -13 1576.78 92.2351  19
   0  -9  14 9655.67 290.870  15
   0  -9  14 9872.69 292.806  14
   0  -9 -14 9545.54 299.446  19
   0  -9  15 544.431 42.8042  15
   0  -9 -15 579.102 48.2861  19
   0  -9  15 561.143 43.4741  14
   0 -10   0 8204.43 288.131  34
   0 -10   0 7814.70 280.851  33
   0 -10   0 7970.15 281.798  29
   0 -10  -1 773.103 66.7854  31
   0 -10  -1 825.073 68.8463  30
   0 -10   1 925.956 82.3678  34
   0 -10  -1 690.347 69.4637  33
   0 -10   1 638.750 68.4978  33
   0 -10  -1 796.004 73.9270  29
   0 -10   1 898.001 76.7777  29
   0 -10  -2 17064.3 478.593  31
   0 -10  -2 16898.7 478.088  30
   0 -10   2 16150.9 501.861  34
   0 -10  -2 16767.3 489.260  33
   0 -10   2 15711.0 485.131  33
   0 -10  -2 15371.9 483.066  32
   0 -10   2 16147.2 486.775  29
   0 -10  -2 16198.5 486.290  29
   0 -10  -3 7083.68 239.379  31
   0 -10  -3 7130.87 239.414  30
   0 -10   3 6902.94 261.397  34
   0 -10  -3 6434.39 245.510  32
   0 -10  -3 6864.59 246.232  33
   0 -10   3 6188.39 240.655  33
   0 -10   3 6521.95 243.327  29
   0 -10  -3 6534.51 242.453  29
   0 -10  -4 4323.69 168.775  31
   0 -10  -4 4302.42 168.654  30
   0 -10   4 3767.20 168.973  29
   0 -10  -4 4201.18 173.140  29
   0 -10   4 3817.09 169.615  33
   0 -10  -4 3848.44 173.684  32
   0 -10  -4 4202.58 172.471  33
   0 -10   4 4170.98 187.844  34
   0 -10  -5 321.847 45.5910  29
   0 -10  -5 242.048 47.2891  32
   0 -10   5 280.638 51.7779  34
   0 -10  -5 297.630 45.9109  33
   0 -10   6 9295.39 313.546  34
   0 -10  -6 8723.01 303.560  32
   0 -10  -6 8871.32 292.531  33
   0 -10  -6 9715.33 297.829  29
   0 -10   7 4867.93 197.351  15
   0 -10   7 5324.87 205.098  34
   0 -10  -7 5243.11 200.404  32
   0 -10   7 4945.47 198.259  14
   0 -10   8 1628.16 98.3917  15
   0 -10   8 1724.09 99.4521  34
   0 -10  -8 1641.23 95.8912  32
   0 -10   8 1434.71 93.7169  14
   0 -10   9 707.429 62.5292  15
   0 -10   9 867.783 67.1740  34
   0 -10  -9 660.861 58.3156  32
   0 -10   9 657.640 61.4800  14
   0 -10 -10 1584.21 86.2059  32
   0 -10  10 1520.20 87.6485  14
   0 -10  10 1578.90 88.7094  15
   0 -10 -11 16072.2 441.352  32
   0 -10  11 15785.4 444.452  15
   0 -10  11 15749.1 444.900  14
   0 -10 -12 3413.85 130.514  19
   0 -10  12 3608.02 130.652  15
   0 -10  12 3299.81 128.317  14
   0 -11   0 3.56131 23.2761  29
   0 -11   0-3.57129 22.7920  33
   0 -11  -1 180.520 36.6256  29
   0 -11   1 187.150 36.7084  29
   0 -11   1 219.529 36.2961  33
   0 -11  -1 191.683 36.3858  33
   0 -11   2 23930.8 658.030  29
   0 -11  -2 25029.3 661.436  29
   0 -11   2 23906.4 657.716  33
   0 -11  -2 24722.4 661.004  33
   0 -11  -3 173.379 33.2718  29
   0 -11   3 121.677 30.6206  29
   0 -11  -3 173.854 33.6931  33
   0 -11   3 154.983 31.5698  33
   0 -11  -3 148.433 33.3850  32
   0 -11  -4 112.371 29.9051  32
   0 -11  -5 286.089 38.7026  32
   0 -11  -6 745.957 56.6825  32
   0 -11  -7 729.277 54.2093  32
   0 -11  -8 600.630 46.7225  32
   1   0 -23-3.74072 22.3712  37
   1   0 -23 20.7362 21.2351   8
   1   0 -22 2914.47 139.683  37
   1   0 -22 2775.84 132.676   8
   1   0 -21 5.29510 27.9282  37
   1   0 -21 19.7912 30.4010   8
   1   0 -20-11.6704 37.6922  37
   1   0 -20-5.35427 27.7305   8
   1   0 -19 18.4691 31.2895  37
   1   0 -19 5.58954 34.7929   8
   1   0 -18 550.174 68.8039  37
   1   0 -18 593.534 67.2329   8
   1   0 -17 61.3669 36.7047  37
   1   0 -17 5.42263 29.6105   8
   1   0 -16 1014.55 134.157  12
  -1   0  16 1223.72 159.584   7
   1   0 -16 1018.43 86.2592  37
   1   0 -16 1128.58 82.4003   8
   1   0 -16 1127.99 144.679  35
   1   0 -15-10.8661 29.1620  37
   1   0 -15-42.0089 46.2899  35
   1   0 -15 28.2700 30.0707   8
  -1   0  15-16.4149 49.0827   7
   1   0 -15-14.3692 40.5089  12
   1   0 -15 15.7071 46.9665  11
  -1   0  15-13.1702 39.3809  36
   1   0 -14 2975.25 204.452  35
  -1   0  14 3006.55 198.735  36
  -1   0  14 2776.35 215.836   7
   1   0 -14 2907.06 127.939  37
   1   0 -14 2867.90 204.732  12
   1   0 -14 2972.73 119.552   8
   1   0 -14 3212.18 190.205  16
   1   0 -13 28.6944 34.3727  16
   1   0 -13-13.6957 25.3345  37
   1   0 -13-71.8145 31.5629  12
   1   0 -13-12.9981 42.9677  11
  -1   0  13-13.4690 40.2740   7
   1   0 -13 46.6355 24.4982   8
   1   0 -13 11.6783 36.8085  35
  -1   0  13 86.8640 44.6212  36
   1   0 -12 3762.19 227.495  12
  -1   0  12 3948.47 168.727  13
  -1   0  12 3959.92 245.348   7
  -1   0  12 4021.30 225.394  36
   1   0 -12 3919.91 230.710  35
   1   0 -12 3996.32 160.911  37
   1   0 -12 4366.46 156.152   8
   1   0 -11 9.31502 37.1384  35
   1   0 -11 28.5789 34.2356  12
   1   0 -11 91.9518 47.7643  11
  -1   0  11-10.5467 43.3429   7
  -1   0  11 8.61685 32.1363  36
   1   0 -10 205.229 51.8309  35
   1   0 -10 107.854 50.7598  11
   1   0 -10 125.828 47.3866  12
  -1   0  10 238.959 63.5329   7
  -1   0  10 52.9213 34.6548  36
   1   0  -9-7.17597 26.7706  35
   1   0  -9 43.8812 30.9343  12
   1   0  -9 31.3365 37.4537  11
  -1   0   9 63.5649 38.8033   7
  -1   0   9 39.4976 32.8135  36
   1   0  -8 324132. 8350.48  12
   1   0  -8 347268. 8368.51  11
  -1   0   8 345598. 8370.86   7
  -1   0   8 344614. 8345.56  36
   1   0  -8 343192. 8356.59  35
   1   0  -7 36.8571 25.7178  35
   1   0  -7 5.40476 24.0999  12
   1   0  -7 23.0702 28.1694  11
  -1   0   7 28.5051 25.4200   7
  -1   0   7 52.1687 27.5704  36
   1   0  -6 26730.5 755.053  12
   1   0  -6 29426.9 770.986  11
  -1   0   6 27090.1 762.195   7
  -1   0   6 27876.4 747.282  36
   1   0  -6 27232.2 754.754  35
   1   0  -5-3.63674 20.1818  35
  -1   0   5 7.70055 23.0255   7
   1   0  -5 3.73168 22.0042  12
   1   0  -5-4.00636 22.5887  11
  -1   0   5-3.13336 20.2395  36
   1   0  -4 49779.3 1225.47  12
   1   0  -4 46711.6 1181.36   4
   1   0  -4 45752.3 1181.26   3
   1   0  -4 51494.9 1226.96  35
  -1   0   4 50266.9 1214.24  36
   1   0  -4 52773.3 1233.96  11
  -1   0   4 48666.4 1226.13   7
   1   0  -3 18.5041 6.87029   3
   1   0  -3 2.23183 14.7580  35
   1   0  -3 10.8764 6.53960   4
  -1   0   3 7.11405 11.6272  36
   1   0  -3 9.70523 15.4871  11
   1   0  -3 9.04390 14.2551  12
  -1   0   3 2.30561 13.4024   7
   1   0  -2 321.164 25.0865  12
  -1   0   2 329.033 25.7731   7
  -1   0   2 346.243 22.5195  36
   1   0  -2 298.464 24.4649  35
  -1   0   2 356.538 24.6521  18
  -1   0   2 291.720 23.3616  17
   1   0  -2 381.277 16.9759   3
  -1   0   2 319.183 14.4615   3
   1   0  -2 400.381 17.3909   4
  -1   0   2 316.203 14.3087   4
  -1   0   1 6.37226 5.07937   7
   1   0  -1 8.49850 5.99190  11
   1   0  -1 6.20845 5.26146  12
  -1   0   1 14.0981 5.76137  18
  -1   0   1 1.96755 4.90553  17
   1   0   0 32148.6 796.891  11
  -1   0   0 32388.4 792.046  16
   1   0   0 32192.5 797.132  12
   1   0   1 14.3502 6.04037   6
   1   0   1 34.0951 8.68454  12
   1   0   1 36.0090 8.95813  11
   1   0   2 70382.3 1736.99  36
  -1   0  -2 71026.8 1739.14  35
   1   0   2 68730.8 1735.33   6
   1   0   2 70574.6 1738.87  12
   1   0   2 70998.4 1738.46  11
  -1   0  -2 71107.6 1727.18  16
  -1   0  -3 4.76656 15.4045  35
  -1   0  -3 25.4155 14.5985  16
  -1   0  -3 31.6025 13.8813   4
  -1   0  -3 20.0994 13.0505   3
   1   0   3 2.35777 17.9056  36
   1   0   4 10564.4 315.888  36
  -1   0  -4 9910.91 312.645  35
  -1   0  -4 10840.7 305.518  16
  -1   0  -4 10669.2 296.010   4
  -1   0  -4 10811.9 296.448   3
  -1   0  -5 7.67573 18.7432  35
  -1   0  -5 6.17649 17.1418  16
  -1   0  -5 7.19171 14.1402   3
  -1   0  -5 11.9495 15.0696   4
   1   0   6 18860.9 542.998   7
  -1   0  -6 18329.2 534.084  35
   1   0   6 18533.1 538.224  36
  -1   0  -6 19313.5 523.176  16
  -1   0  -6 18191.8 501.848   3
  -1   0  -6 17764.2 500.460   4
   1   0   7 29.3585 29.2727   7
   1   0   7 43.5962 31.6813  36
  -1   0  -7 34.6805 22.4657  16
  -1   0  -7 27.4250 25.6546  35
   1   0   8 20465.9 615.671  36
  -1   0  -8 19445.1 612.305  35
  -1   0  -8 20982.1 594.648  16
   1   0   8 20866.7 629.741   7
   1   0   9 16.3237 38.1610   7
  -1   0  -9 5.65437 32.3804  16
  -1   0  -9 7.37792 27.5212  35
   1   0  10 23354.0 710.413   7
  -1   0 -10 21173.7 645.184  16
  -1   0 -10 21490.9 682.105  35
   1   0  10 21175.3 675.843  36
   1   0  11 10.7922 43.0267   7
  -1   0 -11-19.3198 41.9677  35
   1   0  11 9.36152 34.9122  36
  -1   0 -12 3252.30 209.902  35
   1   0  12 2996.37 146.888  13
  -1   0 -12 3403.06 224.124  11
   1   0  12 3005.38 213.223   7
  -1   0 -12 3382.06 212.853  12
  -1   0 -12 3307.94 133.751   8
  -1   0 -12 2872.52 138.477  37
  -1   0 -13-12.1885 42.0850  35
  -1   0 -13 22.8253 23.9838   8
   1   0  13 68.9825 45.6086   7
   1   0  13-16.2654 34.1797  13
  -1   0 -13 33.1946 26.7397  37
  -1   0 -13 24.8961 35.0945  12
  -1   0 -13 13.3557 39.9370  11
  -1   0 -14 36271.4 1101.36  35
   1   0  14 34462.8 964.883  13
  -1   0 -14 35285.4 1117.86  11
   1   0  14 34894.6 1125.15   7
  -1   0 -14 34061.0 1092.51  12
  -1   0 -14 35421.6 930.665   8
  -1   0 -14 34449.1 949.170  37
  -1   0 -15 29.1480 45.9367  35
  -1   0 -15-13.8506 24.7835   8
   1   0  15 67.0477 62.5118   7
   1   0  15 6.52706 38.4892  13
  -1   0 -15 33.9229 29.2837  37
  -1   0 -15 59.4055 51.2785  12
  -1   0 -15 31.8505 52.6453  11
  -1   0 -16 7399.22 391.193  35
   1   0  16 7398.29 294.289  13
  -1   0 -16 7484.21 280.875  37
   1   0  16 7472.37 416.689   7
  -1   0 -16 7109.25 390.235  12
  -1   0 -16 7648.03 266.159   8
  -1   0 -17-6.25088 34.6892  37
  -1   0 -17 26.1799 30.8749   8
  -1   0 -18 37627.3 1009.32   8
  -1   0 -18 36766.5 1025.04  37
  -1   0 -19 6.12047 33.9652  37
  -1   0 -19-10.4951 26.6693   8
  -1   0 -20 1022.99 79.7976   8
  -1   0 -20 838.559 79.3154  37
  -1   0 -21 4.41444 24.8922   8
  -1   0 -21 30.4792 29.5251  37
  -1   0 -22 4576.39 174.155   8
  -1   0 -22 4705.34 185.057  37
  -1   0 -23-16.9201 20.7958  37
   1   1 -23 173.172 31.7128   8
   1   1 -23 173.424 33.7034  37
   1  -1 -23 226.168 36.3775  37
   1  -1 -22 162.011 35.3274   8
   1   1 -22 171.569 37.4884   8
   1  -1 -22 169.745 38.9774  37
   1   1 -22 116.156 34.9743  37
   1   1 -21 20913.0 607.245   8
   1  -1 -21 21641.9 610.848   8
   1   1 -21 21416.5 619.216  37
   1  -1 -21 21379.5 616.455  37
   1  -1 -20 111.356 37.0861   8
   1   1 -20 204.269 43.4407   8
   1  -1 -20 111.966 42.5731  37
   1   1 -20 46.0842 33.5781  37
   1   1 -19 674.061 70.0249   8
   1  -1 -19 790.866 75.3044   8
   1  -1 -19 634.701 73.5685  37
   1   1 -19 848.638 82.8443  37
   1  -1 -18 6.04681 34.0932  37
   1   1 -18 6.22504 33.9835  37
   1  -1 -18 11.2107 26.2048   8
   1   1 -18-16.5296 30.5765   8
   1   1 -17 12.2647 31.1703  37
   1  -1 -17 17.8633 33.0479  37
   1   1 -17 64.2182 32.4490   8
   1  -1 -17 5.45109 27.7087   8
   1  -1 -16 149.547 39.8642   8
   1  -1 -16 98.5779 49.1683  16
  -1  -1  16 205.021 79.1686   1
   1   1 -16 152.945 61.0099  35
   1  -1 -16 118.704 53.3614  35
  -1   1  16 58.3465 50.4038  36
  -1  -1  16 88.1038 60.8727   7
  -1   1  16 214.499 79.7012   7
   1   1 -16 106.246 34.2609   8
   1  -1 -16 102.487 39.7763  37
   1   1 -16 99.7513 40.5695  37
   1  -1 -16-17.2717 48.7329  11
   1  -1 -16 79.2908 54.7907  12
   1   1 -16 136.380 60.4474  12
   1   1 -16-16.5022 49.3850  11
   1   1 -15 6104.67 175.483   8
   1  -1 -15 5821.57 174.133   8
   1  -1 -15 6003.55 308.734  12
   1   1 -15 5566.07 292.063  12
   1  -1 -15 5907.49 187.126  37
   1   1 -15 5967.49 191.456  37
  -1   1  15 5700.01 291.117  36
   1   1 -15 5977.60 304.093  35
   1  -1 -15 5724.99 290.621  35
  -1  -1  15 6110.96 328.236   7
  -1   1  15 5926.20 324.702   7
   1  -1 -15 5649.32 265.989  16
   1  -1 -15-97.4839 81.1095  11
   1  -1 -14 1158.15 76.6204   8
   1   1 -14 1031.38 72.4425   8
   1  -1 -14 1067.88 131.746  12
   1   1 -14 1053.38 81.6165  37
   1  -1 -14 1112.68 82.7702  37
  -1   1  14 1211.71 131.448  36
   1   1 -14 997.364 124.069  35
   1  -1 -14 1329.21 139.427  35
  -1   1  14 1214.98 150.604   7
  -1  -1  14 1029.96 137.184   7
   1  -1 -14 1047.89 115.443  16
   1   1 -14-14.3655 57.4577  11
   1  -1 -14-44.8696 59.6626  11
   1   1 -14 947.242 121.826  12
   1   1 -13 22205.9 586.344   8
   1  -1 -13 21607.9 586.670   8
   1  -1 -13 21769.2 716.227  35
   1   1 -13 22717.0 732.534  35
  -1   1  13 23789.2 730.740  36
  -1  -1  13 21501.6 697.178  36
  -1   1  13 23901.7 776.228   7
  -1  -1  13 23505.5 765.606   7
   1  -1 -13 21417.3 596.461  37
   1   1 -13 21587.4 600.205  37
   1   1 -13 21497.8 722.126  12
   1  -1 -13 21568.6 729.512  12
   1  -1 -13 11631.5 692.515  11
   1   1 -13 12477.2 672.917  11
   1  -1 -13 21535.2 693.196  16
   1   1 -12 2102.01 101.159   8
   1  -1 -12 1974.20 100.372   8
   1   1 -12 1807.98 104.244  37
   1  -1 -12 1986.52 106.661  37
   1  -1 -12 2100.93 167.627  12
   1   1 -12 1873.25 157.395  12
  -1  -1  12 1985.81 170.016   7
  -1   1  12 2439.71 188.238   7
   1  -1 -12 2230.56 157.481  16
  -1  -1  12 1863.16 111.322  13
  -1   1  12 2289.14 121.399  13
   1   1 -12 1438.75 174.519  11
   1  -1 -12 1270.36 167.508  11
   1   1 -12 2287.15 171.425  35
   1  -1 -12 2208.08 165.033  35
  -1  -1  12 2036.84 151.083  36
  -1   1  12 2163.09 164.353  36
   1  -1 -11 518.257 79.2288  35
   1   1 -11 480.995 77.7059  35
   1  -1 -11 413.962 67.4093  16
  -1  -1  11 375.987 65.0593  36
  -1   1  11 568.464 83.6237  36
  -1   1  11 451.168 80.1416   7
  -1  -1  11 557.661 87.1586   7
   1  -1 -11 483.969 79.4996  12
   1  -1 -11 311.153 70.9610  11
   1   1 -11 406.487 77.8036  11
   1   1 -11 499.593 80.8498  12
   1   1 -10 8872.80 368.582  12
   1  -1 -10 9776.04 382.064  12
  -1  -1  10 10168.7 392.840   7
  -1   1  10 10443.9 399.851   7
   1   1 -10 10116.6 391.128  11
   1  -1 -10 10337.3 397.519  11
   1  -1 -10 10087.2 377.767  35
   1   1 -10 9736.66 379.612  35
  -1  -1  10 9228.44 355.644  36
  -1   1  10 10041.2 376.060  36
   1  -1 -10 10365.8 372.671  16
   1   1  -9 41207.6 1199.51  12
   1  -1  -9 43099.8 1208.25  12
  -1   1   9 45582.4 1203.86  36
   1  -1  -9 44463.9 1201.80  35
  -1  -1   9 43620.5 1187.67  36
   1   1  -9 44192.0 1209.01  35
  -1   1   9 43403.7 1223.27   7
  -1  -1   9 43642.2 1217.53   7
   1  -1  -9 46365.7 1231.23  11
   1   1  -9 43921.4 1218.33  11
   1   1  -8 1806.52 123.663  12
   1  -1  -8 2133.68 134.339  12
   1  -1  -8 2204.82 130.620  35
   1   1  -8 1954.56 126.133  35
  -1  -1   8 1884.59 117.194  36
  -1   1   8 2148.10 127.085  36
  -1   1   8 2390.65 143.423   7
  -1  -1   8 1990.02 131.016   7
   1  -1  -8 2221.17 141.046  11
   1   1  -8 2095.75 136.489  11
   1   1  -7 241.333 42.6366  35
   1  -1  -7 319.201 47.7976  35
  -1  -1   7 198.235 43.1613   7
  -1   1   7 186.805 43.6851   7
   1   1  -7 271.093 49.9610  11
   1  -1  -7 295.609 48.9401  12
   1   1  -7 292.350 47.7825  12
   1  -1  -7 399.832 56.5251  11
  -1   1   7 257.092 43.2163  36
  -1  -1   7 479.971 51.8777  36
   1  -1  -6 3599.28 154.655  35
   1   1  -6 3530.28 156.643  35
  -1   1   6 3695.63 155.856  36
  -1  -1   6 3634.22 151.415  36
  -1   1   6 3864.69 165.977   7
  -1  -1   6 3564.77 159.060   7
   1  -1  -6 3645.93 159.902  12
   1   1  -6 3353.89 155.723  12
   1  -1  -6 3478.94 139.210   4
   1  -1  -6 3561.43 141.090   3
   1  -1  -6 3936.97 169.274  11
   1   1  -6 3653.44 164.775  11
   1  -1  -5 50953.1 1289.06  35
   1   1  -5 49174.8 1291.96  35
  -1  -1   5 50377.7 1279.03  36
  -1   1   5 51005.3 1287.52  36
  -1  -1   5 50634.8 1293.72   7
  -1   1   5 51247.3 1297.95   7
   1   1  -5 50293.9 1294.06  12
   1  -1  -5 52227.2 1296.22  12
   1  -1  -5 46077.3 1269.52   4
   1  -1  -5 46798.1 1271.12   3
   1  -1  -5 55884.8 1308.89  11
   1   1  -5 53948.1 1305.61  11
  -1  -1   4 164295. 4196.49  36
  -1   1   4 176205. 4208.49  36
   1   1  -4 171536. 4211.61  35
   1  -1  -4 172771. 4208.22  35
  -1  -1   4 167219. 4209.70   7
  -1   1   4 174261. 4215.29   7
   1  -1  -4 173016. 4213.06  12
   1   1  -4 173978. 4213.33  12
   1   1  -4 186009. 4222.78  11
   1  -1  -4 190154. 4223.63  11
   1  -1  -4 162538. 4197.31   4
   1  -1  -4 162778. 4197.55   3
   1  -1  -3 7116.50 221.778   4
   1  -1  -3 7127.06 221.728   3
   1  -1  -3 7732.09 226.667  12
   1   1  -3 7365.33 224.642  12
   1   1  -3 7744.35 226.688  35
  -1  -1   3 7736.60 214.931  36
   1  -1  -3 7643.66 223.807  35
  -1   1   3 7707.04 225.121  36
  -1   1   3 7893.36 228.655   7
  -1  -1   3 7379.58 223.649   7
   1  -1  -3 7950.78 233.989  11
   1   1  -3 6701.44 233.203  11
  -1  -1   3 7115.73 226.071  18
   1  -1  -2 4630.44 151.555   3
  -1  -1   2 4592.11 133.691   4
  -1  -1   2 4480.30 133.464   3
   1  -1  -2 4711.95 151.895   4
  -1  -1   2 4968.35 135.232  36
  -1   1   2 4556.91 147.737  36
   1  -1  -2 4916.04 146.018  35
   1   1  -2 4820.49 146.824  35
   1  -1  -2 4889.34 146.147  12
   1   1  -2 4806.87 146.417  12
  -1  -1   2 5080.06 159.812   1
  -1   1   2 4933.32 148.155   7
  -1  -1   2 4667.38 145.434   7
  -1  -1   2 4854.65 151.578  18
  -1  -1   2 4831.76 144.491  17
  -1   1   2 5049.94 145.936  17
   1   1  -2 4615.55 147.583  11
   1  -1  -2 4938.94 148.370  11
   1  -1  -1 11484.2 319.689   4
  -1  -1   1 11635.8 307.154   4
  -1  -1   1 11607.1 307.394   3
   1  -1  -1 11906.1 320.990   3
   1   1  -1 11391.6 303.034  12
   1  -1  -1 11625.3 303.525  12
  -1  -1   1 11595.9 313.012  16
  -1  -1   1 11816.7 318.367   2
   1  -1  -1 12900.1 318.445   2
  -1  -1   1 11560.8 315.530   1
   1  -1  -1 11666.1 309.683   1
   1  -1  -1 12079.3 304.031  11
   1   1  -1 11404.3 303.345  11
  -1   1   1 11623.2 302.381  17
  -1  -1   1 11691.7 302.661  17
  -1  -1   1 11356.2 310.295  18
  -1  -1   0 18025.0 472.611   4
  -1  -1   0 17860.5 472.513   3
  -1  -1   0 18473.9 472.625  16
   1  -1   0 18141.2 469.378   6
   1  -1   0 18219.7 470.464   1
  -1  -1   0 18981.6 474.250   2
   1  -1   0 17883.9 469.564   2
  -1  -1   0 18552.0 472.392   1
   1   1   0 18552.3 459.809  12
   1  -1   0 18739.8 459.744  12
   1  -1   0 17911.8 450.405  16
  -1  -1   0 18032.6 465.897  18
   1   1   0 18269.8 459.246  11
   1  -1   0 18645.1 459.248  11
  -1  -1  -1 46985.3 1136.12  35
   1   1   1 47675.5 1134.12  36
  -1   1  -1 45426.6 1136.03  35
  -1  -1  -1 44577.5 1144.29  16
   1  -1   1 45169.7 1145.55   6
   1  -1   1 47640.4 1142.17   2
   1  -1   1 46950.7 1148.76   1
  -1  -1  -1 45527.5 1141.32   2
   1   1   1 46692.8 1136.09  12
   1  -1   1 45120.0 1135.28  12
   1  -1   1 45389.7 1135.11  11
   1   1   1 47061.5 1135.98  11
  -1  -1  -1 44633.3 1149.65   3
  -1  -1  -1 44429.8 1149.28   4
  -1  -1  -2 60.2066 14.8048  35
  -1   1  -2 56.0154 14.8601  35
   1   1   2 35.4212 14.7123  36
  -1  -1  -2 55.1732 18.1843   4
  -1  -1  -2 51.5319 15.1536  16
   1  -1   2 43.2877 14.7119   2
  -1  -1  -2 53.2046 18.2657   3
  -1  -1  -2 48.8698 13.2087   2
   1  -1   2 40.8305 16.6350   1
   1  -1   3 6449.31 213.107   6
  -1  -1  -3 6453.89 203.513  35
  -1   1  -3 6341.43 203.808  35
   1   1   3 6838.57 206.067  36
  -1  -1  -3 6834.92 209.463   3
  -1  -1  -3 6359.09 206.720   4
  -1  -1  -3 6927.14 198.680   2
  -1  -1  -3 6322.34 202.900  16
  -1  -1  -4 887846. 22587.6   3
  -1  -1  -4 888412. 22587.4   4
  -1  -1  -4 976151. 22591.9  16
   1  -1   4 949147. 22606.3   6
   1   1   4 936093. 22592.4  36
  -1   1  -4 907682. 22591.5  35
  -1  -1  -4 999999. 22596.0  35
  -1  -1  -5 279124. 6808.99   3
  -1  -1  -5 282112. 6809.52   4
  -1  -1  -5 282329. 6811.46  16
   1   1   5 283721. 6824.01   7
   1  -1   5 279434. 6821.99   7
  -1   1  -5 266834. 6814.45  35
  -1  -1  -5 277937. 6813.60  35
   1   1   5 280392. 6820.04  36
  -1  -1  -6 54.9523 26.8886  35
  -1  -1  -6 309.780 42.0392   4
  -1  -1  -6 96.8733 27.7937  16
   1   1   6 549.529 58.6184   7
   1  -1   6 73.6490 29.2044   7
  -1  -1  -6 331.895 42.4838   3
   1   1   6 60.7248 28.1962  36
   1  -1   7 126179. 3125.73   7
   1   1   7 127563. 3130.85   7
  -1  -1  -7 125313. 3097.42   4
  -1  -1  -7 125771. 3097.58   3
  -1   1  -7 118463. 3111.39  35
   1   1   7 127772. 3119.60  36
  -1  -1  -7 120763. 3109.16  35
  -1  -1  -7 123017. 3101.69  16
  -1   1  -8 7908.66 301.501  35
   1   1   8 7997.07 301.830  36
  -1  -1  -8 8253.92 300.899  35
  -1  -1  -8 7300.19 282.804  16
   1   1   8 8060.68 312.300   7
   1  -1   8 8009.60 309.015   7
   1   1   9 43152.7 1175.21  36
  -1  -1  -9 41547.6 1167.63  35
  -1   1  -9 42207.3 1174.40  35
  -1  -1  -9 42156.4 1151.44  16
   1  -1   9 42420.5 1186.06   7
   1   1   9 42959.4 1192.67   7
  -1   1 -10 5943.37 275.118  35
   1   1  10 5879.09 270.960  36
  -1  -1 -10 6095.31 272.329  35
  -1  -1 -10 5682.75 251.280  16
   1   1  10 5964.67 284.691   7
   1  -1  10 6191.87 286.503   7
  -1   1 -11 31.8990 41.4728  11
  -1  -1 -11-11.1453 35.6266  11
   1   1  11 1019.32 116.791   7
   1  -1  11 1068.95 119.017   7
  -1   1 -11 970.499 108.737  35
  -1  -1 -11 855.501 98.6379  35
   1   1  11 1093.71 109.480  36
  -1  -1 -11 806.158 85.3054  16
  -1   1 -12 1163.20 123.469  12
  -1  -1 -12 1485.71 142.314  12
  -1   1 -12 1479.31 139.779  35
   1   1  12 1268.61 129.998  36
  -1  -1 -12 1175.40 122.660  35
   1   1  12 1289.24 92.5833  13
   1  -1  12 1234.48 89.8968  13
  -1  -1 -12 1759.13 159.411  11
  -1   1 -12 1295.39 136.598  11
   1  -1  12 1421.90 145.878   7
   1   1  12 1267.82 138.170   7
  -1   1 -12 1296.72 85.1690  37
  -1  -1 -12 1320.72 85.3602  37
  -1  -1 -12 1115.48 108.833  16
  -1  -1 -13 4577.24 246.366  16
  -1  -1 -13 4708.82 177.865   8
  -1   1 -13 4860.75 182.659   8
   1  -1  13 4997.33 295.759   7
   1   1  13 4489.23 285.427   7
  -1   1 -13 4373.06 271.512  11
  -1  -1 -13 4927.96 293.552  11
   1   1  13 5025.81 206.524  13
   1  -1  13 4660.84 201.606  13
  -1   1 -13 4310.41 262.829  12
  -1  -1 -13 4561.13 275.533  12
  -1   1 -13 4655.61 192.506  37
  -1  -1 -13 4322.55 186.059  37
  -1  -1 -13 4752.95 270.000  35
  -1   1 -13 4569.90 268.859  35
   1   1  13 5001.98 275.342  36
  -1  -1 -14 4627.24 182.599   8
  -1   1 -14 4996.28 188.923   8
   1  -1  14 5155.88 310.649   7
   1   1  14 4548.27 295.725   7
  -1   1 -14 4677.97 281.713  12
  -1  -1 -14 4856.53 292.321  12
   1  -1  14 4493.06 203.813  13
   1   1  14 4640.17 207.330  13
  -1  -1 -14 4363.79 272.243  35
  -1   1 -14 4948.11 289.731  35
  -1  -1 -14 4179.04 189.135  37
  -1   1 -14 4599.07 197.218  37
  -1  -1 -14 4997.12 307.955  11
  -1   1 -14 4648.47 290.874  11
   1  -1  15 253.076 54.6699  13
   1   1  15 274.770 57.0038  13
  -1  -1 -15 382.871 85.1584  35
  -1   1 -15 308.386 84.4406  35
  -1  -1 -15 263.920 49.3272  37
  -1   1 -15 387.122 56.7085  37
  -1  -1 -15 360.915 47.7404   8
  -1   1 -15 397.564 51.8672   8
   1  -1  15 416.605 95.7299   7
   1   1  15 370.085 95.1651   7
  -1   1 -15 262.590 80.0196  12
  -1  -1 -15 249.675 86.5556  11
  -1  -1 -15 337.315 89.4476  12
  -1   1 -15 268.756 83.7411  11
  -1   1 -16 935.579 86.1471  37
  -1  -1 -16 946.172 85.1724  37
   1  -1  16 1200.68 167.673   1
  -1  -1 -16 911.971 130.648  35
  -1   1 -16 879.812 128.387  35
  -1   1 -16 994.294 79.9839   8
  -1  -1 -16 984.506 78.7492   8
  -1   1 -17 12148.1 393.536   8
  -1  -1 -17 12243.0 393.294   8
  -1   1 -17 12718.8 415.400  37
  -1  -1 -17 12163.1 406.954  37
  -1   1 -18 413.799 62.0278  37
  -1  -1 -18 407.592 59.0001  37
  -1   1 -18 413.014 55.7384   8
  -1   1 -19 1460.08 99.3026   8
  -1  -1 -19 1442.54 103.449  37
  -1   1 -19 1273.47 100.024  37
  -1   1 -20 5934.59 223.044   8
  -1   1 -20 5630.77 229.959  37
  -1  -1 -20 5506.61 226.375  37
  -1   1 -21 3559.78 156.925   8
  -1  -1 -21 3580.14 162.846  37
  -1   1 -21 3950.42 170.862  37
  -1   1 -22-3.69624 21.1634   8
  -1   1 -22-8.35664 26.0077  37
  -1  -1 -22 4.05998 23.2460  37
  -1   1 -23 1949.31 90.4857   8
  -1  -1 -23 1767.04 90.1461  37
  -1   1 -23 1794.69 91.9194  37
   1   2 -23 9.37712 19.2143   8
   1  -2 -23 48.8123 21.2937  37
   1   2 -23 21.7849 19.1309  37
   1   2 -22 5464.75 198.266   8
   1   2 -22 5459.61 200.374  37
   1  -2 -22 5272.99 196.794  37
   1   2 -21 1464.56 93.1551   8
   1  -2 -21 1531.10 97.1656  37
   1   2 -21 1487.59 97.7203  37
   1   2 -20 108.146 35.8207   8
   1  -2 -20 128.927 38.2620  37
   1   2 -20 192.156 45.2623  37
   1   2 -19 2021.89 118.013   8
   1   2 -19 1823.81 119.689  37
   1  -2 -19 2176.79 125.836  37
   1  -2 -18 147.724 39.8186   8
   1   2 -18 159.685 43.0241  37
   1  -2 -18 171.336 41.9426  37
   1   2 -18 63.3234 33.8172   8
   1   2 -17 2330.83 129.136   8
   1  -2 -17 2328.86 130.557   8
   1  -2 -17 2490.80 137.749  37
   1   2 -17 2379.88 137.275  37
   1   2 -16 2949.99 141.374   8
   1  -2 -16 2606.97 139.168   8
  -1  -2  16 2728.53 257.347   1
   1  -2 -16 2729.87 144.070  37
   1   2 -16 2687.42 146.061  37
   1  -2 -16 2755.90 209.483  16
  -1   2  16 2640.10 218.750  36
   1  -2 -16 2742.32 218.474  35
   1  -2 -15 1709.46 156.049  16
   1  -2 -15 1761.83 100.093   8
   1   2 -15 1680.48 94.8622   8
  -1   2  15 1573.88 176.720   7
  -1  -2  15 1499.45 171.600   7
  -1  -2  15 2075.91 213.212   1
   1   2 -15 1589.05 103.010  37
   1  -2 -15 1691.50 101.262  37
   1  -2 -15 1627.78 171.663  12
   1   2 -15 1491.32 161.352  12
  -1   2  15 1830.14 173.448  36
   1  -2 -15 1642.21 160.993  35
   1   2 -15 1396.24 148.039  35
  -1  -2  15 1795.74 104.303  24
   1   2 -15 47.3024 62.2610  11
   1  -2 -15-33.4519 71.7170  11
   1  -2 -14 15472.9 438.793  16
  -1  -2  14 16167.3 289.403  24
   1   2 -14 15405.5 456.599  35
  -1   2  14 15861.9 469.118  36
   1  -2 -14 15826.6 453.944  35
   1   2 -14 16105.9 295.403  37
   1  -2 -14 15805.6 285.059  37
  -1   2  14 16753.4 522.641   7
  -1  -2  14 16541.0 512.710   7
  -1  -2  14 16674.6 559.308   1
   1  -2 -14 16557.3 496.452  12
   1   2 -14 14817.6 458.136  12
   1   2 -14 16739.3 275.889   8
   1  -2 -14 15503.3 274.549   8
   1   2 -13 137.408 55.7329  12
   1  -2 -13 130.205 59.5202  12
   1  -2 -13-28.4607 60.2240  11
   1   2 -13-40.9452 57.7652  11
  -1   2  13 141.607 56.4592  36
   1  -2 -13 133.707 32.8812   8
   1  -2 -13 117.065 48.6687  16
  -1  -2  13 122.240 50.7102   7
   1   2 -13 260.338 38.4155   8
  -1   2  13 124.145 58.3800   7
   1  -2 -13 77.8842 48.3992  35
   1   2 -13 150.673 58.9538  35
  -1  -2  13 157.307 37.0197  24
   1  -2 -13 139.035 35.5296  37
   1   2 -13 113.112 31.9793  37
  -1  -2  13 148.557 67.8760   1
   1  -2 -12 28389.6 734.403  16
  -1  -2  12 27414.9 612.549  24
  -1   2  12 29494.7 795.613   7
  -1  -2  12 29592.5 792.077   7
  -1  -2  12 29704.0 851.064   1
   1  -2 -12 28226.3 739.791  35
  -1   2  12 30062.6 769.467  36
   1   2 -12 28089.4 747.594  35
   1   2 -12 3314.47 568.840  11
   1  -2 -12 6034.32 591.839  11
   1  -2 -12 27985.8 604.786   8
   1   2 -12 28823.8 599.396   8
   1  -2 -12 30236.4 787.409  12
   1   2 -12 27212.0 758.416  12
   1  -2 -11 1752.59 131.699  35
   1   2 -11 2038.52 144.462  35
  -1   2  11 2048.70 147.126  36
  -1  -2  11 2091.87 181.086   1
  -1   2  11 2247.73 166.331   7
  -1  -2  11 1971.78 153.281   7
   1  -2 -11 2151.18 143.911  16
   1   2 -11 2020.46 151.215  12
   1  -2 -11 1990.36 150.873  12
   1   2 -10 2955.49 179.351  35
   1  -2 -10 2979.03 175.599  35
  -1   2  10 3081.76 182.879  36
  -1  -2  10 2904.12 211.041   1
  -1  -2  10 2998.91 189.829   7
  -1   2  10 3003.60 191.528   7
   1  -2 -10 2896.57 172.733  16
   1   2 -10 3049.58 186.770  12
   1  -2 -10 3411.97 196.688  12
   1  -2 -10 2981.76 206.249  11
   1   2 -10 3093.08 202.430  11
   1   2  -9 33881.8 1001.58  35
  -1   2   9 37029.8 1013.41  36
   1  -2  -9 34192.8 996.406  35
  -1  -2   9 37356.9 1078.85   1
  -1   2   9 34198.3 1022.37   7
  -1  -2   9 36277.6 1023.17   7
   1  -2  -9 36295.8 1006.13  16
   1  -2  -9 36607.1 1027.07  12
   1   2  -9 34531.7 1018.27  12
   1  -2  -9 39093.1 1055.40  11
   1   2  -9 36052.5 1045.84  11
   1   2  -8 9921.12 359.303  35
  -1   2   8 10223.5 360.643  36
   1  -2  -8 10360.9 357.378  35
  -1  -2   8 10183.3 370.086   7
  -1   2   8 10644.8 377.631   7
  -1  -2   8 10521.5 406.196   1
   1  -2  -8 10430.4 362.331  16
   1   2  -8 10220.3 370.118  12
   1  -2  -8 10359.7 369.931  12
   1  -2  -8 11513.1 390.113  11
   1   2  -8 10400.2 383.315  11
   1  -2  -7 363.092 53.2553  16
   1  -2  -7 364.376 51.0754   3
  -1  -2   7 276.043 59.4182   1
  -1   2   7 286.827 49.4640   7
  -1  -2   7 317.234 48.8214   7
   1  -2  -7 368.992 49.4407  35
   1   2  -7 296.320 46.3271  35
   1  -2  -7 356.126 52.5779   4
   1   2  -7 347.344 55.7817  11
   1   2  -7 399.017 57.5465  12
   1  -2  -7 402.752 57.4110  11
   1  -2  -7 362.538 55.3094  12
  -1   2   7 397.055 53.5991  36
  -1   2   6 21101.2 607.807  36
   1  -2  -6 21300.4 601.797  35
   1   2  -6 20419.4 603.898  35
   1  -2  -6 20774.6 611.236   4
   1  -2  -6 20107.1 608.708   3
  -1  -2   6 20918.0 608.253   7
  -1   2   6 21147.3 612.841   7
  -1  -2   6 21017.6 641.200   1
   1  -2  -6 21181.3 610.791  16
   1  -2  -6 21973.4 613.111  12
   1   2  -6 22567.5 618.972  12
   1   2  -6 22948.8 633.281  11
   1  -2  -6 23359.2 627.547  11
   1   2  -5 621.198 54.7272  35
   1  -2  -5 773.504 58.1407  35
  -1   2   5 611.738 55.3148  36
   1  -2  -5 837.523 66.9541   4
   1  -2  -5 943.149 70.5215   3
  -1  -2   5 639.512 54.9263   7
  -1   2   5 544.383 53.8363   7
  -1  -2   5 746.760 72.6604   1
   1  -2  -5 705.288 59.6615  16
   1   2  -5 726.179 60.4331  12
   1  -2  -5 612.817 55.2311  12
   1   2  -5 215.017 62.8644  11
   1  -2  -5 223.789 61.2941  11
   1  -2  -4 74.8875 24.4994  16
   1  -2  -4 99.0758 29.1228   2
   1  -2  -4 70.0758 28.7884   3
  -1  -2   4 28.7590 24.8573   1
  -1   2   4 24.9599 17.9103   7
  -1  -2   4 47.2975 18.4450   7
   1   2  -4 90.9119 22.2979  35
   1  -2  -4 122.738 23.6269  35
   1  -2  -4 24.5535 23.1089   4
   1   2  -4 64.9552 22.6960  12
   1  -2  -4 3.37219 22.5835  11
   1   2  -4 60.6165 24.6559  11
   1  -2  -4 49.3956 19.2593  12
  -1   2   4 39.9678 19.3996  36
   1   2  -3 18073.4 207.056  35
   1  -2  -3 18843.9 204.889  35
  -1   2   3 18327.5 235.476  36
   1  -2  -3 17630.6 266.706   3
  -1  -2   3 16939.0 202.074   3
  -1  -2   3 16915.7 202.460   4
   1  -2  -3 17715.9 266.108   4
  -1  -2   3 18000.2 204.766   7
  -1   2   3 19233.1 216.281   7
  -1  -2   3 18396.2 285.355   1
   1  -2  -3 18874.3 267.539   2
  -1  -2   3 18336.2 243.715  18
   1  -2  -3 19115.6 234.189  16
   1   2  -3 19443.5 222.170  12
   1  -2  -3 19144.5 213.504  12
  -1  -2   2 28266.4 735.913  16
  -1   2   2 26852.6 734.142  36
   1  -2  -2 28439.0 715.299  35
   1   2  -2 27807.9 716.209  35
  -1  -2   2 26959.2 733.368   4
   1  -2  -2 28602.6 757.533   3
   1  -2  -2 28757.7 757.205   4
  -1  -2   2 27464.3 734.513   3
  -1  -2   2 26638.9 713.623   7
  -1   2   2 27759.0 716.509   7
  -1  -2   2 28292.7 757.135   1
   1  -2  -2 28478.8 750.629   2
  -1  -2   2 30050.2 758.998   2
  -1  -2   2 27491.2 735.269  18
   1  -2  -2 28863.4 728.912  16
   1  -2  -2 30463.7 719.408  11
   1   2  -2 29095.7 722.741  11
   1   2  -2 29259.3 719.560  12
   1  -2  -2 29322.5 717.386  12
  -1  -2   1 37418.3 947.181  16
   1   2  -1 36793.0 917.463  35
   1  -2  -1 36988.9 916.956  35
  -1  -2   1 36384.8 952.919   4
   1  -2  -1 35580.0 963.759   4
   1  -2  -1 36644.3 965.635   3
  -1  -2   1 36306.9 953.706   3
   1  -2  -1 36983.4 934.771   6
   1  -2  -1 36576.8 956.990   2
  -1  -2   1 37650.9 964.037   2
   1  -2  -1 37489.7 954.724   1
  -1  -2   1 35366.3 959.243   1
  -1  -2   1 36409.2 938.235  18
   1  -2  -1 36999.0 930.626  16
  -1   2   1 39657.1 918.691  17
  -1  -2   1 36880.8 916.272  17
   1   2  -1 37293.9 916.623  11
   1  -2  -1 37790.4 915.917  11
   1  -2  -1 37248.7 916.395  12
   1   2  -1 36662.0 916.640  12
   1  -2   0 92351.6 2199.37  16
  -1  -2   0 93029.8 2225.18  16
   1   2   0 88094.6 2186.84  36
  -1  -2   0 88927.0 2236.11   3
  -1  -2   0 89498.9 2235.92   4
   1  -2   0 90837.3 2241.72   3
   1  -2   0 91408.8 2241.93   4
   1  -2   0 89711.5 2213.67   6
   1  -2   0 89943.4 2231.76   2
   1  -2   0 91369.9 2233.95   1
  -1  -2   0 89649.6 2235.18   2
  -1  -2   0 93163.9 2235.80   1
  -1   2   0 89816.5 2187.58  17
  -1  -2   0 87927.8 2187.54  17
  -1  -2   0 90326.9 2207.61  18
   1   2   0 90391.3 2186.62  11
   1  -2   0 90369.1 2186.40  11
   1  -2   0 89779.2 2186.59  12
   1   2   0 89740.3 2186.85  12
  -1  -2  -1 91847.6 2271.16  18
   1   2   1 91101.9 2264.08  36
  -1  -2  -1 95556.9 2311.51   4
  -1  -2  -1 95442.6 2312.20   3
   1  -2   1 92222.8 2288.05   6
  -1  -2  -1 92281.8 2291.83  16
   1  -2   1 92866.6 2260.71  16
  -1   2  -1 90835.3 2261.97  35
  -1  -2  -1 92393.4 2261.60  35
   1  -2   1 95181.4 2307.11   1
  -1  -2  -1 96101.4 2301.10   1
   1  -2   1 95728.7 2301.71   2
  -1  -2  -1 91236.1 2299.26   2
  -1  -2  -2 23992.5 639.684   3
  -1  -2  -2 23557.8 637.052   4
   1  -2   2 23203.9 622.360   6
  -1  -2  -2 23479.0 620.093  16
   1   2   2 23226.1 599.770  36
  -1   2  -2 22843.4 595.824  35
  -1  -2  -2 23789.4 596.425  35
   1  -2   2 23561.5 625.055   2
   1  -2   2 22331.8 631.878   1
  -1  -2  -2 22246.1 619.784   2
  -1  -2  -3 30992.9 821.163   3
  -1  -2  -3 31117.6 821.083   4
   1  -2   3 29569.4 806.559   6
   1  -2   3 30200.5 803.602   2
   1  -2   3 30045.5 818.121   1
  -1  -2  -3 29456.7 798.607   2
  -1   2  -3 29810.2 783.090  35
   1   2   3 30683.4 787.255  36
  -1  -2  -3 31500.0 784.439  35
  -1  -2  -3 30592.5 800.880  16
  -1  -2  -4 182979. 4545.45   4
  -1  -2  -4 186313. 4547.41   3
   1   2   4 181843. 4517.54   7
   1  -2   4 182425. 4538.83   6
   1  -2   4 189379. 4518.84   7
  -1  -2  -4 178723. 4521.11   2
   1  -2   4 185210. 4550.78   1
  -1  -2  -4 184460. 4526.49  16
  -1  -2  -4 194025. 4515.72  35
   1   2   4 185581. 4516.14  36
  -1   2  -4 175646. 4511.65  35
   1   2   5 44.2543 23.4474  36
  -1  -2  -5 62.0901 28.7675   4
   1  -2   5 75.0101 25.9982   7
   1   2   5 71.9085 27.7019   7
  -1  -2  -5 153.632 33.6511  16
  -1  -2  -5 69.7921 25.4026  35
  -1   2  -5 39.6959 20.6338  35
  -1  -2  -5 52.0824 27.0309   3
   1  -2   5 68.8980 28.6669   1
  -1  -2  -6 303.112 42.5653  35
  -1   2  -6 317.111 45.5935  35
   1  -2   6 587.224 60.2681   7
   1   2   6 502.785 56.1512   7
  -1  -2  -6 234.327 45.4203   4
   1   2   6 370.358 49.6616  36
   1  -2   6 514.984 65.9228   1
  -1  -2  -6 293.396 49.5051   3
  -1  -2  -6 499.212 52.6888   2
  -1  -2  -6 407.637 51.4770  16
   1   2   7 2202.84 132.798   7
   1  -2   7 2065.82 128.379   7
  -1  -2  -7 2276.61 134.679   4
  -1  -2  -7 2146.36 131.583   3
  -1  -2  -7 1870.57 117.332  35
  -1   2  -7 1899.62 120.185  35
   1   2   7 2103.74 126.274  36
  -1  -2  -7 2188.56 120.898   2
   1  -2   7 2371.47 154.847   1
  -1  -2  -7 2145.64 126.590  16
   1   2   8 23021.5 690.888   7
   1  -2   8 23272.9 687.773   7
  -1  -2  -8 22740.0 681.180   4
  -1  -2  -8 22107.1 678.221   3
   1   2   8 23173.0 679.056  36
  -1  -2  -8 22053.9 667.122  35
  -1   2  -8 21382.9 668.150  35
  -1  -2  -8 22731.1 674.248  16
   1  -2   8 24347.6 734.678   1
   1   2   9 2059.01 141.855  36
  -1  -2  -9 2099.16 137.903  35
  -1   2  -9 2120.32 141.481  35
   1  -2   9 2165.93 169.845   1
   1  -2   9 2351.60 155.743   7
   1   2   9 1976.41 145.370   7
  -1  -2  -9 2083.87 137.226  16
  -1  -2 -10 14428.4 355.919  35
   1   2  10 14249.9 361.300  36
  -1   2 -10 13829.7 357.142  35
   1  -2  10 14373.3 428.306   1
  -1  -2 -10 13637.7 340.151  16
   1   2  10 15040.9 395.419   7
   1  -2  10 15831.0 399.895   7
   1  -2  11 133.644 36.8618   9
   1  -2  11 163.391 35.5818  24
   1   2  11 264.919 58.8316  36
   1   2  11 167.639 53.5910   7
   1  -2  11 143.403 51.7455   7
   1  -2  11 153.293 38.5426  13
  -1   2 -11 148.214 51.3510  35
  -1  -2 -11 197.644 49.8203  35
  -1  -2 -11 283.939 57.4732  16
   1  -2  11 202.030 69.8847   1
  -1   2 -11 184.771 52.3433  12
  -1   2 -11 176.651 54.0781  11
  -1  -2 -11 207.429 59.7519  12
  -1  -2 -11 188.098 57.5615  11
  -1  -2 -12 78.4147 48.7506  11
  -1  -2 -12 61.0663 45.5596  12
  -1   2 -12 36.6315 40.3782  11
  -1   2 -12 22.8518 39.4643  12
   1   2  12 65.7010 43.6693  36
  -1   2 -12 38.7720 26.8359  37
  -1  -2 -12 36.9574 25.5820  37
  -1  -2 -12 88.2047 41.4567  16
   1  -2  12 33.3895 28.2341  24
   1  -2  12 49.1901 30.6365  13
   1   2  12 34.7633 30.5313  13
  -1  -2 -12 94.6150 54.4563  35
  -1   2 -12 22.0659 36.4870  35
   1  -2  12 43.9735 46.2117   1
   1  -2  12 87.2048 48.1017   7
   1   2  12 12.6095 37.7187   7
  -1  -2 -13 33892.0 1051.55  16
   1   2  13 35958.9 967.746  13
   1  -2  13 34488.2 965.513  13
   1  -2  13 36543.6 1123.94   7
   1   2  13 36899.6 1129.40   7
   1  -2  13 33961.9 1135.17   1
  -1  -2 -13 36839.4 1115.59  12
  -1   2 -13 34362.5 1083.46  12
  -1  -2 -13 38840.5 1149.31  11
  -1   2 -13 36839.8 1113.80  11
  -1   2 -13 34620.4 950.578  37
  -1  -2 -13 34994.1 946.475  37
   1  -2  13 34931.8 945.804  24
   1   2  13 35228.4 1084.24  36
  -1   2 -13 36003.9 1087.19  35
  -1  -2 -13 36157.4 1079.51  35
   1  -2  14 12049.8 400.516  13
   1   2  14 11843.9 398.571  13
  -1  -2 -14 12846.2 545.901  11
  -1   2 -14 12726.4 527.559  11
  -1   2 -14 11117.0 492.747  12
  -1  -2 -14 11833.2 518.486  12
   1  -2  14 11698.0 540.979   1
   1   2  14 11946.7 529.539   7
   1  -2  14 12371.9 530.054   7
  -1  -2 -14 11814.5 479.195  16
  -1   2 -14 11521.0 382.393  37
  -1  -2 -14 11936.7 380.879  37
  -1   2 -14 13073.0 515.290  35
   1   2  14 11976.9 500.131  36
  -1  -2 -14 11149.6 481.283  35
  -1  -2 -15 4934.29 348.999  11
  -1   2 -15 4812.13 327.883  11
  -1  -2 -15 4730.90 281.413  16
  -1   2 -15 5346.69 315.219  12
  -1  -2 -15 4865.79 312.152  12
  -1   2 -15 5645.17 209.124   8
   1   2  15 5105.10 328.224   7
   1  -2  15 5050.07 324.857   7
  -1   2 -15 4761.22 299.135  35
  -1  -2 -15 5200.03 303.066  35
  -1  -2 -15 5689.26 218.745  37
  -1   2 -15 5244.32 217.267  37
   1  -2  15 4780.17 329.113   1
   1  -2  15 4956.81 226.013  13
   1   2  15 5207.99 228.902  13
  -1   2 -16 1639.54 103.727   8
  -1  -2 -16 1724.09 112.238  37
  -1   2 -16 1612.56 110.978  37
  -1   2 -17 551.736 63.0458   8
  -1   2 -17 514.815 65.8505  37
  -1  -2 -17 559.249 66.5658  37
  -1  -2 -18 4008.45 184.587  37
  -1   2 -18 3859.44 184.976  37
  -1   2 -18 4092.80 178.952   8
   1  -2  18 4024.83 185.860  23
  -1   2 -19 660.735 66.7416   8
  -1  -2 -19 684.069 71.4443  37
  -1   2 -19 765.591 76.0248  37
  -1   2 -20 1952.47 110.465   8
  -1  -2 -20 1857.93 112.007  37
  -1   2 -20 1790.37 111.530  37
  -1   2 -21 301.889 42.0859   8
  -1   2 -21 234.486 42.6137  37
  -1  -2 -21 234.998 39.7620  37
  -1   2 -22 403.787 44.5628   8
  -1  -2 -22 356.445 43.7507  37
  -1   2 -22 379.797 44.7436  37
  -1   2 -23 412.714 39.6718   8
   1   3 -23 314.765 34.8260   8
  -1  -3  22 4511.54 170.014  23
   1   3 -22 4326.98 164.171   8
  -1  -3  21 126.957 37.9033  23
   1   3 -21 98.8953 30.1439   8
   1   3 -20 62.4819 29.9080   8
  -1  -3  20 116.486 37.3710  23
   1   3 -19 1480.45 96.6077   8
  -1  -3  18 659.659 73.4783  24
   1   3 -18 713.507 67.6919   8
   1   3 -17 9.83674 27.7344   8
  -1  -3  17 28.9513 36.9563  24
   1   3 -16 3868.36 169.481   8
  -1  -3  16 4003.01 184.191  24
  -1  -3  15 4588.98 196.188  22
  -1  -3  15 4687.50 200.955  24
  -1   3  15 4515.26 288.095  36
   1  -3 -15 4200.38 269.526  16
   1   3 -15 4606.46 184.393   8
  -1  -3  15 4082.78 316.227   1
  -1  -3  14 268.685 48.5257  24
  -1  -3  14 407.236 57.2745  22
  -1   3  14 389.870 85.0979  36
   1  -3 -14 239.231 66.8551  16
  -1  -3  14 313.142 88.3876   1
   1   3 -14 330.201 44.1244   8
  -1  -3  13 17335.8 517.894  22
  -1  -3  13 17767.1 523.242  24
   1  -3 -13 16132.9 612.628  16
  -1  -3  13 16693.3 694.279   1
   1   3 -13 17683.3 500.297   8
  -1   3  12 1545.01 145.697  36
   1  -3 -12 1383.20 133.459  16
  -1  -3  12 1853.46 105.729  24
  -1  -3  12 1450.96 94.9201  22
  -1  -3  12 1318.38 160.324   1
  -1   3  11 15892.4 546.664  36
   1  -3 -11 14701.8 529.987  16
  -1  -3  11 14666.6 445.595  24
  -1  -3  11 15331.0 602.620   1
   1  -3 -10 451.384 70.6603  16
  -1   3  10 364.184 67.7864  36
  -1  -3  10 385.418 86.6360   1
  -1   3   9 31976.0 910.639  36
   1  -3  -9 31816.1 919.305   2
  -1  -3   9 30187.7 960.691   1
   1  -3  -9 30655.5 903.740  16
  -1   3   8 10899.1 381.288  36
   1  -3  -8 10932.5 394.780   2
  -1  -3   8 10487.7 421.347   1
   1  -3  -8 10665.4 380.535  16
   1  -3  -7 10970.3 369.715  16
   1  -3  -7 10943.4 384.922   2
  -1  -3   7 10555.5 403.203   1
  -1   3   7 10615.6 364.624  36
   1  -3  -7 10282.9 381.584   3
   1  -3  -7 10371.5 382.362   4
   1  -3  -6 21611.8 635.788  16
   1  -3  -6 22917.6 660.750   2
  -1  -3   6 20894.3 674.666   1
  -1   3   6 23229.5 639.957  36
   1  -3  -6 21263.1 658.626   4
   1  -3  -6 21918.3 663.513   3
   1  -3  -5 1472.35 94.5973  16
  -1  -3   5 1534.53 114.501   1
   1  -3  -5 1500.74 106.485   2
  -1   3   5 1504.29 94.8224  36
   1  -3  -5 1497.74 108.992   4
   1  -3  -5 1488.20 108.497   3
   1  -3  -4 4252.56 169.539  16
  -1   3   4 4257.27 170.028  36
   1  -3  -4 4374.61 196.013   3
   1  -3  -4 3999.08 189.178   4
   1  -3  -4 4560.01 192.326   2
  -1  -3   4 4108.79 194.167   1
  -1   3   3 39.4695 21.4709  36
   1  -3  -3 55.8622 20.8927  16
  -1  -3   3 17.1595 24.1989   1
  -1  -3   3 38.2069 21.2158   3
  -1  -3   3-16.0866 26.1934   2
   1  -3  -3 40.5288 27.2021   2
   1  -3  -3 22.5086 24.4588   3
   1  -3  -3 39.2513 28.5075   4
  -1  -3   3 65.0009 23.8113   4
  -1   3   2 1350.91 75.4295  36
  -1  -3   2 1208.57 71.6197  18
  -1  -3   2 1424.36 94.8333   2
   1  -3  -2 1034.91 80.5416   2
  -1  -3   2 1219.86 88.0770   1
  -1  -3   2 1238.83 80.8048   4
  -1  -3   2 1244.40 80.8880   3
   1  -3  -2 1204.89 90.1788   4
   1  -3  -2 1068.20 86.9533   3
   1  -3  -2 1343.62 72.5266  16
  -1  -3   2 1194.14 73.2808  16
   1  -3  -1 2220.14 116.020   1
   1  -3  -1 1921.89 111.321   2
  -1  -3   1 1999.42 113.870   1
  -1  -3   1 2155.04 119.828   2
   1  -3  -1 2119.93 120.500   3
  -1  -3   1 2138.08 113.788   4
   1  -3  -1 2126.79 120.371   4
  -1  -3   1 2140.68 114.356   3
   1  -3  -1 2309.64 95.1325  16
  -1  -3   1 2334.16 106.709  16
   1  -3   0 254.236 42.6671   4
  -1  -3   0 271.744 44.5116   4
  -1  -3   0 178.285 37.9341   2
   1  -3   0 248.872 42.0527   2
   1  -3   0 245.497 40.5094   1
  -1  -3   0 249.319 40.3950   1
   1  -3   0 278.482 43.7355   3
  -1  -3   0 268.918 43.2687   3
  -1  -3   0 299.725 38.3710  16
   1  -3   0 298.679 32.9006   6
  -1  -3  -1 33977.3 906.310   4
  -1  -3  -1 32995.7 904.488   3
   1  -3   1 32410.0 899.604   3
   1  -3   1 33919.3 903.354   4
  -1  -3  -1 32326.7 893.943   2
   1  -3   1 33036.5 900.464   1
  -1  -3  -1 33456.6 894.435   1
   1  -3   1 32665.1 895.500   2
  -1  -3  -1 33616.2 878.152  16
   1  -3   1 33377.1 868.151   6
  -1  -3  -2 1940.74 117.992   3
  -1  -3  -2 2031.00 119.535   4
  -1  -3  -2 1916.90 109.276   2
   1  -3   2 1669.60 105.072   2
   1  -3   2 1783.56 113.735   1
  -1  -3  -2 1750.96 98.5843  16
  -1  -3  -3 4635.09 206.318   3
  -1  -3  -3 4827.22 208.121   4
   1  -3   3 4903.03 197.160   2
  -1  -3  -3 4952.32 195.973   2
   1  -3   3 4454.43 201.684   1
  -1  -3  -3 4548.78 183.097  16
   1  -3   3 4327.20 182.934   6
  -1  -3  -4 7031.34 280.131   3
  -1  -3  -4 7500.67 284.955   4
   1  -3   4 7309.23 264.752   6
  -1  -3  -4 6723.55 257.421   2
   1  -3   4 6985.81 274.946   1
  -1  -3  -4 7092.71 256.263  16
  -1  -3  -5 8114.65 316.750   3
  -1  -3  -5 8556.06 321.318   4
  -1  -3  -5 8087.88 294.142   2
   1  -3   5 8238.08 315.056   1
  -1  -3  -5 8063.32 291.807  16
   1   3   6 8522.53 292.064  36
  -1  -3  -6 8811.47 332.906   4
  -1  -3  -6 8787.78 332.458   3
  -1  -3  -6 7415.58 292.663   2
   1  -3   6 7608.50 319.205   1
  -1  -3  -6 7959.20 299.733  16
   1   3   7 89422.4 2226.54  36
  -1  -3  -7 89093.9 2274.39   4
  -1  -3  -7 88707.9 2274.62   3
  -1  -3  -7 85493.0 2227.50   2
   1  -3   7 80551.9 2264.76   1
  -1  -3  -7 86897.6 2236.57  16
   1   3   8 47652.1 1293.46  36
  -1  -3  -8 48182.9 1332.60   4
  -1  -3  -8 48687.8 1335.77   3
  -1  -3  -8 47189.6 1300.82  16
   1  -3   8 46274.8 1347.16   1
   1   3   9 5220.10 247.704  36
   1  -3   9 5476.17 287.728   1
  -1  -3  -9 5020.44 245.553  16
   1  -3  10 29397.7 797.724  22
   1  -3  10 29875.6 800.563  24
   1   3  10 30496.6 898.436  36
   1  -3  10 28914.7 952.016   1
   1  -3  10 29441.8 813.735   9
  -1  -3 -10 30726.5 902.140  16
   1  -3  11 585.176 59.0922  24
   1  -3  11 547.519 56.7343  22
   1   3  11 451.174 77.6260  36
   1  -3  11 569.746 66.2368   9
   1  -3  11 560.478 102.152   1
  -1  -3 -11 562.560 86.3230  16
   1  -3  12 2490.39 129.600  24
   1  -3  12 2399.89 127.026  22
   1   3  12 2522.76 187.362  36
   1  -3  12 2745.00 223.767   1
   1  -3  12 2449.85 140.618   9
  -1  -3 -12 2829.07 196.345  16
  -1  -3 -13 72.1939 44.9029  16
   1   3  13 12.4586 39.3026  36
   1  -3  13 77.6246 38.6052   9
   1  -3  13 33.3141 62.1417   1
   1  -3  13 83.1808 36.2056  22
   1  -3  13 153.092 40.7236  24
   1   3  14 25428.6 833.066  36
  -1  -3 -14 23130.9 807.084  16
   1  -3  14 22015.6 865.344   1
   1  -3  14 23721.5 683.983  24
   1  -3  14 24629.7 684.200  22
   1  -3  15 157.734 43.9364  24
  -1   3 -15 104.596 35.8789   8
  -1  -3 -15 67.9233 50.7340  16
   1  -3  16 1467.53 109.194  23
  -1   3 -16 1363.01 94.7141   8
   1  -3  17 19774.4 595.866  23
  -1   3 -17 19601.1 572.380   8
   1  -3  18 6906.82 270.493  23
  -1   3 -18 7181.60 257.665   8
   1  -3  19 16018.8 501.111  23
  -1   3 -19 17042.3 492.707   8
  -1   3 -20 262.659 43.3772   8
   1  -3  20 259.353 46.8378  23
  -1   3 -21 2735.22 124.642   8
  -1   3 -22 30.6947 19.1200   8
  -1  -4  22 5752.79 194.717  23
   1   4 -22 5427.21 182.595   8
  -1  -4  21 1439.25 90.6042  23
   1   4 -21 1427.84 80.4528   8
   1  -4 -20 1495.34 90.9917  27
  -1  -4  20 1775.83 107.855  23
   1   4 -20 1549.02 90.0505   8
  -1  -4  19 392.056 58.7434  23
   1   4 -19 263.742 40.6694   8
  -1  -4  18 1935.86 125.483  23
   1   4 -18 1964.71 109.413   8
  -1  -4  17 11.9985 33.8361  24
  -1  -4  17 85.0331 41.5292  22
   1   4 -17 32.1200 27.4543   8
   1   4 -16 5066.87 201.213   8
  -1  -4  16 5554.70 228.942  24
  -1  -4  16 5084.42 219.038  22
   1   4 -15 20897.8 614.941   8
  -1  -4  15 22501.3 648.477  22
  -1  -4  15 23118.9 654.273  24
  -1  -4  14 1471.35 107.207  24
  -1  -4  14 1522.35 107.786  22
  -1  -4  14 1253.17 178.493   1
   1  -4 -14 1553.97 162.199  16
   1   4 -14 1689.97 96.1086   8
  -1  -4  13 715.374 74.0358  22
  -1  -4  13 601.653 68.6830  24
  -1  -4  13 741.756 131.634   1
   1  -4 -13 587.295 99.8139  16
  -1  -4  12 19108.3 559.364  24
  -1  -4  12 18872.6 557.969  22
  -1  -4  12 17789.0 732.642   1
  -1   4  12 20072.1 679.341  36
   1  -4 -12 18080.8 658.448  16
  -1  -4  11 14050.8 426.531  14
  -1   4  11 15113.7 538.910  36
  -1  -4  11 13384.5 580.886   1
  -1  -4  11 14324.0 435.964  24
  -1  -4  11 14200.1 435.037  22
  -1  -4  11 13853.6 424.846  15
   1  -4 -11 14168.4 524.707  16
  -1  -4  10 9820.00 319.535  14
  -1   4  10 9890.78 399.313  36
  -1  -4  10 9898.12 457.040   1
   1  -4 -10 10136.7 418.688   2
  -1  -4  10 9749.20 323.545  24
  -1  -4  10 10468.8 324.041  15
   1  -4 -10 10132.2 403.547  16
  -1  -4   9 3069.49 140.185  14
  -1   4   9 3558.23 196.574  36
  -1  -4   9 3125.69 140.904  15
   1  -4  -9 2990.36 185.196  16
  -1  -4   9 3066.73 139.395  24
  -1  -4   9 3315.17 228.359   1
   1  -4  -9 3010.38 198.081   2
  -1  -4   8 9224.72 395.721   1
   1  -4  -8 9114.76 368.821   2
   1  -4  -8 9027.30 376.384   4
   1  -4  -8 8186.99 364.741   3
   1  -4  -8 8285.90 338.515  16
   1  -4  -7 30556.6 935.556   2
  -1  -4   7 30759.6 965.861   1
   1  -4  -7 33202.1 964.726   3
   1  -4  -7 33449.5 964.208   4
   1  -4  -7 31724.3 913.534  16
   1  -4  -6 80265.6 2153.39   2
  -1  -4   6 80420.6 2180.01   1
   1  -4  -6 83773.1 2179.48   3
   1  -4  -6 84449.4 2178.13   4
   1  -4  -6 82770.6 2122.54  16
   1  -4  -5 27300.8 813.984   2
  -1  -4   5 27817.9 837.838   1
   1  -4  -5 26485.0 775.592  16
   1  -4  -5 27891.2 832.152   3
   1  -4  -5 28615.4 834.710   4
   1  -4  -4 20293.8 586.242  16
   1  -4  -4 20875.4 642.677   3
   1  -4  -4 20104.5 637.705   4
  -1  -4   4 19378.7 632.588   1
   1  -4  -4 19728.4 623.099   2
   1  -4  -3 20253.3 643.796   4
   1  -4  -3 21940.9 654.252   3
  -1  -4   3 21343.1 643.432   2
   1  -4  -3 20386.6 631.697   2
  -1  -4   3 19698.6 639.019   1
  -1  -4   2 29.9453 28.0010   4
   1  -4  -2 7.40676 30.4404   4
  -1  -4   2-5.98364 24.5926   3
  -1  -4   2 21.1905 26.3447   1
  -1  -4   2 55.7719 36.7699   2
   1  -4  -2-6.74703 26.9017   2
   1  -4  -2 74.0225 37.6216   3
  -1  -4   1 7999.11 280.402  16
   1  -4  -1 8355.58 319.641   4
  -1  -4   1 8734.64 312.047   4
  -1  -4   1 8440.93 310.153   3
   1  -4  -1 8151.00 315.333   3
   1  -4  -1 8504.00 308.781   1
  -1  -4   1 8016.85 307.164   1
  -1  -4   1 8909.72 321.121   2
  -1  -4   0 30804.2 845.576  16
  -1  -4   0 30687.4 880.762   3
  -1  -4   0 31036.7 881.908   4
   1  -4   0 31284.6 886.849   4
   1  -4   0 30387.3 883.045   3
  -1  -4   0 32758.5 891.383   2
  -1  -4   0 31775.9 878.545   1
   1  -4   0 31361.1 878.742   1
   1  -4   0 30158.0 877.537   2
  -1  -4  -1 13120.6 407.763  16
  -1  -4  -1 12788.8 439.033   3
  -1  -4  -1 13096.8 440.201   4
   1  -4   1 12729.6 431.535   3
   1  -4   1 12129.6 427.232   4
   1  -4   1 12739.5 430.508   2
  -1  -4  -1 13340.0 431.780   1
  -1  -4  -1 13435.3 437.179   2
   1  -4   1 12920.4 433.871   1
  -1  -4  -2 6869.92 246.662  16
  -1  -4  -2 6109.45 268.291   4
  -1  -4  -2 6306.23 272.811   3
  -1  -4  -2 5951.02 255.984   2
   1  -4   2 5891.58 260.022   1
   1  -4   2 6437.51 263.567   2
  -1  -4  -3 4265.18 193.960  16
  -1  -4  -3 4249.15 219.522   3
  -1  -4  -3 4401.43 223.060   4
   1  -4   3 4490.05 212.495   2
   1  -4   3 4400.05 219.281   1
  -1  -4  -3 4833.68 217.502   2
  -1  -4  -4 31992.2 894.786  16
  -1  -4  -4 32971.9 947.734   3
  -1  -4  -4 33084.2 946.897   4
   1  -4   4 31347.3 929.769   1
   1  -4   4 30669.9 910.098   2
  -1  -4  -4 31908.9 911.753   2
  -1  -4  -5 152023. 3855.12  16
  -1  -4  -5 158126. 3914.41   4
  -1  -4  -5 158023. 3916.14   3
  -1  -4  -5 156965. 3875.90   2
   1  -4   5 145003. 3892.96   1
  -1  -4  -6 5570.92 254.650  16
  -1  -4  -6 6493.06 300.179   4
  -1  -4  -6 5911.86 288.725   3
  -1  -4  -6 6237.23 270.804   2
   1  -4   6 5489.44 276.874   1
  -1  -4  -7 23345.6 732.981  16
  -1  -4  -7 25688.3 793.052   3
  -1  -4  -7 24457.0 782.962   4
   1  -4   7 22320.0 764.063   1
  -1  -4  -7 24517.5 745.092   2
  -1  -4  -8 127.289 45.3577  16
  -1  -4  -8 81.5892 49.3310   3
   1  -4   8 189.679 59.1156   1
   1  -4   8 46.6013 33.8777   9
  -1  -4  -8 57.8128 46.1443   4
   1  -4   9 26.2845 37.0908   1
  -1  -4  -9 24.5512 40.6173   3
  -1  -4  -9 36.5320 40.2927   4
   1  -4   9 111.644 32.6415  14
   1  -4   9 127.664 33.1730  15
  -1  -4  -9 39.8309 34.4255  16
  -1  -4  -9 78.2007 25.7742  19
   1  -4   9 71.4586 35.2898   9
   1  -4   9 93.1941 34.6041  22
   1  -4   9 71.9923 29.5982  24
  -1  -4 -10 9399.50 306.233  19
  -1  -4 -10 9638.43 402.893  16
   1  -4  10 10192.9 458.700   1
   1  -4  10 9655.21 331.998   9
   1  -4  10 9107.91 313.941  24
   1  -4  10 9930.69 319.709  22
   1  -4  11 15.9767 59.6099   1
   1  -4  11 119.611 36.5472  24
   1  -4  11 19.6962 32.9723  22
  -1  -4 -11 70.5895 37.1253  16
   1  -4  11 59.6923 38.1386   9
  -1  -4 -11 138.836 32.8003  19
  -1  -4 -12 455.898 89.3298  16
   1  -4  12 482.783 61.0706  22
   1  -4  12 641.233 68.6430  24
   1  -4  12 481.868 105.164   1
  -1  -4 -12 590.990 59.0611  19
   1  -4  13 2412.10 136.647  24
   1  -4  13 2620.05 139.611  22
  -1  -4 -13 2066.65 184.753  16
   1  -4  13 2146.53 219.903   1
  -1  -4 -14 214.145 69.8280  16
   1  -4  14 205.586 46.7682  22
   1  -4  14 135.868 44.2487  24
   1  -4  14 149.766 45.0355  23
  -1   4 -15 121.858 35.3692   8
   1  -4  15 172.736 49.4646  23
   1  -4  15 57.8812 39.2184  22
  -1   4 -16 28.4448 25.0054   8
   1  -4  16-12.8176 38.8562  23
  -1   4 -17 9587.29 316.465   8
   1  -4  17 9408.53 339.103  23
  -1   4 -18 20878.9 587.139   8
  -1  -4 -18 19734.8 589.719  27
   1  -4  18 21180.7 613.840  23
  -1   4 -19 22742.2 631.124   8
  -1  -4 -19 22437.7 634.905  27
   1  -4  19 22942.6 653.612  23
  -1   4 -20 1000.40 69.9529   8
   1  -4  20 966.103 77.0738  23
  -1   4 -21 4712.16 168.388   8
   1  -4  21 4662.91 176.410  23
   1  -5 -21 3803.96 142.673  27
  -1  -5  21 3793.82 150.709  23
   1  -5 -20 267.583 39.3463  27
  -1  -5  20 247.099 42.4955  23
   1  -5 -19 3132.30 144.389  27
  -1  -5  19 3155.07 151.191  23
  -1  -5  18 668.916 72.2372  23
  -1  -5  17 1035.28 89.1045  22
  -1  -5  17 907.247 85.3532  23
  -1  -5  16 9893.10 348.914  24
  -1  -5  16 9792.51 347.146  23
  -1  -5  16 10489.7 353.173  22
   1  -5 -16 9730.69 332.518  19
  -1  -5  15 6158.70 250.672  24
  -1  -5  15 6134.37 249.842  22
  -1  -5  15 5891.79 245.092  23
   1  -5 -15 6125.63 237.319  19
  -1  -5  14 197.120 52.5330  22
  -1  -5  14 55.2931 38.3441  24
   1  -5 -14 139.028 42.3957  19
  -1  -5  13 221.753 87.8997   1
  -1  -5  13 267.414 51.0293  14
  -1  -5  13 306.241 52.6588  15
  -1  -5  13 300.968 56.1347  22
  -1  -5  13 369.239 57.4206  24
   1  -5 -13 346.647 53.6493  19
   1  -5 -13 306.514 77.6755  16
  -1  -5  12 10693.4 351.584  14
  -1  -5  12 9811.64 514.674   1
   1  -5 -12 9996.41 450.267  16
  -1  -5  12 10618.0 350.407  15
  -1  -5  12 10791.9 361.766  22
  -1  -5  12 10676.6 359.574  24
  -1  -5  11 86.8889 38.4970  15
  -1  -5  11 82.3859 37.7503  14
  -1  -5  11 89.0729 68.7884   1
   1  -5 -11 61.5085 42.5066  16
  -1  -5  11 109.950 42.4760  22
  -1  -5  11 21.4797 33.0356  24
  -1  -5  10 37107.7 969.866  14
   1  -5 -10 33110.9 1095.85   2
  -1  -5  10 34556.6 1156.63   1
  -1  -5  10 36351.9 967.198  15
   1  -5 -10 34684.9 1073.40  16
  -1  -5  10 36116.8 969.799  22
  -1  -5  10 35300.5 964.311  24
  -1  -5   9 18189.8 526.273  14
  -1  -5   9 18046.6 523.815  22
  -1  -5   9 17620.2 518.995  24
   1  -5  -9 17756.4 612.017  16
  -1  -5   9 17806.9 523.998  15
   1  -5  -9 16410.2 632.838   2
  -1  -5   9 16644.8 668.488   1
   1  -5  -8 1321.67 137.073   2
  -1  -5   8 1333.90 148.150   1
   1  -5  -8 1141.86 136.862   4
   1  -5  -8 1141.08 135.488   3
   1  -5  -8 1392.94 79.4861  30
   1  -5  -8 1458.22 80.7414  31
   1  -5  -8 1156.15 79.0615  32
  -1  -5   8 1367.32 90.4278  22
   1  -5  -8 1402.39 126.138  16
  -1  -5   8 1427.63 94.6251  15
  -1  -5   8 1387.55 94.6419  14
   1  -5  -7 5374.16 288.278   2
  -1  -5   7 5133.28 296.689   1
   1  -5  -7 5641.57 304.972   3
   1  -5  -7 5873.38 309.804   4
   1  -5  -7 5960.52 194.937  30
   1  -5  -7 5803.94 194.221  31
   1  -5  -7 5542.12 201.611  32
  -1  -5   7 5337.63 211.240  14
   1  -5  -7 5541.76 200.146  20
  -1  -5   7 5356.56 210.340  15
  -1  -5   7 5467.71 206.535  22
  -1  -5   6 77.6043 30.4396  14
  -1  -5   6 25.6540 25.2771  15
   1  -5  -6 91.1735 24.3008  31
   1  -5  -6 64.0914 22.4271  30
  -1  -5   6 83.8239 47.7760   1
   1  -5  -6 84.0621 49.3840   3
   1  -5  -6 132.189 58.7059   4
  -1  -5   5 3180.89 214.148   1
   1  -5  -5 3440.83 211.057   2
   1  -5  -5 3210.06 217.727   3
   1  -5  -5 3815.95 229.943   4
  -1  -5   4 2180.90 166.270   1
   1  -5  -4 1942.69 155.194   2
   1  -5  -4 2346.54 174.646   4
   1  -5  -4 2484.80 179.413   3
  -1  -5   3 225.592 57.8956   1
  -1  -5   3 114.453 51.2607   2
   1  -5  -3 102.880 53.3468   3
   1  -5  -3 85.1035 46.2467   2
   1  -5  -3 61.7846 44.8148   4
   1  -5  -2 5181.89 258.567   2
  -1  -5   2 5255.67 260.929   1
  -1  -5   2 5489.78 268.369   2
  -1  -5   2 5113.36 246.766   4
   1  -5  -2 5489.13 270.440   4
  -1  -5   2 5360.55 250.950   3
   1  -5  -2 5317.41 267.768   3
  -1  -5   1 218.561 58.3383   2
   1  -5  -1 250.937 59.4666   2
   1  -5  -1 284.418 62.8833   3
  -1  -5   1 256.818 59.9399   3
   1  -5  -1 212.548 52.4804   1
  -1  -5   1 148.329 47.1038   1
   1  -5  -1 161.359 50.3143   4
  -1  -5   1 205.644 54.2493   4
  -1  -5   0-18.0388 40.2153   2
   1  -5   0 36.8452 37.8670   3
  -1  -5   0 44.9622 35.8649   3
   1  -5   0 8.87920 33.1283   2
  -1  -5   0 50.7482 37.7139   1
   1  -5   0 64.5767 42.1477   4
  -1  -5   0 71.9878 42.0792   4
  -1  -5  -1 6373.53 292.446   2
   1  -5   1 6264.28 287.503   1
  -1  -5  -1 6624.06 288.840   1
   1  -5   1 6615.38 295.068   2
  -1  -5  -1 6271.79 293.328   3
  -1  -5  -1 6092.68 289.713   4
   1  -5   2 10975.0 421.857   2
   1  -5   2 11086.1 422.425   1
  -1  -5  -2 10456.4 414.662   2
  -1  -5  -2 11308.2 434.767   3
  -1  -5  -2 11269.4 433.381   4
  -1  -5  -3 5769.92 294.315   3
  -1  -5  -3 5823.29 294.800   4
   1  -5   3 6022.09 287.709   1
   1  -5   3 5905.33 279.797   2
  -1  -5  -3 5998.88 283.486   2
  -1  -5  -3 6054.10 260.889  16
  -1  -5  -4 22674.2 742.118   4
  -1  -5  -4 22875.8 744.932   3
   1  -5   4 20464.3 714.518   1
   1  -5   4 22122.0 711.554   2
  -1  -5  -4 22176.8 713.181   2
  -1  -5  -4 22355.2 685.096  16
  -1  -5  -5 10786.1 441.961   4
  -1  -5  -5 10376.5 436.511   3
  -1  -5  -5 9748.41 381.257  16
   1  -5   5 9585.34 413.983   1
  -1  -5  -5 9995.07 405.302   2
   1  -5   6 38502.9 1235.21   1
  -1  -5  -6 40136.2 1219.11   2
  -1  -5  -6 42704.2 1269.74   4
  -1  -5  -6 44101.1 1277.24   3
  -1  -5  -6 46083.8 1090.80  30
  -1  -5  -6 45323.5 1089.80  31
  -1  -5  -6 40652.0 1098.34  32
   1  -5   6 40801.0 1113.11  14
  -1  -5  -6 41394.0 1202.34  16
   1  -5   6 40265.5 1111.33  15
  -1  -5  -6 41461.9 1100.67  19
   1  -5   7 3682.18 243.387   1
  -1  -5  -7 3896.53 254.448   3
  -1  -5  -7 3979.30 257.257   4
  -1  -5  -7 4187.75 150.665  30
   1  -5   7 3554.17 155.674  30
  -1  -5  -7 4186.71 151.047  31
   1  -5   7 3479.84 155.176  31
   1  -5   7 3930.41 162.640  22
   1  -5   7 3531.43 162.753  14
  -1  -5  -7 3541.49 154.006  19
  -1  -5  -7 3683.81 152.279  32
  -1  -5  -7 3952.12 225.135  16
   1  -5   7 3375.95 160.990  15
   1  -5   8 1511.63 159.105   1
   1  -5   8 1479.04 95.6058  22
   1  -5   8 1467.11 93.2645  23
   1  -5   8 1295.33 89.4128  24
   1  -5   8 1365.06 94.5197  14
  -1  -5  -8 1518.18 92.2440  19
   1  -5   8 1378.44 95.7418  15
  -1  -5  -8 1350.21 132.937  16
  -1  -5  -8 1441.61 156.837   4
  -1  -5  -8 1607.31 162.191   3
  -1  -5  -9 187.901 56.4204  16
  -1  -5  -9 194.417 39.6916  19
   1  -5   9 185.120 42.1504  24
   1  -5   9 382.291 53.1372  22
   1  -5   9 377.327 51.4992  23
   1  -5   9 190.844 43.6866  14
   1  -5   9 209.615 43.0077  15
  -1  -5  -9 323.833 85.7340   4
  -1  -5  -9 148.141 61.1411   3
   1  -5   9 290.226 77.8372   1
  -1  -5 -10 1627.87 103.052  19
   1  -5  10 1652.62 108.672  14
   1  -5  10 1878.80 114.118  24
   1  -5  10 1866.01 114.482  23
   1  -5  10 1896.45 115.567  22
  -1  -5 -10 1677.37 158.070  16
   1  -5  10 1790.71 111.865  15
   1  -5  11 76.1570 38.3664  14
   1  -5  11 32.3481 37.2582  15
   1  -5  11 77.9900 35.5827  24
   1  -5  11 50.3764 36.6129  22
   1  -5  11 120.686 38.4527  23
  -1  -5 -11 53.8227 42.4358  16
   1  -5  11 35.7154 59.0503   1
  -1  -5 -11 39.6223 29.2414  19
   1  -5  12 134.760 42.7929  22
   1  -5  12 205.839 46.2123  23
   1  -5  12 217.015 49.4990  24
  -1  -5 -12 291.556 48.0724  19
   1  -5  12 189.051 80.0913   1
  -1  -5 -12 170.831 62.0399  16
  -1  -5 -13 9442.20 327.289  19
   1  -5  13 10163.8 346.790  22
   1  -5  13 9656.12 345.609  23
  -1  -5 -14 3512.00 167.036  19
   1  -5  14 3692.08 184.091  23
   1  -5  14 3829.84 183.690  22
  -1   5 -15 802.577 69.4424   8
   1  -5  15 1046.89 93.7895  23
  -1  -5 -16 5335.97 215.443  27
  -1   5 -16 5036.05 196.748   8
   1  -5  16 5001.38 221.637  23
  -1  -5 -17 1140.57 86.7817  27
  -1   5 -17 1029.14 75.7880   8
   1  -5  17 1139.29 94.6171  23
  -1  -5 -18 2787.70 137.131  27
  -1   5 -18 2780.02 126.780   8
   1  -5  18 2714.07 145.110  23
  -1  -5 -19 292.311 41.9293  27
  -1   5 -19 241.277 35.9142   8
   1  -5  19 244.468 45.8555  23
  -1   5 -20 4827.01 172.081   8
   1  -5  20 5007.59 188.303  23
  -1  -5 -20 5102.03 179.588  27
   1  -5  21 1648.95 85.1452  23
  -1  -6  20 171.979 32.1240  23
   1  -6 -20 278.879 36.5316  27
  -1  -6  19 35.4401 27.4958  23
   1  -6 -19 53.7435 24.2240  27
  -1  -6  18 1541.97 98.7011  23
   1  -6 -18 1849.57 105.643  27
  -1  -6  17 1116.30 86.4254  23
   1  -6 -17 1130.07 83.7754  19
   1  -6 -17 1319.83 92.0253  27
  -1  -6  16 1984.74 125.292  22
  -1  -6  16 1843.00 117.328  23
   1  -6 -16 2233.03 123.400  19
  -1  -6  15 481.059 61.6762  23
  -1  -6  15 308.250 57.5024  22
  -1  -6  15 523.277 61.1034  15
   1  -6 -15 426.634 60.4121  19
  -1  -6  15 475.257 57.8275  14
  -1  -6  14 5737.40 220.631  14
  -1  -6  14 5322.78 214.469  15
  -1  -6  14 5015.95 217.924  23
  -1  -6  14 5229.39 223.524  24
  -1  -6  14 5317.30 227.887  22
   1  -6 -14 5122.22 218.345  19
  -1  -6  13 7754.44 282.200  14
  -1  -6  13 7992.70 283.280  15
  -1  -6  13 7445.56 288.790  22
  -1  -6  13 7868.52 290.941  24
   1  -6 -13 8238.02 290.613  19
  -1  -6  12 510.829 66.7485  24
  -1  -6  12 538.719 69.4839  22
  -1  -6  12 649.605 70.8809  15
   1  -6 -12 525.317 64.5602  19
  -1  -6  12 523.555 66.2483  14
   1  -6 -11 6902.64 264.445  19
  -1  -6  11 7329.03 274.131  14
  -1  -6  11 6936.03 419.193   1
  -1  -6  11 7505.46 277.149  22
  -1  -6  11 6917.40 267.804  24
  -1  -6  11 7143.89 271.487  15
   1  -6 -10 763.089 72.7938  19
  -1  -6  10 784.259 79.4195  14
  -1  -6  10 777.392 136.892   1
  -1  -6  10 777.928 79.4313  15
  -1  -6  10 833.118 80.2650  22
   1  -6  -9 1960.53 198.443   4
   1  -6  -9 2410.96 218.981   3
  -1  -6   9 2140.38 210.547   1
   1  -6  -9 2421.10 208.823   2
  -1  -6   9 2450.68 133.358  22
  -1  -6   9 2373.94 136.042  14
   1  -6  -9 2272.71 125.773  19
  -1  -6   9 2049.85 127.408  15
   1  -6  -9 2584.18 131.782  32
   1  -6  -8 2974.11 131.696  30
   1  -6  -8 3023.99 131.917  31
   1  -6  -8 2879.70 235.603   3
   1  -6  -8 2914.69 236.900   4
  -1  -6   8 2745.02 143.619  22
  -1  -6   8 2341.80 216.929   1
   1  -6  -8 2638.61 216.362   2
   1  -6  -8 2882.32 140.884  19
  -1  -6   8 2847.04 149.356  15
  -1  -6   8 3016.20 153.204  14
   1  -6  -8 2729.58 140.331  32
   1  -6  -7 70.6055 50.7744   2
   1  -6  -7 31.3634 46.9202   3
  -1  -6   7 60.9511 48.0567   1
  -1  -6   7 108.987 39.2025  34
   1  -6  -7 54.4954 27.5838  19
   1  -6  -7 88.7634 30.4261  20
   1  -6  -7 85.5769 32.5297  32
   1  -6  -7 96.8527 29.2831  30
   1  -6  -7 48.3444 25.4663  31
   1  -6  -7 31.3901 46.9600   4
  -1  -6   7 43.3700 39.3731  14
  -1  -6   7 102.129 40.4833  15
  -1  -6   6 11632.1 382.567  14
   1  -6  -6 12373.2 525.079   3
   1  -6  -6 11225.0 508.864   4
  -1  -6   6 11774.8 386.492  34
  -1  -6   6 10877.1 496.128   1
   1  -6  -6 11227.4 495.342   2
  -1  -6   6 11781.9 382.887  15
   1  -6  -6 11949.4 368.556  19
   1  -6  -6 12285.8 365.646  20
   1  -6  -6 12045.9 378.189  32
   1  -6  -6 11872.4 357.120  31
   1  -6  -6 12007.9 357.874  30
   1  -6  -5 143.909 59.2186   4
   1  -6  -5 129.410 57.4072   3
   1  -6  -5 183.982 62.8913   2
  -1  -6   5 95.7420 56.2906   1
   1  -6  -5 154.493 31.5716  30
   1  -6  -5 128.744 29.7658  31
   1  -6  -5 154.899 32.3180  20
   1  -6  -5 175.914 40.0758  32
  -1  -6   5 95.8274 39.1120  34
  -1  -6   5 84.2256 35.0513  15
  -1  -6   5 74.9245 34.2675  14
   1  -6  -4 21.2713 23.7163  30
   1  -6  -4 24.6934 22.7995  31
   1  -6  -4 30.1753 22.2549  33
   1  -6  -4 45.1891 23.7509  29
   1  -6  -4 63.4926 47.3632   2
  -1  -6   4 64.5881 42.7087   1
   1  -6  -4 27.5180 45.4896   3
  -1  -6   4 62.6140 34.8956  34
   1  -6  -4 17.9920 19.9840  20
   1  -6  -4 52.5823 27.6328  32
   1  -6  -4 13.7707 45.5284   4
  -1  -6   4 19.0525 27.2829  15
  -1  -6   4 33.6041 30.2715  14
  -1  -6   3 4404.16 189.847  34
   1  -6  -3 4805.52 283.098   4
   1  -6  -3 4390.91 273.489   3
  -1  -6   3 4441.57 174.515  33
   1  -6  -3 4611.89 174.320  33
   1  -6  -3 4850.46 183.786  32
   1  -6  -3 4357.48 168.813  30
   1  -6  -3 4694.21 172.760  31
   1  -6  -3 4560.38 269.670   2
  -1  -6   3 4685.96 269.746   1
  -1  -6   3 4129.30 170.597  29
   1  -6  -3 4385.60 171.894  29
  -1  -6   2 1597.55 102.848  34
   1  -6  -2 1614.72 157.961   3
   1  -6  -2 1617.21 158.699   4
   1  -6  -2 1690.08 92.7954  33
  -1  -6   2 1589.11 91.8882  33
   1  -6  -2 1564.43 95.8834  32
   1  -6  -2 1662.46 90.2589  30
   1  -6  -2 1546.58 87.6581  31
  -1  -6   2 1766.15 156.101   1
  -1  -6   2 1653.24 155.942   2
   1  -6  -2 1556.72 150.424   2
   1  -6  -2 1563.25 90.2020  29
  -1  -6   2 1600.94 91.4839  29
  -1  -6   1 1914.75 110.452  34
   1  -6  -1 1873.58 104.097  34
  -1  -6   1 1567.85 146.648   4
   1  -6  -1 1878.59 165.365   4
  -1  -6   1 1465.98 141.809   3
   1  -6  -1 1777.00 162.359   3
   1  -6  -1 1709.24 97.9965  32
   1  -6  -1 1832.25 98.7188  33
  -1  -6   1 1984.20 100.910  33
   1  -6  -1 1837.89 96.5553  30
   1  -6  -1 1691.49 93.1408  31
  -1  -6   1 1691.98 157.922   2
   1  -6  -1 2111.15 174.242   2
  -1  -6   1 1714.13 152.742   1
  -1  -6   1 1696.94 95.6220  29
   1  -6  -1 1742.98 97.2302  29
  -1  -6   0 6760.19 237.665  34
   1  -6   0 6844.29 234.985  34
  -1  -6   0 6651.70 323.298   4
  -1  -6   0 5816.81 306.120   3
   1  -6   0 6095.39 221.050  33
  -1  -6   0 6524.46 221.636  33
  -1  -6   0 6501.62 224.968  32
   1  -6   0 6143.63 218.091  30
   1  -6   0 6095.78 220.979  29
   1  -6   0 6172.17 217.931  31
   1  -6   0 6845.21 324.187   1
  -1  -6   0 6082.09 318.776   2
  -1  -6   0 6471.44 313.612   1
   1  -6   0 5977.32 315.224   2
  -1  -6   0 5949.23 216.917  29
   1  -6   1 271.237 44.0343  34
  -1  -6  -1 288.124 70.1242   4
   1  -6   1 273.946 41.1578  33
  -1  -6  -1 331.954 41.0450  33
  -1  -6  -1 265.110 36.5662  31
  -1  -6  -1 302.631 44.2498  32
   1  -6   1 251.855 40.5619  31
  -1  -6  -1 227.878 66.9277   3
  -1  -6  -1 379.616 79.6280   2
   1  -6   1 373.474 77.4815   2
   1  -6   1 263.859 68.9652   1
  -1  -6  -1 338.907 40.1115  30
   1  -6   1 276.114 40.8906  30
   1  -6   1 284.357 41.6953  29
  -1  -6  -1 309.628 40.8551  29
  -1  -6  -2 141.001 32.2548  29
  -1  -6  -2 189.341 34.9212  33
   1  -6   2 569.082 56.1372  33
  -1  -6  -2 156.031 58.7298   2
  -1  -6  -2 75.3597 48.6339   3
   1  -6   2 339.204 73.8310   2
   1  -6   2 118.005 56.5355   1
   1  -6   2 89.7328 31.8065  34
  -1  -6  -2 138.817 28.4036  30
   1  -6   2 498.957 51.9655  29
   1  -6   2 120.749 29.9952  30
  -1  -6  -2 147.964 28.8240  31
   1  -6   2 132.596 30.7374  31
  -1  -6  -2 133.667 34.5429  32
  -1  -6  -2 138.258 53.2861   4
   1  -6   2 131.433 38.7686  14
   1  -6   2 116.959 35.7163  15
   1  -6   3 58793.4 1480.12  14
   1  -6   3 56426.3 1463.16  30
   1  -6   3 54637.5 1462.77  29
  -1  -6  -3 57309.7 1446.34  30
  -1  -6  -3 58806.4 1472.80  32
   1  -6   3 55740.7 1464.77  33
  -1  -6  -3 57524.1 1454.62  33
  -1  -6  -3 55607.2 1629.42   3
  -1  -6  -3 57213.9 1634.16   4
   1  -6   3 55898.2 1615.11   1
   1  -6   3 56656.9 1613.91   2
  -1  -6  -3 55510.0 1615.07   2
   1  -6   3 58585.6 1480.05  34
  -1  -6  -3 56942.6 1445.49  31
   1  -6   3 56419.8 1462.86  31
   1  -6   3 58351.1 1478.99  15
  -1  -6  -3 56824.4 1453.83  29
   1  -6   4 11065.6 353.602  14
   1  -6   4 10600.1 336.930  29
   1  -6   4 11213.0 341.917  30
  -1  -6  -4 11635.7 325.915  30
  -1  -6  -4 11533.0 332.068  33
   1  -6   4 10954.6 339.303  33
  -1  -6  -4 11177.2 478.320   4
  -1  -6  -4 12066.2 492.951   3
  -1  -6  -4 11029.7 459.676   2
   1  -6   4 11783.0 474.208   1
   1  -6   4 11060.9 341.295  31
  -1  -6  -4 11605.6 325.971  31
   1  -6   4 11240.5 354.715  15
  -1  -6  -4 11126.7 337.479  19
   1  -6   4 11511.2 354.243  34
  -1  -6  -4 10901.1 328.389  29
   1  -6   5 7183.56 270.587  14
   1  -6   5 7222.36 260.846  30
  -1  -6  -5 7953.16 248.890  30
  -1  -6  -5 7943.26 253.867  33
  -1  -6  -5 7159.02 262.699  32
  -1  -6  -5 7541.21 387.298   4
  -1  -6  -5 7770.64 391.786   3
   1  -6   5 6960.94 364.162   1
  -1  -6  -5 7085.48 360.641   2
   1  -6   5 7273.77 261.277  31
  -1  -6  -5 8031.11 249.609  31
   1  -6   5 7242.39 271.833  15
  -1  -6  -5 7420.22 260.162  19
   1  -6   5 7628.72 271.391  34
  -1  -6  -5 7634.63 251.627  29
  -1  -6  -6 9247.63 294.645  19
   1  -6   6 8657.40 302.709  14
  -1  -6  -6 9655.90 278.518  30
   1  -6   6 8138.70 285.808  30
   1  -6   6 8174.35 286.528  31
  -1  -6  -6 9506.11 278.139  31
  -1  -6  -6 8829.54 430.243   3
  -1  -6  -6 9045.97 432.933   4
   1  -6   6 7740.88 397.401   1
  -1  -6  -6 8500.17 402.264   2
   1  -6   6 9522.83 303.495  34
   1  -6   6 8509.33 301.552  15
  -1  -6  -7 828.892 64.1072  30
  -1  -6  -7 679.216 119.968   4
   1  -6   7 742.297 120.405   1
  -1  -6  -7 600.408 111.337   3
   1  -6   7 838.469 79.7314  15
  -1  -6  -7 707.268 103.156  16
  -1  -6  -7 719.300 68.5848  19
   1  -6   7 810.382 79.4732  14
  -1  -6  -7 808.033 71.7101  32
  -1  -6  -7 851.607 65.7225  31
   1  -6   7 831.803 72.8454  22
  -1  -6  -8 1379.56 146.943  16
   1  -6   8 1622.73 113.544  15
   1  -6   8 1462.49 170.106   1
  -1  -6  -8 1699.67 104.071  32
  -1  -6  -8 2033.87 200.269   4
  -1  -6  -8 1737.26 186.334   3
   1  -6   8 1712.43 115.398  14
  -1  -6  -8 1717.69 108.020  19
   1  -6   8 1807.01 111.332  22
   1  -6   9 8344.27 293.058  22
   1  -6   9 8077.79 294.339  14
   1  -6   9 7710.89 290.201  15
  -1  -6  -9 7675.90 384.016  16
  -1  -6  -9 7909.20 426.947   3
  -1  -6  -9 7394.52 415.072   4
  -1  -6  -9 8083.30 285.465  19
  -1  -6 -10 142.817 62.1260  16
   1  -6  10 129.625 69.1300   1
   1  -6  10 72.3222 40.4173  14
   1  -6  10 83.6404 42.2216  15
  -1  -6 -10 186.417 43.8300  19
   1  -6  10 182.801 43.8458  23
   1  -6  10 129.548 43.2425  22
   1  -6  11 5544.14 231.112  14
  -1  -6 -11 5289.40 220.895  19
   1  -6  11 5254.96 225.328  23
   1  -6  11 5578.76 231.650  22
   1  -6  11 5479.45 228.787  15
   1  -6  12 221.941 52.3775  15
   1  -6  12 223.760 52.8018  14
  -1  -6 -12 277.659 50.5207  19
   1  -6  12 262.188 55.9415  22
   1  -6  12 197.617 49.9500  23
   1  -6  13 1860.57 123.785  23
   1  -6  13 1826.50 117.693  14
   1  -6  13 2005.15 120.976  15
  -1  -6 -13 1794.69 116.418  19
  -1  -6 -13 1818.14 117.417  27
   1  -6  14 3304.87 171.688  23
  -1  -6 -14 3579.79 168.836  19
  -1  -6 -14 3475.16 169.348  27
  -1  -6 -15 82.7940 31.8520  19
  -1  -6 -15 84.0599 36.2498  27
   1  -6  15 70.8174 39.9404  23
  -1  -6 -16 5628.96 224.350  27
  -1  -6 -16 5564.55 215.214  19
   1  -6  16 5514.69 226.145  23
  -1  -6 -17 210.844 43.3208  27
   1  -6  17 236.721 46.0501  23
  -1  -6 -18 999.179 74.4640  27
   1  -6  18 1090.66 80.6774  23
  -1  -6 -19 5363.61 189.490  27
   1  -6  19 5132.07 191.813  23
  -1  -6 -20 711.799 51.1987  27
   1  -7 -19 2906.39 118.796  27
   1  -7 -18 1797.00 93.1105  27
   1  -7 -18 1637.26 86.8671  19
   1  -7 -17 1343.92 88.1408  27
   1  -7 -17 1453.75 88.8825  19
  -1  -7  16 236.099 39.6463  14
   1  -7 -16 222.755 42.5776  19
  -1  -7  16 271.188 41.3483  15
   1  -7 -16 282.131 43.6362  27
  -1  -7  15 35.1226 32.1630  14
   1  -7 -15 45.6287 31.5642  27
   1  -7 -15 51.3955 30.3134  19
  -1  -7  15-4.35570 29.1306  15
  -1  -7  14 4044.53 185.395  22
  -1  -7  14 3850.10 174.293  14
   1  -7 -14 3911.46 179.077  27
   1  -7 -14 4325.82 187.239  19
  -1  -7  14 4087.64 176.525  15
  -1  -7  13 468.871 62.1319  22
   1  -7 -13 489.308 60.2527  27
   1  -7 -13 395.669 59.1947  19
  -1  -7  13 429.439 60.9390  14
  -1  -7  13 367.717 56.9075  15
  -1  -7  12 5610.61 226.850  14
   1  -7 -12 5311.81 225.583  19
  -1  -7  12 5296.67 223.096  15
  -1  -7  12 5486.97 228.604  22
  -1  -7  11 1519.09 110.911  14
   1  -7 -11 1461.32 105.824  19
  -1  -7  11 1466.36 109.705  15
  -1  -7  11 1584.09 111.600  22
  -1  -7  10 29358.3 823.975  22
  -1  -7  10 28890.2 826.715  14
  -1  -7  10 27882.9 823.373  15
   1  -7 -10 29368.8 821.221  19
   1  -7 -10 30624.0 823.667  32
  -1  -7   9 1281.24 104.112  14
  -1  -7   9 1505.29 112.129  15
   1  -7  -9 1393.49 100.901  19
   1  -7  -9 1376.04 102.383  32
   1  -7  -8 830.452 76.4664  19
   1  -7  -8 797.354 68.7271  31
   1  -7  -8 841.127 140.263   4
  -1  -7   8 815.116 136.696   1
   1  -7  -8 821.037 138.802   3
   1  -7  -8 916.092 141.497   2
  -1  -7   8 858.899 85.0100  34
  -1  -7   8 839.949 84.1766  14
   1  -7  -8 1005.45 75.3379  30
  -1  -7   8 907.405 87.3200  15
   1  -7  -8 825.537 80.1380  32
   1  -7  -7 1258.56 90.9817  19
   1  -7  -7 1133.69 80.0569  31
   1  -7  -7 1084.66 156.053   4
  -1  -7   7 994.258 144.841   1
   1  -7  -7 880.571 140.763   2
   1  -7  -7 1120.71 159.171   3
  -1  -7   7 1078.81 96.2705  34
  -1  -7   7 1154.65 97.9293  14
   1  -7  -7 1168.42 80.6683  30
  -1  -7   7 967.395 91.6473  15
   1  -7  -7 1197.22 95.1828  32
   1  -7  -6 6081.42 223.487  20
   1  -7  -6 6129.94 217.102  31
   1  -7  -6 5008.95 343.090   4
   1  -7  -6 5490.37 355.724   3
   1  -7  -6 4819.64 330.731   2
  -1  -7   6 5361.19 341.592   1
  -1  -7   6 6529.50 252.228  34
   1  -7  -6 5949.76 215.659  30
  -1  -7   6 6082.61 245.260  14
  -1  -7   6 5760.93 240.784  15
   1  -7  -6 5770.79 237.733  32
   1  -7  -5 1428.61 90.7794  31
   1  -7  -5 1663.42 183.203   3
   1  -7  -5 1297.75 165.071   4
   1  -7  -5 1544.98 175.230   2
  -1  -7   5 1337.03 163.705   1
  -1  -7   5 1424.42 109.381  34
   1  -7  -5 1536.68 107.508  32
   1  -7  -5 1637.37 97.6370  33
   1  -7  -5 1380.37 88.6925  30
  -1  -7   5 1402.06 105.149  14
  -1  -7   5 1611.71 111.554  15
   1  -7  -5 1522.37 95.3256  29
   1  -7  -4 1309.65 84.8734  31
   1  -7  -4 1166.31 157.447   3
   1  -7  -4 1168.14 153.104   4
  -1  -7   4 1243.21 150.130   1
   1  -7  -4 1307.69 158.751   2
  -1  -7   4 1376.72 105.057  34
   1  -7  -4 1268.48 86.9469  33
   1  -7  -4 1197.29 93.2508  32
   1  -7  -4 1357.69 86.1351  30
  -1  -7   4 1334.61 100.302  14
  -1  -7   4 1295.90 97.6582  15
   1  -7  -4 1172.60 84.6480  29
  -1  -7   3 49.3965 37.4393  34
   1  -7  -3 16.3596 51.5665   4
   1  -7  -3 13.9505 26.2254  33
  -1  -7   3 61.5436 30.9472  33
   1  -7  -3 21.5047 25.0030  30
   1  -7  -3-16.3368 51.4947   3
   1  -7  -3-15.6052 49.1888   2
  -1  -7   3 60.2055 49.7588   1
   1  -7  -3 27.8751 29.6559  29
  -1  -7   3 70.9467 33.3397  29
   1  -7  -3 21.3944 23.7527  31
   1  -7  -3 5.20004 31.9551  32
   1  -7  -2 2307.07 119.441  31
  -1  -7   2 1929.69 185.147   1
  -1  -7   2 1916.22 192.125   2
   1  -7  -2 2145.53 199.252   2
   1  -7  -2 2431.47 125.505  33
   1  -7  -2 2472.13 129.986  32
  -1  -7   2 2473.14 126.667  33
   1  -7  -2 2183.82 117.056  30
  -1  -7   2 2344.47 123.789  29
   1  -7  -2 2351.18 123.255  29
  -1  -7   2 2162.84 132.808  34
   1  -7  -1 1001.63 76.6960  31
  -1  -7   1 863.866 130.853   2
   1  -7  -1 965.330 135.826   2
  -1  -7   1 1144.39 138.178   1
   1  -7  -1 1056.20 81.6775  32
   1  -7  -1 951.271 79.0354  33
  -1  -7   1 1004.36 78.6041  33
   1  -7  -1 1029.53 78.6034  30
   1  -7  -1 987.631 80.1788  29
  -1  -7   1 915.316 76.1939  29
  -1  -7   1 1175.61 95.0783  34
   1  -7  -1 1063.32 85.0750  34
   1  -7   0 1375.37 91.0797  31
   1  -7   0 1429.88 162.904   2
  -1  -7   0 1176.54 146.507   2
  -1  -7   0 1361.86 93.5477  32
  -1  -7   0 1735.05 100.464  33
   1  -7   0 1515.18 97.9495  33
   1  -7   0 1328.84 89.1413  30
   1  -7   0 1349.71 94.1188  29
  -1  -7   0 1475.21 93.6573  29
  -1  -7   0 1395.03 101.069  34
   1  -7   0 1520.70 104.084  34
   1  -7   1 1897.87 121.323  34
  -1  -7  -1 2123.99 123.243  34
   1  -7   1 2274.93 196.756   1
   1  -7   1 1682.49 175.671   2
  -1  -7  -1 1810.12 182.801   2
  -1  -7  -1 2085.27 191.809   4
  -1  -7  -1 2068.00 189.906   3
  -1  -7  -1 2224.13 116.456  33
   1  -7   1 2155.98 119.943  33
  -1  -7  -1 2243.18 120.511  32
   1  -7   1 2073.06 116.099  30
  -1  -7  -1 1982.81 106.086  30
  -1  -7  -1 1909.17 104.845  31
   1  -7   1 2244.83 119.306  31
  -1  -7  -1 1992.90 111.894  29
   1  -7   1 2326.24 123.096  29
  -1  -7  -2 27847.1 766.800  31
   1  -7   2 29391.1 790.850  31
  -1  -7  -2 26618.1 945.847   3
  -1  -7  -2 26931.0 948.549   4
   1  -7   2 27626.9 950.948   2
   1  -7   2 28682.5 952.044   1
  -1  -7  -2 26615.2 951.926   2
   1  -7   2 29084.4 807.428  34
  -1  -7  -2 29301.1 794.799  32
   1  -7   2 29602.2 794.023  33
  -1  -7  -2 28607.8 780.657  33
   1  -7   2 28243.1 787.475  30
  -1  -7  -2 28215.8 768.236  30
   1  -7   2 28702.2 803.225  14
   1  -7   2 28070.6 801.075  15
  -1  -7  -2 29227.3 782.698  29
   1  -7   2 29253.5 792.793  29
   1  -7   3 4666.94 193.374  31
  -1  -7  -3 4562.85 177.025  31
  -1  -7  -3 3966.54 284.426   3
  -1  -7  -3 4605.20 300.477   4
  -1  -7  -3 4589.38 300.132   2
   1  -7   3 4681.54 293.435   1
   1  -7   3 4976.26 210.368  34
   1  -7   3 4535.29 193.559  33
  -1  -7  -3 4903.79 199.455  32
  -1  -7  -3 4673.43 185.954  33
   1  -7   3 4548.31 192.093  30
  -1  -7  -3 4400.59 174.995  30
   1  -7   3 4497.25 204.227  14
   1  -7   3 4505.89 203.816  15
   1  -7   3 4728.18 195.940  29
  -1  -7  -3 4684.90 186.540  29
   1  -7   4 18779.5 558.915  31
  -1  -7  -4 18955.8 538.290  31
  -1  -7  -4 18756.3 537.234  30
   1  -7   4 18880.1 560.044  30
  -1  -7  -4 19800.3 567.572  32
  -1  -7  -4 18693.9 545.912  33
   1  -7   4 19525.2 563.556  33
  -1  -7  -4 17319.1 717.316   3
  -1  -7  -4 18717.0 735.705   4
   1  -7   4 17610.0 703.369   1
  -1  -7  -4 19034.7 723.543   2
   1  -7   4 18854.5 576.014  15
   1  -7   4 18629.9 574.590  14
   1  -7   4 20503.8 581.738  34
   1  -7   4 19572.4 563.163  29
  -1  -7  -4 19230.3 547.692  29
  -1  -7  -5 5299.36 211.245  19
  -1  -7  -5 5449.97 197.089  30
   1  -7   5 5150.42 211.914  30
  -1  -7  -5 5632.59 221.262  32
  -1  -7  -5 5348.72 202.854  33
  -1  -7  -5 5208.01 335.853   3
  -1  -7  -5 4881.82 330.699   4
  -1  -7  -5 4662.52 312.651   2
   1  -7   5 5081.39 321.600   1
  -1  -7  -5 5179.34 200.185  29
   1  -7   5 4818.14 221.138  14
   1  -7   5 4900.46 208.236  31
  -1  -7  -5 5519.47 197.718  31
   1  -7   5 5628.86 228.073  34
   1  -7   5 5149.25 226.314  15
  -1  -7  -6 100.759 29.9145  31
   1  -7   6 107.934 36.9754  30
  -1  -7  -6 137.046 33.2395  30
  -1  -7  -6 163.692 76.9585   3
   1  -7   6 98.9598 61.5685   1
   1  -7   6 131.669 43.5120  34
   1  -7   6 95.5753 50.4797  14
   1  -7   6 69.5305 45.5115  15
  -1  -7  -6 114.157 37.2434  32
   1  -7   6 102.515 37.7414  31
  -1  -7  -6 145.644 65.4805   4
  -1  -7  -6 116.427 39.2117  19
   1  -7   7 513.689 110.038   1
  -1  -7  -7 489.847 110.252   3
  -1  -7  -7 471.449 110.354   4
  -1  -7  -7 569.545 65.7863  19
  -1  -7  -7 500.474 64.7613  32
  -1  -7  -7 603.733 58.2836  31
   1  -7   7 513.461 72.3943  15
   1  -7   7 433.649 67.6592  14
   1  -7   7 517.801 69.6187  34
  -1  -7  -7 599.274 58.1091  30
  -1  -7  -8 20331.2 598.180  19
   1  -7   8 19281.3 607.698  14
  -1  -7  -8 20908.7 595.643  32
   1  -7   8 19793.2 609.249  15
  -1  -7  -9 2069.89 127.614  19
   1  -7   9 2228.85 140.375  15
   1  -7   9 2078.72 136.882  14
  -1  -7  -9 2124.09 124.209  32
   1  -7  10 192.493 52.1034  14
   1  -7  10 139.994 49.2844  15
  -1  -7 -10 156.339 41.8298  27
  -1  -7 -10 166.239 46.3836  19
   1  -7  11 397.602 66.4838  14
   1  -7  11 382.073 63.6296  15
  -1  -7 -11 386.288 58.2193  27
  -1  -7 -11 385.469 61.8526  19
   1  -7  12 364.691 58.9324  14
   1  -7  12 321.206 56.4574  15
  -1  -7 -12 426.758 59.2606  27
  -1  -7 -12 291.363 53.5736  19
   1  -7  13 118.459 41.4639  15
   1  -7  13 211.599 48.5740  14
  -1  -7 -13 184.405 44.0819  27
  -1  -7 -13 247.134 47.0502  19
  -1  -7 -14 5485.34 219.218  27
  -1  -7 -14 5477.81 218.596  19
   1  -7  14 5740.49 213.946  14
   1  -7  14 5202.29 207.569  15
   1  -7  14 4829.90 209.988  23
   1  -7  15 102.892 36.6287  23
  -1  -7 -15 125.100 34.6709  19
  -1  -7 -15 80.4091 34.4293  27
   1  -7  16 9964.90 332.198  23
  -1  -7 -16 11031.6 337.310  19
  -1  -7 -16 10658.2 340.814  27
  -1  -7 -17 1506.13 85.5047  19
  -1  -7 -17 1470.23 89.1472  27
  -1  -7 -18 1204.69 74.2059  27
   1  -8 -17 53.1148 22.4207  27
   1  -8 -17 30.4623 21.0587  19
   1  -8 -16 164.489 32.6865  27
   1  -8 -16 122.353 31.0766  19
  -1  -8  16 112.701 27.3522  15
  -1  -8  16 128.312 29.0894  14
  -1  -8  15 1361.63 81.6651  15
   1  -8 -15 1367.00 89.3535  19
  -1  -8  15 1245.17 79.7774  14
  -1  -8  14 2872.86 132.728  15
   1  -8 -14 2896.13 140.521  19
  -1  -8  14 2584.57 129.886  14
  -1  -8  13 658.024 67.1532  15
   1  -8 -13 802.163 74.4574  19
  -1  -8  13 676.743 67.7566  14
  -1  -8  12 8886.36 305.298  15
   1  -8 -12 8918.90 310.226  19
  -1  -8  12 8458.20 302.951  14
   1  -8 -11 1648.43 105.621  32
  -1  -8  11 1442.91 105.567  14
  -1  -8  11 1471.38 105.909  15
   1  -8 -11 1376.53 101.340  19
  -1  -8  10 342.782 58.6835  15
  -1  -8  10 452.487 65.5986  14
   1  -8 -10 523.141 64.2484  19
   1  -8 -10 458.884 61.2589  32
  -1  -8   9 12186.4 412.282  15
  -1  -8   9 12412.4 414.303  14
   1  -8  -9 12238.7 403.807  19
  -1  -8   9 12543.6 413.547  34
   1  -8  -9 12913.9 412.963  32
   1  -8  -8 300.553 56.1827  32
  -1  -8   8 484.464 68.0376  34
  -1  -8   8 316.533 58.7680  15
  -1  -8   8 287.210 60.2551  14
   1  -8  -8 371.548 55.0356  19
   1  -8  -7 18395.8 555.285  32
  -1  -8   7 17517.6 555.854  15
   1  -8  -7 18731.3 529.778  30
  -1  -8   7 17248.4 557.471  34
   1  -8  -7 18573.4 529.400  31
  -1  -8   7 17689.2 557.886  14
   1  -8  -6 1603.04 113.432  32
  -1  -8   6 1637.30 120.351  34
   1  -8  -6 1573.67 98.8167  30
  -1  -8   6 1416.34 111.367  15
   1  -8  -6 1690.34 102.108  31
  -1  -8   6 1574.33 117.952  14
   1  -8  -5 23480.1 680.194  32
   1  -8  -5 23434.0 659.366  33
  -1  -8   5 22847.2 690.935  34
   1  -8  -5 23383.9 651.641  30
  -1  -8   5 22622.6 679.699  15
  -1  -8   5 22544.0 679.709  14
   1  -8  -5 23405.9 651.570  31
   1  -8  -5 23159.0 658.148  29
   1  -8  -4 3019.62 153.727  29
  -1  -8   4 3368.53 160.173  29
   1  -8  -4 3145.12 148.756  31
   1  -8  -4 3111.53 148.706  30
  -1  -8   4 3168.95 175.360  34
   1  -8  -4 3129.15 154.969  33
   1  -8  -4 3496.54 170.062  32
  -1  -8   4 3398.20 160.723  33
  -1  -8   3 8511.93 297.652  29
   1  -8  -3 8203.13 292.842  29
   1  -8  -3 8169.41 286.233  31
   1  -8  -3 8039.04 285.878  30
  -1  -8   3 8050.97 315.043  34
   1  -8  -3 8384.18 304.054  32
   1  -8  -3 8463.51 294.846  33
  -1  -8   3 8378.60 296.957  33
  -1  -8   2 24292.6 680.710  33
   1  -8  -2 22997.8 679.801  32
   1  -8  -2 24145.7 681.163  33
   1  -8  -2 23723.7 679.512  29
  -1  -8   2 23909.1 678.787  29
   1  -8  -2 23547.0 669.375  31
   1  -8  -2 23596.8 670.314  30
  -1  -8   2 23915.9 705.102  34
   1  -8  -2 21700.4 863.470   2
  -1  -8   1 14577.7 451.908  33
   1  -8  -1 14596.6 452.799  32
   1  -8  -1 14529.7 455.263  33
   1  -8  -1 14411.0 453.927  29
  -1  -8   1 14578.7 451.976  29
   1  -8  -1 14296.0 445.042  31
   1  -8  -1 14452.0 446.596  30
   1  -8  -1 15085.2 464.881  34
  -1  -8   1 14318.1 469.346  34
   1  -8  -1 13208.2 610.908   2
   1  -8   0 10279.5 343.232  33
  -1  -8   0 9466.43 329.599  32
  -1  -8   0 10171.9 336.693  33
  -1  -8   0 10048.8 336.216  29
   1  -8   0 10020.3 340.684  29
   1  -8   0 10168.3 335.324  31
   1  -8   0 9511.75 330.762  30
  -1  -8   0 9727.05 347.893  34
   1  -8   0 10213.3 351.750  34
   1  -8   0 9048.76 477.914   2
  -1  -8   0 8430.29 468.012   2
  -1  -8  -1 12430.8 398.345  33
  -1  -8  -1 12081.9 399.207  32
   1  -8   1 12326.0 404.171  33
   1  -8   1 12646.1 401.213  31
   1  -8   1 12938.9 408.644  29
  -1  -8  -1 12676.2 399.856  29
   1  -8   1 12535.6 400.796  30
   1  -8   1 12897.9 421.390  34
  -1  -8  -1 12053.9 406.093  34
   1  -8   1 12063.7 563.854   2
  -1  -8  -1 11223.9 551.950   2
   1  -8   2 5723.42 229.270  33
  -1  -8  -2 5509.18 225.312  32
  -1  -8  -2 5515.51 219.624  33
  -1  -8  -2 5353.87 351.558   2
  -1  -8  -2 4505.45 320.763   3
  -1  -8  -2 4879.01 330.461   4
   1  -8   2 5427.46 236.299  34
  -1  -8  -2 5624.93 209.310  31
   1  -8   2 5356.42 220.902  31
   1  -8   2 5750.29 230.054  29
  -1  -8  -2 5527.66 219.949  29
  -1  -8  -2 5583.38 208.985  30
   1  -8   2 5334.24 220.824  30
   1  -8   3 1849.54 129.155  34
   1  -8   3 1722.89 115.137  33
  -1  -8  -3 1929.45 120.515  32
  -1  -8  -3 1728.66 109.743  33
   1  -8   3 1666.23 121.906  15
  -1  -8  -3 1852.14 104.979  31
   1  -8   3 1917.42 117.776  31
  -1  -8  -3 1880.06 105.891  30
   1  -8   3 1968.90 120.114  30
  -1  -8  -3 1774.09 110.967  29
   1  -8   3 1936.43 119.650  29
   1  -8   3 1737.34 124.228  14
   1  -8   4 40.0803 43.6610  34
   1  -8   4 33.9323 36.5320  33
  -1  -8  -4-24.5428 30.5550  33
   1  -8   4 6.66662 49.2792  15
   1  -8   4-13.4401 46.4058  14
  -1  -8  -4-5.88078 36.6061  32
   1  -8   4 28.0492 30.6271  31
   1  -8   4 62.1244 36.0453  29
  -1  -8  -4 44.0290 34.1337  29
  -1  -8  -4 8.68166 28.0413  30
  -1  -8  -4 8.66611 28.3223  31
   1  -8   4 11.2906 30.3026  30
   1  -8   5 1016.15 94.8031  34
  -1  -8  -5 991.901 74.4152  30
   1  -8   5 943.352 85.7305  30
   1  -8   5 915.416 93.3919  15
  -1  -8  -5 936.678 77.3820  33
  -1  -8  -5 1040.33 91.8928  32
  -1  -8  -5 1000.41 75.3936  31
   1  -8   5 835.859 80.8507  31
  -1  -8  -5 857.402 75.0692  29
   1  -8   5 1092.52 102.707  14
   1  -8   6 10904.3 372.745  34
  -1  -8  -6 11285.2 341.999  30
  -1  -8  -6 10210.7 337.191  33
  -1  -8  -6 10698.8 363.505  32
  -1  -8  -6 11447.2 342.503  31
  -1  -8  -6 10720.3 340.808  29
   1  -8   6 9511.23 367.693  14
   1  -8   6 9774.56 369.149  15
  -1  -8  -6 10016.2 352.674  19
  -1  -8  -7 5015.31 215.426  32
   1  -8   7 5086.62 229.801  14
   1  -8   7 5279.03 225.221  34
  -1  -8  -7 5188.91 217.004  19
   1  -8   7 4758.16 224.354  15
   1  -8   8 11.8814 38.8589  34
   1  -8   8 161.507 51.9780  14
   1  -8   8 93.4103 44.6381  15
  -1  -8  -8 52.7313 36.9667  19
  -1  -8  -8 67.6329 36.4391  32
   1  -8   9 71.1455 42.7829  15
   1  -8   9 65.2066 45.5148  14
  -1  -8  -9 35.2088 34.6290  19
  -1  -8  -9 64.4527 35.1311  32
  -1  -8 -10 1529.51 101.061  32
   1  -8  10 1367.92 106.212  14
  -1  -8 -10 1499.82 106.672  19
   1  -8  10 1375.24 107.567  15
   1  -8  11 708.081 77.7698  14
  -1  -8 -11 668.871 72.0162  19
   1  -8  11 628.040 72.8344  15
   1  -8  12 1380.14 98.9447  14
  -1  -8 -12 1396.49 99.4294  19
   1  -8  12 1149.44 92.3997  15
   1  -8  13 65.5656 34.9589  14
   1  -8  13 97.6017 35.9097  15
  -1  -8 -13 79.9405 32.1623  27
  -1  -8 -13 4.98400 30.2491  19
   1  -8  14 93.9567 33.8360  15
   1  -8  14 59.1121 30.7258  14
  -1  -8 -14 122.047 35.2304  19
  -1  -8 -14 34.7391 28.1023  27
   1  -8  15 14187.2 401.902  15
  -1  -8 -15 14283.3 416.143  19
  -1  -8 -15 13435.9 410.560  27
  -1  -8 -16 30.2952 22.2561  27
  -1  -8 -16-6.64389 20.1415  19
  -1  -9  15 701.539 49.8111  15
   1  -9 -15 723.860 54.6801  19
  -1  -9  15 717.869 50.0948  14
  -1  -9  14 5981.82 202.218  15
   1  -9 -14 6296.76 213.027  19
  -1  -9  14 6165.73 204.555  14
  -1  -9  13 117.773 32.1462  15
   1  -9 -13 162.275 35.8409  19
  -1  -9  13 93.5524 30.3589  14
  -1  -9  12 3398.15 147.878  14
   1  -9 -12 3256.26 148.343  19
  -1  -9  12 3365.28 147.011  15
  -1  -9  11 1528.67 97.9052  15
  -1  -9  11 1618.17 100.315  14
   1  -9 -11 1601.37 100.330  19
   1  -9 -11 1621.76 98.2401  32
  -1  -9  10 6099.45 232.856  15
   1  -9 -10 5950.04 229.318  19
   1  -9 -10 6019.57 229.676  32
  -1  -9  10 6259.60 235.434  14
  -1  -9   9 5.27418 31.1128  15
  -1  -9   9 31.8760 36.3131  14
   1  -9  -9 46.8983 32.4476  32
  -1  -9   9 90.0488 38.4462  34
  -1  -9   8 7835.18 291.690  14
  -1  -9   8 8151.02 294.572  15
   1  -9  -8 8245.18 294.037  32
  -1  -9   8 8172.92 296.976  34
  -1  -9   7 5080.90 215.213  14
   1  -9  -7 5319.76 217.800  32
  -1  -9   7 4835.96 211.483  15
  -1  -9   7 4597.77 212.064  34
  -1  -9   6 5812.87 249.462  34
   1  -9  -6 6171.15 230.718  33
   1  -9  -6 5957.50 244.646  32
  -1  -9   6 5759.75 242.016  15
   1  -9  -6 6685.52 234.360  31
   1  -9  -6 6623.09 233.548  30
   1  -9  -6 6206.62 230.880  29
  -1  -9   6 5946.76 243.494  14
   1  -9  -5 3307.81 158.999  33
   1  -9  -5 3399.09 171.350  32
   1  -9  -5 3597.79 159.390  31
   1  -9  -5 3919.58 164.407  30
   1  -9  -5 3171.96 156.574  29
  -1  -9   5 3631.84 183.622  34
   1  -9  -4 2559.02 137.644  33
  -1  -9   4 2652.37 140.012  33
   1  -9  -4 2530.73 143.960  32
   1  -9  -4 2711.14 134.675  31
   1  -9  -4 2577.35 132.314  30
  -1  -9   4 2713.05 141.156  29
   1  -9  -4 2557.01 137.633  29
  -1  -9   4 2478.65 151.675  34
  -1  -9   3 11729.7 381.452  33
   1  -9  -3 11901.8 381.868  33
   1  -9  -3 11640.0 385.715  32
   1  -9  -3 11585.6 372.095  31
   1  -9  -3 11378.8 370.930  30
   1  -9  -3 11496.4 378.682  29
  -1  -9   3 11493.4 379.764  29
  -1  -9   3 11424.8 399.715  34
   1  -9  -2 21577.5 626.105  33
   1  -9  -2 20682.3 621.317  32
  -1  -9   2 21730.4 623.109  33
   1  -9  -2 21532.1 613.702  31
   1  -9  -2 20930.8 611.195  30
  -1  -9   2 22060.9 624.768  29
   1  -9  -2 20396.4 620.907  29
  -1  -9   2 21226.0 641.370  34
   1  -9  -1 18060.1 542.526  33
  -1  -9   1 17885.3 538.418  33
   1  -9  -1 17624.1 530.630  31
   1  -9  -1 17957.5 532.151  30
   1  -9  -1 17350.1 539.052  29
  -1  -9   1 17678.0 536.385  29
   1  -9  -1 18651.4 549.558  34
  -1  -9   1 17731.3 552.810  34
  -1  -9   0 9414.29 325.953  33
  -1  -9   0 9365.82 321.368  32
   1  -9   0 9190.39 327.416  33
   1  -9   0 9173.05 319.576  31
   1  -9   0 9135.28 319.568  30
  -1  -9   0 9353.80 325.044  29
   1  -9   0 9699.37 332.153  29
   1  -9   0 9943.25 342.003  34
  -1  -9   0 9078.81 332.081  34
  -1  -9  -1 7310.95 270.771  32
   1  -9   1 7263.70 276.619  33
  -1  -9  -1 7010.81 270.573  33
   1  -9   1 7496.22 271.952  31
   1  -9   1 7562.67 273.202  30
  -1  -9  -1 6975.39 268.535  29
   1  -9   1 7303.18 276.835  29
   1  -9   1 7889.29 293.318  34
  -1  -9  -2 8359.81 294.482  33
  -1  -9  -2 7725.94 291.958  32
   1  -9   2 8059.21 297.780  33
  -1  -9  -2 8244.25 277.872  31
   1  -9   2 8144.59 292.221  31
   1  -9   2 7893.28 290.131  30
  -1  -9  -2 8384.56 279.124  30
   1  -9   2 8075.02 297.804  29
  -1  -9  -2 7959.71 290.284  29
   1  -9   2 8798.80 318.478  34
  -1  -9  -3 22826.2 685.736  32
   1  -9   3 24180.1 690.722  33
  -1  -9  -3 24163.5 680.493  33
   1  -9   3 24396.7 709.445  34
  -1  -9  -3 24182.8 666.511  31
   1  -9   3 22943.0 678.824  31
   1  -9   3 24237.6 691.497  29
  -1  -9  -3 24244.3 681.177  29
  -1  -9  -3 24241.2 666.422  30
   1  -9   3 23796.6 682.907  30
   1  -9   4 10281.8 356.472  34
  -1  -9  -4 9470.80 336.005  32
   1  -9   4 9501.15 332.406  33
  -1  -9  -4 9714.28 326.462  33
   1  -9   4 9301.64 343.992  15
   1  -9   4 9254.05 343.926  14
   1  -9   4 9491.71 329.111  31
  -1  -9  -4 9969.21 317.676  31
   1  -9   4 9560.21 333.109  29
  -1  -9  -4 9567.00 325.582  29
  -1  -9  -4 10506.5 321.208  30
   1  -9   4 9339.33 328.128  30
   1  -9   5 19624.4 593.269  34
  -1  -9  -5 19324.7 562.879  33
  -1  -9  -5 18652.9 576.862  32
   1  -9   5 18010.9 584.927  15
   1  -9   5 17799.2 584.690  14
  -1  -9  -5 21107.4 561.481  31
  -1  -9  -5 21025.6 560.980  30
  -1  -9  -5 19174.1 561.902  29
   1  -9   6 42927.3 1224.50  15
   1  -9   6 45322.6 1226.42  34
   1  -9   6 44150.2 1229.00  14
  -1  -9  -6 45393.9 1215.12  32
  -1  -9  -6 47359.8 1197.58  33
  -1  -9  -6 47308.0 1198.00  29
  -1  -9  -7 1663.88 109.067  32
   1  -9   7 1728.29 121.775  14
   1  -9   7 1708.46 120.132  15
   1  -9   7 1825.58 118.310  34
  -1  -9  -8 2401.84 131.776  32
   1  -9   8 2322.57 138.135  15
   1  -9   8 2318.03 139.214  14
   1  -9   8 2710.68 140.588  34
  -1  -9  -8 2311.11 130.696  19
  -1  -9  -9 158.645 40.0356  19
   1  -9   9 189.795 51.4496  15
   1  -9   9 191.193 50.5997  14
  -1  -9  -9 138.537 40.5970  32
   1  -9  10 1705.25 108.878  15
   1  -9  10 1800.92 111.748  14
  -1  -9 -10 1576.15 98.2396  32
  -1  -9 -10 1705.40 105.955  19
   1  -9  11 900.551 77.2220  15
  -1  -9 -11 957.728 77.0121  19
   1  -9  11 972.441 79.6635  14
  -1  -9 -12 347.280 47.6605  19
   1  -9  12 419.325 51.6224  14
   1  -9  12 351.582 47.8153  15
   1  -9  13 514.202 51.7615  15
  -1  -9 -13 535.201 53.8807  19
   1  -9  13 569.611 53.3386  14
  -1  -9 -14 141.602 30.3123  19
   1  -9  14 209.284 32.1075  15
   1  -9  14 125.013 27.5245  14
  -1 -10  12 2184.19 95.9881  15
  -1 -10  12 2169.76 96.0260  14
  -1 -10  11 11338.4 319.187  15
   1 -10 -11 10424.3 315.310  32
  -1 -10  11 10269.2 315.299  14
  -1 -10  10 1683.93 91.5266  15
   1 -10 -10 1837.23 95.4925  32
  -1 -10  10 1773.74 93.7109  14
   1 -10  -9 1810.81 99.0143  32
  -1 -10   9 1816.38 98.3731  34
  -1 -10   9 1725.20 96.1435  15
  -1 -10   9 1678.26 95.9414  14
   1 -10  -8 491.875 55.4294  32
  -1 -10   8 462.416 54.9786  34
  -1 -10   8 448.655 52.3569  15
  -1 -10   8 476.468 54.4241  14
  -1 -10   7 2222.71 121.654  34
   1 -10  -7 2248.78 118.881  32
   1 -10  -6 38.1144 31.5183  32
  -1 -10   6 56.5652 35.8946  34
  -1 -10   5 477.724 64.2563  34
   1 -10  -5 544.245 57.4915  31
   1 -10  -5 446.636 57.4989  32
   1 -10  -5 484.564 54.4532  33
   1 -10  -5 626.636 58.3598  30
   1 -10  -5 444.715 54.4323  29
  -1 -10   4 16.8505 35.4111  34
   1 -10  -4-4.97839 31.7768  32
  -1 -10   4 26.6511 30.3562  33
   1 -10  -4 54.4023 30.9826  33
   1 -10  -4 50.5327 30.5607  30
   1 -10  -4 12.6285 28.1504  31
   1 -10  -4 45.1525 30.1943  29
  -1 -10   4-4.42424 28.2407  29
  -1 -10   3 870.402 83.1547  34
   1 -10  -3 1012.74 76.3342  31
   1 -10  -3 1094.87 83.0292  33
   1 -10  -3 899.861 78.5012  32
  -1 -10   3 1096.48 84.4522  33
   1 -10  -3 1065.43 78.1901  30
   1 -10  -3 1071.97 82.6227  29
  -1 -10   3 1110.66 83.1300  29
  -1 -10   2 62.0452 40.1851  34
   1 -10  -2 130.906 38.6974  32
   1 -10  -2 53.7329 35.8189  33
  -1 -10   2 62.0843 36.2918  33
   1 -10  -2 48.1194 30.8784  31
   1 -10  -2 70.1302 33.6007  30
  -1 -10   2 95.1386 36.1493  29
   1 -10  -2 63.2754 35.6911  29
  -1 -10   1 38.7294 30.9036  33
   1 -10  -1 25.0636 32.3858  33
   1 -10  -1 13.3339 27.3162  31
   1 -10  -1 35.6796 29.1570  30
  -1 -10   1 48.2216 31.1552  29
   1 -10  -1 29.9879 32.6726  29
  -1 -10   1 5.42339 37.8444  34
  -1 -10   0 3920.20 178.707  34
   1 -10   0 4232.93 186.914  34
   1 -10   0 3810.69 168.349  31
   1 -10   0 3994.67 178.687  33
  -1 -10   0 4143.68 178.709  33
   1 -10   0 4234.03 174.213  30
   1 -10   0 4385.26 184.486  29
  -1 -10   0 4117.75 178.157  29
   1 -10   1 637.035 72.2353  34
   1 -10   1 538.959 59.5248  31
  -1 -10  -1 531.039 60.8187  32
  -1 -10  -1 667.038 66.9135  33
   1 -10   1 588.365 66.4312  33
   1 -10   1 532.412 58.5997  30
  -1 -10  -1 527.042 61.2669  29
   1 -10   1 631.767 67.3665  29
   1 -10   2 2839.51 149.058  34
  -1 -10  -2 2388.11 129.976  32
   1 -10   2 2803.28 133.426  31
   1 -10   2 2317.34 130.815  33
  -1 -10  -2 2782.36 136.459  33
   1 -10   2 2749.59 132.798  30
   1 -10   2 2647.03 137.335  29
  -1 -10  -2 2931.44 139.314  29
  -1 -10  -3 8065.73 295.228  32
   1 -10   3 9379.12 320.218  34
   1 -10   3 9060.55 302.880  33
  -1 -10  -3 8528.73 295.292  33
  -1 -10  -3 8978.60 297.761  29
   1 -10   3 9140.03 303.383  29
   1 -10   4 1613.12 108.570  34
   1 -10   4 1385.95 95.8093  33
  -1 -10  -4 1491.97 99.4194  32
  -1 -10  -4 1563.56 96.8297  33
  -1 -10  -4 1645.96 98.4197  29
   1 -10   4 1515.90 97.9814  29
   1 -10   5 3918.60 174.275  34
  -1 -10  -5 3682.42 155.081  29
  -1 -10  -5 3572.98 153.788  33
  -1 -10  -5 3328.30 157.396  32
   1 -10   6 159.444 44.6181  34
  -1 -10  -6 213.993 44.1988  32
   1 -10   6 162.302 46.1773  14
   1 -10   6 161.125 43.4584  15
  -1 -10  -7 25940.3 721.283  32
   1 -10   7 26405.8 729.733  15
   1 -10   7 26543.9 731.466  14
  -1 -10  -8 1815.95 100.355  32
   1 -10   8 1799.38 105.466  15
   1 -10   8 1773.35 105.033  14
   1 -10   9 338.370 47.5961  14
   1 -10   9 327.832 47.0818  15
  -1 -10  -9 393.623 45.6395  32
   1 -10  10 60.8424 30.7126  14
   1 -10  10 67.4868 29.2215  15
  -1 -10 -10 41.0488 24.6193  19
  -1 -10 -10 49.9080 24.5135  32
   1 -10  11 574.780 50.9266  14
  -1 -10 -11 662.201 53.4839  19
   1 -10  11 579.674 51.2189  15
   1 -10  12 627.907 47.4311  15
   1 -10  12 594.586 46.5361  14
   1 -11  -8 5019.70 169.683  32
   1 -11  -7 5820.92 194.847  32
   1 -11  -6 8919.70 276.685  32
  -1 -11   5 291.679 41.8561  34
   1 -11  -5 269.491 39.2572  32
   1 -11  -4 253.603 36.8643  33
  -1 -11   4 292.106 44.5550  34
   1 -11  -4 281.330 38.7347  29
   1 -11  -4 245.973 37.6952  32
  -1 -11   3 716.412 56.7066  33
   1 -11  -3 725.901 57.5201  33
   1 -11  -3 519.511 51.3727  32
  -1 -11   3 743.209 64.3642  34
   1 -11  -3 636.608 55.5837  29
  -1 -11   3 698.567 55.7544  29
   1 -11  -2 10949.5 313.366  30
   1 -11  -2 10269.9 316.517  33
  -1 -11   2 10252.0 315.204  33
   1 -11  -2 10671.5 312.125  31
  -1 -11   2 9943.23 323.231  34
   1 -11  -2 10166.8 315.923  29
  -1 -11   2 10274.0 315.296  29
   1 -11  -1 339.159 42.9838  29
  -1 -11   1 325.589 42.1729  29
   1 -11  -1 328.293 39.7167  30
  -1 -11   1 322.928 42.5568  33
   1 -11  -1 300.950 42.3854  33
   1 -11  -1 343.652 40.5332  31
  -1 -11   0 185.736 35.8502  33
   1 -11   0 140.701 34.3525  33
  -1 -11   0 167.793 34.7284  29
   1 -11   0 179.757 36.4154  29
   1 -11   1 690.816 58.1229  33
   1 -11   1 709.840 59.8710  29
   1 -11   2 18706.7 510.088  33
  -1 -11  -2 17358.9 503.527  32
   1 -11   2 18409.7 508.779  29
   1 -11   3 323.499 41.2159  33
  -1 -11  -3 412.329 45.1175  32
   1 -11   3 345.668 42.3968  29
   1 -11   4 83.7356 27.2210  33
  -1 -11  -4 103.307 28.4715  32
   1 -11   4 98.9065 27.6494  29
  -1 -11  -5 162.830 31.7467  32
  -1 -11  -6 182.650 31.8901  32
  -1 -11  -7 268.714 34.6376  32
   2   0 -24 31660.4 824.380  37
   2   0 -23 3.81880 23.1558  37
   2   0 -23 29.2939 22.5016   8
   2   0 -22 5568.19 215.986  37
   2   0 -22 5756.65 213.508   8
   2   0 -21 42.7275 30.5879  37
   2   0 -21 15.1953 29.4449   8
   2   0 -20 16271.3 497.990  37
   2   0 -20 15644.1 489.060   8
   2   0 -19 18.4799 31.9028  37
   2   0 -19-5.74594 28.0567   8
   2   0 -18 11622.5 395.457  37
   2   0 -18 11630.8 386.392   8
   2   0 -17 6.10109 32.1778  37
   2   0 -17 5.57058 28.3112   8
  -2   0  16 13.9252 43.9237  36
   2   0 -16 105.066 57.9647  35
   2   0 -16 52.2408 37.9760  37
   2   0 -16 61.8680 55.6096  12
   2   0 -16 83.2441 70.4230  11
  -2   0  16 17.7702 66.2929   7
   2   0 -16 173.458 40.6171   8
   2   0 -15 9.81166 25.4091   8
  -2   0  15-16.4536 56.8097   7
   2   0 -15-70.1712 55.9526  35
  -2   0  15-12.9196 44.6082  36
   2   0 -15 34.8459 43.3182  16
   2   0 -15-5.44543 27.6764  37
   2   0 -15-14.3255 47.3567  12
   2   0 -14 713.677 68.1343  37
   2   0 -14 580.344 100.195  35
  -2   0  14 850.328 110.364  36
  -2   0  14 809.028 124.544   7
   2   0 -14 910.356 70.6550   8
   2   0 -14 591.283 99.5074  12
   2   0 -14 877.917 109.405  16
  -2   0  13-13.4918 42.5273   7
   2   0 -13 60.2215 25.6273   8
  -2   0  13 10.6833 36.8895  36
   2   0 -13-13.0477 39.0173  11
   2   0 -13 119.350 57.0520  12
   2   0 -13 4.57948 24.1577  37
   2   0 -13 35.1731 36.9569  35
  -2   0  12 4576.49 269.759   7
  -2   0  12 4735.98 249.926  36
   2   0 -12 4854.92 261.648  35
   2   0 -12 4397.51 252.709  12
   2   0 -12 4813.70 187.871  37
   2   0 -12 5051.88 181.600   8
  -2   0  11 10.5362 37.8641   7
  -2   0  11-8.43733 32.5707  36
   2   0 -11-10.4193 40.2215  11
   2   0 -11-9.53932 35.5759  12
   2   0 -11-18.7717 41.8370  35
  -2   0  10 2192.09 152.521   7
  -2   0  10 1956.51 129.343  36
   2   0 -10 1891.52 136.956  35
   2   0 -10 1649.32 126.484  12
  -2   0   9 31.8083 34.5492   7
  -2   0   9 12.6874 31.6153  36
   2   0  -9-8.04976 38.4791  11
   2   0  -9 29.4768 35.9837  12
   2   0  -9 14.4545 27.9002  35
  -2   0   8 80322.9 1357.04   7
   2   0  -8 79554.1 1336.42  35
  -2   0   8 79546.3 1311.97  36
  -2   0   7 23.2972 29.0268   7
  -2   0   7 22.6491 22.5762  36
   2   0  -7-12.0593 27.5418  11
   2   0  -7 5.51907 23.3400  12
   2   0  -7 21.6569 26.4383  35
  -2   0   6 9707.38 223.879   7
   2   0  -6 9895.48 220.137  35
  -2   0   6 9638.56 197.630  36
   2   0  -6 9822.27 221.529  12
  -2   0   5 86.3926 28.1220   7
  -2   0   5 43.0270 21.4573  36
   2   0  -5 8.63207 26.1789  11
   2   0  -5 3.94589 22.6067  12
   2   0  -5 66.5212 27.5894  35
   2   0  -4 162986. 4091.30  12
  -2   0   4 165539. 4076.19  36
   2   0  -4 165669. 4092.50  35
  -2   0   4 165453. 4094.86   7
   2   0  -4 179566. 4104.12  11
  -2   0   4 164485. 4088.88  17
  -2   0   4 165636. 4085.44  18
   2   0  -3-2.63684 19.3156  35
  -2   0   3 41.6717 16.5509  36
   2   0  -3 16.6841 21.4705  11
   2   0  -3 15.8580 20.5770  12
  -2   0   3 6.71084 17.1288  18
  -2   0   3 4.87825 16.6699  17
  -2   0   3 10.8333 18.1110   7
   2   0  -2 79.8890 17.4791  12
  -2   0   2 57.0402 15.7721  18
  -2   0   2 41.6826 14.3554  17
   2   0  -1 30.2760 11.7873  12
  -2   0   1 34.8606 12.5398  17
  -2   0   1 13.9245 10.6980  18
   2   0  -1 15.9224 11.4409  11
   2   0   0 7443.56 207.108   6
   2   0   0 7240.29 210.194  12
  -2   0   0 7254.38 201.339  16
   2   0   0 7219.99 210.115  11
   2   0   1 17.1090 10.5280   6
  -2   0  -1 5.87184 12.0398  35
   2   0   1 13.3443 11.8800  12
   2   0   1 1.88771 12.0614  11
   2   0   2 11848.1 334.164   6
  -2   0  -2 12150.5 341.116  35
   2   0   2 12420.5 340.670  12
  -2   0  -2 11846.7 322.347  16
   2   0   2 12581.4 340.574  11
   2   0   3 8.08522 19.7467   6
  -2   0  -3 32.5753 23.0592  35
   2   0   3 35.2332 22.2935  12
   2   0   3 26.1873 21.1200  11
  -2   0  -3 18.8251 15.1368  16
  -2   0  -4 127850. 3141.14  35
  -2   0  -4 131731. 3125.29   4
  -2   0  -4 122074. 3113.57  16
  -2   0  -4 131795. 3125.54   3
   2   0   4 121954. 3134.70   6
  -2   0  -5 34.6254 27.9760  35
  -2   0  -5 33.7709 21.6613   3
  -2   0  -5 54.9992 24.1941   4
  -2   0  -5 23.7547 15.9704  16
  -2   0  -6 344.942 40.8408   4
  -2   0  -6 405.535 43.8397   3
  -2   0  -6 451.539 45.2532  16
  -2   0  -6 449.673 54.5451  35
  -2   0  -7 83.4072 35.6339  35
  -2   0  -7 31.6110 19.7021   3
  -2   0  -7 19.7097 18.8534   4
   2   0   7 67.9713 35.9176   7
  -2   0  -7 4.21326 17.8279  16
  -2   0  -8 4967.69 224.932  35
  -2   0  -8 4906.81 199.269  16
   2   0   8 5128.35 233.819   7
   2   0   9-8.46726 34.7988   7
  -2   0  -9 39.4260 32.4070  35
   2   0  10 56423.1 1519.37   7
  -2   0 -10 52806.2 1488.36  35
  -2   0 -11 10.1289 34.9743  35
   2   0  11 30.7920 27.7323  13
   2   0  11-11.1517 41.5903   7
  -2   0 -11 23.8705 22.7828  37
  -2   0 -12 2487.96 185.391  35
  -2   0 -12 2315.47 123.391  37
   2   0  12 2730.40 136.876  13
   2   0  12 2785.47 205.124   7
  -2   0 -13-27.8176 49.9836  11
  -2   0 -13 14.7874 24.5645  37
  -2   0 -13-12.7004 35.8039  35
   2   0  13-11.0982 31.7720  13
   2   0  13 14.1113 48.7218   7
  -2   0 -13-3.85818 19.9817   8
   2   0  14 7594.59 396.506   7
  -2   0 -14 7384.99 254.002   8
  -2   0 -14 7533.36 379.266  12
  -2   0 -14 7029.24 365.886  35
  -2   0 -14 7138.89 382.605  11
  -2   0 -14 7128.05 268.812  37
   2   0  14 7374.65 281.896  13
   2   0  15-19.9911 39.8598  13
  -2   0 -15 65.5179 54.1525  11
  -2   0 -15 91.7723 57.0480  12
  -2   0 -15 75.7509 37.6488  37
   2   0  15 51.3894 53.9976   7
  -2   0 -15 18.4492 22.5379   8
  -2   0 -15 75.7382 50.0810  35
  -2   0 -16-12.3268 30.7154  37
  -2   0 -16 4.92098 29.8345   8
   2   0  16-7.05454 46.6403  13
  -2   0 -17 6.34620 35.2209  37
  -2   0 -17 40.9292 32.6549   8
  -2   0 -18 2758.60 139.955   8
  -2   0 -18 2574.74 149.587  37
  -2   0 -19 115.428 41.9705  37
  -2   0 -19 25.0741 27.8581   8
  -2   0 -20 727.015 65.4962   8
  -2   0 -20 580.357 67.9212  37
  -2   0 -21-4.88348 27.1007  37
  -2   0 -22 9102.04 295.067  37
  -2   0 -23-21.6454 23.6791  37
   2  -1 -23 387.268 43.8133   8
   2   1 -23 389.322 45.0151   8
   2   1 -23 294.319 43.7575  37
   2  -1 -23 343.086 44.0270  37
   2   1 -22 26608.3 737.735   8
   2  -1 -22 27072.8 740.573   8
   2  -1 -22 26843.6 741.900  37
   2   1 -22 27730.4 746.623  37
   2  -1 -21 24061.8 685.252   8
   2   1 -21 24822.4 687.335   8
   2  -1 -21 23798.3 687.739  37
   2   1 -21 24529.7 693.281  37
   2  -1 -20 578.858 65.0671   8
   2   1 -20 556.215 63.1965   8
   2   1 -20 462.879 63.6306  37
   2  -1 -20 483.928 64.9269  37
   2   1 -19 1792.31 115.043   8
   2  -1 -19 1835.22 117.238   8
   2   1 -19 1805.50 119.547  37
   2  -1 -19 1790.34 117.683  37
   2  -1 -18 63.8830 35.6907   8
   2   1 -18 24.8203 34.9943  37
   2  -1 -18 18.0836 31.8009  37
   2   1 -18 28.0218 31.1107   8
   2  -1 -17 11613.1 382.679   8
   2   1 -17 11802.9 380.194   8
   2  -1 -17 11102.3 384.746  37
   2   1 -17 11743.1 394.250  37
   2  -1 -16 73.4406 34.2990  37
   2   1 -16 46.5539 36.2677  37
  -2  -1  16 20.7479 68.6108   1
  -2  -1  16 87.9954 58.2060   7
   2   1 -16 154.349 39.7637   8
  -2   1  16 125.251 69.0952   7
   2  -1 -16 150.032 38.1836   8
  -2   1  16 86.7884 53.9748  36
   2  -1 -16 87.7025 50.5014  35
   2   1 -16 165.657 60.0685  35
   2  -1 -16 113.311 57.5343  16
   2  -1 -16-51.5161 70.5926  11
   2   1 -16 45.9339 55.0542  12
   2   1 -16 16.4814 61.4918  11
   2  -1 -16 15.9514 57.3533  12
   2  -1 -15 777.986 107.795  16
   2   1 -15 621.075 111.832  35
   2  -1 -15 657.317 111.937  35
  -2   1  15 675.614 107.145  36
   2   1 -15 563.827 68.1191  37
   2  -1 -15 589.594 66.6240  37
   2  -1 -15 764.852 70.6299   8
   2   1 -15 676.367 65.5090   8
   2  -1 -15 521.241 105.027  12
   2   1 -15 545.268 107.165  12
   2  -1 -15 641.241 115.130  11
   2   1 -15 710.479 118.235  11
  -2  -1  15 457.225 109.041   7
  -2   1  15 631.736 118.163   7
   2  -1 -14 10502.5 387.963  12
   2   1 -14 10005.4 372.456  12
  -2  -1  14 10843.5 413.262   7
  -2   1  14 11357.3 427.740   7
   2   1 -14 10962.7 223.846   8
   2  -1 -14 10874.7 228.645   8
  -2   1  14 10954.3 382.731  36
   2  -1 -14 10485.8 374.936  35
   2   1 -14 11373.7 394.849  35
   2  -1 -14 10116.6 232.587  37
   2   1 -14 10761.4 243.097  37
   2  -1 -14 10377.6 353.484  16
   2   1 -13 1512.02 149.695  12
   2  -1 -13 1802.10 163.187  12
  -2  -1  13 1772.16 170.893   7
  -2   1  13 1712.84 170.963   7
  -2   1  13 1988.95 163.235  36
  -2  -1  13 1726.22 143.802  36
   2   1 -13 1962.26 166.216  35
   2  -1 -13 1660.72 153.952  35
   2  -1 -13 1747.42 104.702  37
   2   1 -13 1826.35 107.798  37
   2   1 -13 1896.52 100.074   8
   2  -1 -13 1606.61 95.9627   8
   2  -1 -13 1786.02 151.104  16
   2  -1 -12 4114.51 221.733  12
   2   1 -12 3565.37 203.659  12
  -2  -1  12 3969.59 226.486   7
  -2   1  12 3801.50 225.337   7
   2   1 -12 3991.22 124.112   8
   2  -1 -12 3892.71 126.918   8
   2   1 -12 3939.22 135.615  37
   2  -1 -12 3822.44 131.328  37
   2  -1 -12-24.1874 61.6267  11
   2   1 -12-35.4376 60.3125  11
   2  -1 -12 4401.90 214.392  16
  -2   1  12 4361.94 218.156  36
   2   1 -12 3848.54 211.333  35
   2  -1 -12 4014.28 212.230  35
  -2  -1  12 3719.59 191.768  36
   2   1 -11 15406.3 392.087  35
  -2  -1  11 14683.1 347.225  36
   2  -1 -11 16449.6 398.448  35
  -2   1  11 15917.2 384.889  36
  -2  -1  11 15806.9 413.960   7
  -2   1  11 15647.5 420.050   7
   2   1 -11 14772.9 384.985  12
   2  -1 -11 15902.0 403.711  12
  -2  -1  10 4319.16 178.336  36
   2  -1 -10 4290.09 193.278  35
   2   1 -10 4998.34 214.187  35
  -2   1  10 4810.81 198.602  36
  -2   1  10 4616.61 214.405   7
  -2  -1  10 4803.75 218.021   7
   2  -1 -10 4340.28 199.309  12
   2   1 -10 4080.11 192.669  12
   2  -1  -9 7792.02 243.195  35
   2   1  -9 8239.71 253.239  35
  -2  -1   9 8268.62 229.463  36
  -2   1   9 8745.73 248.701  36
  -2  -1   9 7922.48 258.255   7
  -2   1   9 8220.83 268.097   7
   2  -1  -9 7855.58 251.246  12
   2   1  -9 7836.83 248.831  12
  -2  -1   8 22380.6 347.423  36
   2  -1  -8 22859.6 384.193  35
   2   1  -8 23040.0 396.482  35
  -2   1   8 23649.6 380.836  36
  -2  -1   8 22354.5 396.164   7
  -2   1   8 24152.5 421.023   7
   2  -1  -8 22766.1 397.876  12
   2   1  -8 22583.0 394.322  12
   2  -1  -7 25903.6 377.705  35
   2   1  -7 24799.1 380.879  35
  -2   1   7 27936.9 379.269  36
  -2  -1   7 26519.0 343.826  36
  -2   1   7 26415.8 408.651   7
  -2  -1   7 26157.8 394.290   7
   2   1  -7 24618.9 381.032  12
   2  -1  -7 25875.1 390.595  12
   2   1  -6 4623.78 153.322  35
  -2   1   6 4828.65 146.986  36
  -2  -1   6 4556.64 131.145  36
   2  -1  -6 4862.31 152.057  35
   2   1  -6 4587.51 152.661  12
   2  -1  -6 4638.17 153.497  12
  -2  -1   6 4628.33 153.628   7
  -2   1   6 4599.98 157.189   7
  -2   1   5 27960.6 349.354   7
  -2  -1   5 26926.3 334.092   7
   2  -1  -5 24377.7 263.417   3
   2  -1  -5 24752.2 265.269   4
  -2  -1   5 26632.3 277.395  36
   2  -1  -5 27088.2 329.880  35
   2   1  -5 27785.8 343.351  35
  -2   1   5 26337.9 317.450  36
   2  -1  -5 26774.1 331.620  12
   2   1  -5 26208.1 330.780  12
  -2  -1   5 26094.4 330.416  18
  -2   1   4 27806.2 719.844   7
  -2  -1   4 26628.6 714.063   7
   2  -1  -4 25288.4 696.584   4
   2  -1  -4 25720.4 697.184   3
  -2   1   4 26563.0 709.420  36
   2  -1  -4 27353.2 713.678  35
   2   1  -4 26820.4 716.761  35
  -2  -1   4 26584.2 689.614  36
   2   1  -4 26554.5 714.105  12
   2  -1  -4 27160.1 714.108  12
   2  -1  -4 28269.4 721.749  11
   2   1  -4 27941.4 724.483  11
  -2  -1   4 26602.5 715.447  18
  -2  -1   4 26324.1 709.200  17
  -2   1   4 27883.6 713.407  17
  -2  -1   3 35221.0 918.467   7
  -2   1   3 36346.3 921.935   7
   2   1  -3 35652.3 919.915  12
   2  -1  -3 35812.7 918.914  12
  -2  -1   3 38041.6 930.644   1
   2  -1  -3 36711.3 919.557   3
  -2  -1   3 35279.6 881.116   3
   2  -1  -3 35753.6 918.353   4
  -2  -1   3 34591.6 880.717   4
   2   1  -3 35565.5 920.782  35
  -2  -1   3 34915.7 893.787  36
   2  -1  -3 37284.0 920.136  35
  -2   1   3 34067.0 916.261  36
   2  -1  -3 37842.7 924.638  11
   2   1  -3 36693.2 925.848  11
  -2   1   3 36215.6 917.234  17
  -2   1   3 37582.6 903.858  18
  -2  -1   3 35591.3 922.300  18
  -2  -1   3 35933.5 916.383  17
   2  -1  -2 63664.6 1525.81  12
   2   1  -2 60662.5 1524.59  12
  -2  -1   2 60478.7 1525.55   1
  -2  -1   2 59731.8 1503.60   4
  -2  -1   2 60007.3 1503.78   3
  -2  -1   2 61009.8 1498.68  36
   2  -1  -2 64311.9 1526.69  11
   2   1  -2 61581.4 1525.63  11
  -2  -1   2 61375.4 1522.53  17
  -2   1   2 62210.0 1522.50  17
  -2  -1   2 62150.8 1529.39  18
  -2   1   2 61427.3 1506.72  18
  -2  -1   1 9720.98 275.309  16
   2   1  -1 9532.80 267.092  12
   2  -1  -1 9942.97 268.895  12
  -2  -1   1 9327.77 263.495   1
  -2  -1   1 9028.92 259.465   4
  -2  -1   1 9108.86 259.890   3
   2  -1  -1 10159.5 268.632  11
   2   1  -1 9530.22 267.137  11
  -2  -1   1 9781.45 272.440  18
  -2   1   1 9822.11 267.059  17
  -2  -1   1 9654.86 266.597  17
  -2   1   1 9680.70 254.793  18
  -2  -1   0 9952.68 282.623  16
   2  -1   0 9738.50 281.576   6
  -2  -1   0 9469.23 275.069   4
  -2  -1   0 9456.10 275.344   3
   2  -1   0 9748.62 266.795   1
   2  -1   0 10069.9 270.644   2
  -2  -1   0 10051.8 274.613   2
  -2  -1   0 10082.8 269.669   1
   2   1   0 10060.2 275.318  12
   2  -1   0 10202.5 275.646  12
  -2  -1   0 9963.83 277.702  18
   2   1   0 9947.06 274.906  11
   2  -1   0 10243.4 275.016  11
   2  -1   1 1319.84 67.6545   6
   2   1   1 1318.92 50.7571   6
  -2  -1  -1 1222.14 63.5413   4
  -2  -1  -1 1209.63 63.3506   3
  -2  -1  -1 1473.29 59.5343   2
   2  -1   1 1311.02 60.0069   1
   2  -1   1 1229.89 53.7224   2
  -2  -1  -1 1297.67 62.4485  35
  -2   1  -1 1299.70 62.9816  35
   2  -1   1 1372.54 62.2570  12
   2   1   1 1348.48 62.1553  12
  -2  -1  -1 1341.44 65.8376  16
   2   1   1 1400.32 62.9800  11
   2  -1   1 1380.96 62.2602  11
   2   1   2 57765.1 1417.06   6
   2  -1   2 57703.5 1446.27   6
  -2  -1  -2 56890.5 1440.54   4
  -2  -1  -2 56267.9 1440.15   3
  -2  -1  -2 58329.0 1436.94  35
  -2   1  -2 57059.7 1437.27  35
   2   1   2 57560.1 1428.36  36
   2  -1   2 61350.8 1439.78   1
   2  -1   2 60595.7 1418.27   2
  -2  -1  -2 56529.3 1417.76   2
   2   1   2 57955.8 1436.80  12
   2  -1   2 58262.2 1436.04  12
   2  -1   2 58616.9 1435.67  11
   2   1   2 58314.1 1436.05  11
  -2   1  -2 55014.2 1398.10  16
  -2  -1  -2 56471.9 1435.92  16
   2  -1   3 8220.31 261.766   6
   2   1   3 8320.23 239.312   6
  -2  -1  -3 8040.95 255.099   4
  -2  -1  -3 8170.73 255.817   3
   2   1   3 8542.87 250.960  36
  -2   1  -3 8563.96 258.196  35
  -2  -1  -3 8523.86 255.449  35
  -2  -1  -3 7683.45 230.169   2
   2  -1   3 8169.56 253.810  12
   2   1   3 8274.04 255.453  12
  -2   1  -3 8018.52 220.663  16
  -2  -1  -3 7961.55 249.959  16
   2  -1   3 8294.43 254.163  11
   2   1   3 8473.03 256.326  11
  -2  -1  -4 245.592 36.0159  35
  -2   1  -4 301.800 39.3240  35
  -2  -1  -4 390.513 43.3748   4
  -2  -1  -4 308.009 39.4130   3
   2   1   4 221.160 34.8738  36
  -2  -1  -4 509.587 46.0709  16
  -2  -1  -4 442.396 34.3284   2
   2  -1   4 353.647 44.5718   6
   2   1   5 15484.0 450.191  36
  -2   1  -5 15278.4 452.990  35
  -2  -1  -5 15189.7 450.385  35
  -2  -1  -5 14838.0 444.654   4
  -2  -1  -5 14654.3 443.833   3
  -2  -1  -5 14661.6 439.642  16
  -2  -1  -6 15626.8 452.721   3
  -2  -1  -6 14997.8 449.452   4
  -2  -1  -6 14190.1 444.579  16
  -2   1  -6 14895.5 461.229  35
   2   1   6 15595.4 461.421  36
  -2  -1  -6 14987.6 459.295  35
   2   1   7 1378.47 100.393  36
  -2  -1  -7 1205.71 94.5607  35
  -2   1  -7 1253.70 98.1811  35
  -2  -1  -7 1334.20 92.4790   4
  -2  -1  -7 1375.46 93.5205   3
  -2  -1  -7 1375.03 93.6298  16
   2   1   7 1313.36 102.773   7
   2  -1   7 1409.18 104.435   7
   2  -1   8 21909.5 650.767   7
   2   1   8 21549.5 651.924   7
  -2  -1  -8 20804.0 618.377  16
   2   1   8 20958.2 636.218  36
  -2  -1  -8 20308.2 632.837  35
  -2   1  -8 20663.3 638.776  35
   2  -1   9 32757.3 925.510   7
   2   1   9 32616.9 927.888   7
   2   1   9 31457.3 905.894  36
  -2   1  -9 30377.0 906.028  35
  -2  -1  -9 31673.4 906.666  35
  -2  -1  -9 29293.7 873.717  16
  -2   1 -10 73.2892 39.8119  35
  -2  -1 -10 26.4358 34.0289  35
   2   1  10 17.6266 32.8810  36
  -2  -1 -10 35.8633 31.9851  16
   2   1  10 59.6021 43.1673   7
   2  -1  10 39.2865 37.9252   7
   2   1  11 5541.77 284.057   7
   2  -1  11 4933.59 193.669  13
   2   1  11 4859.65 192.975  13
  -2  -1 -11 4721.16 253.489  35
  -2   1 -11 5018.29 264.864  35
  -2  -1 -11 4590.28 182.880  37
  -2   1 -11 4794.14 187.758  37
  -2  -1 -11 5110.87 239.335  16
  -2  -1 -12 5705.41 290.653  35
  -2   1 -12 5664.22 293.351  35
   2  -1  12 5211.07 213.525  13
   2   1  12 5450.95 216.336  13
   2   1  12 5269.32 299.834   7
   2  -1  12 6038.86 315.565   7
  -2   1 -12 5326.73 207.847  37
  -2  -1 -12 5376.29 205.812  37
  -2   1 -13 3327.48 232.975  11
  -2  -1 -13 3405.44 244.652  11
  -2   1 -13 2991.24 148.376  37
  -2  -1 -13 3273.29 150.632  37
  -2  -1 -13 3344.22 223.287  35
  -2   1 -13 2629.98 206.506  35
  -2   1 -13 2874.01 213.689  12
  -2  -1 -13 3129.58 225.770  12
   2  -1  13 3524.34 246.551   7
   2   1  13 3154.23 236.746   7
   2   1  13 3148.96 158.989  13
   2  -1  13 2981.60 156.634  13
   2   1  14 11294.7 383.901  13
   2  -1  14 11503.3 385.041  13
  -2   1 -14 10981.5 494.588  11
  -2  -1 -14 11542.5 513.890  11
  -2   1 -14 11732.4 358.517   8
  -2   1 -14 10950.1 482.368  12
  -2  -1 -14 11622.1 501.377  12
   2   1  14 12366.8 525.672   7
   2  -1  14 11247.6 507.635   7
  -2  -1 -14 10709.4 366.515  37
  -2   1 -14 10944.5 371.402  37
  -2   1 -14 10930.1 487.170  35
  -2  -1 -14 10378.4 472.117  35
   2   1  15 171.350 76.4380   7
   2  -1  15 238.530 81.4984   7
  -2   1 -15 127.729 34.7825   8
  -2  -1 -15 124.540 39.6131  37
  -2   1 -15 123.333 40.2461  37
  -2  -1 -15 44.1756 38.9501  35
  -2   1 -15 137.516 64.6837  35
  -2  -1 -15 157.490 60.8707  12
  -2   1 -15 119.748 59.7544  12
  -2   1 -15 128.179 65.9143  11
  -2  -1 -15 168.875 71.4763  11
   2  -1  15 160.799 75.6127   1
   2   1  15 173.079 47.4809  13
   2  -1  15 99.3950 43.9150  13
  -2  -1 -16-5.97507 37.1925  37
  -2   1 -16 37.1191 34.3329  37
   2   1  16-7.01592 47.9411  13
   2  -1  16 6.99313 44.6313  13
  -2   1 -16 29.9687 26.8108   8
  -2   1 -17 1671.28 107.378   8
  -2  -1 -17 1785.79 119.360  37
  -2   1 -17 1826.39 122.689  37
  -2   1 -18 25.9492 28.8008   8
  -2   1 -18-25.1674 39.6621  37
  -2  -1 -18-12.1964 39.3909  37
  -2   1 -19 69.9318 35.2149   8
  -2  -1 -19 29.1695 35.8543  37
  -2   1 -19 12.0254 34.9548  37
  -2   1 -20 587.916 68.0900  37
  -2  -1 -20 565.353 67.2526  37
  -2   1 -20 718.697 66.7563   8
  -2   1 -21 52.5739 30.9320  37
  -2  -1 -21 69.5950 31.7613  37
  -2   1 -21 121.076 32.9823   8
  -2  -1 -22 863.313 66.7816  37
  -2   1 -22 877.368 68.4674  37
  -2   1 -22 896.065 63.1275   8
   2   2 -23 15.9042 25.3725  37
   2  -2 -23 28.2457 22.7834  37
   2   2 -23 41.3367 20.3053   8
   2   2 -22 109.032 31.3081  37
   2  -2 -22 122.185 32.7575  37
   2   2 -22 125.783 33.3662   8
   2   2 -21 28.6582 30.8829  37
   2  -2 -21 50.9836 30.6737  37
   2  -2 -21 66.2127 31.2986   8
   2   2 -21 90.1660 31.4841   8
   2  -2 -20 181.531 41.9917  37
   2   2 -20 284.112 50.6648  37
   2  -2 -20 231.628 43.8843   8
   2   2 -20 178.956 40.2727   8
   2   2 -19 6300.29 249.249  37
   2  -2 -19 6265.23 244.503  37
   2   2 -19 6294.38 239.205   8
   2  -2 -19 6083.46 242.100   8
   2   2 -18 2599.21 144.607  37
   2  -2 -18 2453.20 138.789  37
   2  -2 -18 2598.31 141.324   8
   2   2 -18 2343.77 131.871   8
   2  -2 -17 577.827 69.0758  37
   2   2 -17 663.015 73.0764  37
   2  -2 -17 699.523 72.1662   8
   2   2 -17 656.157 66.8886   8
  -2   2  16 5548.18 324.261  36
   2  -2 -16 4804.09 299.639  35
   2  -2 -16 4823.09 208.935   8
   2   2 -16 5575.52 211.420   8
   2   2 -16 5117.07 217.863  37
   2  -2 -16 5239.43 216.620  37
   2  -2 -16 5138.63 298.915  16
  -2  -2  16 5235.25 213.255  24
  -2  -2  16 5462.13 368.880   1
   2  -2 -15 942.735 138.254  12
   2   2 -15 826.949 129.822  12
   2  -2 -15 931.746 144.767  11
   2   2 -15 874.280 141.192  11
  -2   2  15 596.586 123.850   7
  -2  -2  15 1159.03 157.154   7
   2  -2 -15 1198.02 87.9353   8
   2   2 -15 1223.85 84.7483   8
   2  -2 -15 1023.00 126.400  16
   2  -2 -15 968.295 128.499  35
  -2   2  15 1034.56 133.018  36
   2   2 -15 990.337 128.772  35
   2  -2 -15 950.592 80.8359  37
   2   2 -15 1049.29 85.5240  37
  -2  -2  15 1114.95 85.1996  24
  -2  -2  15 887.374 148.487   1
   2  -2 -14 1703.89 155.780  16
  -2  -2  14 1846.42 108.613  24
  -2   2  14 1985.70 191.752   7
  -2  -2  14 1423.03 164.190   7
   2  -2 -14 1823.66 107.266   8
   2   2 -14 1767.09 100.278   8
  -2   2  14 1665.77 162.640  36
   2  -2 -14 1745.04 158.665  35
   2   2 -14 1721.58 160.754  35
  -2  -2  14 1882.52 201.019   1
   2  -2 -14 1672.72 104.798  37
   2   2 -14 1645.98 105.809  37
   2   2 -14 1973.96 185.996  11
   2  -2 -14 1859.86 182.266  11
   2   2 -14 1571.52 164.521  12
   2  -2 -14 1756.17 172.973  12
   2   2 -13 68.6378 58.1211  11
   2  -2 -13 154.684 65.8036  11
   2  -2 -13 90.3739 51.5532  12
   2   2 -13 63.0148 45.3831  12
  -2  -2  13 94.9815 52.4583   7
   2   2 -13 150.768 30.2324   8
  -2   2  13 138.089 61.6196   7
   2  -2 -13 130.853 55.4939  16
  -2  -2  13 148.926 66.0346   1
   2   2 -13 113.781 31.8853  37
   2  -2 -13 96.4263 31.0256  37
   2  -2 -13 67.2632 41.9077  35
   2   2 -13 163.020 58.1015  35
   2  -2 -13 145.254 32.9575   8
  -2  -2  13 117.794 36.5206  24
  -2   2  13 282.729 71.4796  36
  -2   2  12 251.640 61.9583  36
   2  -2 -12 169.083 53.5383  16
  -2  -2  12 256.147 44.2007  25
   2   2 -12 252.422 65.5913  35
   2  -2 -12 242.757 62.2789  35
   2   2 -12 125.964 56.0615  12
   2   2 -12-12.4750 54.3496  11
   2  -2 -12-12.6367 50.5428  11
   2  -2 -12 232.031 66.5498  12
   2  -2 -12 232.402 36.8269   8
  -2  -2  12 406.592 90.1472   1
  -2  -2  12 206.038 68.4544   7
  -2   2  12 148.354 57.9378   7
   2   2 -12 229.782 34.2404   8
  -2  -2  11 6376.18 302.079   1
   2   2 -11 6679.32 258.856  35
   2  -2 -11 6416.32 248.840  35
  -2   2  11 7284.00 268.048  36
   2  -2 -11 6744.59 253.551  16
  -2  -2  11 6524.33 269.599   7
  -2   2  11 6122.46 267.715   7
   2  -2 -11 6320.97 263.456  12
   2   2 -11 6326.60 263.233  12
   2  -2 -10-29.8904 48.3686  11
   2   2 -10-40.1648 54.5530  11
  -2  -2  10 1859.81 157.418   1
   2  -2 -10 2077.58 135.709  35
   2   2 -10 1906.02 134.359  35
  -2   2  10 1839.10 130.876  36
   2  -2 -10 1908.00 130.558  16
  -2   2  10 1836.48 141.013   7
  -2  -2  10 1710.49 134.216   7
   2  -2 -10 1858.74 137.686  12
   2   2 -10 1698.18 131.267  12
  -2  -2   9 8727.35 307.975   1
   2  -2  -9 8623.40 254.381  35
   2   2  -9 7897.34 249.206  35
  -2   2   9 8336.34 251.642  36
   2  -2  -9 8735.22 258.276  16
  -2   2   9 7629.37 258.869   7
  -2  -2   9 7976.34 257.896   7
   2   2  -9 8162.03 265.656  12
   2  -2  -9 7831.26 257.124  12
  -2  -2   8 9023.93 291.390   1
   2  -2  -8 8788.77 239.893  35
   2   2  -8 8422.90 237.660  35
  -2   2   8 9005.59 245.073  36
   2  -2  -8 9520.80 253.758  16
   2  -2  -8 8545.31 247.036  12
   2   2  -8 8531.91 250.788  12
  -2   2   8 8550.91 254.157   7
  -2  -2   8 8934.86 255.028   7
   2  -2  -7 1344.16 87.8611  35
   2   2  -7 1403.37 92.5034  35
  -2   2   7 1480.12 96.0566  36
  -2  -2   7 1354.67 108.172   1
  -2  -2   7 1400.26 95.4818   7
  -2   2   7 1555.75 101.885   7
   2  -2  -7 1508.96 97.7722  12
   2   2  -7 1382.19 96.7041  12
   2   2  -7 46.1208 37.6208  11
   2  -2  -7 12.7428 29.0632  11
  -2  -2   6 77.7419 33.0702   1
   2  -2  -6 142.097 32.7732   3
  -2   2   6 127.980 33.2150  36
   2  -2  -6 111.814 30.7176  35
   2   2  -6 158.710 33.6924  35
   2  -2  -6 86.9879 29.3823   4
  -2  -2   6 192.434 36.9609   7
  -2   2   6 131.958 32.5381   7
   2   2  -6 128.778 35.8670  11
   2  -2  -6 142.676 32.6740  12
   2   2  -6 118.147 33.3247  12
   2  -2  -6 150.087 36.7574  11
   2   2  -5 28831.2 731.771  11
   2  -2  -5 28575.5 724.792  11
   2  -2  -5 23784.2 709.222   4
   2  -2  -5 23968.0 710.145   3
   2  -2  -5 27059.7 707.195  35
   2   2  -5 25423.8 707.616  35
  -2   2   5 25642.0 713.373  36
  -2  -2   5 25836.2 736.667   1
  -2  -2   5 25975.2 722.637  18
  -2   2   5 26070.9 712.988   7
  -2  -2   5 25906.8 708.197   7
   2  -2  -5 25671.9 710.048  12
   2   2  -5 26882.6 718.295  12
   2  -2  -4 55382.3 1323.75  11
   2   2  -4 56312.2 1332.03  11
   2  -2  -4 47552.4 1324.89   3
   2  -2  -4 50051.4 1329.03   4
   2  -2  -4 51916.1 1311.77  35
  -2   2   4 50416.8 1322.23  36
   2   2  -4 50889.0 1314.69  35
  -2  -2   4 51996.8 1346.45   1
  -2  -2   4 51885.8 1331.15  18
  -2   2   4 51006.9 1316.48   7
  -2  -2   4 49729.6 1312.28   7
   2  -2  -4 51702.6 1315.50  12
   2   2  -4 53402.9 1322.58  12
   2  -2  -3 26549.3 660.045  11
   2   2  -3 25752.1 663.355  11
  -2  -2   3 22924.2 645.385   3
   2  -2  -3 24543.3 681.099   4
  -2  -2   3 23257.8 645.770   4
   2  -2  -3 24483.8 680.164   3
   2   2  -3 24474.9 657.177  35
  -2   2   3 24322.7 668.723  36
   2  -2  -3 25444.2 656.127  35
   2  -2  -3 25884.0 658.068  12
   2   2  -3 25754.1 661.709  12
   2  -2  -3 27463.6 665.752  16
  -2  -2   3 25156.7 654.759  17
  -2   2   3 26918.3 661.064  17
  -2  -2   3 24438.0 671.650  18
  -2   2   3 24279.6 656.431   7
  -2  -2   3 24178.4 653.775   7
   2  -2  -3 25764.5 684.593   2
  -2  -2   3 23865.9 681.106   1
   2  -2  -2 123.404 20.9362  12
   2   2  -2 145.871 22.9052  12
   2  -2  -2 110.503 20.0263  35
   2   2  -2 144.381 21.9827  35
   2  -2  -2 135.146 33.2285   4
  -2  -2   2 100.493 24.1229   4
   2  -2  -2 178.251 31.8114   2
   2  -2  -2 131.141 33.1925   3
  -2  -2   2 65.0113 22.6255   3
  -2  -2   2 83.4542 25.1532   1
  -2  -2   2 123.374 26.9047  16
   2  -2  -2 206.235 24.5561  16
   2   2  -2 133.070 21.1517  11
   2  -2  -2 177.412 23.6156  11
  -2   2   2 104.914 20.4747  17
  -2  -2   2 80.8595 24.7778  18
  -2  -2   2 59.3806 16.8217  17
   2  -2  -1 20954.2 531.056  16
  -2   2   1 20848.0 538.271  17
  -2  -2   1 20726.1 555.882  18
  -2  -2   1 20543.9 537.278  17
   2  -2  -1 21160.1 538.087  12
   2   2  -1 20310.9 538.258  12
  -2  -2   1 19636.3 563.184   1
  -2  -2   1 21901.6 573.883   2
   2  -2  -1 20953.6 557.896   1
   2  -2  -1 20758.2 564.464   2
  -2  -2   1 20519.5 560.248   3
  -2  -2   1 20743.8 560.588   4
  -2  -2   1 21110.9 566.233  16
   2   2  -1 20655.5 538.539  11
   2  -2  -1 20997.6 537.911  11
   2  -2  -1 20800.3 555.840   6
  -2  -2   0 6311.90 197.882  18
  -2   2   0 6400.08 185.860  17
  -2  -2   0 6221.70 184.453  17
   2  -2   0 6299.90 183.647  12
   2   2   0 6479.74 185.393  12
   2  -2   0 5993.61 202.468   1
   2  -2   0 6044.99 203.476   2
  -2  -2   0 6272.68 205.501   1
  -2  -2   0 6677.34 213.329   2
  -2  -2   0 6171.98 209.695   3
  -2  -2   0 6040.28 207.959   4
  -2  -2   0 6417.20 210.045  16
   2  -2   0 6041.64 182.585  11
   2   2   0 6240.64 184.212  11
   2  -2   0 6200.41 202.236   6
  -2  -2  -1 73864.7 1841.93  18
  -2  -2  -1 73783.0 1857.85  16
   2   2   1 73959.6 1831.20  12
   2  -2   1 74195.3 1831.70  12
   2  -2   1 75111.5 1859.70   1
  -2  -2  -1 78807.3 1857.71   1
   2  -2   1 72483.0 1852.61   2
  -2  -2  -1 73745.6 1855.60   2
  -2  -2  -1 73201.7 1866.61   3
  -2  -2  -1 74102.8 1867.20   4
   2   2   1 74251.1 1830.78  11
   2  -2   1 73727.1 1831.26  11
   2  -2   1 73893.7 1856.44   6
  -2  -2  -2 2074.73 102.102  16
   2  -2   2 2151.13 91.5619  12
   2   2   2 2482.29 95.0638  12
  -2  -2  -2 1967.38 105.829   3
  -2  -2  -2 2248.74 110.749   4
   2   2   2 2314.46 92.3445  11
   2  -2   2 2248.28 92.2957  11
   2  -2   2 2035.61 104.357   1
   2  -2   2 2090.83 98.0416   2
  -2  -2  -2 1941.08 95.9275   2
  -2   2  -2 2020.73 89.8179  35
   2   2   2 2218.90 86.0444  36
  -2  -2  -2 2195.74 91.3751  35
   2  -2   2 2183.14 105.126   6
  -2  -2  -3 6140.99 215.773  16
  -2  -2  -3 6153.03 206.948   2
   2  -2   3 5551.44 215.453   1
   2  -2   3 6290.94 208.376   2
  -2  -2  -3 6390.48 228.993   3
  -2  -2  -3 6115.46 225.608   4
   2   2   3 5999.74 197.248  36
  -2  -2  -3 6399.65 204.755  35
  -2   2  -3 5994.85 202.682  35
   2  -2   3 6443.31 224.423   6
  -2  -2  -4 307460. 7431.63  16
   2  -2   4 312809. 7445.87   6
  -2  -2  -4 305231. 7446.84   3
  -2  -2  -4 308146. 7446.77   4
   2  -2   4 302485. 7442.60   1
  -2  -2  -4 301266. 7411.83   2
   2   2   4 296982. 7411.67  36
  -2  -2  -4 312728. 7419.44  35
  -2   2  -4 294444. 7417.25  35
  -2  -2  -5 23596.0 660.736  35
  -2   2  -5 22346.9 658.022  35
   2   2   5 23869.6 658.069  36
  -2  -2  -5 24728.7 685.756   3
  -2  -2  -5 24156.7 682.557   4
   2  -2   5 24473.8 686.987   6
   2  -2   5 22367.8 681.944   1
  -2  -2  -5 24485.2 670.280  16
   2   2   6 50515.2 1339.64  36
  -2  -2  -6 51672.1 1344.20  35
  -2   2  -6 48803.3 1339.80  35
  -2  -2  -6 51706.3 1360.92   3
  -2  -2  -6 51733.5 1360.41   4
   2  -2   6 53577.2 1352.56   7
   2  -2   6 52781.1 1373.93   6
   2   2   6 50747.2 1348.11   7
   2  -2   6 50708.0 1377.57   1
  -2  -2  -6 50319.9 1345.55  16
   2   2   7 32215.9 900.336  36
  -2   2  -7 31546.4 901.814  35
  -2  -2  -7 31441.2 899.641  35
  -2  -2  -7 32948.9 916.357   3
  -2  -2  -7 32561.1 913.663   4
   2  -2   7 33709.7 913.352   7
   2   2   7 32479.4 913.320   7
   2  -2   7 33323.3 946.171   1
  -2  -2  -7 31670.9 900.846  16
   2   2   8 34888.4 966.822  36
  -2  -2  -8 33135.8 960.274  35
  -2   2  -8 32288.3 959.956  35
  -2  -2  -8 33876.3 971.536   4
  -2  -2  -8 33959.1 973.033   3
   2   2   8 35661.9 984.787   7
   2  -2   8 35864.1 981.118   7
   2  -2   8 35506.5 1018.55   1
  -2  -2  -8 34105.6 964.613  16
   2   2   9 35872.4 1021.16  36
  -2  -2  -9 35105.6 1016.20  35
  -2   2  -9 34144.1 1016.91  35
   2   2   9 36790.2 1042.01   7
   2  -2   9 37704.0 1042.64   7
   2  -2   9 36197.7 1074.06   1
  -2  -2  -9 34913.0 1010.87  16
  -2   2 -10 29948.6 919.061  35
   2   2  10 31057.0 923.126  36
  -2  -2 -10 30269.7 915.101  35
  -2  -2 -10 29493.7 904.084  16
   2  -2  10 31349.4 978.245   1
   2   2  10 32944.1 954.461   7
   2  -2  10 32924.5 949.325   7
   2  -2  11 18563.2 561.227   9
   2  -2  11 20476.7 712.547   1
   2   2  11 20236.3 660.591  36
  -2  -2 -11 19914.1 655.381  35
  -2   2 -11 20709.5 668.932  35
   2  -2  11 19010.2 561.409  13
  -2  -2 -11 19691.6 644.728  16
   2  -2  11 18947.6 550.295  24
   2  -2  11 21432.1 689.399   7
   2   2  11 21446.6 693.051   7
  -2   2 -12 1171.88 142.163  11
  -2  -2 -12 818.369 134.132  11
   2   2  12 2431.38 191.746   7
   2  -2  12 2373.57 189.435   7
   2  -2  12 1884.88 180.435   1
  -2  -2 -12 2528.39 172.144  16
   2  -2  12 1134.58 91.2986   9
   2  -2  12 2042.17 107.243  24
   2   2  12 2102.74 170.055  36
  -2   2 -12 2203.32 172.337  35
  -2  -2 -12 2110.55 165.119  35
  -2   2 -12 2193.87 113.064  37
  -2  -2 -12 2056.89 107.906  37
   2  -2  12 2085.71 117.532  13
   2   2  12 1768.77 109.508  13
  -2  -2 -13 1646.36 172.547  11
  -2   2 -13 1848.82 172.204  11
   2  -2  13 1463.27 159.210   7
   2   2  13 1816.47 175.953   7
  -2   2 -13 1434.55 97.2813  37
  -2  -2 -13 1405.31 93.7202  37
   2   2  13 1558.34 106.238  13
   2  -2  13 1461.44 104.612  13
  -2  -2 -13 1446.78 154.835  12
  -2   2 -13 1541.75 154.654  12
   2  -2  13 1322.45 156.886   1
  -2  -2 -13 1234.47 130.146  16
   2  -2  13 1498.30 96.2016  24
  -2   2 -13 1604.23 155.022  35
  -2  -2 -13 1491.94 148.617  35
  -2  -2 -14 30401.8 853.742  37
  -2   2 -14 29934.2 858.294  37
   2  -2  14 31810.9 876.971  13
   2   2  14 31615.3 876.225  13
   2  -2  14 29588.6 1037.84   1
  -2   2 -14 30386.6 1000.83  12
  -2  -2 -14 32992.6 1037.68  12
  -2  -2 -14 31225.2 999.427  35
  -2   2 -14 29700.3 1000.30  35
   2   2  14 32752.4 1049.49   7
   2  -2  14 31423.1 1038.65   7
  -2  -2 -14 34171.7 1065.11  11
  -2   2 -14 31846.3 1027.09  11
  -2   2 -15 814.184 77.9869  37
  -2  -2 -15 767.766 74.9998  37
  -2  -2 -15 902.930 125.185  35
  -2   2 -15 833.981 71.6322   8
   2   2  15 688.027 80.6777  13
   2  -2  15 811.007 85.8972  13
  -2   2 -16 1099.82 90.7373  37
  -2  -2 -16 911.324 83.6929  37
   2  -2  16 1074.87 90.6573  23
  -2   2 -16 1144.97 86.8778   8
   2   2  16 1194.04 105.038  13
   2  -2  16 1084.25 99.5605  13
  -2   2 -17 624.142 72.8664  37
  -2  -2 -17 530.071 64.9138  37
  -2   2 -17 624.854 66.8426   8
  -2   2 -18 31644.3 893.526  37
  -2  -2 -18 31229.0 887.372  37
  -2   2 -18 33392.0 883.078   8
  -2   2 -19 344.629 51.1827   8
  -2  -2 -19 302.230 51.6977  37
  -2   2 -19 391.802 58.0294  37
  -2   2 -20 160.891 36.9939   8
  -2   2 -20 196.435 42.2308  37
  -2  -2 -20 194.309 41.5999  37
  -2  -2 -21 894.772 70.2160  37
  -2   2 -21 803.270 67.7560  37
  -2   2 -21 881.866 68.0861   8
  -2  -2 -22 12336.7 357.848  37
  -2   2 -22 12702.4 357.912   8
   2   3 -23 2199.22 95.6582   8
  -2  -3  23 2207.97 99.1338  23
   2   3 -22 159.135 30.9217   8
  -2  -3  22 259.711 40.7402  23
   2   3 -21 2275.63 116.072   8
  -2  -3  21 2703.57 132.742  23
   2   3 -20 2496.89 126.195   8
   2   3 -19 2152.42 119.877   8
  -2  -3  19 2288.38 127.761  24
   2   3 -18 107.951 36.0453   8
  -2  -3  18 125.126 45.4347  24
   2   3 -17 12216.8 391.689   8
  -2  -3  17 12730.5 411.164  24
   2   3 -16 25507.2 720.908   8
  -2  -3  16 26709.7 747.583  24
   2   3 -15 6177.97 226.481   8
  -2  -3  15 6309.22 242.812  22
  -2  -3  15 6306.26 244.940  24
  -2  -3  15 5458.73 373.121   1
   2  -3 -15 5519.32 319.226  16
  -2   3  15 6886.63 358.009  36
  -2   3  14 727.773 111.802  36
  -2  -3  14 644.207 69.4956  24
  -2  -3  14 634.026 68.0437  22
   2  -3 -14 719.076 106.286  16
   2   3 -14 595.658 57.7268   8
  -2  -3  14 499.397 110.112   1
  -2  -3  13 35.4744 29.4532  24
   2  -3 -13 46.3218 41.6168  16
   2   3 -13-3.82436 21.8978   8
  -2   3  13-12.3972 40.9817  36
  -2  -3  13 51.5220 59.2968   1
  -2  -3  12 1344.85 92.4511  24
   2  -3 -12 1487.48 143.339   2
  -2  -3  12 1772.25 179.027   1
   2  -3 -12 1588.69 141.265  16
  -2   3  12 1485.58 143.947  36
  -2  -3  11 3139.64 136.631  14
  -2  -3  11 3322.27 148.435  25
   2  -3 -11 3139.43 194.985  16
  -2  -3  11 3568.77 245.830   1
   2  -3 -11 3837.17 223.090   2
  -2  -3  11 3029.12 134.399  15
  -2   3  11 3263.96 203.492  36
   2  -3 -10 27546.9 830.455  16
  -2   3  10 27308.4 833.552  36
  -2  -3  10 26563.0 888.808   1
   2  -3 -10 28610.0 855.741   2
   2  -3  -9 88746.4 2332.34  16
  -2   3   9 90317.6 2338.99  36
   2  -3  -9 92413.8 2366.84   2
  -2  -3   9 89053.1 2400.86   1
   2  -3  -8 2774.94 156.751  16
   2  -3  -8 2531.00 165.213   2
  -2  -3   8 2546.94 176.530   1
  -2   3   8 2706.31 157.555  36
   2  -3  -7 62795.6 1614.86  16
   2  -3  -7 58257.8 1622.13   4
   2  -3  -7 59549.2 1624.82   3
  -2   3   7 63921.6 1620.28  36
  -2  -3   7 60998.2 1665.01   1
   2  -3  -7 64573.3 1650.51   2
   2  -3  -6 191.125 39.4196  16
   2  -3  -6 111.647 40.5228   3
   2  -3  -6 165.312 45.1728   2
  -2  -3   6 108.489 40.3060   1
   2  -3  -6 144.313 41.0000   4
  -2   3   6 209.957 42.1052  36
   2  -3  -5 7650.69 268.921  16
  -2  -3   5 7899.84 306.290   1
   2  -3  -5 7508.08 292.009   3
   2  -3  -5 7537.82 292.315   4
  -2   3   5 7881.36 277.266  36
   2  -3  -4 8257.17 270.113  16
  -2  -3   4 8239.50 285.284  18
   2  -3  -4 8157.87 297.671   2
  -2  -3   4 8088.24 304.529   1
   2  -3  -4 8265.68 301.910   4
   2  -3  -4 8157.20 300.649   3
  -2   3   4 8378.24 280.906  36
  -2  -3   3 39585.9 1035.18  18
   2  -3  -3 37893.2 1014.79  16
   2  -3  -3 40999.8 1059.89   2
  -2  -3   3 39389.2 1061.67   1
  -2   3   3 38936.3 1033.17  36
   2  -3  -3 39408.1 1066.29   3
   2  -3  -3 39745.7 1066.36   4
  -2  -3   2 84.9265 33.5295   2
   2  -3  -2 99.5874 33.6126   3
  -2  -3   2 54.8625 26.0195   3
   2  -3  -2 74.1810 30.0606   2
  -2  -3   2 91.2111 29.5292   1
   2  -3  -2 105.237 34.0997   4
  -2  -3   2 100.556 29.9013   4
  -2  -3   2 74.8542 26.3037  16
   2  -3  -2 143.005 26.0056   6
  -2  -3   2 77.6722 24.2707  18
  -2  -3   1 706.731 64.0784   1
   2  -3  -1 711.564 64.8800   2
   2  -3  -1 658.340 60.8743   1
  -2  -3   1 716.531 67.5942   2
   2  -3  -1 730.231 71.0503   3
   2  -3  -1 649.421 69.0364   4
  -2  -3   1 550.952 58.1197   3
  -2  -3   1 831.604 67.8955   4
  -2  -3   1 605.479 57.0864  16
   2  -3  -1 702.083 54.0432   6
  -2  -3   1 680.976 53.3079  18
  -2  -3   0 15742.2 467.839   3
  -2  -3   0 15898.3 467.967   4
  -2  -3   0 15158.1 451.332  16
   2  -3   0 15185.3 438.576   6
  -2  -3   0 14679.0 461.538   2
  -2  -3   0 15708.7 459.942   1
   2  -3   0 15340.5 458.580   1
   2  -3   0 15114.5 458.000   2
  -2  -3  -1 20469.4 594.454   3
  -2  -3  -1 20531.3 593.902   4
  -2  -3  -1 20709.6 578.373  16
   2  -3   1 20438.7 568.740   6
   2  -3   1 20243.4 586.086   1
  -2  -3  -1 21677.1 585.659   1
  -2  -3  -1 19037.5 579.388   2
   2  -3   1 19429.1 577.774   2
  -2  -3  -2 9534.22 327.092   3
  -2  -3  -2 9597.44 327.474   4
  -2  -3  -2 9216.03 306.911  16
   2  -3   2 8925.68 300.737   6
   2  -3   2 8828.15 314.996   1
   2  -3   2 8918.10 305.302   2
  -2  -3  -2 9542.19 312.672   2
  -2  -3  -3 989.526 88.8862   3
  -2  -3  -3 1083.12 91.7908   4
  -2  -3  -3 1002.92 78.8575  16
   2  -3   3 924.528 76.5514   6
   2  -3   3 968.395 83.4652   1
   2  -3   3 1133.73 82.6787   2
  -2  -3  -3 955.268 77.0290   2
  -2  -3  -4 1064.78 95.4184   4
  -2  -3  -4 1195.63 100.316   3
  -2  -3  -4 905.246 79.7901  16
   2  -3   4 1008.84 85.9122   6
   2  -3   4 1066.04 91.8437   1
  -2  -3  -4 1095.51 83.4771   2
  -2  -3  -5 7523.27 310.423   4
  -2  -3  -5 8368.56 320.633   3
  -2  -3  -5 8752.48 303.978  16
   2  -3   5 8190.55 307.467   6
  -2  -3  -5 7494.97 281.954   2
   2  -3   5 7521.20 306.103   1
  -2  -3  -6 44979.3 1211.98   3
  -2  -3  -6 44583.4 1208.83   4
  -2  -3  -6 43026.7 1177.19  16
   2  -3   7 8339.82 356.522   1
  -2  -3  -7 9142.91 363.174   3
  -2  -3  -7 8923.43 358.557   4
  -2  -3  -7 9183.50 342.487  16
  -2  -3  -8 46543.5 1287.68   3
  -2  -3  -8 47637.1 1289.28   4
  -2  -3  -8 44962.0 1254.84  16
  -2  -3  -9 56367.3 1547.75   4
  -2  -3  -9 56266.4 1548.75   3
   2  -3   9 55037.1 1573.46   1
  -2  -3  -9 54810.0 1520.74  16
   2  -3  10 32797.9 901.859   9
   2  -3  10 33502.8 1050.80   1
   2  -3  10 33231.3 888.641  24
   2  -3  10 33323.8 886.217  22
  -2  -3 -10 34030.6 998.259  16
   2  -3  11 11695.7 391.743   9
   2  -3  11 12040.6 521.782   1
   2  -3  11 12741.0 382.176  22
   2  -3  11 12507.4 383.711  24
  -2  -3 -11 11903.3 471.178  16
  -2  -3 -12 1204.58 131.006  16
   2  -3  12 1234.38 96.4291   9
   2  -3  12 1135.72 148.537   1
   2  -3  12 1307.46 90.7810  24
   2  -3  12 1248.31 88.6842  22
  -2  -3 -13 446.865 85.0881  16
   2  -3  13 682.881 78.3555   9
   2  -3  13 561.617 108.877   1
   2  -3  13 604.912 65.5895  22
  -2  -3 -14 7470.71 373.232  16
   2  -3  14 8373.68 298.514  23
   2  -3  14 7600.43 299.724   9
   2  -3  15 226.904 52.1532  23
   2  -3  16 2442.06 142.901  23
  -2   3 -16 2254.00 124.751   8
   2  -3  17 9935.88 355.559  23
  -2   3 -17 10771.5 345.743   8
   2  -3  18 6602.65 258.971  23
  -2   3 -18 6868.05 249.047   8
   2  -3  19 1558.63 105.183  23
  -2   3 -19 1877.71 106.660   8
  -2   3 -20 1431.51 88.3628   8
  -2   3 -21 1948.07 98.6825   8
  -2   3 -22 162.927 28.5491   8
  -2  -4  22 4431.54 166.036  23
  -2  -4  21 1368.22 88.5484  23
   2  -4 -21 1280.63 78.3885  27
  -2  -4  20 1134.24 87.9288  23
   2   4 -20 1088.00 73.9058   8
  -2  -4  19 863.767 80.9587  23
   2   4 -19 878.628 69.4396   8
   2   4 -18 13.2996 26.8871   8
  -2  -4  18 40.3978 33.5481  24
  -2  -4  18 48.5979 35.7074  22
  -2  -4  17 10310.2 355.233  22
  -2  -4  17 10515.3 362.547  24
  -2  -4  16 6542.56 261.103  24
  -2  -4  16 6656.16 260.523  22
  -2  -4  15 4395.48 200.195  24
  -2  -4  15 4265.80 196.340  22
  -2  -4  14 196.653 49.8764  22
  -2  -4  14 211.616 48.6061  24
  -2   4  14 295.353 76.9648  36
   2  -4 -14 322.577 77.1405  16
  -2  -4  14 118.685 79.0421   1
  -2  -4  13 2431.60 230.004   1
  -2   4  13 2368.02 195.574  36
   2  -4 -13 2323.73 187.102  16
  -2  -4  13 2335.23 134.295  24
  -2  -4  13 2435.38 135.774  22
  -2  -4  13 2387.93 123.915  14
  -2  -4  13 2455.26 124.492  15
  -2   4  12 216.623 65.1409  36
  -2  -4  12 396.202 54.8971  24
  -2  -4  12 325.109 47.9308  15
  -2  -4  12 394.900 52.4553  14
   2  -4 -12 485.196 84.2464  16
  -2  -4  12 391.023 102.018   1
   2  -4 -12 273.594 72.7879   2
   2  -4 -11 5985.68 319.863   2
  -2  -4  11 6149.58 353.790   1
  -2   4  11 7199.30 328.692  36
   2  -4 -11 6410.69 308.978  16
  -2  -4  11 6300.81 230.936  14
  -2  -4  11 6222.87 229.761  15
  -2  -4  11 6375.99 238.207  24
  -2  -4  11 6409.47 242.551  25
  -2  -4  10 732.504 112.824   1
   2  -4 -10 576.635 94.3323   2
  -2   4  10 716.254 92.9010  36
  -2  -4  10 717.307 64.1361  14
   2  -4 -10 734.019 92.0047  16
  -2  -4  10 818.022 67.2459  15
  -2  -4  10 672.044 63.4773  24
  -2  -4  10 807.857 71.2910  25
  -2   4   9 150.149 46.1180  36
  -2  -4   9 224.375 39.6492  15
  -2  -4   9 226.221 39.3324  14
   2  -4  -9 350.096 63.1798  16
  -2  -4   9 238.272 41.4525  25
   2  -4  -9 257.375 38.0042  20
  -2  -4   9 228.248 68.3139   1
   2  -4  -9 323.169 70.6503   2
   2  -4  -9 252.927 33.0706  31
   2  -4  -9 255.589 33.0519  30
  -2   4   8 36427.3 989.611  36
   2  -4  -8 33848.9 1013.62   2
  -2  -4   8 32659.7 1031.79   1
   2  -4  -8 32892.1 970.311  16
  -2   4   7 9980.29 359.754  36
  -2  -4   7 9439.11 400.759   1
   2  -4  -7 9435.45 352.035  16
   2  -4  -7 8789.33 376.073   3
   2  -4  -7 9257.09 382.163   4
  -2   4   6 20439.9 618.029  36
   2  -4  -6 19161.5 645.621   2
  -2  -4   6 19718.9 665.563   1
   2  -4  -6 21595.6 620.217  16
   2  -4  -6 21004.2 664.351   3
   2  -4  -6 20538.9 659.548   4
   2  -4  -5 33737.1 1002.71   4
   2  -4  -5 35040.5 1007.64   3
  -2   4   5 35720.4 963.585  36
   2  -4  -5 34617.1 999.158   2
  -2  -4   5 34527.4 1012.85   1
   2  -4  -4 11405.0 421.596   4
   2  -4  -4 12066.3 428.673   3
  -2   4   4 11415.9 381.202  36
   2  -4  -4 12265.0 421.295   2
  -2  -4   4 11553.2 423.979   1
   2  -4  -3 5229.74 243.613   4
   2  -4  -3 5029.35 239.926   3
   2  -4  -3 5388.98 238.989   2
  -2  -4   3 5252.27 239.157   1
  -2  -4   2 10676.2 354.480  16
   2  -4  -2 11049.9 392.012   4
  -2  -4   2 10702.9 365.277   4
   2  -4  -2 10641.8 388.219   3
  -2  -4   2 10134.6 360.154   3
  -2  -4   2 10693.3 376.851   1
  -2  -4   2 10457.3 381.153   2
   2  -4  -2 10722.0 379.118   2
  -2  -4   1 2094.79 123.179  16
  -2  -4   1 2234.30 135.698   3
   2  -4  -1 2131.83 142.386   4
  -2  -4   1 2071.98 131.887   4
   2  -4  -1 2387.49 149.471   3
   2  -4  -1 2275.46 136.507   1
  -2  -4   1 2228.93 136.910   1
   2  -4  -1 2314.21 141.297   2
  -2  -4   0 3659.90 169.974  16
  -2  -4   0 3574.61 183.999   4
  -2  -4   0 3683.54 186.309   3
  -2  -4   0 3523.72 178.105   1
   2  -4   0 3837.09 185.085   1
  -2  -4   0 3666.86 186.979   2
   2  -4   0 3529.49 180.960   2
  -2  -4  -1 171.950 41.7855  16
  -2  -4  -1 146.839 46.4577   4
   2  -4   1 133.423 41.1869   1
  -2  -4  -1 176.993 46.6906   2
   2  -4   1 229.113 46.3119   2
  -2  -4  -1 148.025 45.6533   3
  -2  -4  -1 172.802 41.0448   1
  -2  -4  -2 516.893 63.6184  16
  -2  -4  -2 448.217 69.7531   4
   2  -4   2 445.159 66.2291   1
  -2  -4  -2 526.753 69.1714   2
   2  -4   2 412.658 60.8297   2
  -2  -4  -2 586.351 78.2513   3
  -2  -4  -3 7944.34 326.016   3
  -2  -4  -3 8142.13 328.587   4
  -2  -4  -3 7589.60 293.651  16
   2  -4   3 7711.10 292.996   6
   2  -4   3 7793.13 301.423   2
   2  -4   3 7297.22 308.015   1
  -2  -4  -3 7755.06 304.002   2
  -2  -4  -4 35672.2 1005.01   4
  -2  -4  -4 36242.3 1009.98   3
  -2  -4  -4 33380.3 954.764  16
   2  -4   4 34969.3 960.132   6
   2  -4   4 31854.3 972.783   1
  -2  -4  -4 32895.1 958.176   2
   2  -4   4 33192.9 955.637   2
  -2  -4  -5 20548.7 672.271   3
  -2  -4  -5 21324.9 675.019   4
  -2  -4  -5 21203.7 638.750  16
   2  -4   5 20480.6 638.763   6
   2  -4   5 19283.4 650.268   1
  -2  -4  -5 19429.1 628.630   2
  -2  -4  -6 7184.81 304.414  16
  -2  -4  -6 7345.74 334.525   3
  -2  -4  -6 7687.08 338.475   4
   2  -4   6 6760.31 315.633   1
  -2  -4  -7 198.215 51.8794  16
   2  -4   7 279.247 66.2184   1
  -2  -4  -7 285.587 75.7253   3
  -2  -4  -7 192.668 57.8611   4
   2  -4   8 6303.35 241.670   9
  -2  -4  -8 6706.68 333.898   3
  -2  -4  -8 6749.77 334.451   4
   2  -4   8 6097.90 321.088   1
  -2  -4  -8 7320.84 317.882  16
   2  -4   8 6679.11 236.970  15
   2  -4   8 6637.90 232.479  24
   2  -4   8 7012.78 240.008  23
   2  -4   8 6794.88 234.405  22
   2  -4   8 6610.05 235.818  14
  -2  -4  -8 6409.63 225.853  19
  -2  -4  -9 3413.13 228.993   3
  -2  -4  -9 3297.75 224.582   4
  -2  -4  -9 3021.13 136.806  19
   2  -4   9 2872.97 216.249   1
   2  -4   9 3298.30 157.504   9
   2  -4   9 3114.54 144.227  24
   2  -4   9 3188.11 145.170  22
   2  -4   9 3234.93 149.830  23
  -2  -4  -9 3354.50 211.568  16
  -2  -4 -10 1172.32 80.8133  19
   2  -4  10 1456.36 157.423   1
   2  -4  10 1384.89 100.839   9
   2  -4  10 1277.67 90.3208  24
   2  -4  10 1162.53 86.2971  22
   2  -4  10 1480.88 97.7635  23
  -2  -4 -10 1375.74 136.010  16
  -2  -4 -11 10662.7 344.624  19
   2  -4  11 10583.8 370.970   9
   2  -4  11 11319.8 359.291  22
   2  -4  11 11177.2 365.633  23
   2  -4  11 11013.1 359.885  24
  -2  -4 -11 10827.6 460.409  16
   2  -4  11 10136.0 488.389   1
   2  -4  12 6880.81 281.734   9
   2  -4  12 7394.46 268.825  22
   2  -4  12 7623.52 280.470  23
  -2  -4 -12 7308.61 366.397  16
   2  -4  12 6684.14 389.616   1
   2  -4  13 1538.82 106.153  22
   2  -4  13 1521.52 110.679  23
   2  -4  13 1408.33 113.994   9
  -2  -4 -13 1473.56 156.145  16
   2  -4  14 1621.00 116.852  23
   2  -4  15 1289.92 104.341  23
  -2  -4 -16 1847.43 114.601  27
  -2   4 -16 1717.65 106.131   8
   2  -4  16 1970.89 128.898  23
  -2  -4 -17 5380.50 215.220  27
  -2   4 -17 5296.15 208.383   8
   2  -4  17 5458.63 229.078  23
  -2   4 -18 213.006 41.3222   8
  -2  -4 -18 176.038 37.0724  27
   2  -4  18 259.664 50.8838  23
  -2   4 -19 4683.86 182.291   8
   2  -4  19 4740.13 196.381  23
  -2   4 -20 180.039 33.7657   8
   2  -4  20 121.329 35.8177  23
  -2   4 -21 1014.05 63.7618   8
   2  -4  21 1117.38 69.7999  23
  -2  -5  21 2070.64 104.385  23
   2  -5 -21 2186.23 100.021  27
  -2  -5  20 4.30230 25.3732  23
   2  -5 -20 34.4440 25.3069  27
  -2  -5  19 69.2222 33.4660  23
  -2  -5  18 22005.5 652.504  23
  -2  -5  18 23457.4 656.553  22
   2  -5 -17 1610.25 103.563  19
  -2  -5  17 1664.96 113.587  23
  -2  -5  17 1718.94 116.075  24
  -2  -5  17 2027.27 121.985  22
   2  -5 -16 4569.96 193.689  19
  -2  -5  16 4522.38 204.776  24
  -2  -5  16 4259.53 199.893  22
   2  -5 -15 14108.0 454.835  19
  -2  -5  15 14987.6 474.584  24
  -2  -5  15 15368.0 477.020  22
  -2  -5  14 3127.35 150.734  15
  -2  -5  14 3366.48 168.277  22
  -2  -5  14 2975.39 159.621  24
  -2  -5  14 2920.22 146.997  14
   2  -5 -13 516.326 94.6457  16
  -2  -5  13 549.870 64.9970  15
  -2  -5  13 614.214 72.3427  22
  -2  -5  13 513.589 65.6407  24
  -2  -5  13 533.569 66.2346  14
   2  -5 -12 294.410 75.1194  16
  -2  -5  12 415.456 100.141   1
  -2  -5  12 518.564 66.0537  22
  -2  -5  12 393.801 58.3946  24
  -2  -5  12 414.019 57.4543  14
  -2  -5  12 517.496 60.9439  15
  -2  -5  11 2647.43 138.288  14
  -2  -5  11 2748.51 139.119  15
   2  -5 -11 2465.68 205.670   2
  -2  -5  11 2649.67 236.907   1
  -2  -5  11 2734.07 142.088  24
  -2  -5  11 2716.04 143.674  22
   2  -5 -11 2424.88 189.783  16
  -2  -5  10 30690.5 843.601  15
   2  -5 -10 30850.7 995.064   2
  -2  -5  10 28973.7 1023.30   1
  -2  -5  10 31492.1 846.391  14
  -2  -5  10 30668.0 842.793  24
   2  -5  -9 11254.6 485.120   2
  -2  -5   9 11316.2 509.568   1
   2  -5  -9 11129.3 362.291  32
  -2  -5   9 11271.6 370.049  24
  -2  -5   9 11956.3 379.314  25
   2  -5  -9 12902.5 358.630  31
   2  -5  -9 13239.4 359.905  30
  -2  -5   9 11352.6 374.750  14
  -2  -5   9 11280.4 373.347  15
   2  -5  -8 51.2650 51.1392   4
   2  -5  -8 25.6111 46.0668   3
   2  -5  -8 86.4822 49.3003   2
  -2  -5   8 82.8656 47.7310   1
   2  -5  -8 97.3163 25.9506  31
   2  -5  -8 71.4188 24.3040  30
   2  -5  -8 84.0317 28.2798  32
   2  -5  -8 117.108 31.4382  20
  -2  -5   8 106.483 35.2053  15
  -2  -5   8 102.671 34.5602  14
   2  -5  -7 1428.94 86.9556  20
   2  -5  -7 1554.59 85.2081  30
  -2  -5   7 1509.60 98.3653  34
   2  -5  -7 1473.74 89.3728  32
   2  -5  -7 1496.08 83.5327  31
  -2  -5   7 3280.82 132.224  15
   2  -5  -7 1380.01 141.713   2
  -2  -5   7 1438.79 149.199   1
   2  -5  -7 1414.08 145.879   4
   2  -5  -7 1191.76 135.643   3
  -2  -5   7 3187.38 130.511  14
   2  -5  -6 43408.1 1144.03  20
  -2  -5   6 44396.3 1161.85  14
   2  -5  -6 44363.1 1151.27  32
   2  -5  -6 45166.7 1141.30  31
   2  -5  -6 45527.3 1141.84  30
   2  -5  -6 43577.0 1298.04   4
   2  -5  -6 43106.1 1295.96   3
  -2  -5   6 43628.5 1160.07  15
   2  -5  -6 46820.1 1302.44   2
  -2  -5   6 45322.5 1311.75   1
   2  -5  -5 15366.2 547.310   2
  -2  -5   5 14721.2 549.320   1
   2  -5  -5 14720.9 550.450   4
   2  -5  -5 14979.6 552.829   3
  -2  -5   4 354.893 71.8887   1
   2  -5  -4 486.495 82.5543   3
   2  -5  -4 271.622 64.8308   2
   2  -5  -4 443.778 80.5114   4
  -2  -5   3 12733.6 462.829   1
   2  -5  -3 11579.8 453.517   2
   2  -5  -3 12160.9 469.409   4
   2  -5  -3 12522.4 473.325   3
  -2  -5   2 71370.9 1878.66   1
  -2  -5   2 70360.0 1885.37   2
   2  -5  -2 68080.6 1875.42   2
   2  -5  -2 69932.9 1893.54   3
   2  -5  -2 70047.6 1893.50   4
   2  -5  -1 18109.8 581.303   1
  -2  -5   1 17347.9 587.010   2
  -2  -5   1 16832.3 571.326   1
   2  -5  -1 17883.4 586.033   2
  -2  -5   1 16918.8 570.896   3
  -2  -5   1 16701.3 569.039   4
  -2  -5   0 4848.90 239.489   1
  -2  -5   0 4485.68 239.272   2
   2  -5   0 4666.80 237.562   1
   2  -5   0 4924.60 246.184   2
  -2  -5   0 4823.61 243.835   4
  -2  -5   0 4440.65 237.353   3
  -2  -5  -1 1312.81 123.963   3
  -2  -5  -1 1448.89 128.031   4
  -2  -5  -1 1392.74 113.350  16
  -2  -5  -1 1589.84 128.050   1
  -2  -5  -1 1425.78 126.576   2
   2  -5   1 1724.87 136.031   2
   2  -5   1 1342.14 121.262   1
  -2  -5  -2 20.1850 37.6436   4
  -2  -5  -2 15.3713 27.6270  16
   2  -5   2 83.5852 44.3978   1
  -2  -5  -2 27.8956 37.0769   2
  -2  -5  -2 20.3144 39.2140   3
   2  -5   2 17.8829 33.3517   2
  -2  -5  -3 1479.34 140.215   3
  -2  -5  -3 1511.66 142.141   4
  -2  -5  -3 1760.93 131.188  16
   2  -5   3 1816.26 146.066   1
   2  -5   3 1843.92 143.381   2
  -2  -5  -3 1875.96 148.753   2
  -2  -5  -4 6396.96 316.954   4
  -2  -5  -4 6373.31 318.104   3
   2  -5   4 5592.54 289.119   1
  -2  -5  -4 5994.39 290.877   2
   2  -5   4 6300.07 290.878   2
  -2  -5  -4 6358.97 283.765  16
  -2  -5  -5 19799.6 562.832  19
  -2  -5  -5 19981.8 655.315  16
   2  -5   5 19846.9 573.076  15
  -2  -5  -5 20339.6 706.979   3
  -2  -5  -5 21097.0 714.023   4
   2  -5   5 19728.5 682.604   1
  -2  -5  -5 20276.1 673.268   2
   2  -5   5 20707.6 576.321  14
  -2  -5  -6 554.550 54.5721  19
  -2  -5  -6 492.950 45.6574  30
   2  -5   6 495.851 53.3811  30
   2  -5   6 372.654 52.4019   9
  -2  -5  -6 594.226 99.0795   3
   2  -5   6 345.343 73.9558   1
  -2  -5  -6 459.510 49.4869  32
  -2  -5  -6 340.590 81.2038   4
  -2  -5  -6 462.747 44.9675  31
   2  -5   6 367.622 49.5734  31
   2  -5   6 415.800 51.7114  22
  -2  -5  -6 461.519 77.5635  16
   2  -5   6 437.015 54.5153  14
   2  -5   6 449.117 55.4651  15
  -2  -5  -7 248.987 63.9095  16
  -2  -5  -7 130.767 31.8950  19
  -2  -5  -7 111.909 54.0890   3
   2  -5   7 180.511 65.6024   1
   2  -5   7 165.666 40.7515  15
   2  -5   7 127.387 36.6762  14
   2  -5   7 86.8618 33.9244   9
   2  -5   7 156.910 36.3525  31
   2  -5   7 144.527 34.7873  23
   2  -5   7 78.8709 32.5382  22
   2  -5   7 101.265 30.9331  30
  -2  -5  -7 249.787 71.9372   4
   2  -5   8 9146.78 441.256   1
   2  -5   8 9644.17 341.165   9
  -2  -5  -8 10410.7 467.856   4
  -2  -5  -8 10282.5 467.370   3
   2  -5   8 9770.83 332.041  31
   2  -5   8 10273.5 333.411  22
   2  -5   8 10174.0 332.290  23
   2  -5   8 9979.48 335.969  15
  -2  -5  -8 10742.7 438.745  16
  -2  -5  -8 10239.8 328.669  19
   2  -5   8 9898.44 332.440  30
   2  -5   8 10252.7 337.294  14
   2  -5   9 7829.30 410.318   1
   2  -5   9 8342.52 307.791   9
   2  -5   9 8114.28 294.946  31
   2  -5   9 7980.49 293.036  30
  -2  -5  -9 8122.03 285.857  19
   2  -5   9 8541.26 297.477  14
   2  -5   9 8481.89 296.071  15
  -2  -5  -9 8538.30 391.420  16
  -2  -5  -9 8253.88 417.342   3
  -2  -5  -9 8729.05 426.332   4
   2  -5   9 8861.18 298.476  22
   2  -5   9 8461.22 296.889  23
  -2  -5 -10 3683.38 269.049   3
  -2  -5 -10 3813.91 270.081   4
   2  -5  10 3748.32 178.070  31
   2  -5  10 3812.17 178.711  30
   2  -5  10 3294.22 261.154   1
  -2  -5 -10 3553.54 245.308  16
   2  -5  10 3901.90 177.855  15
   2  -5  10 3991.72 180.016  14
  -2  -5 -10 4073.83 173.974  19
   2  -5  10 3654.90 175.967  23
   2  -5  10 4100.82 181.565  22
   2  -5  11 84.9599 41.5074  31
   2  -5  11 78.6760 36.7373  30
  -2  -5 -11 35.1611 28.3801  19
   2  -5  11 159.307 70.5935   1
   2  -5  11 114.059 41.0607  23
   2  -5  11 113.847 42.4969  22
  -2  -5 -11 42.4387 44.6246  16
  -2  -5 -12 21212.8 776.757  16
  -2  -5 -12 20879.9 620.313  19
   2  -5  12 21635.9 645.845  31
   2  -5  12 22167.9 640.334  22
   2  -5  12 21556.8 643.789  23
   2  -5  12 22146.2 647.509  30
  -2  -5 -13 6875.77 262.587  27
  -2  -5 -13 6761.18 254.386  19
   2  -5  13 6836.42 272.844  23
   2  -5  14 2506.09 149.762  23
  -2  -5 -14 2687.24 145.319  27
   2  -5  15 772.446 83.1506  23
  -2  -5 -15 569.925 67.4357  27
   2  -5  16 5468.51 232.592  23
  -2   5 -16 5358.23 206.083   8
  -2  -5 -16 5363.66 219.516  27
   2  -5  17 1224.91 97.4810  23
  -2   5 -17 1284.29 83.8153   8
  -2  -5 -17 1266.66 91.6910  27
   2  -5  18 448.869 59.7344  23
  -2   5 -18 489.352 50.7440   8
  -2  -5 -18 474.369 55.0924  27
   2  -5  19 2809.90 134.784  23
  -2   5 -19 2595.82 117.193   8
  -2  -5 -19 2898.42 127.571  27
   2  -5  20 1188.88 75.0480  23
  -2   5 -20 1116.46 64.6378   8
  -2  -6  20 11189.5 345.089  23
   2  -6 -20 12341.0 349.049  27
  -2  -6  19 1331.19 84.8422  23
   2  -6 -19 1302.15 83.1169  27
   2  -6 -18 4.11695 27.5265  19
  -2  -6  18 17.9420 27.5596  23
   2  -6 -18-9.09063 27.1822  27
   2  -6 -17 1186.57 86.4180  19
  -2  -6  17 1100.97 86.3501  23
  -2  -6  17 1297.93 95.7609  22
  -2  -6  16 1762.79 101.430  14
  -2  -6  16 1514.79 95.7901  15
   2  -6 -16 1517.55 102.464  19
  -2  -6  16 1538.41 109.339  22
  -2  -6  16 1603.26 105.799  23
  -2  -6  15 389.912 55.6310  23
  -2  -6  15 338.834 57.0594  24
  -2  -6  15 362.533 61.6800  22
  -2  -6  15 354.278 54.7248  15
  -2  -6  15 266.854 49.8250  14
   2  -6 -15 372.292 55.7260  19
  -2  -6  14 1271.85 94.3270  14
  -2  -6  14 1271.74 101.963  22
  -2  -6  14 1350.43 102.373  24
  -2  -6  14 1153.08 91.4894  23
  -2  -6  14 1278.49 93.3250  15
   2  -6 -14 1285.72 98.1057  19
  -2  -6  13 403.575 57.4237  15
  -2  -6  13 249.324 51.4243  14
  -2  -6  13 283.709 59.0412  22
  -2  -6  13 229.387 50.8945  24
   2  -6 -13 280.413 53.3386  19
  -2  -6  12 7184.70 273.026  14
  -2  -6  12 7166.08 273.852  24
  -2  -6  12 7452.37 282.415  22
  -2  -6  12 7464.29 275.651  15
   2  -6 -12 7416.42 275.957  19
   2  -6 -11 1912.11 117.206  19
  -2  -6  11 2005.02 123.060  14
  -2  -6  11 1643.93 199.202   1
   2  -6 -11 2128.54 203.394   2
  -2  -6  11 1934.23 121.131  15
  -2  -6  11 1862.52 118.171  24
  -2  -6  11 1929.03 122.861  22
   2  -6 -10 48.3719 50.8240   2
  -2  -6  10 36.5653 54.6705   1
  -2  -6  10-5.60263 33.5105  15
  -2  -6  10 16.9298 31.8238  14
   2  -6 -10 30.7456 30.6504  32
  -2  -6  10 44.9810 32.6829  22
   2  -6  -9 8016.46 251.425  30
   2  -6  -9 6678.39 256.480  32
  -2  -6   9 6925.72 263.101  22
  -2  -6   9 6627.13 387.099   1
   2  -6  -9 6571.78 373.781   2
   2  -6  -9 7784.54 249.622  31
  -2  -6   9 6866.85 265.182  15
  -2  -6   9 6548.79 262.457  14
   2  -6  -8 7968.62 271.610  20
   2  -6  -8 7626.02 275.702  32
   2  -6  -8 7772.76 407.669   3
   2  -6  -8 7493.41 402.378   4
  -2  -6   8 7070.82 396.906   1
   2  -6  -8 7528.29 395.348   2
  -2  -6   8 7465.63 280.899  14
  -2  -6   8 8095.13 288.808  34
   2  -6  -8 8235.38 263.239  31
  -2  -6   8 7514.74 281.081  15
   2  -6  -8 8080.13 262.191  30
   2  -6  -7 1771.79 101.581  20
   2  -6  -7 1627.28 103.381  32
   2  -6  -7 2265.75 201.367   3
   2  -6  -7 1584.86 169.975   4
  -2  -6   7 1765.22 177.387   1
   2  -6  -7 1816.59 177.125   2
  -2  -6   7 1596.40 106.885  14
  -2  -6   7 1764.35 113.982  34
   2  -6  -7 1746.52 95.2959  31
  -2  -6   7 1755.51 110.034  15
   2  -6  -7 1895.26 98.3620  30
   2  -6  -6 1100.66 76.4326  20
   2  -6  -6 1300.08 87.2510  32
   2  -6  -6 884.351 128.365   4
  -2  -6   6 1203.72 142.178   1
   2  -6  -6 838.074 124.652   3
   2  -6  -6 753.436 115.736   2
  -2  -6   6 1185.30 87.4094  14
  -2  -6   6 937.271 83.2356  34
   2  -6  -6 1028.50 71.5399  31
  -2  -6   6 899.197 78.3968  15
   2  -6  -6 1103.46 74.4322  30
   2  -6  -5 10092.3 319.454  20
   2  -6  -5 10145.3 330.442  32
   2  -6  -5 10238.4 317.725  31
  -2  -6   5 10212.2 335.344  15
   2  -6  -5 10322.7 318.666  30
  -2  -6   5 10217.0 451.639   1
   2  -6  -5 9951.00 452.423   2
  -2  -6   5 10193.2 335.390  14
  -2  -6   5 9794.35 342.135  34
   2  -6  -5 10548.2 467.422   4
   2  -6  -5 10272.1 464.677   3
   2  -6  -4 6925.47 243.835  20
   2  -6  -4 7848.68 262.151  32
   2  -6  -4 7380.32 248.116  33
   2  -6  -4 7393.37 246.119  31
  -2  -6   4 7738.48 261.898  15
   2  -6  -4 7557.05 247.828  30
  -2  -6   4 7348.38 270.768  34
   2  -6  -4 7257.63 370.399   3
   2  -6  -4 7380.43 373.696   4
   2  -6  -4 6945.13 243.588  29
   2  -6  -4 7141.18 361.722   2
  -2  -6   4 6970.41 354.765   1
  -2  -6   4 7316.84 258.513  14
   2  -6  -3 127.673 31.5911  30
  -2  -6   3 25.9133 31.0490  34
   2  -6  -3 62.4296 26.4594  20
   2  -6  -3 40.5183 40.4273   4
  -2  -6   3 71.8393 26.7122  33
   2  -6  -3 133.606 33.5152  33
  -2  -6   3 94.4310 28.4840  29
   2  -6  -3 101.746 30.5198  29
   2  -6  -3 40.4632 46.6058   3
   2  -6  -3 25.1446 43.4477   2
  -2  -6   3 85.6118 45.6483   1
   2  -6  -3 63.2949 26.9938  32
   2  -6  -3 85.8901 29.3661  31
   2  -6  -2 49.0887 22.9025  30
  -2  -6   2 80.5587 37.8931  34
   2  -6  -2 31.5940 23.9521  34
   2  -6  -2 28.0680 26.8173  33
  -2  -6   2 33.4112 22.8184  33
  -2  -6   2 37.1088 25.3651  29
   2  -6  -2 15.9490 23.1820  29
  -2  -6   2-12.2122 42.1699   2
   2  -6  -2 36.6957 42.2379   2
  -2  -6   2 69.4702 44.6998   1
   2  -6  -2 11.2609 20.1580  31
   2  -6  -2 4.05384 24.2517  32
   2  -6  -1 786.347 62.0492  30
   2  -6  -1 545.400 55.7085  29
  -2  -6   1 518.157 58.6956  34
   2  -6  -1 677.425 61.1690  34
   2  -6  -1 610.754 58.1235  33
   2  -6  -1 527.953 55.0723  32
  -2  -6   1 588.890 54.9016  33
  -2  -6   1 595.022 55.3086  32
  -2  -6   1 522.059 52.4754  29
  -2  -6   1 469.529 86.8931   2
   2  -6  -1 693.461 102.136   2
  -2  -6   1 447.785 83.9893   1
   2  -6  -1 762.149 61.3242  31
   2  -6   0 130.919 32.2263  31
  -2  -6   0 66.0413 28.0391  32
  -2  -6   0 103.794 47.4632   4
   2  -6   0 77.2116 30.3405  34
  -2  -6   0 98.0202 33.6460  34
   2  -6   0 212.318 60.0338   1
  -2  -6   0 107.708 54.7216   2
   2  -6   0 117.854 53.8905   2
  -2  -6   0 184.392 62.9666   3
  -2  -6   0 66.1534 41.1980   1
   2  -6   0 142.743 37.2811  33
  -2  -6   0 100.203 29.0039  33
   2  -6   0 108.037 33.4890  29
  -2  -6   0 111.311 29.9257  29
   2  -6   0 119.659 31.1556  30
   2  -6   1 254.311 41.5811  31
  -2  -6  -1 239.166 40.0497  32
   2  -6   1 242.209 40.8088  30
   2  -6   1 295.606 48.8713  34
   2  -6   1 311.274 49.1625  15
  -2  -6  -1 254.613 39.7356  29
   2  -6   1 172.468 36.3332  29
  -2  -6  -1 227.532 64.5628   4
  -2  -6  -1 306.457 42.0758  33
   2  -6   1 216.772 38.3751  33
  -2  -6  -1 252.327 71.1103   2
   2  -6   1 186.854 59.6617   2
  -2  -6  -1 335.677 75.8154   3
   2  -6   1 294.558 66.1213   1
   2  -6   1 293.732 46.6345  14
   2  -6   2 2685.64 129.601  31
   2  -6   2 2536.75 126.079  29
   2  -6   2 2634.02 129.398  30
   2  -6   2 2692.85 129.519  33
  -2  -6  -2 2524.37 125.814  32
  -2  -6  -2 2800.67 123.859  33
  -2  -6  -2 2634.74 200.423   3
  -2  -6  -2 2750.86 203.662   4
   2  -6   2 2591.47 193.178   2
  -2  -6  -2 2282.21 185.733   2
   2  -6   2 2938.27 203.401   1
   2  -6   2 2577.46 134.761  15
   2  -6   2 2595.19 132.455  34
   2  -6   2 2689.09 136.096  14
  -2  -6  -2 2634.22 121.628  29
  -2  -6  -3 18446.7 525.797  19
   2  -6   3 17923.4 532.396  31
   2  -6   3 18291.4 532.438  29
   2  -6   3 18092.3 532.824  30
  -2  -6  -3 19078.8 534.776  32
  -2  -6  -3 18785.2 521.600  33
   2  -6   3 18643.8 535.152  33
  -2  -6  -3 18381.8 672.722   3
  -2  -6  -3 17311.3 660.946   4
   2  -6   3 17551.2 644.498   2
  -2  -6  -3 17887.8 657.636   2
   2  -6   3 18508.1 660.868   1
   2  -6   3 18293.5 543.651  15
   2  -6   3 19359.1 541.685  34
   2  -6   3 17861.5 541.680  14
  -2  -6  -3 19168.4 523.236  29
  -2  -6  -4 11516.6 368.044  19
  -2  -6  -4 12367.9 354.850  30
   2  -6   4 11969.5 377.319  30
   2  -6   4 11448.2 371.170  29
  -2  -6  -4 12155.0 374.488  32
  -2  -6  -4 11941.2 361.797  33
   2  -6   4 11725.3 373.784  33
  -2  -6  -4 11955.5 510.050   3
  -2  -6  -4 11010.3 495.610   4
  -2  -6  -4 11147.7 482.350   2
   2  -6   4 11269.0 484.171   1
   2  -6   4 11951.4 386.016  14
   2  -6   4 12301.5 379.027  31
  -2  -6  -4 12499.3 355.471  31
   2  -6   4 12079.7 381.282  34
   2  -6   4 11451.1 382.755  15
  -2  -6  -4 12331.9 363.572  29
  -2  -6  -5 374.367 46.1360  29
  -2  -6  -5 386.832 46.1272  33
   2  -6   5 263.547 44.8138  31
  -2  -6  -5 390.488 51.8617  32
  -2  -6  -5 364.098 41.6635  31
   2  -6   5 279.627 75.5271   1
  -2  -6  -5 239.809 72.1160   3
  -2  -6  -5 317.524 71.9587  16
  -2  -6  -5 323.238 47.4395  19
   2  -6   5 360.395 49.7127  30
  -2  -6  -5 391.660 43.0577  30
   2  -6   5 336.761 51.6810  34
  -2  -6  -5 268.372 76.2205   4
   2  -6   5 316.093 55.7407  14
   2  -6   5 341.947 56.3044  15
   2  -6   6 198.952 41.5966  31
  -2  -6  -6 254.582 42.7874  32
  -2  -6  -6 177.972 38.6657  19
  -2  -6  -6 252.640 80.3977   4
   2  -6   6 197.288 67.5381   1
  -2  -6  -6 174.606 69.1358   3
  -2  -6  -6 192.511 61.3451  16
   2  -6   6 194.987 41.8004  34
  -2  -6  -6 239.441 38.0138  30
  -2  -6  -6 221.676 37.6959  31
   2  -6   6 213.717 43.0153  30
   2  -6   6 197.135 45.8700  15
   2  -6   6 118.905 43.9881  14
   2  -6   7 46938.0 1274.11  30
  -2  -6  -7 49718.1 1267.20  32
  -2  -6  -7 47933.4 1481.86   3
  -2  -6  -7 48560.1 1485.91   4
   2  -6   7 48186.0 1287.54  14
   2  -6   7 45746.8 1444.72   1
   2  -6   7 46928.0 1274.88  31
  -2  -6  -7 49489.7 1268.94  27
   2  -6   7 47915.8 1286.96  15
  -2  -6  -7 47623.1 1418.86  16
  -2  -6  -7 50562.2 1277.48  19
   2  -6   8 48.5309 50.9882   1
  -2  -6  -8 86.4353 64.4697   3
  -2  -6  -8 17.1960 48.4783   4
   2  -6   8-5.60378 30.5934  31
  -2  -6  -8-5.07868 30.7919  27
  -2  -6  -8 13.5650 33.1191  16
  -2  -6  -8 21.0465 30.1275  19
   2  -6   8 30.1911 44.2263  14
   2  -6   8 5.99373 41.8188  15
   2  -6   8 16.7678 31.0184  30
   2  -6   9 258.176 82.3998   1
  -2  -6  -9 88.5502 58.7225   3
  -2  -6  -9 195.762 41.5297  19
  -2  -6  -9 246.628 87.9101   4
  -2  -6  -9 134.049 38.8088  27
  -2  -6  -9 243.143 72.8322  16
   2  -6   9 180.787 45.9746  23
   2  -6   9 205.605 44.8250  31
   2  -6   9 213.551 54.5853  14
   2  -6   9 187.513 53.7807  15
   2  -6   9 246.089 48.3743  30
  -2  -6 -10 3622.66 283.026   3
  -2  -6 -10 3107.10 263.334   4
   2  -6  10 3683.35 178.749  23
   2  -6  10 3665.04 181.446  14
   2  -6  10 3511.02 177.049  31
  -2  -6 -10 3636.90 172.957  19
  -2  -6 -10 3817.57 264.039  16
   2  -6  10 3698.89 181.011  15
   2  -6  10 3740.54 181.070  30
  -2  -6 -10 3892.54 177.578  27
   2  -6  11 913.172 87.3627  23
   2  -6  11 978.380 89.3681  14
   2  -6  11 943.223 89.8094  31
   2  -6  11 951.506 89.0368  15
  -2  -6 -11 890.839 82.6825  27
   2  -6  11 1023.00 91.5513  30
  -2  -6 -11 931.927 84.5203  19
   2  -6  12 226.232 53.0058  15
   2  -6  12 274.928 56.8359  14
  -2  -6 -12 259.002 49.0939  27
  -2  -6 -12 203.240 46.7776  19
   2  -6  12 281.092 55.8248  23
  -2  -6 -13 64.7776 36.2134  27
  -2  -6 -13 44.3858 34.5676  19
   2  -6  13 89.3433 44.0937  23
  -2  -6 -14 519.724 63.6949  27
  -2  -6 -14 516.447 61.4871  19
   2  -6  14 473.102 65.3225  23
  -2  -6 -15 1335.18 96.6424  27
  -2  -6 -15 1186.08 88.0201  19
   2  -6  15 1160.56 95.7191  23
  -2  -6 -16 15.3534 29.3045  27
   2  -6  16 10.9517 31.8258  23
  -2  -6 -17 5173.21 200.391  27
   2  -6  17 4902.59 201.949  23
  -2  -6 -18 3.92271 21.7715  27
   2  -6  18 33.9395 27.7300  23
  -2  -6 -19 2276.39 104.976  27
   2  -7 -19 151.774 26.8412  19
   2  -7 -19 185.134 30.3249  27
   2  -7 -18 3558.54 142.820  19
   2  -7 -18 3443.02 143.649  27
   2  -7 -17 2844.07 133.680  19
   2  -7 -17 2941.52 135.662  27
   2  -7 -16 3434.02 158.982  19
   2  -7 -16 3639.47 160.927  27
  -2  -7  16 3756.99 152.784  15
  -2  -7  16 3578.27 150.890  14
   2  -7 -15 3621.44 163.627  19
  -2  -7  15 3318.10 150.221  14
  -2  -7  15 3272.22 160.694  22
  -2  -7  15 3131.85 146.913  15
   2  -7 -15 3272.63 155.236  27
  -2  -7  14 2644.18 136.543  14
  -2  -7  14 2440.64 139.786  22
  -2  -7  14 2695.57 137.132  15
   2  -7 -14 2678.40 143.086  19
  -2  -7  13 80.7046 39.4293  22
   2  -7 -13 91.6754 40.8214  19
  -2  -7  13 79.1127 39.3777  14
  -2  -7  13 47.1359 35.8302  15
  -2  -7  12 169.391 47.9480  22
   2  -7 -12 202.919 47.2442  19
  -2  -7  12 251.666 52.5585  14
  -2  -7  12 272.060 53.6305  15
   2  -7 -11 1196.35 94.2877  19
  -2  -7  11 903.134 87.2307  14
  -2  -7  11 1023.85 89.6675  15
  -2  -7  11 962.787 86.9580  22
   2  -7 -11 1133.07 89.5257  32
   2  -7 -10 4092.47 184.186  19
  -2  -7  10 4033.34 189.238  14
  -2  -7  10 3849.78 185.129  15
  -2  -7  10 3806.32 181.799  22
   2  -7 -10 4197.21 189.814  32
  -2  -7   9 6271.18 257.855  14
  -2  -7   9 6382.15 258.530  15
  -2  -7   9 6084.46 256.847  34
   2  -7  -9 7520.09 248.303  31
   2  -7  -9 6487.48 257.910  32
   2  -7  -9 6483.35 252.405  19
   2  -7  -9 7218.91 244.975  30
   2  -7  -8 6141.19 218.224  30
   2  -7  -8 5441.94 352.364   2
  -2  -7   8 5347.85 351.159   1
  -2  -7   8 5522.77 235.218  15
  -2  -7   8 5784.33 242.446  34
   2  -7  -8 5915.27 216.452  31
   2  -7  -8 5820.13 236.695  32
   2  -7  -8 5616.19 225.835  19
  -2  -7   8 5585.64 235.690  14
   2  -7  -7 2288.18 117.022  30
   2  -7  -7 1652.15 191.254   2
  -2  -7   7 2005.73 201.599   1
  -2  -7   7 2050.51 128.467  15
  -2  -7   7 2223.12 135.618  34
   2  -7  -7 2335.80 118.186  31
   2  -7  -7 1962.52 122.680  32
   2  -7  -7 2387.47 124.382  20
  -2  -7   7 1806.90 123.147  14
   2  -7  -6 24316.5 672.894  30
   2  -7  -6 24202.4 699.428  32
   2  -7  -6 23733.2 879.287   2
  -2  -7   6 23052.5 860.906   1
  -2  -7   6 24591.8 701.872  14
  -2  -7   6 24581.0 713.828  34
   2  -7  -6 24553.9 673.609  31
  -2  -7   6 23618.1 698.256  15
   2  -7  -6 24724.3 683.470  20
   2  -7  -5 78.2775 33.1049  29
   2  -7  -5 41.4728 27.5698  33
   2  -7  -5 33.0969 40.4102   2
  -2  -7   5 16.1184 48.2030   1
   2  -7  -5 59.8761 31.8159  20
   2  -7  -5 54.6475 35.7262  32
  -2  -7   5 70.5700 40.9519  34
  -2  -7   5 28.0413 35.3625  15
  -2  -7   5-5.65295 35.1960  14
   2  -7  -5 4.33591 25.2127  31
   2  -7  -5 30.4932 27.8135  30
   2  -7  -4 3794.05 166.074  20
  -2  -7   4 3650.20 264.070   1
   2  -7  -4 3604.45 267.699   2
   2  -7  -4 4254.43 183.062  32
   2  -7  -4 3941.62 170.861  33
   2  -7  -4 3834.76 164.056  30
  -2  -7   4 3891.56 190.134  34
   2  -7  -4 4016.99 166.221  31
   2  -7  -4 3807.21 169.023  29
  -2  -7   3 9456.87 444.491   1
   2  -7  -3 8917.60 448.628   2
   2  -7  -3 9362.17 320.199  32
   2  -7  -3 9230.58 311.912  33
  -2  -7   3 9485.35 310.536  33
   2  -7  -3 9286.46 306.755  30
  -2  -7   3 9164.50 333.345  34
   2  -7  -3 9167.83 305.669  31
  -2  -7   3 9463.16 310.437  29
   2  -7  -3 9032.78 310.407  29
   2  -7  -2 18556.6 720.455   2
  -2  -7   2 19795.0 714.938   1
   2  -7  -2 19593.0 565.563  32
  -2  -7   2 19467.2 556.888  33
   2  -7  -2 18929.5 560.852  33
   2  -7  -2 18894.9 555.076  30
   2  -7  -2 20076.0 565.210  34
  -2  -7   2 19088.4 581.599  34
   2  -7  -2 18882.2 554.753  31
   2  -7  -2 19894.0 564.087  29
  -2  -7   2 18900.2 554.433  29
  -2  -7   1 355.053 83.9974   1
  -2  -7   1 135.498 67.4233   2
   2  -7  -1 227.615 74.3798   2
   2  -7  -1 260.118 46.4266  33
  -2  -7   1 231.202 41.4323  33
   2  -7  -1 417.169 51.3049  30
   2  -7  -1 355.623 55.2339  34
  -2  -7   1 251.793 53.5697  34
  -2  -7   1 295.364 45.0785  32
   2  -7  -1 216.769 41.9905  31
   2  -7  -1 263.975 45.4234  29
  -2  -7   1 262.744 43.0917  29
  -2  -7   0 6459.87 361.725   2
   2  -7   0 6344.00 357.712   2
  -2  -7   0 6408.37 241.484  32
   2  -7   0 6946.73 250.453  33
  -2  -7   0 6712.02 240.674  33
   2  -7   0 6888.81 247.672  30
   2  -7   0 6224.14 242.804  29
  -2  -7   0 6610.03 254.533  34
   2  -7   0 6968.23 255.425  34
   2  -7   0 6820.31 246.229  31
  -2  -7   0 6464.51 237.310  29
   2  -7   1 1298.92 92.2826  31
  -2  -7  -1 1131.46 142.450   4
  -2  -7  -1 1231.92 146.665   3
   2  -7   1 1432.12 156.300   1
  -2  -7  -1 1551.78 168.359   2
   2  -7   1 1265.08 150.906   2
   2  -7   1 1307.35 99.8235  14
  -2  -7  -1 1244.03 90.2129  32
  -2  -7  -1 1532.08 93.8349  33
   2  -7   1 1398.06 96.3505  33
   2  -7   1 1317.07 93.7235  30
   2  -7   1 1338.63 94.7568  29
   2  -7   1 1430.98 100.790  34
   2  -7   1 1285.88 99.5231  15
  -2  -7  -1 1427.33 90.8272  29
   2  -7   2 10416.1 345.578  31
  -2  -7  -2 9755.39 468.607   4
  -2  -7  -2 9171.52 457.991   3
   2  -7   2 9879.97 466.561   2
   2  -7   2 10265.5 468.504   1
  -2  -7  -2 9740.98 469.916   2
   2  -7   2 10197.2 356.791  14
   2  -7   2 10796.4 350.713  33
  -2  -7  -2 10596.1 335.619  33
  -2  -7  -2 10783.8 348.979  32
   2  -7   2 10132.8 343.448  30
   2  -7   2 10339.4 346.380  29
   2  -7   2 11152.1 360.434  34
   2  -7   2 10275.7 356.633  15
  -2  -7  -2 10574.5 335.855  29
   2  -7   3 232.941 48.3521  30
   2  -7   3 226.107 49.4380  33
  -2  -7  -3 260.537 45.1841  33
   2  -7   3 214.308 46.0097  29
  -2  -7  -3 242.197 44.4141  29
   2  -7   3 132.258 58.8170   1
  -2  -7  -3 215.220 78.3004   2
  -2  -7  -3 301.113 85.2212   3
   2  -7   3 91.4278 46.1588  14
   2  -7   3 188.191 50.8891  15
   2  -7   3 264.950 51.9274  34
  -2  -7  -3 217.063 44.9112  32
   2  -7   3 258.455 48.7462  31
  -2  -7  -3 190.315 70.8829   4
  -2  -7  -4 41093.3 1111.86  19
   2  -7   4 40925.4 1120.22  31
  -2  -7  -4 42954.7 1092.01  31
   2  -7   4 41683.5 1119.32  29
  -2  -7  -4 42782.4 1091.60  30
   2  -7   4 40806.2 1119.78  30
  -2  -7  -4 43552.4 1123.03  32
   2  -7   4 41659.9 1119.94  33
  -2  -7  -4 42573.1 1104.57  33
  -2  -7  -4 36799.9 1288.88   4
  -2  -7  -4 40462.2 1314.15   3
  -2  -7  -4 39348.9 1292.61   2
   2  -7   4 39366.8 1286.11   1
   2  -7   4 41949.8 1139.41  15
   2  -7   4 44532.3 1135.16  34
   2  -7   4 41129.2 1137.99  14
  -2  -7  -4 42571.0 1104.36  29
  -2  -7  -5 14167.4 455.233  19
   2  -7   5 13895.3 459.192  31
  -2  -7  -5 15936.0 440.038  31
   2  -7   5 14345.8 461.930  30
  -2  -7  -5 15665.3 439.249  30
  -2  -7  -5 14788.4 442.490  33
  -2  -7  -5 15156.2 462.574  32
  -2  -7  -5 13497.2 614.960   3
  -2  -7  -5 14245.5 624.174   4
   2  -7   5 13133.3 589.098   1
   2  -7   5 14502.1 476.078  15
   2  -7   5 16274.0 475.970  34
   2  -7   5 14047.4 473.021  14
  -2  -7  -5 15514.0 445.964  29
  -2  -7  -6 11266.0 372.350  19
   2  -7   6 10460.1 369.916  31
  -2  -7  -6 11898.1 352.590  31
  -2  -7  -6 11933.4 353.149  30
   2  -7   6 10122.7 367.397  30
  -2  -7  -6 11393.6 353.529  33
  -2  -7  -6 11664.5 372.494  32
  -2  -7  -6 11059.3 535.368   3
  -2  -7  -6 10790.8 530.591   4
   2  -7   6 9604.36 488.275   1
   2  -7   6 10566.4 382.157  15
   2  -7   6 11847.3 380.425  34
   2  -7   6 10663.1 383.442  14
  -2  -7  -6 11600.1 354.538  29
  -2  -7  -7 1498.51 103.794  19
   2  -7   7 1255.21 97.3772  31
  -2  -7  -7 1192.10 166.143   4
  -2  -7  -7 1212.42 167.397   3
   2  -7   7 1217.82 161.049   1
  -2  -7  -7 1254.28 92.7190  32
   2  -7   7 1294.22 109.135  14
   2  -7   7 1256.73 98.2176  34
   2  -7   7 1136.42 93.8823  30
   2  -7   7 1231.13 106.116  15
  -2  -7  -8 17468.6 526.468  32
  -2  -7  -8 17759.6 540.709  19
   2  -7   8 17328.2 541.093  30
   2  -7   8 17449.6 553.743  14
   2  -7   8 17784.4 553.606  15
   2  -7   8 18340.5 547.420  31
   2  -7   9 309.955 55.6255  30
   2  -7   9 353.870 58.0613  31
   2  -7   9 342.665 63.6162  15
   2  -7   9 378.969 66.5254  14
  -2  -7  -9 423.067 57.1920  27
  -2  -7  -9 394.187 58.9930  19
   2  -7  10 5675.13 244.512  14
   2  -7  10 5772.66 240.000  30
  -2  -7 -10 5675.93 233.066  27
   2  -7  10 5844.01 241.131  31
   2  -7  10 5826.51 245.218  15
  -2  -7 -10 5935.69 240.832  19
  -2  -7 -11 8169.78 295.877  27
  -2  -7 -11 8149.57 297.287  19
   2  -7  11 7964.29 300.319  15
   2  -7  11 7599.80 296.813  14
  -2  -7 -12 2644.66 144.965  27
  -2  -7 -12 2736.36 147.064  19
   2  -7  12 2658.88 148.757  14
   2  -7  12 2818.13 150.839  15
   2  -7  12 2573.44 144.392  23
  -2  -7 -13 125.688 40.4486  19
   2  -7  13 96.7657 38.9516  23
  -2  -7 -13 61.5045 33.9641  27
   2  -7  13 63.0206 38.8767  14
   2  -7  13 104.260 43.2113  15
   2  -7  14 143.917 41.4389  23
  -2  -7 -14 153.781 38.7843  27
  -2  -7 -15 865.974 75.3383  27
  -2  -7 -15 925.868 74.1764  19
  -2  -7 -16 21.8707 26.8798  27
  -2  -7 -16 19.5426 25.5502  19
  -2  -7 -17 1051.77 72.8852  27
  -2  -7 -18 296.117 37.0807  27
  -2  -8  17 40.4871 20.1882  15
  -2  -8  17 64.8113 22.2293  14
   2  -8 -17 72.4560 25.9282  19
  -2  -8  16 62.3402 23.7248  15
  -2  -8  16 92.8204 26.7410  14
   2  -8 -16 45.4346 26.7326  19
  -2  -8  15 5994.77 209.438  14
   2  -8 -15 5931.80 220.218  19
  -2  -8  15 5976.83 208.788  15
  -2  -8  14 363.650 49.7676  14
  -2  -8  14 471.063 53.8740  15
   2  -8 -14 558.637 60.4301  19
   2  -8 -13 102.466 36.6198  19
  -2  -8  13 151.424 40.7869  15
  -2  -8  13 171.146 41.6271  14
   2  -8 -12 69.8031 34.2740  19
   2  -8 -12 55.4708 35.1891  32
  -2  -8  12-10.1328 38.4628  14
  -2  -8  12 15.0910 35.1020  15
  -2  -8  11 6712.46 257.149  15
   2  -8 -11 6820.44 259.185  19
  -2  -8  11 6494.43 255.556  14
   2  -8 -11 7360.50 264.589  32
  -2  -8  10 2384.84 138.379  15
   2  -8 -10 2473.10 139.885  32
  -2  -8  10 2223.61 133.900  14
   2  -8 -10 2486.08 136.446  19
  -2  -8   9 5212.84 223.600  15
  -2  -8   9 5085.75 225.398  34
   2  -8  -9 5618.37 230.584  32
  -2  -8   9 5251.19 223.912  14
   2  -8  -9 5352.57 219.803  19
  -2  -8   8 39.2116 41.2030  34
  -2  -8   8 6.04762 36.1736  14
  -2  -8   8 85.4672 43.0315  15
   2  -8  -8-6.11145 36.0442  32
   2  -8  -8 18.3972 27.8941  30
   2  -8  -8 55.2085 29.7269  31
  -2  -8   7 5910.55 246.139  14
  -2  -8   7 6168.12 255.541  34
   2  -8  -7 6320.02 229.343  30
   2  -8  -7 5636.45 244.122  32
   2  -8  -7 6457.56 230.278  31
  -2  -8   7 5662.43 243.067  15
  -2  -8   6 1918.07 128.055  14
   2  -8  -6 2058.93 130.262  32
  -2  -8   6 1847.83 125.575  15
  -2  -8   6 2084.90 137.138  34
   2  -8  -6 2110.56 117.046  30
   2  -8  -6 2158.05 123.515  20
   2  -8  -6 2134.80 116.964  31
  -2  -8   5 28817.9 834.701  34
   2  -8  -5 28546.7 793.139  30
   2  -8  -5 29953.4 822.746  32
   2  -8  -5 28433.9 799.712  33
   2  -8  -5 28582.4 800.665  29
   2  -8  -5 28977.1 801.639  20
   2  -8  -5 29156.6 795.322  31
   2  -8  -4 14.8768 28.8266  30
   2  -8  -4 49.3553 34.0873  31
  -2  -8   4 28.0567 41.9509  34
   2  -8  -4 30.0226 32.7856  32
  -2  -8   4 31.2867 36.3861  33
   2  -8  -4 5.36582 32.0948  33
   2  -8  -4 16.0906 31.6327  29
  -2  -8   4 41.6354 35.5675  29
   2  -8  -3 17589.7 472.557  30
  -2  -8   3 17622.0 508.087  34
   2  -8  -3 16745.6 466.949  31
   2  -8  -3 17591.2 477.814  33
  -2  -8   3 17829.8 477.664  33
   2  -8  -3 17408.1 476.845  29
  -2  -8   3 18248.5 479.141  29
   2  -8  -2 19154.9 565.739  30
   2  -8  -2 19604.8 576.387  34
  -2  -8   2 18117.0 586.052  34
   2  -8  -2 19170.5 565.512  31
  -2  -8   2 19161.7 565.433  29
   2  -8  -2 18648.1 568.109  29
   2  -8  -2 19906.0 574.952  32
   2  -8  -2 18852.4 569.460  33
  -2  -8   2 19764.4 568.243  33
  -2  -8   1 5755.96 226.652  32
   2  -8  -1 5560.82 233.686  33
  -2  -8   1 5724.43 228.112  33
   2  -8  -1 5874.63 232.594  30
   2  -8  -1 6018.89 239.513  29
  -2  -8   1 6214.16 233.914  29
   2  -8  -1 5542.30 360.636   2
   2  -8  -1 5854.32 231.641  31
  -2  -8   1 5985.84 250.291  34
   2  -8  -1 6393.56 248.501  34
  -2  -8   0 1319.82 95.4345  33
  -2  -8   0 1507.58 101.839  32
   2  -8   0 1450.94 105.414  33
   2  -8   0 1446.99 102.803  30
  -2  -8   0 1387.86 97.2326  29
   2  -8   0 1350.40 102.704  29
   2  -8   0 1298.47 170.607   2
   2  -8   0 1449.90 102.877  31
  -2  -8   0 1285.67 103.615  34
   2  -8   0 1402.55 108.588  34
   2  -8   1 18502.9 565.420  33
  -2  -8  -1 18942.5 557.525  33
  -2  -8  -1 18992.9 561.860  32
   2  -8   1 18483.0 565.375  29
  -2  -8  -1 19014.9 557.801  29
   2  -8   1 20754.8 588.748  34
   2  -8   1 18658.4 565.043  30
   2  -8   1 18247.3 562.460  31
   2  -8   2 20515.8 579.932  34
   2  -8   2 18890.1 560.949  33
  -2  -8  -2 18513.1 555.187  32
  -2  -8  -2 18607.7 544.884  33
  -2  -8  -2 17247.8 538.380  29
   2  -8   2 17909.5 555.638  29
   2  -8   2 17923.6 568.441  14
   2  -8   2 18216.3 570.933  15
   2  -8   2 18677.4 557.342  30
   2  -8   2 18510.4 555.387  31
   2  -8   3 12996.8 411.576  34
  -2  -8  -3 11402.9 375.623  33
  -2  -8  -3 12376.1 396.545  32
   2  -8   3 11914.0 394.116  33
   2  -8   3 12315.5 396.497  29
  -2  -8  -3 11608.7 377.134  29
   2  -8   3 11322.4 403.704  14
   2  -8   3 11463.8 405.305  15
   2  -8   3 11355.3 388.898  30
   2  -8   3 11722.8 391.221  31
   2  -8   4 4123.86 193.840  34
  -2  -8  -4 4182.59 164.284  31
   2  -8   4 3547.19 177.052  31
  -2  -8  -4 3797.11 168.930  33
   2  -8   4 3892.86 182.101  33
  -2  -8  -4 3779.71 181.055  32
   2  -8   4 4066.86 184.521  29
  -2  -8  -4 3715.08 167.583  29
   2  -8   4 3380.94 186.197  15
  -2  -8  -4 3908.92 160.230  30
   2  -8   4 3614.42 178.458  30
   2  -8   4 3571.28 189.983  14
   2  -8   5 17282.2 509.109  34
  -2  -8  -5 16283.7 465.051  31
   2  -8   5 14812.3 485.140  31
  -2  -8  -5 15887.0 471.097  33
  -2  -8  -5 15549.7 489.114  32
   2  -8   5 15252.7 483.854  33
   2  -8   5 15219.2 483.872  29
  -2  -8  -5 15722.5 470.530  29
   2  -8   5 15116.7 502.949  15
   2  -8   5 15168.3 487.639  30
  -2  -8  -5 16916.0 467.695  30
  -2  -8  -5 14924.4 480.557  19
   2  -8   5 15433.3 505.803  14
   2  -8   6 5625.46 232.986  34
   2  -8   6 5269.71 224.527  31
  -2  -8  -6 5574.74 209.991  33
  -2  -8  -6 5294.16 222.269  32
  -2  -8  -6 5596.81 210.144  29
   2  -8   6 5120.08 222.575  30
   2  -8   6 4886.43 233.179  14
  -2  -8  -6 5200.96 220.812  19
   2  -8   6 5316.50 239.734  15
   2  -8   7 4803.29 221.057  14
  -2  -8  -7 4995.08 205.430  32
   2  -8   7 4415.85 214.147  15
   2  -8   7 4920.77 212.080  34
   2  -8   7 4240.67 198.575  31
   2  -8   7 4190.17 197.722  30
  -2  -8  -7 4589.94 203.748  19
  -2  -8  -8 77.2945 36.0851  19
  -2  -8  -8 69.8451 38.2780  32
   2  -8   8 66.7054 38.2622  31
   2  -8   8 89.1738 51.1895  14
   2  -8   8 47.5978 47.9511  15
   2  -8   8 60.7452 38.8029  30
   2  -8   9 9492.63 339.179  15
  -2  -8  -9 8805.53 321.692  19
   2  -8   9 9118.57 336.773  14
  -2  -8  -9 9229.56 314.516  32
   2  -8  10-6.26131 44.1295  14
   2  -8  10 37.2570 44.1999  15
  -2  -8 -10 23.0919 35.9350  19
   2  -8  11 9487.44 325.693  15
   2  -8  11 8817.77 319.846  14
  -2  -8 -11 8870.27 316.447  19
   2  -8  12 5843.22 226.636  15
   2  -8  12 5789.52 226.887  14
  -2  -8 -12 5725.73 222.705  27
  -2  -8 -12 5756.16 227.317  19
   2  -8  13 766.845 69.0718  15
  -2  -8 -13 835.378 71.0455  27
  -2  -8 -13 767.525 70.4121  19
   2  -8  13 696.598 66.4879  14
  -2  -8 -14-4.23275 24.6001  27
  -2  -8 -14 17.1407 29.5910  19
   2  -8  14-22.2865 28.9153  15
   2  -8  14-3.67782 25.3971  14
  -2  -8 -15 33.1825 25.7448  19
  -2  -8 -15 52.4019 24.4858  27
  -2  -8 -16 2659.29 113.681  19
  -2  -9  15 24.8563 19.3541  15
   2  -9 -15 18.0427 19.4288  19
  -2  -9  15 10.0298 19.3633  14
  -2  -9  14 619.814 52.1382  15
   2  -9 -14 627.271 54.2643  19
  -2  -9  14 566.856 50.5980  14
  -2  -9  13 159.509 35.7914  14
  -2  -9  13 182.669 35.1285  15
   2  -9 -13 224.399 38.7096  19
  -2  -9  12 212.557 39.5328  14
   2  -9 -12 169.342 36.3442  32
   2  -9 -12 219.580 41.7317  19
  -2  -9  12 326.183 45.6960  15
  -2  -9  11 2341.41 123.501  14
   2  -9 -11 2364.94 124.311  19
   2  -9 -11 2638.63 129.273  32
  -2  -9  11 2460.91 124.907  15
   2  -9 -10 1355.28 96.9436  32
  -2  -9  10 1207.91 88.9163  15
  -2  -9  10 1459.23 97.0651  14
  -2  -9  10 1374.19 93.7005  34
   2  -9  -9 106.493 42.8918  32
  -2  -9   9 118.223 45.5462  34
  -2  -9   9 106.620 39.3119  14
  -2  -9   9 166.327 42.4353  15
  -2  -9   8 5439.76 228.209  34
   2  -9  -8 5768.34 229.518  32
  -2  -9   8 5514.77 223.186  15
  -2  -9   8 5554.45 223.326  14
  -2  -9   7 8039.47 296.742  14
   2  -9  -7 8227.10 307.206  32
  -2  -9   7 7983.05 296.185  15
   2  -9  -7 9424.59 296.009  30
   2  -9  -7 9248.52 294.639  31
  -2  -9   7 7805.50 305.577  34
   2  -9  -6 5213.22 221.382  32
  -2  -9   6 4786.04 223.292  34
   2  -9  -6 5486.38 209.040  30
   2  -9  -6 5405.62 207.658  31
   2  -9  -5 82.3254 37.7524  33
  -2  -9   5 106.628 50.1981  34
   2  -9  -5 62.8280 36.4366  30
   2  -9  -5 120.588 40.2861  31
   2  -9  -5 107.888 39.0616  29
   2  -9  -5 89.5076 39.9601  32
   2  -9  -4 1404.30 106.029  32
  -2  -9   4 1302.18 96.4625  33
   2  -9  -4 1333.04 97.5074  33
  -2  -9   4 1111.68 103.659  34
   2  -9  -4 1471.06 98.8900  30
  -2  -9   4 1549.61 102.637  29
   2  -9  -4 1421.85 100.247  29
   2  -9  -4 1436.23 97.5906  31
  -2  -9   3 9597.83 325.877  33
   2  -9  -3 9418.20 331.047  32
   2  -9  -3 9070.62 325.390  33
  -2  -9   3 8907.69 341.409  34
   2  -9  -3 9989.36 325.856  30
  -2  -9   3 9383.09 323.737  29
   2  -9  -3 9582.82 329.569  29
   2  -9  -3 9903.98 325.085  31
  -2  -9   2 327.593 56.0730  33
   2  -9  -2 320.583 59.9877  33
  -2  -9   2 291.079 57.1584  34
   2  -9  -2 400.922 60.2871  34
   2  -9  -2 296.999 51.4637  30
   2  -9  -2 232.233 46.9941  31
   2  -9  -2 309.105 55.7638  29
  -2  -9   2 230.092 48.5166  29
   2  -9  -2 289.126 53.4743  32
  -2  -9   1 1276.57 95.7508  33
   2  -9  -1 1266.42 99.3036  33
   2  -9  -1 1402.83 105.359  34
  -2  -9   1 1368.38 106.411  34
   2  -9  -1 1189.11 93.5830  30
  -2  -9   1 1309.58 96.7833  29
   2  -9  -1 1058.11 92.3614  29
   2  -9  -1 1280.70 96.0913  31
   2  -9   0 900.852 83.7667  33
  -2  -9   0 1040.47 85.1741  33
   2  -9   0 1080.84 96.4879  34
  -2  -9   0 989.220 90.8266  34
   2  -9   0 725.727 75.1469  30
  -2  -9   0 983.481 84.5327  29
   2  -9   0 970.875 86.3454  29
   2  -9   0 905.159 82.2021  31
  -2  -9   0 917.850 80.6611  32
   2  -9   1 17.6706 36.6665  33
  -2  -9  -1 31.5429 34.7608  33
   2  -9   1 6.41008 41.4083  34
   2  -9   1 39.7792 34.4566  30
  -2  -9  -1 10.4730 32.5981  29
   2  -9   1 23.5449 36.1691  29
   2  -9   1 5.65228 30.3424  31
  -2  -9  -1 38.4589 34.2015  32
  -2  -9  -2 1804.09 113.321  33
  -2  -9  -2 1953.05 120.640  32
   2  -9   2 1975.62 123.079  33
   2  -9   2 1845.39 120.202  29
  -2  -9  -2 1900.07 114.815  29
   2  -9   2 1825.95 127.672  34
   2  -9   2 1845.25 118.881  30
   2  -9   2 1824.11 116.864  31
   2  -9   3 10953.1 398.847  14
  -2  -9  -3 11750.7 380.760  33
  -2  -9  -3 12189.4 394.284  32
   2  -9   3 11705.2 391.281  33
   2  -9   3 11905.1 393.907  29
  -2  -9  -3 12226.2 384.171  29
   2  -9   3 11412.7 401.899  15
   2  -9   3 11896.8 391.282  30
   2  -9   3 11358.9 386.762  31
   2  -9   4 1587.47 118.902  14
  -2  -9  -4 1460.49 96.5804  33
   2  -9   4 1582.48 108.024  33
  -2  -9  -4 1458.08 105.410  32
  -2  -9  -4 1451.66 97.6717  29
   2  -9   4 1382.93 101.554  29
   2  -9   4 1674.23 119.675  34
   2  -9   4 1461.32 114.999  15
   2  -9   4 1394.74 101.518  30
   2  -9   4 1482.89 104.108  31
   2  -9   5 4142.94 206.501  14
  -2  -9  -5 4743.91 201.247  32
   2  -9   5 4426.01 194.851  33
  -2  -9  -5 4791.20 189.767  33
   2  -9   5 4597.72 197.327  29
  -2  -9  -5 4672.40 188.029  29
   2  -9   5 4055.46 203.876  15
   2  -9   5 4405.78 205.507  34
   2  -9   5 4764.88 201.072  30
   2  -9   5 4333.99 194.642  31
  -2  -9  -6 1393.90 101.279  32
   2  -9   6 1490.55 113.923  15
   2  -9   6 1394.38 106.285  34
   2  -9   6 1271.53 107.563  14
   2  -9   6 1479.97 102.840  30
   2  -9   6 1425.97 101.193  31
   2  -9   7 6.39937 38.2729  14
   2  -9   7 6.34552 40.9911  15
  -2  -9  -7 20.8412 32.8480  32
   2  -9   7 43.1439 31.3466  31
   2  -9   7 56.2580 40.8245  34
   2  -9   7 27.1405 32.9128  30
  -2  -9  -7-5.34370 32.4011  19
   2  -9   8 4704.06 192.837  34
   2  -9   8 3998.81 192.324  15
  -2  -9  -8 4208.41 180.426  32
  -2  -9  -8 3908.22 180.115  19
   2  -9   8 4165.17 194.501  14
   2  -9   9 917.110 83.6554  15
  -2  -9  -9 1021.46 77.8478  32
   2  -9   9 782.930 79.8243  14
  -2  -9  -9 934.203 79.2202  19
   2  -9  10 595.495 68.5312  15
  -2  -9 -10 623.058 58.5671  32
   2  -9  10 563.721 66.4675  14
  -2  -9 -10 669.824 66.2961  19
   2  -9  11 1175.78 86.0656  14
  -2  -9 -11 1161.22 82.5350  19
   2  -9  11 975.497 78.6909  15
   2  -9  12 324.311 45.9452  14
   2  -9  12 423.949 51.7481  15
  -2  -9 -12 456.675 51.8064  19
   2  -9  13 328.796 42.1661  14
  -2  -9 -13 364.064 44.5543  19
   2  -9  13 384.203 43.5613  15
   2  -9  14 12.7448 20.1673  14
   2  -9  14 2.52870 19.0307  15
  -2  -9 -14 27.5940 23.4747  19
  -2 -10  12 576.691 46.8254  15
  -2 -10  12 543.176 45.1342  14
   2 -10 -12 645.548 47.8208  32
  -2 -10  11 2974.31 119.237  15
   2 -10 -11 3011.18 122.881  32
  -2 -10  10 289.014 39.3492  15
  -2 -10  10 396.580 44.2753  14
   2 -10 -10 296.452 41.5061  32
  -2 -10   9 6638.52 226.003  34
  -2 -10   9 6408.03 219.043  15
   2 -10  -9 6310.47 225.420  32
  -2 -10   9 6213.85 217.834  14
  -2 -10   8 1299.91 86.9443  34
   2 -10  -8 1303.86 87.2441  32
  -2 -10   7 8638.87 297.831  34
   2 -10  -7 9047.29 299.918  32
  -2 -10   6 72.3554 37.1703  34
   2 -10  -6 43.2582 32.5195  32
   2 -10  -5 23622.1 644.757  29
   2 -10  -5 21611.7 649.401  32
   2 -10  -5 22472.2 640.837  33
  -2 -10   5 21922.6 658.186  34
   2 -10  -5 24103.4 644.965  30
   2 -10  -5 24502.5 646.319  31
   2 -10  -4 4985.73 195.937  29
   2 -10  -4 4779.84 194.050  33
   2 -10  -4 4834.10 199.157  32
  -2 -10   4 4645.49 204.713  34
   2 -10  -4 5089.63 194.760  30
   2 -10  -4 5018.87 193.424  31
  -2 -10   3 507.270 57.9301  29
   2 -10  -3 498.049 60.5090  29
  -2 -10   3 522.534 59.3224  33
   2 -10  -3 520.004 59.7623  32
   2 -10  -3 494.746 58.7648  33
  -2 -10   3 588.423 69.2514  34
   2 -10  -3 474.316 55.6815  30
   2 -10  -3 517.577 58.9671  31
  -2 -10   2 4720.86 188.512  29
   2 -10  -2 4632.75 192.014  29
  -2 -10   2 4421.89 185.060  33
   2 -10  -2 4405.18 188.922  33
  -2 -10   2 4398.31 196.034  34
   2 -10  -2 4684.38 187.197  30
   2 -10  -2 4536.46 184.733  31
   2 -10  -1 3582.15 166.453  29
  -2 -10   1 3816.26 164.779  29
  -2 -10   1 3514.17 160.252  33
   2 -10  -1 3891.30 171.085  33
  -2 -10   1 3613.75 169.308  34
   2 -10  -1 3534.32 158.963  30
   2 -10  -1 3517.40 158.706  31
   2 -10   0 600.457 64.1299  31
  -2 -10   0 712.674 66.2592  32
   2 -10   0 677.426 67.6428  30
  -2 -10   0 706.072 68.7739  33
   2 -10   0 737.224 72.7231  33
   2 -10   0 700.481 72.4330  29
  -2 -10   0 550.237 60.9219  29
   2 -10   1 6359.11 231.018  31
  -2 -10  -1 6174.76 230.746  32
   2 -10   1 5963.99 227.121  30
  -2 -10  -1 6191.32 230.495  33
   2 -10   1 6311.82 237.323  33
  -2 -10  -1 6271.36 230.999  29
   2 -10   1 5840.92 232.371  29
   2 -10   2 15301.4 458.881  31
  -2 -10  -2 14959.4 458.608  32
   2 -10   2 14802.4 456.563  30
  -2 -10  -2 15766.3 459.585  33
   2 -10   2 15077.4 463.486  33
   2 -10   2 15068.0 463.746  29
  -2 -10  -2 15897.8 459.784  29
   2 -10   3 11472.8 375.878  31
  -2 -10  -3 11978.9 382.407  32
   2 -10   3 12081.1 379.932  30
  -2 -10  -3 12854.8 383.082  33
   2 -10   3 11778.9 383.270  33
  -2 -10  -3 12786.5 382.600  29
   2 -10   3 12324.6 386.594  29
  -2 -10  -4 99.4856 36.6321  32
   2 -10   4 77.2010 31.7499  31
   2 -10   4 74.8336 34.3173  33
   2 -10   4 91.3053 33.4997  30
   2 -10   4 84.0505 34.8881  29
   2 -10   5 88.1258 32.6222  30
   2 -10   5 115.025 43.9487  15
   2 -10   5 36.8963 35.6787  14
   2 -10   5 78.8987 32.4522  31
  -2 -10  -5 73.4232 31.7418  32
   2 -10   6 1023.14 84.8305  14
   2 -10   6 868.935 79.5821  15
  -2 -10  -6 948.796 74.7640  32
   2 -10   7 22709.9 647.992  14
   2 -10   7 22439.3 646.857  15
  -2 -10  -7 23646.3 637.927  32
  -2 -10  -8 516.877 52.2409  32
   2 -10   8 369.176 53.1995  14
   2 -10   8 385.829 53.8459  15
  -2 -10  -9 115.268 28.9424  32
  -2 -10  -9 104.816 29.6224  19
   2 -10   9 112.626 35.7456  14
   2 -10   9 143.707 36.5748  15
  -2 -10 -10 11.3810 17.7256  32
  -2 -10 -10 33.0759 23.0888  19
   2 -10  10 70.4146 28.7331  14
   2 -10  10 38.4362 26.9870  15
  -2 -10 -11 8822.77 269.991  19
   2 -10  11 8916.91 269.633  15
   2 -10  11 8711.08 268.845  14
   2 -11  -8 248.414 33.0463  32
  -2 -11   7 2825.58 118.432  34
   2 -11  -7 2807.28 117.007  32
  -2 -11   6 6704.91 221.176  34
   2 -11  -6 6368.07 215.181  32
   2 -11  -5 590.124 48.4534  33
   2 -11  -5 599.841 48.4055  29
  -2 -11   5 569.256 54.8044  34
   2 -11  -5 573.912 52.5407  32
   2 -11  -4 15.6612 20.7115  33
   2 -11  -4-3.32025 23.4030  32
   2 -11  -4 28.1022 21.7880  29
  -2 -11   4 15.2955 25.2835  34
   2 -11  -3 93.8001 28.2680  31
   2 -11  -3 81.2999 27.3978  30
   2 -11  -3 60.0716 26.0316  33
   2 -11  -3 39.8996 25.5087  29
  -2 -11   3 73.9830 29.3473  34
   2 -11  -2 2002.37 95.9706  30
   2 -11  -2 1875.86 96.8116  33
   2 -11  -2 1975.99 95.0472  31
   2 -11  -2 1913.96 98.0650  29
  -2 -11   2 1899.83 102.051  34
   2 -11  -1 824.794 59.2116  30
   2 -11  -1 724.180 60.9153  33
   2 -11  -1 731.504 57.2439  31
   2 -11  -1 749.805 61.8287  29
  -2 -11   1 879.091 66.2690  34
   2 -11   0 2354.96 106.695  31
   2 -11   0 2365.13 113.674  29
   2 -11   0 2262.60 111.659  33
   2 -11   0 2442.97 107.939  30
  -2 -11  -1 311.806 41.0203  32
   2 -11   1 343.087 45.2553  29
   2 -11   1 315.749 41.7637  33
   2 -11   1 322.953 39.7438  30
   2 -11   1 269.099 38.0381  31
  -2 -11  -2 46.4213 24.2885  32
   2 -11   2 13.9392 25.5261  29
   2 -11   2 17.4928 25.3886  33
   2 -11   2 18.2537 20.1170  31
   2 -11   2-6.09680 21.2716  30
   2 -11   3 714.514 57.7477  29
  -2 -11  -3 793.945 59.7339  32
   2 -11   3 710.650 57.5702  33
   2 -11   4 33.8770 23.9823  29
  -2 -11  -4 28.8736 21.4592  32
   2 -11   4 15.4590 22.6537  33
  -2 -11  -5 1371.25 77.2401  32
  -2 -11  -6 246.232 33.3107  32
  -2 -11  -7 3098.73 119.009  32
   3   0 -24 47.1725 24.0944  37
   3   0 -24 69.1803 23.7333   8
   3   0 -23-3.84116 23.9091  37
   3   0 -23-3.77505 23.7970   8
   3   0 -22 2899.05 143.308  37
   3   0 -22 3149.93 143.690   8
   3   0 -21 32.0983 30.6308  37
   3   0 -21-10.3474 30.0684   8
   3   0 -20 3634.91 175.695  37
   3   0 -20 3473.59 168.839   8
   3   0 -19 104.760 42.5695  37
   3   0 -19 17.6516 31.6029   8
   3   0 -18 130.988 44.4870  37
   3   0 -18 106.284 37.7887   8
   3   0 -17 30.5124 33.8653  37
   3   0 -17-11.4770 31.3275   8
   3   0 -16 12358.8 404.803  37
  -3   0  16 11763.8 510.930  36
   3   0 -16 12118.8 528.837  35
   3   0 -16 12363.5 397.171   8
   3   0 -16 11312.3 522.617  12
   3   0 -16 11911.2 540.618  11
  -3   0  16 12785.4 573.127   7
   3   0 -16 12662.1 509.842  16
  -3   0  15 25.5890 45.9829  36
  -3   0  15 16.5856 49.5962   7
   3   0 -15 10.1759 26.8404   8
   3   0 -15 43.8175 46.0391  12
   3   0 -15 93.1587 61.9038  11
   3   0 -15 11.0315 28.0382  37
   3   0 -15 42.5789 46.9212  35
  -3   0  14 10593.2 446.908  36
   3   0 -14 10897.0 467.540  35
   3   0 -14 10842.5 347.046   8
  -3   0  14 10338.4 482.506   7
   3   0 -14 10333.4 459.542  12
   3   0 -14 10689.9 354.037  37
   3   0 -14 11241.5 483.499  11
  -3   0  13 21.1823 33.3828  36
   3   0 -13 25.3605 23.4574   8
  -3   0  13 27.1566 44.8864   7
   3   0 -13 12.1210 38.2046  12
   3   0 -13 26.0967 39.0169  11
   3   0 -13-13.9408 22.2140  37
   3   0 -13 11.8844 35.5367  35
   3   0 -12 96551.1 2631.74  12
   3   0 -12 98985.8 2492.99   8
   3   0 -12 104095. 2660.36  11
  -3   0  12 99125.6 2659.33   7
  -3   0  12 103105. 2618.57  36
   3   0 -12 100223. 2637.07  35
  -3   0  11 8.28910 35.0521  36
  -3   0  11-10.6685 36.8352   7
   3   0 -11-10.4768 37.6505  11
   3   0 -11 48.6552 37.5642  12
   3   0 -11 9.53695 31.5266  35
   3   0 -10 78170.3 2041.82  35
  -3   0  10 79634.3 2019.00  36
  -3   0  10 75902.6 2049.56   7
   3   0 -10 80798.3 2060.44  11
  -3   0   9-6.24067 27.1128  36
  -3   0   9-16.3747 31.6050   7
   3   0  -9 8.21661 33.7663  11
   3   0  -9 15.1666 32.9459  12
   3   0  -9 7.48106 30.7435  35
   3   0  -8 723.782 77.6461  35
  -3   0   8 786.277 73.0705  36
  -3   0   8 711.646 80.2906   7
   3   0  -8 903.292 91.3755  11
   3   0  -8 583.828 71.3828  12
  -3   0   7-12.3486 28.8700   7
   3   0  -7 6.32361 25.2172  11
   3   0  -7 5.87190 27.4565  12
   3   0  -7 23.1313 27.6476  35
   3   0  -6 169880. 4327.54  12
  -3   0   6 172085. 4333.12   7
   3   0  -6 174585. 4328.22  35
  -3   0   6 173125. 4303.15  36
   3   0  -6 181693. 4341.25  11
  -3   0   6 176948. 4325.49  17
  -3   0   6 176914. 4318.95  18
   3   0  -5 61.4243 25.5106  35
  -3   0   5 36.5349 24.0985   7
  -3   0   5-3.76058 19.4917  18
  -3   0   5 48.8213 24.0025  17
   3   0  -5 55.9592 25.8901  11
   3   0  -5 17.7301 25.0037  12
  -3   0   5 36.2800 20.2793  36
   3   0  -4 39812.2 1017.94  35
  -3   0   4 38822.4 995.844  36
  -3   0   4 38814.1 1017.82   7
   3   0  -4 41141.0 1022.36  11
  -3   0   4 37259.1 1000.78  18
  -3   0   4 37846.6 1007.21  17
   3   0  -4 38754.7 1016.13  12
  -3   0   3 21.5603 19.2557  36
  -3   0   3 38.3844 21.1725  18
  -3   0   3 3.03946 19.4034  17
   3   0  -3 9.79742 22.7899  11
   3   0  -3 25.9109 19.6417  12
  -3   0   2 300284. 7211.06  17
  -3   0   2 295528. 7204.49  18
   3   0  -2 295945. 7211.41  11
   3   0  -2 293468. 7211.63  12
  -3   0   1 11.5996 17.6143  18
  -3   0   1 21.1013 19.3230  17
   3   0  -1 7.83507 18.9549  11
   3   0  -1 29.0326 19.5133  12
   3   0   0 88012.7 2198.73   6
   3   0   0 88983.0 2205.98  12
  -3   0   0 89469.2 2189.93  16
   3   0   0 89674.4 2205.54  11
   3   0   1 19.9598 19.9546   6
   3   0   1 97.3536 26.0534  12
  -3   0  -1 26.1226 17.0142  16
   3   0   1 99.1674 26.0931  11
  -3   0  -2 436310. 10271.1  35
   3   0   2 419299. 10259.0   6
   3   0   2 423918. 10266.4  12
  -3   0  -2 415627. 10242.6  16
   3   0   2 422917. 10265.4  11
   3   0   3-3.28815 18.8280   6
  -3   0  -3 14.9973 18.6861  35
   3   0   3 10.9274 21.1701  12
  -3   0  -3 9.30906 13.5272  16
   3   0   3 18.0529 21.5933  11
  -3   0  -4 408647. 9694.66  35
   3   0   4 395734. 9684.52   6
   3   0   4 407367. 9693.66  12
  -3   0  -4 381580. 9655.37  16
   3   0   4 406325. 9691.66  11
   3   0   5 32.6251 26.3112   6
  -3   0  -5 25.3622 25.3130  35
  -3   0  -5 34.8637 19.7314   4
  -3   0  -5 19.4858 19.4663   3
   3   0   6 18946.0 564.719   6
  -3   0  -6 19149.7 545.431   4
  -3   0  -6 19608.6 546.877   3
  -3   0  -6 17950.4 529.552  16
  -3   0  -6 19755.4 575.295  35
  -3   0  -7 33.4085 24.7351   4
  -3   0  -7 47.8739 26.1517   3
  -3   0  -7 33.3325 31.1794  35
  -3   0  -8 33156.4 948.657  35
  -3   0  -9 8.56980 31.9603  35
   3   0   9 8.96752 37.9212   7
   3   0  10 103717. 2607.28   7
  -3   0 -10 94547.3 2575.09  35
  -3   0 -11 10.9007 36.0352  35
   3   0  11 13.8365 30.4940  13
   3   0  11 11.7614 38.8804   7
  -3   0 -11 8.48277 21.5572  37
   3   0  12 2595.45 136.994  13
  -3   0 -12 2320.80 184.998  35
  -3   0 -12 2624.20 132.253  37
   3   0  12 2706.10 207.329   7
   3   0  13-14.6880 43.9188   7
  -3   0 -13 3.96329 21.6363   8
  -3   0 -13-13.4768 52.0233  35
  -3   0 -13-5.19747 31.0820  37
   3   0  13 11.5177 32.9731  13
  -3   0 -14 2413.18 135.727  37
   3   0  14 2969.14 237.500   7
   3   0  14 2579.08 147.737  13
  -3   0 -14 2623.09 126.865   8
  -3   0 -14 2116.74 194.887  35
  -3   0 -14 2236.57 209.034  11
  -3   0 -15 31.5140 41.5518  35
   3   0  15-17.5251 60.5088   7
  -3   0 -15-4.61951 24.3638   8
  -3   0 -15 15.9249 50.1930  12
  -3   0 -15 85.4452 65.9675  11
   3   0  15 6.81788 40.2023  13
  -3   0 -15-6.04946 33.5711  37
   3   0  16 186.322 54.1540  13
  -3   0 -16 205.438 40.5082   8
  -3   0 -16 221.571 47.8957  37
   3   0  17 29.1505 47.0739  13
  -3   0 -17-6.42631 36.2333  37
  -3   0 -18 2027.57 130.158  37
  -3   0 -19-17.8689 36.5986  37
  -3   0 -20 456.307 58.4265  37
  -3   0 -21-13.7866 31.4033  37
  -3   0 -22 37.0155 24.2092  37
   3  -1 -23 217.803 35.2860   8
   3   1 -23 273.212 37.4216   8
   3  -1 -23 189.354 35.7503  37
   3   1 -23 180.857 35.6617  37
   3   1 -22 362.566 47.9916   8
   3  -1 -22 374.484 49.4983   8
   3   1 -22 293.896 47.7231  37
   3  -1 -22 296.982 47.0192  37
   3  -1 -21 3349.26 158.887   8
   3   1 -21 3407.29 156.972   8
   3   1 -21 3421.23 163.598  37
   3  -1 -21 3274.09 158.255  37
   3  -1 -20 3774.54 173.710   8
   3   1 -20 3490.95 166.641   8
   3  -1 -20 3603.48 172.773  37
   3   1 -20 3508.46 173.756  37
   3  -1 -19 6003.88 245.391   8
   3   1 -19 6292.30 244.297   8
   3  -1 -19 5997.20 244.911  37
   3   1 -19 6349.24 252.830  37
   3  -1 -18 18.0333 33.9282   8
   3  -1 -18 12.0648 34.0481  37
   3   1 -18 18.6235 36.6387  37
   3  -1 -17 411.281 58.1533   8
   3   1 -17 548.782 63.2506   8
   3  -1 -17 414.523 60.3523  37
   3   1 -17 487.793 67.4979  37
   3  -1 -16 6035.53 244.242  37
   3   1 -16 6275.68 250.206  37
  -3   1  16 6122.26 343.902  36
   3  -1 -16 6357.77 353.095  35
   3   1 -16 6215.81 350.648  35
   3  -1 -16 6162.05 241.535   8
   3   1 -16 6237.58 237.135   8
  -3  -1  16 6090.91 370.933   7
  -3   1  16 6419.59 383.493   7
  -3  -1  16 6585.98 407.321   1
   3   1 -16 6298.03 364.916  11
   3  -1 -16 6492.09 376.360  11
   3  -1 -16 5838.39 321.549  16
   3   1 -16 5271.74 331.970  12
   3  -1 -16 5995.87 355.029  12
   3   1 -15 19830.4 591.798  37
   3  -1 -15 19762.4 587.103  37
  -3   1  15 19937.3 718.536  36
   3  -1 -15 20766.5 728.809  35
   3   1 -15 21229.8 743.808  35
   3   1 -15 19954.9 575.870   8
   3  -1 -15 19886.7 583.552   8
  -3   1  15 20198.9 770.639   7
  -3  -1  15 19200.7 751.813   7
   3  -1 -15 18902.0 725.652  12
   3   1 -15 17787.9 709.040  12
   3  -1 -15 20736.0 757.482  11
   3   1 -15 20509.1 748.286  11
   3  -1 -15 20505.8 706.543  16
   3  -1 -14 250.052 63.0739  16
   3   1 -14 175.357 63.3336  12
   3  -1 -14 207.643 66.4297  12
   3  -1 -14 191.306 65.8571  11
   3   1 -14 186.425 65.7624  11
   3  -1 -14 261.335 43.0042   8
  -3   1  14 291.853 81.2260   7
  -3  -1  14 270.753 80.9493   7
   3   1 -14 350.118 46.8640   8
  -3   1  14 247.784 67.8895  36
   3  -1 -14 244.105 44.2444  37
   3   1 -14 225.920 48.0943  37
   3  -1 -14 204.417 67.6375  35
   3   1 -14 210.721 70.9329  35
   3  -1 -13 17761.8 639.984  11
   3   1 -13 16496.3 625.327  11
   3   1 -13 17102.9 486.220   8
   3  -1 -13 17251.1 495.018   8
  -3   1  13 17916.6 651.522   7
  -3  -1  13 17374.6 639.247   7
   3   1 -13 15151.7 597.593  12
   3  -1 -13 15774.0 607.048  12
   3   1 -13 16687.2 499.139  37
   3  -1 -13 16008.7 493.448  37
  -3   1  13 17323.9 606.748  36
   3   1 -13 17170.9 615.370  35
   3  -1 -13 17129.7 612.993  35
   3   1 -12-21.6684 50.6725  35
   3  -1 -12 147.065 54.4253  35
   3  -1 -12 92.3724 28.3466   8
   3  -1 -12 190.926 64.3225  12
   3   1 -12 121.512 48.0163  12
   3   1 -12 47.5737 44.3808  11
   3  -1 -12 96.7274 49.7114  11
  -3   1  12 49.3254 49.1866   7
  -3  -1  12 72.1111 50.8452   7
   3   1 -12 50.9562 23.2792   8
  -3   1  12 109.569 46.5915  36
  -3   1  11 8.77428 37.1061  36
  -3  -1  11 38.2757 30.5229  36
  -3   1  11 10.9234 43.5520   7
  -3  -1  11-10.6089 40.9550   7
   3   1 -11 21.2963 38.2686  11
   3  -1 -11 21.5655 41.6262  11
   3  -1 -11 50.0751 34.5816  12
   3   1 -11-9.88894 35.5404  12
   3  -1 -11 18.7100 34.8908  35
   3   1 -11 48.2542 41.9307  35
  -3  -1  10 1310.43 120.832   7
  -3   1  10 1633.73 135.202   7
   3   1 -10 1494.91 126.347  12
   3  -1 -10 1295.92 119.193  12
   3   1 -10 1467.76 128.940  11
   3  -1 -10 1404.87 126.508  11
  -3  -1  10 1355.21 106.814  36
   3   1 -10 1611.22 129.447  35
   3  -1 -10 1511.73 123.829  35
  -3   1  10 1457.18 118.862  36
  -3   1   9 3664.42 201.117   7
  -3  -1   9 3834.95 201.396   7
   3  -1  -9 3450.73 188.890  12
   3   1  -9 3040.15 179.945  12
   3   1  -9 3533.68 200.163  11
   3  -1  -9 3631.34 200.294  11
   3  -1  -9 3591.18 190.179  35
   3   1  -9 3720.95 195.315  35
  -3  -1   9 3493.36 170.509  36
  -3   1   9 3825.52 186.719  36
  -3   1   8 2937.59 169.103   7
  -3  -1   8 2865.10 162.791   7
   3  -1  -8 2833.66 160.684  12
   3   1  -8 2995.86 163.727  12
   3   1  -8 3115.92 170.852  11
   3  -1  -8 2977.52 168.079  11
   3  -1  -8 2897.46 159.435  35
   3   1  -8 3189.83 170.243  35
  -3   1   8 3036.46 156.603  36
  -3  -1   8 2933.28 142.529  36
  -3  -1   7 4339.51 199.730   7
  -3   1   7 4676.95 207.395   7
   3  -1  -7 4313.92 197.100  12
   3   1  -7 3886.25 190.129  12
   3  -1  -7 5060.27 212.717  11
   3   1  -7 4613.45 207.436  11
  -3   1   7 4710.89 193.786  36
  -3  -1   7 4324.37 173.730  36
   3  -1  -7 4490.16 197.145  35
   3   1  -7 4540.03 199.631  35
   3  -1  -6 10321.9 343.933  35
   3   1  -6 10748.6 350.436  35
  -3  -1   6 10064.3 317.133  36
  -3   1   6 10796.7 339.762  36
  -3  -1   6 10290.7 347.245   7
  -3   1   6 10728.1 355.039   7
   3   1  -6 10256.3 350.077  12
   3  -1  -6 10174.4 346.841  12
   3  -1  -6 11612.2 360.879  11
   3   1  -6 11244.0 360.017  11
  -3  -1   6 10674.4 348.110  18
  -3   1   6 10472.3 345.819  17
  -3  -1   6 10587.7 345.664  17
  -3   1   5 30403.9 816.025  36
   3  -1  -5 31170.5 824.595  35
   3   1  -5 30242.2 826.280  35
  -3  -1   5 29371.7 789.348  36
  -3  -1   5 30309.5 825.736   7
  -3   1   5 31306.1 833.054   7
   3   1  -5 29964.1 825.678  12
   3  -1  -5 29764.0 822.593  12
   3   1  -5 30651.8 834.421  11
   3  -1  -5 31256.1 831.882  11
  -3  -1   5 30425.6 824.682  18
  -3   1   5 31841.5 808.814  18
  -3  -1   5 30665.0 820.899  17
  -3   1   5 29841.7 820.537  17
   3  -1  -4 9653.72 307.581  35
  -3  -1   4 9809.04 281.017  36
  -3   1   4 10020.3 306.035  36
   3   1  -4 9791.11 312.278  35
  -3   1   4 10246.6 314.884   7
  -3  -1   4 9541.60 307.862   7
  -3  -1   4 10601.5 313.333   1
  -3  -1   4 9400.28 306.574  18
  -3   1   4 9531.96 304.137  17
  -3  -1   4 10014.7 307.710  17
  -3   1   4 10132.4 293.136  18
   3   1  -4 9581.65 315.911  11
   3  -1  -4 10430.5 314.919  11
   3   1  -4 9717.30 310.340  12
   3  -1  -4 10131.0 311.772  12
   3  -1  -3 43000.7 1082.39  12
   3   1  -3 43131.5 1083.66  12
  -3  -1   3 43926.0 1074.56   1
  -3  -1   3 42965.8 1049.73  36
  -3   1   3 43041.0 1078.01  17
  -3  -1   3 42369.8 1078.19  17
  -3   1   3 41756.9 1059.74  18
  -3  -1   3 41805.1 1081.79  18
   3  -1  -3 43662.4 1083.24  11
   3   1  -3 43885.4 1085.14  11
  -3  -1   3 39739.6 1037.97   4
  -3  -1   3 40293.8 1038.37   3
  -3  -1   2 10930.8 307.505   1
  -3  -1   2 10083.8 297.670   4
  -3  -1   2 10466.1 298.705   3
   3  -1  -2 11518.9 326.559  12
   3   1  -2 11423.1 325.566  12
  -3   1   2 11573.7 309.203  18
  -3  -1   2 11019.5 321.043  17
  -3   1   2 11360.9 322.361  17
  -3  -1   2 11546.7 328.017  18
   3  -1  -2 11811.7 326.611  11
   3   1  -2 11530.3 325.875  11
  -3  -1   1 6473.74 212.683  16
   3   1  -1 6407.31 207.621  12
   3  -1  -1 6477.23 208.941  12
  -3  -1   1 6542.28 190.020   1
  -3  -1   1 6523.92 197.058   4
  -3  -1   1 6259.06 195.676   3
   3  -1  -1 6666.72 209.090  11
   3   1  -1 6490.18 207.496  11
  -3  -1   1 6925.21 213.117  18
  -3  -1   1 6536.96 207.967  17
  -3   1   1 6852.83 210.543  17
  -3   1   1 6669.39 197.672  18
  -3  -1   0 32746.7 851.917  16
   3  -1   0 33803.5 830.321   2
  -3  -1   0 33585.8 824.402   1
   3  -1   0 30914.4 818.002   1
  -3  -1   0 31575.2 842.806   4
  -3  -1   0 32134.6 843.989   3
   3  -1   0 33602.9 857.104   6
   3   1   0 33680.2 850.398  12
   3  -1   0 33819.4 850.959  12
  -3  -1   0 33285.1 850.456  18
   3  -1   0 33666.9 849.758  11
   3   1   0 33690.6 849.308  11
   3  -1   1 21413.1 549.803   2
   3  -1   1 21416.7 557.029   1
  -3  -1  -1 20885.8 578.009   3
  -3  -1  -1 19971.8 575.274   4
   3  -1   1 22241.6 587.208   6
   3   1   1 21854.9 560.809   6
  -3  -1  -1 21844.2 581.705  35
  -3   1  -1 21703.8 583.114  35
   3  -1   1 22069.0 579.470  12
   3   1   1 22536.3 581.526  12
  -3  -1  -1 21260.4 578.874  16
   3  -1   1 21895.1 578.399  11
   3   1   1 22222.6 579.869  11
  -3   1  -2 131140. 3255.35  35
  -3  -1  -2 135050. 3255.13  35
  -3  -1  -2 130829. 3252.06   4
  -3  -1  -2 129008. 3251.56   3
   3   1   2 128817. 3229.10   6
   3  -1   2 133514. 3259.51   6
   3  -1   2 132065. 3235.11   1
  -3  -1  -2 130354. 3216.37   2
   3  -1   2 136533. 3252.88  12
   3   1   2 133430. 3252.08  12
  -3  -1  -2 129832. 3247.38  16
   3  -1   2 135291. 3251.87  11
   3   1   2 132854. 3251.33  11
  -3  -1  -3 166498. 4104.72  35
  -3   1  -3 163256. 4105.45  35
  -3  -1  -3 167610. 4103.63   3
  -3  -1  -3 165734. 4102.18   4
   3  -1   3 167550. 4112.64   6
   3   1   3 164782. 4080.03   6
   3  -1   3 170044. 4095.53   1
   3  -1   3 169553. 4104.05  12
   3   1   3 167883. 4103.26  12
  -3  -1  -3 161624. 4092.66  16
   3  -1   3 169814. 4103.89  11
   3   1   3 167851. 4101.96  11
   3   1   4 116748. 2927.22  12
   3  -1   4 117395. 2925.37  12
  -3  -1  -4 115822. 2913.05  16
  -3  -1  -4 121126. 2924.78   4
  -3  -1  -4 121118. 2925.59   3
   3  -1   4 115610. 2923.07  11
   3   1   4 117624. 2926.53  11
   3   1   4 114945. 2902.52   6
   3  -1   4 117747. 2933.75   6
  -3  -1  -4 118943. 2928.64  35
  -3   1  -4 115973. 2928.55  35
  -3   1  -5 5934.94 231.169  35
  -3  -1  -5 6285.68 234.248  35
   3  -1   5 6271.91 238.848   6
  -3  -1  -5 5896.33 217.914  16
  -3  -1  -5 6036.48 223.353   4
  -3  -1  -5 5725.15 220.134   3
  -3  -1  -6 2821.74 149.377  35
  -3   1  -6 2870.34 151.313  35
   3  -1   6 2868.78 154.912   6
  -3  -1  -6 2804.37 138.968  16
  -3  -1  -6 3036.66 145.888   4
  -3  -1  -6 2874.30 142.979   3
  -3  -1  -7 30113.6 830.605  16
  -3   1  -7 30247.3 856.805  35
  -3  -1  -7 30837.9 855.436  35
  -3  -1  -7 28924.6 830.277   4
  -3  -1  -7 29384.4 832.193   3
  -3   1  -8 34108.9 984.152  35
  -3  -1  -8 34421.0 981.746  35
   3  -1   8 35723.9 994.166   7
   3   1   8 35916.4 995.526   7
  -3  -1  -8 33887.8 954.187  16
  -3  -1  -8 34290.7 959.371   4
  -3  -1  -8 34057.3 959.051   3
  -3  -1  -9 15669.2 517.310  16
  -3   1  -9 15890.0 550.129  35
  -3  -1  -9 15741.8 543.550  35
   3   1   9 17578.9 568.824   7
   3  -1   9 17698.9 566.925   7
  -3   1 -10 52545.4 1512.26  35
  -3  -1 -10 51987.9 1504.01  35
   3  -1  10 58159.8 1540.24   7
   3   1  10 57257.7 1539.81   7
   3   1  11 148.708 39.3948  13
   3  -1  11 268.206 45.4736  13
  -3   1 -11 116.882 32.1123  37
  -3  -1 -11 62.4938 30.0658  37
   3  -1  11 141.433 55.1654   7
   3   1  11 154.110 57.9472   7
  -3   1 -11 133.513 50.8899  35
  -3  -1 -11 10.7059 38.5682  35
   3  -1  12 176.332 43.5143  13
   3   1  12 130.217 38.4511  13
  -3  -1 -12 337.301 48.3207  37
  -3   1 -12 182.730 38.9388  37
   3   1  12 212.471 68.9422   7
   3  -1  12 171.738 60.5302   7
  -3   1 -12 136.758 56.9884  35
  -3  -1 -13 5609.07 223.418  37
  -3   1 -13 5739.96 227.893  37
   3  -1  13 5855.86 236.729  13
   3   1  13 5847.82 237.073  13
  -3  -1 -13 5681.98 315.848  35
  -3   1 -13 5533.63 315.984  35
   3   1  13 5748.36 333.249   7
   3  -1  13 6192.54 339.991   7
   3  -1  14 12569.5 545.344   7
   3   1  14 11869.6 534.714   7
  -3   1 -14 11611.1 392.046  37
  -3  -1 -14 11856.8 389.725  37
  -3  -1 -14 11909.0 523.848  12
  -3   1 -14 11589.5 508.151  12
   3   1  14 11869.3 402.767  13
   3  -1  14 12272.0 406.333  13
  -3  -1 -14 12995.1 562.931  11
  -3   1 -14 11572.6 527.694  11
  -3  -1 -14 11451.8 503.804  35
  -3   1 -14 11622.0 513.308  35
  -3  -1 -15 2601.45 223.270  35
  -3   1 -15 3212.96 247.372  35
  -3   1 -15 3309.25 150.753   8
   3  -1  15 3252.07 174.125  13
   3   1  15 3211.22 172.569  13
  -3   1 -15 3198.22 243.979  12
  -3  -1 -15 3219.27 250.901  12
  -3   1 -15 2747.34 243.630  11
  -3  -1 -15 2984.81 263.921  11
   3  -1  15 3014.48 253.308   7
   3   1  15 3128.23 256.958   7
  -3  -1 -15 3134.73 160.558  37
  -3   1 -15 3013.70 161.197  37
  -3   1 -16 1836.26 109.650   8
  -3  -1 -16 1684.79 117.244  37
  -3   1 -16 1817.47 122.679  37
   3   1  16 1811.90 131.718  13
   3  -1  16 1759.63 128.277  13
  -3   1 -17 1135.78 86.5941   8
  -3  -1 -17 963.657 88.8719  37
  -3   1 -17 1036.08 93.5030  37
   3   1  17 1150.76 105.896  13
   3  -1  17 1149.53 106.513  13
  -3   1 -18 4438.07 187.728   8
  -3   1 -18 4355.94 201.397  37
  -3  -1 -18 4326.00 198.791  37
  -3   1 -19-5.88526 27.5135  37
  -3  -1 -19 34.2315 30.6225  37
  -3   1 -19-4.71479 28.1956   8
  -3  -1 -20 435.855 57.5933  37
  -3   1 -20 475.685 58.5757  37
  -3   1 -21 157.271 36.8927  37
  -3  -1 -21 231.082 40.7448  37
  -3   1 -21 147.613 31.1457   8
  -3  -1 -22 964.352 66.9903  37
  -3   1 -22 840.008 64.2395  37
   3  -2 -23 748.198 56.9636  37
   3   2 -23 633.788 53.2779  37
   3   2 -23 824.523 58.3970   8
  -3  -2  22 45.0574 30.0011  23
   3   2 -22 23.5717 25.6767   8
   3  -2 -22 4.22500 26.2982   8
   3   2 -22-4.02706 26.9253  37
   3  -2 -22-27.7024 26.1645  37
   3   2 -21 112.700 34.8596   8
   3  -2 -21 151.262 35.1255   8
   3   2 -21 42.8878 30.1038  37
   3  -2 -21 46.4629 30.0768  37
   3   2 -20 1009.75 80.5880   8
   3  -2 -20 1212.33 92.1044   8
   3  -2 -20 1114.84 86.7606  37
   3   2 -20 1223.61 92.4266  37
   3   2 -19 52.5367 31.0101   8
   3  -2 -19 69.7970 33.8323   8
   3   2 -19 68.8114 38.7887  37
   3  -2 -19 44.3971 34.1260  37
   3   2 -18 6455.79 244.773   8
   3  -2 -18 6217.66 250.745   8
   3  -2 -18 6409.67 251.733  37
   3   2 -18 6402.42 254.686  37
   3  -2 -17 10091.4 352.814   8
   3   2 -17 10423.8 344.044   8
   3   2 -17 10159.8 354.481  37
   3  -2 -17 10348.9 352.394  37
   3  -2 -16 6110.79 239.351  37
   3   2 -16 6240.56 244.446  37
  -3  -2  16 5796.59 386.478   1
  -3  -2  16 6392.58 242.379  24
   3   2 -16 5932.62 229.062   8
   3  -2 -16 5863.02 237.613   8
   3  -2 -16 5944.34 328.300  16
  -3   2  16 5859.73 340.373  36
   3  -2 -16 5551.15 325.704  35
   3  -2 -15 9293.47 424.074  16
  -3  -2  15 9828.90 325.580  24
  -3   2  15 9162.50 466.291   7
  -3  -2  15 9490.89 466.919   7
  -3  -2  15 9058.72 484.777   1
   3   2 -15 8926.80 442.899  12
   3  -2 -15 9511.53 461.132  12
   3   2 -15 9213.36 312.392   8
   3  -2 -15 10112.6 332.000   8
  -3   2  15 9911.90 446.691  36
   3  -2 -15 9351.89 429.539  35
   3   2 -15 7996.53 411.304  35
   3   2 -15 9421.64 327.447  37
   3  -2 -15 9564.24 323.545  37
   3   2 -15 9436.99 460.675  11
   3  -2 -15 10381.7 481.461  11
   3  -2 -14-14.4807 55.8992  12
   3  -2 -14-15.2290 52.5817  11
   3   2 -14 70.9608 54.7856  12
   3   2 -14-29.8559 63.1258  11
  -3   2  14 38.9100 42.8758  36
   3  -2 -14 33.9980 27.3856  37
   3   2 -14 30.2126 28.8325  37
   3  -2 -14 36.4892 41.9962  16
   3  -2 -14 45.8983 27.3744   8
   3  -2 -14 12.4708 41.2255  35
   3   2 -14 12.9330 36.4608  35
  -3  -2  14 53.4909 66.4956   1
  -3   2  14-46.0879 70.1690   7
  -3  -2  14-60.3396 78.1255   7
   3   2 -14 25.9379 21.9723   8
   3  -2 -13 8829.34 381.345  16
   3   2 -13 7988.97 283.623  37
   3  -2 -13 8452.87 283.801  37
  -3  -2  13 8192.33 285.626  25
   3   2 -13 8202.32 377.499  35
  -3   2  13 8674.48 384.027  36
   3  -2 -13 8123.62 372.679  35
   3   2 -13 8269.16 272.495   8
   3  -2 -13 7987.39 282.491   8
  -3   2  13 9002.48 415.409   7
  -3  -2  13 8800.52 408.308   7
  -3  -2  13 8097.38 423.536   1
   3  -2 -13 9020.48 413.968  11
   3   2 -13 8470.71 405.371  11
   3  -2 -13 8101.90 391.526  12
   3   2 -13 8147.79 389.200  12
   3  -2 -12 15933.5 592.228  12
   3   2 -12 15615.6 591.352  12
  -3  -2  12 16600.2 642.334   1
   3  -2 -12 15701.2 474.050   8
   3   2 -12 15633.0 459.385   8
  -3  -2  12 15910.8 475.269  25
   3  -2 -12 17255.0 614.621  11
   3   2 -12 17211.4 614.397  11
   3   2 -12 16183.4 579.827  35
   3  -2 -12 16762.5 578.688  35
  -3   2  12 17561.2 588.787  36
   3  -2 -12 17929.5 588.868  16
  -3   2  12 16794.5 611.888   7
  -3  -2  12 16359.6 600.191   7
   3  -2 -11 17281.8 597.478  11
   3   2 -11 17556.5 601.164  11
   3  -2 -11 15487.4 468.430   8
   3  -2 -11 16119.8 560.028  35
   3   2 -11 15858.6 563.168  35
  -3   2  11 15912.8 560.326  36
  -3  -2  11 16707.5 621.802   1
  -3   2  11 16804.3 595.943   7
  -3  -2  11 16962.0 587.799   7
   3  -2 -11 17279.1 572.264  16
   3  -2 -11 16835.1 584.795  12
   3   2 -11 16443.6 584.806  12
  -3  -2  10 10330.7 426.128   1
  -3   2  10 10338.9 405.381   7
  -3  -2  10 9425.35 386.663   7
   3  -2 -10 9196.27 385.151  12
   3   2 -10 9659.93 393.731  12
   3  -2 -10 10889.7 412.447  11
   3   2 -10 11347.8 420.263  11
   3  -2 -10 10026.1 380.506  35
   3   2 -10 9718.06 380.925  35
  -3   2  10 9527.15 376.396  36
  -3  -2   9 9035.73 374.127   1
  -3  -2   9 8461.70 340.654   7
  -3   2   9 8659.53 351.049   7
   3  -2  -9 8534.43 344.005  12
   3   2  -9 8345.83 346.501  12
   3   2  -9 9308.01 361.793  11
   3  -2  -9 9370.97 359.440  11
   3  -2  -9 8870.32 334.648  35
   3   2  -9 8865.34 340.265  35
  -3   2   9 8658.45 334.886  36
  -3  -2   8 13369.1 479.761   1
  -3   2   8 13712.1 464.795   7
  -3  -2   8 13910.3 460.537   7
   3   2  -8 13424.2 462.217  12
   3  -2  -8 13696.9 459.539  12
   3  -2  -8 14027.5 468.031  11
   3   2  -8 15140.9 481.995  11
   3  -2  -8 13496.4 448.152  35
   3   2  -8 12897.2 447.213  35
  -3   2   8 14008.9 451.831  36
  -3   2   7 17.0705 25.9907  36
  -3  -2   7-6.02554 23.2611   7
  -3   2   7 19.0697 23.7069   7
   3  -2  -7 5.60702 23.0433  35
   3   2  -7 29.1039 26.5873  35
  -3  -2   7-7.36104 29.3480   1
   3   2  -7 19.4275 25.8191  12
   3  -2  -7 39.0698 32.4517  11
   3   2  -7 27.2650 30.3836  11
   3  -2  -7-12.3819 23.8996  12
  -3   2   6 1770.32 110.924  36
   3  -2  -6 2109.77 115.774  35
   3   2  -6 1970.48 114.150  35
   3   2  -6 1875.16 116.958  12
   3  -2  -6 2085.55 118.412  12
  -3  -2   6 1796.34 121.108   1
   3   2  -6 2020.64 123.861  11
   3  -2  -6 2395.09 127.158  11
  -3  -2   6 1866.39 112.331   7
  -3   2   6 1850.03 114.813   7
  -3  -2   6 1696.64 114.653  18
   3  -2  -5 867.953 71.4878   4
   3  -2  -5 732.988 67.1230   3
   3   2  -5 820.619 67.4690  35
  -3   2   5 773.596 66.7383  36
   3  -2  -5 876.534 67.3019  35
   3   2  -5 942.908 74.1124  12
   3  -2  -5 802.674 66.7009  12
  -3  -2   5 817.496 74.4472   1
   3  -2  -5 856.079 70.1402  11
   3   2  -5 919.405 77.1175  11
  -3   2   5 670.271 63.6610   7
  -3  -2   5 807.489 67.3823   7
  -3  -2   5 745.055 71.1247  18
  -3  -2   5 798.909 65.4752  17
  -3   2   5 900.347 70.7584  17
   3  -2  -4 98820.1 2433.60   4
   3  -2  -4 97905.2 2432.68   3
  -3   2   4 92840.7 2419.87  36
   3  -2  -4 97486.8 2412.52  35
   3   2  -4 94335.4 2414.93  35
   3  -2  -4 97433.9 2415.25  11
   3   2  -4 99648.5 2422.54  11
   3  -2  -4 97026.5 2414.27  12
   3   2  -4 98091.4 2422.42  12
  -3  -2   4 90944.0 2426.41   1
  -3  -2   4 95065.5 2410.24  17
  -3  -2   4 95770.9 2429.22  18
  -3   2   4 101742. 2417.48  17
   3   2  -3 18520.5 531.024  35
   3  -2  -3 18975.5 528.924  35
   3  -2  -3 19734.4 532.771  11
   3   2  -3 19379.2 534.143  11
   3  -2  -3 21093.6 558.617   2
  -3  -2   3 18193.9 540.986   1
  -3  -2   3 19209.4 529.603  17
  -3   2   3 19645.1 530.648  17
  -3  -2   3 19530.1 546.764  18
   3  -2  -3 19153.9 531.164  12
   3   2  -3 19070.6 532.368  12
  -3  -2   2 132180. 3335.26   3
  -3  -2   2 134691. 3335.80   4
   3  -2  -2 138137. 3357.51   2
  -3  -2   2 130251. 3346.31   1
  -3  -2   2 132871. 3361.09  16
   3   2  -2 135151. 3338.90  11
   3  -2  -2 140586. 3339.51  11
   3  -2  -2 139235. 3339.58  12
   3   2  -2 134665. 3339.76  12
  -3  -2   2 136467. 3337.64  17
  -3  -2   2 137350. 3357.43  18
  -3   2   2 137533. 3337.69  17
  -3  -2   1 381.397 39.3660   3
  -3  -2   1 332.312 36.7174   4
  -3  -2   1 305.742 36.0671   1
   3  -2  -1 286.448 36.3268   2
   3  -2  -1 344.912 34.9942   1
  -3  -2   1 286.591 39.9926  16
   3  -2  -1 330.979 33.9048  12
   3   2  -1 424.478 37.8038  12
   3   2  -1 375.784 36.3689  11
   3  -2  -1 294.222 31.8744  11
   3  -2  -1 312.209 39.2280   6
  -3   2   1 264.037 32.1680  17
  -3  -2   1 268.136 32.2469  17
  -3  -2   1 318.426 38.6781  18
  -3  -2   0 7354.67 243.480   3
  -3  -2   0 7381.03 242.784   4
   3  -2   0 7230.68 236.278   2
  -3  -2   0 7545.25 244.921   2
  -3  -2   0 7436.25 235.000   1
   3  -2   0 7035.09 230.094   1
  -3  -2   0 7759.73 253.264  16
   3   2   0 7494.25 230.740  12
   3  -2   0 7570.78 229.981  12
   3  -2   0 7567.54 229.184  11
   3   2   0 7499.93 230.555  11
   3  -2   0 7614.52 247.807   6
  -3  -2   0 7451.37 240.673  18
  -3  -2  -1 8830.20 288.863   4
  -3  -2  -1 8876.40 289.411   3
   3  -2   1 8813.83 270.375  11
   3   2   1 9325.40 273.326  11
  -3  -2  -1 9146.38 292.058  16
   3   2   1 9088.51 272.733  12
   3  -2   1 9075.19 272.083  12
   3  -2   1 8683.41 277.363   1
  -3  -2  -1 9598.87 284.245   2
   3  -2   1 9307.76 275.330   2
  -3  -2  -1 8909.91 281.324  18
   3  -2   1 8955.08 290.049   6
   3  -2   2 55140.6 1386.76  11
   3   2   2 54619.2 1386.89  11
  -3  -2  -2 55468.9 1406.23  16
   3   2   2 55784.5 1388.42  12
   3  -2   2 55264.9 1387.59  12
  -3   2  -2 54011.6 1389.73  35
  -3  -2  -2 55445.0 1390.98  35
  -3  -2  -2 54780.1 1410.06   4
  -3  -2  -2 54404.2 1410.39   3
   3  -2   2 54784.0 1411.41   6
   3  -2   2 51640.4 1393.28   1
  -3  -2  -2 54742.9 1387.35   2
   3  -2   3 17963.6 506.688  11
   3   2   3 18385.5 507.027  11
  -3  -2  -3 18013.5 506.581  35
  -3   2  -3 17628.7 507.241  35
   3   2   3 17746.5 505.890  12
   3  -2   3 17595.1 505.634  12
  -3  -2  -3 18037.3 518.016  16
   3  -2   3 17087.7 511.386   1
  -3  -2  -3 17895.4 527.791   4
  -3  -2  -3 17999.3 528.544   3
   3  -2   3 18257.7 529.521   6
  -3  -2  -4 9067.02 305.097  16
   3  -2   4 8769.78 304.116   1
   3  -2   4 9506.08 321.356   6
  -3  -2  -4 8895.44 312.133   4
  -3  -2  -4 9188.54 315.500   3
  -3  -2  -4 8969.88 296.718  35
  -3   2  -4 8509.28 295.687  35
  -3  -2  -5 9707.00 327.701  16
   3  -2   5 8689.90 324.657   1
   3  -2   5 9518.48 339.535   6
  -3  -2  -5 9518.31 333.799   4
  -3  -2  -5 9653.58 335.731   3
   3   2   5 9202.63 307.346  36
  -3  -2  -5 9871.69 323.301  35
  -3   2  -5 9270.59 320.763  35
  -3  -2  -6 3485.11 173.725  16
   3  -2   6 3660.28 186.903   1
   3  -2   6 3439.27 185.699   6
  -3  -2  -6 3835.42 187.892   3
  -3  -2  -6 3901.33 187.364   4
  -3  -2  -6 3773.31 177.551  35
  -3   2  -6 3549.82 175.759  35
   3   2   6 3457.07 164.130  36
   3   2   7 413.130 59.5775  36
  -3  -2  -7 436.615 62.4074  16
  -3  -2  -7 409.721 61.7921  35
  -3   2  -7 446.507 62.3211  35
   3  -2   7 450.558 69.6108   1
  -3  -2  -7 473.513 69.0327   3
   3  -2   7 374.447 68.2226   6
  -3  -2  -7 527.371 69.6783   4
  -3  -2  -8 2017.65 136.623  16
   3  -2   8 2109.77 145.544   7
   3   2   8 1960.20 142.677   7
   3  -2   8 2167.72 159.117   1
   3   2   8 2184.19 139.589  36
  -3   2  -8 2151.57 145.741  35
  -3  -2  -8 1963.38 138.778  35
  -3  -2  -8 2241.60 147.075   3
  -3  -2  -8 2185.48 145.465   4
  -3  -2  -9 17415.7 580.617  16
  -3  -2  -9 17648.4 590.951  35
  -3   2  -9 17950.4 597.677  35
   3   2   9 18603.2 610.247   7
   3  -2   9 18906.4 608.477   7
  -3  -2  -9 18682.9 598.670   3
  -3  -2  -9 17755.8 591.426   4
   3  -2   9 17761.8 627.120   1
   3  -2  10 321.278 46.4362  13
   3  -2  10 363.338 79.5581   1
   3  -2  10 234.661 42.9413   9
  -3  -2 -10 423.988 69.2226  16
   3   2  10 329.811 69.9914   7
   3  -2  10 472.454 81.4484   7
  -3  -2 -10 290.957 64.6154  35
  -3   2 -10 463.762 76.9423  35
  -3   2 -11 25754.9 733.308  37
  -3  -2 -11 26822.2 731.720  37
   3  -2  11 26636.6 742.646  13
   3   2  11 26705.3 741.851  13
   3  -2  11 25735.6 743.785   9
  -3  -2 -11 26813.5 830.110  16
   3   2  11 28578.2 882.179   7
   3  -2  11 29569.2 886.885   7
  -3  -2 -11 28161.5 857.352  35
  -3   2 -11 27539.8 859.087  35
   3  -2  12 32.0789 32.0096   9
  -3   2 -12 12.4363 52.6108  35
  -3  -2 -12 11.8658 45.8301  35
  -3  -2 -12 146.727 47.8935  16
  -3  -2 -12 68.8314 32.0518  37
  -3   2 -12 67.3059 31.0914  37
   3  -2  12 109.369 33.8812  23
   3   2  12 53.4685 44.2140   7
   3  -2  12 66.5792 51.4247   7
   3   2  12 83.9756 35.5124  13
   3  -2  12 68.0811 31.3556  13
   3   2  13 14.7589 46.5774   7
   3  -2  13 205.982 68.8231   7
   3  -2  13 121.221 41.9515  13
   3   2  13 190.755 44.6898  13
   3  -2  13 153.699 40.5993  23
  -3  -2 -13 104.989 31.2078  37
  -3   2 -13 141.649 38.1402  37
  -3   2 -13-14.3413 47.4665  11
  -3  -2 -13-31.2815 51.7571  11
  -3   2 -13 135.924 57.5259  35
  -3  -2 -13 116.534 53.2629  35
  -3  -2 -14 15084.0 607.427  35
  -3   2 -14 15481.1 622.374  35
  -3   2 -14 14585.5 608.146  12
  -3  -2 -14 17810.9 663.972  12
   3  -2  14 16713.0 656.065   7
   3   2  14 16593.6 658.878   7
   3  -2  14 16110.4 492.496  23
  -3  -2 -14 15733.5 489.170  37
  -3   2 -14 15488.7 493.054  37
  -3   2 -14 15560.7 635.844  11
  -3  -2 -14 18129.3 681.893  11
   3  -2  14 16264.0 509.926  13
   3   2  14 16897.3 511.992  13
  -3   2 -15 297.314 50.8825  37
  -3  -2 -15 408.639 57.0962  37
   3  -2  15 273.611 58.5008  13
   3   2  15 307.036 58.8887  13
  -3  -2 -16 41.0505 30.4170  37
  -3   2 -16 104.203 39.1542  37
  -3   2 -16 101.701 35.8765   8
   3  -2  16 61.9875 42.3500  13
   3   2  16 41.3282 42.9061  13
  -3   2 -17 233.767 44.6777   8
  -3   2 -17 122.261 44.1703  37
  -3  -2 -17 211.126 45.8783  37
  -3   2 -18 54.5276 31.6668   8
  -3  -2 -18 73.6316 36.1746  37
  -3   2 -18 47.1166 35.2487  37
  -3   2 -19 1219.32 92.3983  37
  -3  -2 -19 1132.61 88.7378  37
  -3   2 -19 1279.27 86.8921   8
  -3  -2 -20 637.781 62.6343  37
  -3   2 -20 690.465 65.7092  37
  -3   2 -20 649.782 59.5431   8
  -3   2 -21-3.99398 27.8658  37
  -3  -2 -21 7.69838 25.4486  37
  -3   2 -21 6.99370 20.6196   8
  -3  -2 -22 1991.33 93.2170  37
  -3   2 -22 1869.45 88.6272   8
   3   3 -23 265.500 31.9407   8
  -3  -3  23 240.411 33.8959  23
   3   3 -22 426.285 44.4239   8
  -3  -3  22 434.491 51.0283  23
   3   3 -21 495.826 51.7830   8
   3   3 -20 4041.76 169.402   8
   3   3 -19 123.945 36.2530   8
   3  -3 -19 65.7872 32.4020   8
  -3  -3  19 91.5149 36.0605  24
   3   3 -18 49.2369 32.2145   8
  -3  -3  18 69.2691 39.0496  24
   3  -3 -18 68.8588 33.8684   8
  -3  -3  17 95963.8 2337.69  24
   3  -3 -17 90802.0 2329.82   8
   3   3 -17 88530.2 2307.68   8
  -3  -3  16 1680.39 114.202  24
  -3  -3  16 1562.05 109.646  22
   3   3 -16 1497.16 97.9043   8
   3  -3 -16 1684.16 111.047   8
  -3   3  15 4044.18 271.876  36
  -3  -3  15 3927.05 308.000   1
  -3  -3  15 4391.05 191.987  24
   3  -3 -15 3824.42 257.760  16
   3   3 -15 3973.88 169.779   8
   3  -3 -15 4238.66 188.792   8
  -3   3  14 16103.2 599.830  36
  -3  -3  14 14905.8 648.650   1
  -3  -3  14 15433.3 468.437  24
   3  -3 -14 15032.9 576.737  16
   3  -3 -14 14070.7 457.077   8
  -3   3  13 2141.61 177.868  36
  -3  -3  13 2184.45 124.395  25
   3  -3 -13 2186.35 186.507   2
  -3  -3  13 2041.82 202.730   1
   3  -3 -13 1918.60 166.878  16
   3  -3 -13 2064.67 117.145   8
  -3  -3  12 3.72908 22.3026  14
  -3  -3  12 7.39843 25.2786  15
  -3  -3  12 48.0889 33.2084  25
   3  -3 -12-10.6432 39.6929  16
   3  -3 -12 24.7319 38.9767   2
  -3  -3  12 15.4432 48.6755   1
  -3   3  12 77.9486 47.0892  36
   3  -3 -12 13.4979 24.1514   8
   3  -3 -11 2463.72 119.030   8
  -3  -3  11 2308.34 112.282  14
  -3  -3  11 2393.10 123.835  25
  -3  -3  11 2306.28 112.267  15
   3  -3 -11 2522.51 173.839  16
   3  -3 -11 2825.63 194.945   2
  -3  -3  11 2365.05 198.717   1
  -3   3  11 2517.53 175.687  36
  -3  -3  10 14312.9 412.523  14
  -3  -3  10 13682.4 418.195  25
  -3   3  10 14147.2 501.566  36
   3  -3 -10 14878.8 501.948  16
   3  -3 -10 14308.1 525.959   2
  -3  -3  10 13798.0 542.639   1
  -3  -3  10 14375.2 411.375  15
  -3   3   9 5194.32 248.949  36
   3  -3  -9 5798.83 277.725   2
  -3  -3   9 5257.68 277.652   1
   3  -3  -9 5345.83 246.242  16
  -3   3   8 2210.30 143.269  36
   3  -3  -8 2104.43 137.078  16
   3  -3  -8 2287.66 159.029   2
  -3  -3   8 2402.66 166.687   1
  -3   3   7 150.550 41.8846  36
   3  -3  -7 121.987 44.4999   2
  -3  -3   7 111.819 46.2671   1
   3  -3  -7 117.954 36.7320  16
  -3   3   6 5605.46 235.996  36
   3  -3  -6 6431.35 237.471  16
   3  -3  -6 6805.27 270.198   2
  -3  -3   6 5697.42 258.371   1
   3  -3  -6 5738.01 247.168   4
   3  -3  -6 5507.61 243.381   3
  -3   3   5 3078.56 157.669  36
   3  -3  -5 3683.46 156.056  16
  -3  -3   5 3256.59 166.585  18
  -3  -3   5 3331.70 176.774   1
   3  -3  -5 3589.63 178.894   2
   3  -3  -5 3338.55 171.833   4
   3  -3  -5 3232.52 169.063   3
  -3   3   4 69049.2 1788.35  36
   3  -3  -4 72448.6 1814.01   2
  -3  -3   4 66979.0 1811.21   1
  -3  -3   4 72634.4 1799.03  18
   3  -3  -4 69234.9 1812.02   3
   3  -3  -4 67884.5 1809.31   4
  -3  -3   3 88202.1 2188.27  18
   3  -3  -3 84788.9 2198.54   2
  -3  -3   3 84396.8 2195.81   1
   3  -3  -3 87512.4 2176.03   6
   3  -3  -2 20867.5 589.234   6
  -3  -3   2 20673.1 593.035   3
  -3  -3   2 20732.6 592.242   4
  -3  -3   2 20983.0 603.141  16
  -3  -3   2 20994.6 602.780   1
   3  -3  -2 20360.7 603.355   2
  -3  -3   2 21673.9 594.841  18
   3  -3  -1 2637.99 126.016   6
  -3  -3   1 2734.71 134.042   3
  -3  -3   1 2412.21 127.199   4
  -3  -3   1 2516.19 131.369  16
   3  -3  -1 2257.50 124.928   2
  -3  -3   1 2500.15 135.854   2
   3  -3  -1 2700.39 126.554   1
  -3  -3   1 2304.53 123.527   1
  -3  -3   1 2763.40 125.783  18
   3  -3   0 338.357 45.5789   6
  -3  -3   0 283.503 45.3377   4
  -3  -3   0 282.616 44.4232  16
  -3  -3   0 230.959 43.0084   2
   3  -3   0 246.409 40.6765   2
  -3  -3   0 341.469 48.1129   3
  -3  -3   0 238.243 38.7789   1
   3  -3   0 286.735 40.8406   1
  -3  -3   0 264.464 37.5697  18
   3  -3   1 29523.1 813.324   6
  -3  -3  -1 29426.2 828.786   4
  -3  -3  -1 28725.2 827.087   3
  -3  -3  -1 29625.5 821.535  16
   3  -3   1 28916.7 813.430   1
  -3  -3  -1 32336.2 820.571   1
  -3  -3  -1 29269.3 819.895   2
   3  -3   1 30472.8 813.232   2
  -3  -3  -1 29701.4 796.564  18
  -3  -3  -2 26.6211 24.3602  16
  -3  -3  -2 452.124 57.6488   4
  -3  -3  -2 19.7953 22.6488   2
  -3  -3  -2 327.662 49.8920   3
   3  -3   2 36.9660 23.5823   1
   3  -3   2 60.2944 26.9929   2
   3  -3   2 25.9622 24.8611   6
  -3  -3  -3 334.813 50.6406  16
  -3  -3  -3 374.861 57.3723   4
  -3  -3  -3 279.352 44.6918   2
  -3  -3  -3 377.654 57.4122   3
   3  -3   3 330.905 51.4502   1
   3  -3   3 417.654 56.3727   6
  -3  -3  -4 20943.2 617.006  16
  -3  -3  -4 21263.1 638.056   3
  -3  -3  -4 20435.6 632.496   4
   3  -3   4 19010.7 610.371   1
   3  -3   4 21456.1 627.540   6
  -3  -3  -5 23266.2 677.766  16
  -3  -3  -5 23236.5 700.053   3
  -3  -3  -5 23528.0 700.602   4
   3  -3   5 21311.1 675.184   1
   3  -3   5 21805.2 684.207   6
  -3  -3  -6 1042.41 98.4128  16
  -3  -3  -6 957.011 101.081   3
  -3  -3  -6 1164.94 110.814   4
   3  -3   6 941.969 96.3866   1
   3  -3   6 1078.57 105.465   6
  -3  -3  -7 1770.32 131.985  16
   3  -3   7 1474.98 128.625   1
  -3  -3  -7 1409.69 127.426   3
  -3  -3  -7 1492.68 130.925   4
  -3  -3  -8 83944.0 2230.54  16
   3  -3   8 82097.4 2257.20   1
  -3  -3  -8 86672.3 2255.65   4
  -3  -3  -8 86930.6 2256.72   3
  -3  -3  -9 85935.3 2219.99   4
  -3  -3  -9 83757.2 2215.84   3
  -3  -3  -9 85920.4 2200.25  16
   3  -3   9 79796.6 2090.28   9
   3  -3   9 80938.7 2074.06  22
   3  -3   9 84380.3 2085.02  23
   3  -3   9 81437.3 2232.38   1
  -3  -3 -10 5435.85 278.881  16
   3  -3  10 5395.39 199.080  22
   3  -3  10 5367.17 205.614  23
   3  -3  10 4662.31 203.449   9
  -3  -3 -11 60775.8 1680.17  16
   3  -3  11 61257.5 1549.19  22
   3  -3  11 61338.7 1558.36  23
   3  -3  11 57374.2 1564.98   9
  -3  -3 -12 3803.20 244.120  16
   3  -3  12 4259.40 187.296  23
   3  -3  12 4147.64 192.071   9
  -3  -3 -13 22969.8 792.162  16
   3  -3  13 22185.6 682.140   9
   3  -3  13 24623.6 681.614  23
  -3  -3 -14 7799.34 379.283  16
  -3  -3 -14 7084.62 265.424  27
   3  -3  14 7874.15 287.430  23
   3  -3  14 7067.84 288.198   9
   3  -3  15 13926.8 444.079  23
   3  -3  15 13203.9 449.367   9
  -3   3 -16 20.2642 28.5653   8
   3  -3  16 6.10681 33.8908  23
  -3   3 -17 4589.94 191.319   8
   3  -3  17 4420.90 199.932  23
  -3   3 -18 14447.4 430.201   8
   3  -3  18 13389.3 435.934  23
  -3   3 -19 7876.02 268.558   8
  -3   3 -20 1349.00 83.8900   8
  -3   3 -21 105.324 26.1623   8
   3  -4 -22 1709.86 83.4291  27
  -3  -4  22 1640.30 89.7054  23
  -3  -4  21 658.663 62.4350  23
  -3  -4  20 3442.67 160.984  23
  -3  -4  19 1098.28 88.1025  24
  -3  -4  18 4857.39 203.332  22
  -3  -4  18 4427.81 202.007  24
  -3  -4  17 3383.36 168.854  22
  -3  -4  17 3409.44 171.752  24
  -3  -4  16 12780.0 421.527  22
  -3  -4  16 12940.1 424.386  24
  -3  -4  15 15542.3 493.657  24
  -3  -4  15 15916.7 494.399  22
   3  -4 -14 1705.62 164.997  16
  -3  -4  14 1826.44 106.073  15
  -3  -4  14 1797.43 106.934  14
  -3  -4  14 2103.97 127.247  24
  -3   4  14 1772.49 175.963  36
  -3  -4  14 1846.83 207.178   1
   3  -4 -13 11813.7 484.098  16
  -3  -4  13 11959.5 368.309  15
  -3  -4  13 11925.4 369.069  14
  -3  -4  13 11333.2 383.705  24
  -3   4  13 12116.7 498.465  36
   3  -4 -13 10557.2 491.875   2
  -3  -4  13 11874.9 554.727   1
   3  -4 -12 1008.22 120.175  16
  -3  -4  12 994.508 77.0681  15
  -3  -4  12 1129.51 80.4942  14
  -3  -4  12 1045.44 85.4223  24
  -3  -4  12 1034.63 87.5211  25
  -3   4  12 1046.84 122.486  36
  -3  -4  12 968.462 139.477   1
   3  -4 -12 907.262 123.538   2
   3  -4 -11 977.873 113.395  16
  -3  -4  11 1070.93 76.8015  15
  -3  -4  11 1052.95 77.4356  14
  -3  -4  11 960.006 81.2745  25
  -3   4  11 1000.78 116.849  36
  -3  -4  11 850.723 128.863   1
   3  -4 -11 726.971 109.277   2
   3  -4 -10 2760.29 179.550  16
  -3  -4  10 2745.13 130.568  14
  -3  -4  10 2816.38 130.767  15
  -3  -4  10 2647.81 133.889  25
  -3   4  10 2600.76 181.246  36
   3  -4 -10 2349.78 188.648   2
  -3  -4  10 2735.96 215.140   1
   3  -4  -9 954.500 100.304  16
  -3  -4   9 957.602 73.4470  14
  -3  -4   9 962.813 74.6647  25
   3  -4  -9 1059.42 70.5498  20
   3  -4  -9 1157.48 124.100   2
  -3  -4   9 977.217 121.453   1
  -3  -4   9 866.345 69.7160  15
  -3   4   9 1091.99 110.648  36
   3  -4  -8 23141.3 785.502   2
  -3  -4   8 24372.4 806.536   1
   3  -4  -8 25737.4 754.150  16
  -3   4   8 25880.1 764.156  36
  -3   4   7 13106.5 444.541  36
   3  -4  -7 13056.5 476.686   2
  -3  -4   7 12683.9 481.938   1
   3  -4  -7 12557.1 463.369   4
   3  -4  -7 11885.5 456.681   3
  -3   4   6 8500.99 322.592  36
   3  -4  -6 9140.96 358.446   2
  -3  -4   6 8319.25 354.321   1
   3  -4  -6 8348.09 346.788   4
   3  -4  -6 7971.86 341.215   3
  -3   4   5 213583. 5350.15  36
   3  -4  -5 224080. 5395.57   2
  -3  -4   5 218705. 5398.06   1
   3  -4  -5 209523. 5387.21   4
   3  -4  -5 214549. 5391.12   3
  -3   4   4 3417.16 169.571  36
   3  -4  -4 2876.86 175.394   2
  -3  -4   4 3123.01 182.486   1
   3  -4  -4 3295.57 189.973   4
   3  -4  -4 2953.19 181.350   3
  -3   4   3 118291. 2925.80  36
   3  -4  -3 117438. 2956.59   2
  -3  -4   3 111624. 2948.12   1
   3  -4  -2 142401. 3468.50   2
  -3  -4   2 132930. 3451.06   1
  -3  -4   2 136947. 3444.22  16
  -3  -4   1 20941.2 627.770   2
   3  -4  -1 20385.7 604.263   1
  -3  -4   1 19894.9 606.342   1
   3  -4  -1 20235.8 614.960   2
  -3  -4   1 19774.1 610.924   3
  -3  -4   1 20365.4 614.195   4
  -3  -4   1 18901.6 596.446  16
  -3  -4   0 54232.7 1436.30   2
  -3  -4   0 53200.9 1416.33   1
   3  -4   0 53868.9 1419.61   1
   3  -4   0 52969.2 1422.87   2
  -3  -4   0 52666.8 1431.41   3
  -3  -4   0 53586.8 1432.27   4
  -3  -4   0 52746.4 1415.24  16
  -3  -4  -1 850.516 86.4817   2
   3  -4   1 938.370 87.7262   2
   3  -4   1 1010.24 92.1738   1
  -3  -4  -1 761.036 87.5929   3
  -3  -4  -1 933.346 93.6047   4
  -3  -4  -1 1168.28 96.0563  16
  -3  -4  -2 388.267 65.1874   4
   3  -4   2 371.585 55.5351   6
   3  -4   2 354.552 59.4651   1
   3  -4   2 463.240 62.5934   2
  -3  -4  -2 302.086 55.0561   2
  -3  -4  -2 489.763 72.4730   3
  -3  -4  -2 436.123 63.3287  16
  -3  -4  -3 444.040 75.6047   4
   3  -4   3 527.529 67.7833   6
  -3  -4  -3 525.625 68.5884   2
  -3  -4  -3 649.384 82.9188   3
   3  -4   3 353.406 62.8863   1
  -3  -4  -3 546.916 70.5636  16
  -3  -4  -4 596.358 85.0710   4
   3  -4   4 423.407 66.8769   6
  -3  -4  -4 372.102 69.4144   3
   3  -4   4 421.435 68.7650   1
  -3  -4  -4 470.092 69.5393  16
  -3  -4  -5 7825.23 341.784   3
  -3  -4  -5 7722.84 337.954   4
   3  -4   5 7177.12 309.458   6
   3  -4   5 6731.79 307.935   1
  -3  -4  -5 6909.43 300.477  16
  -3  -4  -6 3259.81 213.674   3
  -3  -4  -6 3443.30 215.597   4
  -3  -4  -6 3365.17 196.686  16
   3  -4   6 3021.55 195.475   1
   3  -4   6 3122.46 195.746   6
   3  -4   7 800.272 102.088   1
  -3  -4  -7 820.461 107.802   4
  -3  -4  -7 886.000 112.999   3
  -3  -4  -7 1022.19 110.609  16
   3  -4   7 821.420 67.4725  23
   3  -4   7 938.985 69.0928  22
   3  -4   7 860.362 73.5802   9
  -3  -4  -7 803.672 63.2259  19
  -3  -4  -8 5359.70 297.995   3
  -3  -4  -8 5788.77 304.242   4
  -3  -4  -8 5472.26 198.433  19
   3  -4   8 4876.45 208.656   9
   3  -4   8 5540.69 204.253  22
   3  -4   8 5330.56 206.960  23
  -3  -4  -8 5694.31 285.453  16
  -3  -4  -9 531.156 95.1856   3
  -3  -4  -9 684.252 105.525   4
  -3  -4  -9 415.106 82.0416  16
  -3  -4  -9 384.212 49.6646  19
   3  -4   9 410.591 57.8122   9
   3  -4   9 758.915 66.2063  22
   3  -4   9 373.250 52.5587  23
  -3  -4 -10 1016.51 129.844   4
   3  -4  10 977.089 82.2799  23
  -3  -4 -10 1125.68 127.908  16
  -3  -4 -10 790.156 115.505   3
  -3  -4 -10 979.177 74.6624  19
   3  -4  10 971.590 88.5333   9
   3  -4  11 811.407 83.5452   9
  -3  -4 -11 987.926 125.594  16
   3  -4  11 858.765 81.2535  23
   3  -4  12 12.0399 31.1778  23
  -3  -4 -12 10.2649 27.0693  27
   3  -4  12 20.1700 39.0744   9
  -3  -4 -12-13.9003 41.5637  16
   3  -4  13 2695.52 159.274   9
  -3  -4 -13 2563.65 139.406  27
  -3  -4 -13 2697.40 216.576  16
   3  -4  13 2675.53 151.792  23
   3  -4  14 23444.8 711.675   9
  -3  -4 -14 23429.0 679.579  27
   3  -4  14 24308.1 701.447  23
  -3  -4 -15 10648.0 356.122  27
   3  -4  15 10508.4 371.101  23
   3  -4  16 2317.87 141.042  23
  -3   4 -16 2518.33 128.946   8
  -3  -4 -16 2165.45 126.510  27
   3  -4  17 129.839 41.4225  30
  -3  -4 -17 206.086 42.4545  27
  -3   4 -17 232.195 43.1599   8
   3  -4  17 182.719 49.3578  23
  -3   4 -18-8.63579 25.4608   8
   3  -4  18 10.6563 30.5071  23
   3  -4  19 4351.90 183.461  23
  -3   4 -19 4660.74 176.294   8
   3  -4  20 391.409 47.6325  23
  -3   4 -20 441.006 45.1484   8
  -3   4 -21 1789.86 84.3152   8
  -3  -5  21 31.7773 23.6159  23
   3  -5 -21 22.0510 21.0717  27
  -3  -5  20 320.251 46.2898  23
  -3  -5  19 502.530 59.8493  23
  -3  -5  19 522.667 59.9414  22
  -3  -5  18 12384.1 388.026  22
  -3  -5  18 11811.1 386.066  24
  -3  -5  18 11097.1 378.958  23
   3  -5 -18 11829.5 370.932  19
  -3  -5  17 236.329 53.5790  24
  -3  -5  17 204.092 48.5583  22
   3  -5 -17 211.862 44.1393  19
  -3  -5  16 22886.9 670.177  22
  -3  -5  16 22832.9 669.069  24
   3  -5 -16 22456.2 653.515  19
  -3  -5  15 681.525 81.0133  22
  -3  -5  15 543.850 69.7198  24
  -3  -5  15 577.130 63.8838  15
  -3  -5  15 541.417 63.2705  14
  -3  -5  14 9783.89 341.771  24
  -3  -5  14 9451.68 341.378  22
  -3  -5  14 9648.76 323.469  15
  -3  -5  14 9706.22 324.569  14
   3  -5 -13 145.074 66.5460   2
  -3  -5  13 117.796 78.5286   1
  -3  -5  13 277.372 51.4070  14
  -3  -5  13 345.574 55.5007  15
  -3  -5  13 360.792 58.7602  22
  -3  -5  13 240.277 50.6466  24
   3  -5 -12 62.4921 56.1459   2
  -3  -5  12-18.4465 52.0046   1
  -3  -5  12 50.1435 39.2694  24
  -3  -5  12 5.05674 31.4787  14
  -3  -5  12 30.1213 33.5690  15
  -3  -5  11 13242.7 409.021  15
   3  -5 -11 12051.5 535.737   2
  -3  -5  11 11601.1 555.163   1
  -3  -5  11 13395.1 410.326  14
  -3  -5  11 12430.1 409.521  24
  -3  -5  11 13787.4 425.486  25
  -3  -5  10 7739.95 272.014  24
  -3  -5  10 7699.02 277.974  25
   3  -5 -10 7269.50 379.036   2
  -3  -5  10 7173.78 391.089   1
  -3  -5  10 7602.06 270.700  15
   3  -5 -10 7474.95 261.871  32
  -3  -5  10 7737.00 273.198  14
  -3  -5   9 256.052 48.1395  25
   3  -5  -9 286.006 42.8630  32
   3  -5  -9 282.379 43.7675  20
   3  -5  -9 204.290 66.8393   2
  -3  -5   9 191.398 70.6958   1
   3  -5  -9 313.688 38.1824  30
   3  -5  -9 293.469 37.7381  31
  -3  -5   9 312.974 49.2908  15
  -3  -5   9 249.373 46.9084  14
  -3  -5   8 4322.93 175.816  15
   3  -5  -8 4236.83 157.181  30
   3  -5  -8 4259.47 157.503  31
   3  -5  -8 4246.76 167.435  20
   3  -5  -8 4025.01 256.172   2
  -3  -5   8 4036.23 262.816   1
  -3  -5   8 3948.94 171.052  14
   3  -5  -8 3806.79 163.907  32
  -3  -5   7 7826.63 269.599  15
   3  -5  -7 8377.53 256.506  30
   3  -5  -7 7760.10 369.750   2
  -3  -5   7 8029.66 380.765   1
   3  -5  -7 7768.67 369.926   3
   3  -5  -7 8281.43 379.044   4
   3  -5  -7 7966.44 262.157  20
   3  -5  -7 7506.81 261.217  32
  -3  -5   7 7306.26 271.121  34
  -3  -5   7 8137.30 272.704  14
   3  -5  -7 8487.74 256.964  31
   3  -5  -6 520.866 46.3662  30
   3  -5  -6 555.046 91.2134   3
  -3  -5   6 573.600 93.8046   1
   3  -5  -6 550.070 92.1698   2
   3  -5  -6 378.481 77.3460   4
   3  -5  -6 536.308 50.2662  20
   3  -5  -6 525.981 52.2932  32
  -3  -5   6 453.740 52.4284  15
  -3  -5   6 444.765 52.3210  14
   3  -5  -6 477.393 44.9708  31
  -3  -5   6 552.165 60.0036  34
   3  -5  -5 91.7065 48.5254   4
  -3  -5   5 66.1900 42.6426   1
   3  -5  -5 103.031 49.7854   3
   3  -5  -5 119.356 51.9134   2
   3  -5  -4 1551.93 137.771   2
  -3  -5   4 1358.67 129.110   1
  -3  -5   3 3105.29 194.515   1
   3  -5  -3 3462.02 208.264   2
  -3  -5   2 6145.66 269.357  16
  -3  -5   2 6230.21 286.572   1
   3  -5  -2 6291.87 293.423   2
  -3  -5   1 19030.3 622.588  16
   3  -5  -1 21241.7 650.246   1
  -3  -5   1 19660.9 657.845   2
  -3  -5   1 20374.0 642.874   1
   3  -5  -1 19840.9 651.753   2
  -3  -5   0 19262.6 635.645   3
  -3  -5   0 19213.8 633.721   4
  -3  -5   0 19603.5 617.604  16
  -3  -5   0 19767.8 627.295   1
  -3  -5   0 19902.6 645.243   2
   3  -5   0 19966.4 631.140   1
   3  -5   0 17863.3 623.674   2
  -3  -5  -1 6818.77 315.178   3
  -3  -5  -1 6682.64 311.457   4
  -3  -5  -1 7045.19 296.532  16
  -3  -5  -1 7188.06 316.439   2
   3  -5   1 6906.76 305.374   2
   3  -5   1 6818.48 302.878   1
  -3  -5  -2 15711.8 569.468   4
  -3  -5  -2 16952.8 584.270   3
  -3  -5  -2 16439.6 550.547  16
   3  -5   2 16713.6 557.330   2
  -3  -5  -2 16838.4 568.989   2
   3  -5   2 15280.4 551.186   1
  -3  -5  -3 12993.3 498.902   3
  -3  -5  -3 13034.7 497.595   4
   3  -5   3 12599.6 476.187   1
  -3  -5  -3 13221.5 481.688   2
  -3  -5  -3 12666.3 466.162  16
   3  -5   4 7893.44 268.843  31
  -3  -5  -4 7940.59 263.429  19
   3  -5   4 7839.03 271.741  14
   3  -5   4 8181.21 271.122  30
   3  -5   4 7904.48 351.892   1
  -3  -5  -4 8480.52 350.754  16
   3  -5   4 7821.40 271.923  15
  -3  -5  -4 8416.31 378.008   4
  -3  -5  -4 8408.42 379.005   3
  -3  -5  -5 1078.13 75.5578  19
  -3  -5  -5 947.298 109.112  16
   3  -5   5 851.145 74.4268  15
   3  -5   5 888.860 110.535   1
  -3  -5  -5 878.760 117.643   3
   3  -5   5 1042.20 76.9443  31
  -3  -5  -5 1140.22 68.9780  33
  -3  -5  -5 883.303 66.7731  32
  -3  -5  -5 904.494 67.7865  27
  -3  -5  -5 1065.65 68.1850  29
   3  -5   5 1006.11 79.1867  14
   3  -5   5 1012.79 75.6111  30
  -3  -5  -5 1013.18 124.901   4
  -3  -5  -6 563.044 57.4036  19
   3  -5   6 534.532 60.5301  15
  -3  -5  -6 644.982 92.2966  16
  -3  -5  -6 689.998 108.391   3
   3  -5   6 692.866 101.359   1
   3  -5   6 607.032 63.4590   9
   3  -5   6 648.870 61.5254  23
   3  -5   6 609.566 60.9454  31
  -3  -5  -6 600.671 58.2772  27
   3  -5   6 599.132 63.7034  14
   3  -5   6 561.283 60.0588  30
  -3  -5  -6 561.515 100.419   4
   3  -5   7 2106.99 119.103  30
   3  -5   7 2269.24 124.523  14
   3  -5   7 2085.97 123.723   9
   3  -5   7 2237.20 122.321  31
  -3  -5  -7 2206.53 116.773  27
   3  -5   7 2134.29 118.860  23
   3  -5   7 1976.78 118.554  15
  -3  -5  -7 2182.84 178.075  16
  -3  -5  -7 2175.72 115.778  19
  -3  -5  -7 2143.28 192.563   4
  -3  -5  -7 2305.53 199.833   3
   3  -5   8 62319.5 1641.56  30
   3  -5   8 63601.1 1642.08  14
   3  -5   8 61669.3 1649.43   9
   3  -5   8 62581.8 1643.31  31
  -3  -5  -8 64489.9 1633.45  27
   3  -5   8 64404.6 1641.71  23
   3  -5   8 63973.7 1641.81  15
  -3  -5  -8 63264.8 1782.86  16
  -3  -5  -8 63380.3 1629.62  19
  -3  -5  -8 65455.7 1841.92   3
  -3  -5  -8 65475.1 1840.61   4
   3  -5   9 8574.73 310.928  30
   3  -5   9 8594.99 307.611  14
   3  -5   9 8222.13 316.126   9
   3  -5   9 8570.01 310.660  31
  -3  -5  -9 9012.49 304.569  27
  -3  -5  -9 8838.14 300.116  19
   3  -5   9 8644.84 307.156  15
  -3  -5  -9 9329.03 420.867  16
   3  -5   9 8988.99 311.868  23
  -3  -5  -9 8538.09 434.789   3
  -3  -5  -9 8992.23 440.687   4
   3  -5  10 881.614 84.1479  30
  -3  -5 -10 1014.87 141.687   3
   3  -5  10 779.709 78.8653  31
   3  -5  10 772.447 86.4323   9
  -3  -5 -10 731.768 69.7048  19
  -3  -5 -10 696.172 114.944  16
  -3  -5 -10 856.108 77.5259  27
   3  -5  10 824.161 80.7777  23
  -3  -5 -10 811.866 128.907   4
   3  -5  11 12573.6 427.044  30
   3  -5  11 12892.7 429.679  31
   3  -5  11 13399.9 431.074  23
  -3  -5 -11 12827.8 547.369  16
   3  -5  11 12940.1 438.268   9
  -3  -5 -11 12791.2 408.642  19
  -3  -5 -11 12887.2 415.286  27
   3  -5  12 24266.5 719.405  31
   3  -5  12 24278.5 718.959  30
   3  -5  12 24489.8 717.415  23
  -3  -5 -12 24140.7 692.561  19
  -3  -5 -12 24891.8 703.826  27
  -3  -5 -13 5.75471 34.8988  27
   3  -5  13 20.1748 34.8382  31
   3  -5  13 46.2214 40.0408  23
   3  -5  13 80.4725 41.7492  30
  -3  -5 -14 757.231 75.4576  27
   3  -5  14 773.985 83.6337  31
   3  -5  14 790.017 84.2773  23
   3  -5  14 573.914 75.5212  30
  -3  -5 -15 340.290 55.2772  27
   3  -5  15 435.085 66.6280  23
   3  -5  15 411.234 62.1711  31
   3  -5  15 384.883 59.7326  30
   3  -5  16 4906.45 211.980  31
  -3  -5 -16 5015.83 205.968  27
   3  -5  16 4734.60 208.569  30
   3  -5  16 5123.63 219.191  23
  -3   5 -16 4781.40 192.804   8
  -3   5 -17 409.577 49.0712   8
  -3  -5 -17 402.979 52.8150  27
   3  -5  17 369.816 57.9678  23
  -3   5 -18 1525.08 87.1541   8
  -3  -5 -18 1480.40 91.3843  27
   3  -5  18 1463.29 97.7432  23
  -3   5 -19 823.696 58.9541   8
  -3  -5 -19 685.480 56.8233  27
  -3   5 -20-2.57670 17.2282   8
  -3  -6  20 5830.87 203.677  23
   3  -6 -20 6353.43 207.633  27
   3  -6 -19 11884.6 349.130  27
   3  -6 -19 11694.7 340.170  19
  -3  -6  18 618.747 61.8547  23
  -3  -6  18 719.887 68.7570  22
   3  -6 -18 635.235 61.3064  19
  -3  -6  17 3905.47 174.410  24
  -3  -6  17 3844.03 174.182  22
  -3  -6  17 3315.49 159.083  23
   3  -6 -17 3846.48 168.481  19
  -3  -6  16 6460.11 231.379  14
  -3  -6  16 6592.52 231.855  15
  -3  -6  16 6273.98 246.423  24
  -3  -6  16 5736.83 233.935  23
  -3  -6  16 6389.49 251.060  22
   3  -6 -16 6458.16 244.834  19
  -3  -6  15 437.447 57.5359  14
  -3  -6  15 468.010 58.5569  15
  -3  -6  15 481.450 66.0807  22
  -3  -6  15 483.258 64.2840  24
   3  -6 -15 419.989 58.7735  19
  -3  -6  14 363.360 54.4085  14
  -3  -6  14 360.484 56.0823  15
   3  -6 -14 292.302 55.7408  19
  -3  -6  14 250.932 54.1983  22
  -3  -6  13 323.007 55.1467  24
  -3  -6  13 335.491 61.0406  22
  -3  -6  13 330.527 53.7580  14
  -3  -6  13 365.281 57.1693  15
  -3  -6  12 4086.55 187.588  24
  -3  -6  12 4192.79 193.100  22
  -3  -6  12 4226.03 188.110  14
  -3  -6  12 4363.98 190.720  15
   3  -6 -11 10769.1 515.378   2
  -3  -6  11 10023.3 522.014   1
   3  -6 -11 11200.2 363.880  32
  -3  -6  11 10738.2 366.363  22
  -3  -6  11 10907.3 365.633  14
  -3  -6  11 11092.1 365.759  15
  -3  -6  10 113.144 41.6895  15
  -3  -6  10 103.103 39.1012  14
  -3  -6  10 142.594 68.8618   1
   3  -6 -10 150.652 72.7768   2
  -3  -6  10 176.871 43.1170  22
   3  -6 -10 73.1575 34.2667  32
  -3  -6   9 2662.24 140.969  15
   3  -6  -9 2990.13 130.381  30
   3  -6  -9 2938.26 129.590  31
   3  -6  -9 2639.16 226.110   2
  -3  -6   9 2179.44 214.370   1
   3  -6  -9 2564.25 137.123  32
  -3  -6   9 2322.09 134.437  14
   3  -6  -9 2636.62 134.948  20
  -3  -6   9 2297.63 131.869  22
   3  -6  -8 17595.1 524.554  32
  -3  -6   8 16871.7 524.404  15
   3  -6  -8 18561.8 508.527  31
   3  -6  -8 18095.0 518.171  20
   3  -6  -8 19367.5 511.610  30
  -3  -6   8 16885.2 531.967  34
  -3  -6   8 16860.5 523.997  14
   3  -6  -8 16681.8 674.841   2
  -3  -6   8 15695.8 666.242   1
   3  -6  -7 48.1948 27.6316  32
   3  -6  -7 30.6064 26.1867  20
   3  -6  -7 69.1160 27.8986  30
   3  -6  -7 95.6911 31.0264  31
  -3  -6   7 67.5189 36.3723  34
  -3  -6   7 70.8798 36.7644  15
  -3  -6   7 81.6534 35.9956  14
  -3  -6   7 75.6792 47.7274   1
   3  -6  -7 14.9229 36.4611   2
   3  -6  -6 1441.03 95.4452  32
  -3  -6   6 1356.16 95.1678  15
   3  -6  -6 1561.84 89.2195  31
   3  -6  -6 1561.84 92.8317  20
   3  -6  -6 1534.35 89.3197  30
  -3  -6   6 1343.22 100.510  34
  -3  -6   6 1366.93 94.9636  14
  -3  -6   6 1412.10 155.190   1
   3  -6  -6 1590.21 164.741   2
   3  -6  -5 3046.14 141.350  32
  -3  -6   5 3031.10 142.825  15
   3  -6  -5 2873.41 221.149   2
  -3  -6   5 3276.85 229.869   1
   3  -6  -5 2692.09 130.808  20
   3  -6  -5 2812.12 129.434  30
   3  -6  -5 2920.43 131.267  31
  -3  -6   5 2985.61 152.384  34
  -3  -6   5 2956.85 142.232  14
  -3  -6   4 3501.18 170.031  34
  -3  -6   4 3454.56 234.457   1
   3  -6  -4 3916.47 252.786   2
   3  -6  -4 3683.76 152.661  31
   3  -6  -4 3451.79 151.485  20
   3  -6  -4 3745.82 153.733  30
   3  -6  -4 3883.62 156.821  29
   3  -6  -4 3593.86 157.039  32
   3  -6  -4 3598.78 153.094  33
  -3  -6   3 9676.26 303.125  29
  -3  -6   3 9450.68 325.997  34
  -3  -6   3 9938.07 421.953   1
   3  -6  -3 9885.02 432.560   2
   3  -6  -3 9649.41 306.452  31
   3  -6  -3 8985.68 301.708  20
   3  -6  -3 9642.74 309.830  29
   3  -6  -3 9595.24 306.212  30
   3  -6  -3 9553.65 311.082  32
   3  -6  -3 9684.39 310.336  33
  -3  -6   3 9732.80 303.270  33
  -3  -6   2 7444.07 249.811  29
  -3  -6   2 7420.11 271.300  34
   3  -6  -2 7536.49 254.067  34
  -3  -6   2 7443.32 352.117   1
   3  -6  -2 7868.22 368.859   2
   3  -6  -2 7901.20 257.905  31
   3  -6  -2 7074.04 251.098  20
   3  -6  -2 7529.36 255.807  30
   3  -6  -2 7722.61 260.585  29
   3  -6  -2 7346.23 254.779  32
   3  -6  -2 7489.52 259.250  33
  -3  -6   2 7413.13 249.268  32
  -3  -6   2 7595.43 251.154  33
  -3  -6   1 91378.3 2269.97  29
  -3  -6   1 88531.5 2291.33  34
   3  -6  -1 94552.8 2281.45  34
   3  -6  -1 92634.6 2278.93  31
  -3  -6   1 89844.5 2439.51   2
  -3  -6   1 88924.1 2413.71   1
   3  -6  -1 85851.3 2424.69   2
   3  -6  -1 87027.2 2270.69  20
   3  -6  -1 89395.5 2279.64  29
   3  -6  -1 90765.9 2277.85  30
  -3  -6   1 91791.7 2270.59  33
   3  -6  -1 92888.0 2283.72  33
  -3  -6   1 90745.8 2270.65  32
  -3  -6   0 1120.32 75.2202  29
  -3  -6   0 1210.59 86.4578  34
   3  -6   0 1110.92 79.2031  34
   3  -6   0 1178.93 82.8738  31
   3  -6   0 1267.18 132.247   1
  -3  -6   0 1504.85 147.016   2
   3  -6   0 1245.28 133.578   2
  -3  -6   0 1077.14 77.2546  32
   3  -6   0 1129.24 80.6119  33
  -3  -6   0 1253.58 79.2188  33
   3  -6   0 1226.26 83.0727  29
   3  -6   0 1196.04 83.1382  30
   3  -6   0 1178.70 86.5063  14
   3  -6   0 1049.32 83.2617  15
   3  -6   1 1358.67 95.1299  14
  -3  -6  -1 1627.76 91.3640  33
  -3  -6  -1 1485.52 90.6114  32
   3  -6   1 1506.42 95.6530  33
  -3  -6  -1 1332.76 138.987   3
  -3  -6  -1 1328.24 138.022   4
   3  -6   1 1331.57 93.8368  15
   3  -6   1 1433.67 91.8218  31
   3  -6   1 1429.23 93.5210  34
   3  -6   1 1502.21 95.4103  29
   3  -6   1 1498.09 93.3202  30
  -3  -6  -1 1577.31 153.338   2
   3  -6   1 1455.81 141.278   1
   3  -6   1 1460.99 144.610   2
  -3  -6  -1 1435.94 86.1163  29
   3  -6   2 6800.99 249.364  14
  -3  -6  -2 6978.39 239.671  32
   3  -6   2 6016.04 236.040  33
  -3  -6  -2 6527.28 227.772  33
  -3  -6  -2 6574.90 337.482   3
  -3  -6  -2 6438.99 334.203   4
  -3  -6  -2 6647.37 313.171  16
   3  -6   2 6652.21 247.807  15
   3  -6   2 6756.85 242.639  30
   3  -6   2 6122.48 235.018  29
   3  -6   2 7028.52 244.172  34
   3  -6   2 6777.12 242.679  31
  -3  -6  -2 6529.84 233.244  19
  -3  -6  -2 6517.66 334.020   2
   3  -6   2 6711.05 327.768   1
  -3  -6  -2 6766.92 229.446  29
   3  -6   3 6766.08 260.758  14
  -3  -6  -3 7612.55 247.290  33
   3  -6   3 7326.66 258.409  33
  -3  -6  -3 7212.36 251.234  32
  -3  -6  -3 6225.33 345.156   3
  -3  -6  -3 6280.02 345.343   4
   3  -6   3 7033.71 263.481  15
  -3  -6  -3 6863.70 331.044  16
   3  -6   3 7354.68 257.595  29
   3  -6   3 7109.32 258.137  30
   3  -6   3 7078.61 255.108  34
   3  -6   3 7019.01 257.686  31
  -3  -6  -3 7044.41 249.728  19
   3  -6   3 7339.75 352.877   1
  -3  -6  -3 7712.25 247.615  29
  -3  -6  -4 9219.22 306.765  19
   3  -6   4 9185.19 308.470  29
   3  -6   4 8661.95 308.621  30
   3  -6   4 9546.52 311.322  34
  -3  -6  -4 9009.35 432.437   3
  -3  -6  -4 8318.94 419.029   4
  -3  -6  -4 9733.11 298.706  29
   3  -6   4 8911.45 310.519  31
  -3  -6  -4 9093.01 303.172  32
  -3  -6  -4 9642.89 298.009  33
   3  -6   4 9388.63 311.716  33
   3  -6   4 9023.71 317.831  15
  -3  -6  -4 9132.96 401.544  16
   3  -6   4 8677.53 315.354  14
  -3  -6  -5 5532.47 215.392  19
   3  -6   5 5579.51 221.160  30
   3  -6   5 5566.29 216.946  34
  -3  -6  -5 5924.74 205.401  33
  -3  -6  -5 5286.48 208.678  32
   3  -6   5 5384.43 218.254  31
   3  -6   5 5209.54 222.330  15
  -3  -6  -5 5676.69 304.260  16
  -3  -6  -5 5606.09 202.285  29
  -3  -6  -5 5258.68 321.787   3
  -3  -6  -5 5425.08 325.907   4
   3  -6   5 5566.46 228.166  14
  -3  -6  -6 4449.09 168.320  33
  -3  -6  -6 4198.18 173.303  32
   3  -6   6 4107.43 183.036  31
   3  -6   6 3972.46 181.264  30
  -3  -6  -6 3915.45 253.187  16
   3  -6   6 4166.57 190.587  15
  -3  -6  -6 3654.22 173.953  19
  -3  -6  -6 4104.84 176.027  27
  -3  -6  -6 4446.08 168.229  29
  -3  -6  -6 3409.91 267.595   3
  -3  -6  -6 4039.80 285.247   4
   3  -6   6 3732.51 182.770  14
  -3  -6  -7 4491.60 183.316  32
  -3  -6  -7 4398.86 305.422   3
  -3  -6  -7 5002.55 320.877   4
   3  -6   7 4784.23 203.205  30
  -3  -6  -7 4666.29 285.157  16
   3  -6   7 4415.20 201.704  15
   3  -6   7 4425.73 198.106  31
   3  -6   7 4142.47 197.935  14
  -3  -6  -7 4618.27 193.110  27
  -3  -6  -7 4366.32 192.570  19
  -3  -6  -8 2612.64 235.857   3
  -3  -6  -8 2295.73 220.143   4
   3  -6   8 2604.57 144.579  30
   3  -6   8 2528.10 146.953  15
  -3  -6  -8 2771.98 219.461  16
   3  -6   8 2701.28 147.933  31
   3  -6   8 2543.14 139.282  23
   3  -6   8 2504.34 146.342  14
  -3  -6  -8 2434.79 136.312  27
  -3  -6  -8 2715.96 141.738  19
   3  -6   9 24.8036 38.1273  15
   3  -6   9 25.0075 39.9266  14
   3  -6   9 47.7150 37.6265  23
  -3  -6  -9 66.7883 38.0591  19
  -3  -6  -9 72.0624 59.5721   4
   3  -6   9 75.5199 39.6985  30
  -3  -6  -9 151.250 65.7275  16
   3  -6   9 75.7488 39.3185  31
  -3  -6  -9 90.6611 59.9575   3
  -3  -6  -9 62.0204 33.7499  27
   3  -6  10 19771.9 604.862  31
  -3  -6 -10 20049.5 594.068  27
   3  -6  10 20156.3 600.591  15
   3  -6  10 19753.1 601.436  14
   3  -6  10 19391.7 602.917  30
  -3  -6 -10 19829.0 590.402  19
   3  -6  10 20125.3 603.086  23
   3  -6  11 4104.46 198.766  31
  -3  -6 -11 4035.11 188.672  27
   3  -6  11 3915.53 188.196  15
   3  -6  11 4212.83 193.300  14
   3  -6  11 3776.16 190.103  23
  -3  -6 -11 3990.43 184.608  19
   3  -6  11 4085.35 196.729  30
  -3  -6 -12 1291.88 97.5169  19
  -3  -6 -12 1154.25 95.8683  27
   3  -6  12 1145.74 99.7664  23
   3  -6  12 1192.45 103.297  31
   3  -6  12 1222.43 103.008  30
  -3  -6 -13 13519.2 426.016  19
  -3  -6 -13 13515.3 433.380  27
   3  -6  13 12911.6 439.444  23
   3  -6  13 13469.5 444.461  31
   3  -6  13 13454.4 443.625  30
  -3  -6 -14 1325.71 95.1065  19
   3  -6  14 1451.43 108.379  30
   3  -6  14 1517.56 109.700  31
  -3  -6 -14 1419.04 103.485  27
   3  -6  14 1370.80 106.132  23
  -3  -6 -15 2647.60 141.282  27
   3  -6  15 2674.61 147.675  23
  -3  -6 -16 3075.86 147.042  27
   3  -6  16 3037.69 152.683  23
  -3   6 -16 2993.90 131.923   8
  -3   6 -17 23.0749 19.4485   8
  -3  -6 -17 34.2865 26.3405  27
  -3   6 -18 819.757 55.3550   8
  -3  -6 -18 720.760 59.4146  27
  -3   6 -19 430.313 37.4673   8
  -3  -6 -19 358.544 40.7985  21
   3  -7 -19 949.607 61.1437  19
   3  -7 -19 957.078 61.8581  27
   3  -7 -18 1790.64 93.5903  19
   3  -7 -18 1613.16 90.6131  27
  -3  -7  17 1890.27 95.0329  15
  -3  -7  17 1852.97 94.9576  14
   3  -7 -17 1979.69 106.868  19
   3  -7 -17 1748.89 101.413  27
  -3  -7  16 3409.16 145.844  14
  -3  -7  16 3183.93 153.936  22
  -3  -7  16 3524.90 146.813  15
   3  -7 -16 3350.63 155.785  19
  -3  -7  15 12825.1 391.637  14
  -3  -7  15 11857.0 399.111  22
  -3  -7  15 13506.5 394.474  15
   3  -7 -15 12493.0 402.633  19
  -3  -7  14 9650.42 320.990  14
  -3  -7  14 8877.44 318.673  24
  -3  -7  14 9453.02 329.281  22
  -3  -7  14 10038.5 323.413  15
   3  -7 -14 10060.7 334.684  19
   3  -7 -13 176.402 45.2513  19
  -3  -7  13 196.276 43.3170  14
  -3  -7  13 174.215 44.1726  15
  -3  -7  13 220.324 49.6228  22
  -3  -7  12 21.7838 33.9139  14
  -3  -7  12 54.0771 37.3568  15
  -3  -7  12 11.4417 32.7721  22
   3  -7 -12 63.1587 39.2472  19
   3  -7 -12 105.748 39.2396  32
   3  -7 -11 4500.28 198.299  32
  -3  -7  11 4297.54 192.939  14
   3  -7 -11 4687.30 198.706  19
  -3  -7  11 4429.66 194.882  15
  -3  -7  11 3860.63 186.540  22
   3  -7 -10 257.630 49.9648  19
  -3  -7  10 212.660 50.9362  15
  -3  -7  10 231.551 51.6200  14
   3  -7 -10 274.904 51.4944  32
   3  -7  -9 413.918 61.3957  32
  -3  -7   9 394.806 59.4848  15
  -3  -7   9 514.558 67.6215  14
  -3  -7   9 432.428 66.8444  34
   3  -7  -9 359.083 52.5849  19
   3  -7  -9 394.388 51.4267  30
   3  -7  -9 319.182 47.7053  31
   3  -7  -8 103.728 37.2474  32
  -3  -7   8 17.6642 43.1466   1
  -3  -7   8 22.9682 38.4154  14
  -3  -7   8 91.2265 39.3949  15
   3  -7  -8 36.6919 32.2335  19
   3  -7  -8 5.16164 27.2559  20
   3  -7  -8 35.1032 28.3749  31
   3  -7  -8 96.6198 33.6498  30
   3  -7  -7 1205.18 83.7974  30
  -3  -7   7 1211.46 94.9195  15
   3  -7  -7 871.745 141.048   2
  -3  -7   7 1062.36 149.325   1
  -3  -7   7 1146.18 93.8426  14
   3  -7  -7 1037.35 87.8501  32
  -3  -7   7 966.380 93.2523  34
   3  -7  -7 1146.72 86.4529  20
   3  -7  -7 1128.98 81.6104  31
   3  -7  -6 2261.88 118.085  30
  -3  -7   6 2174.97 127.725  15
  -3  -7   6 1829.44 189.265   1
   3  -7  -6 2329.95 219.485   2
  -3  -7   6 2074.94 124.925  14
   3  -7  -6 2542.40 136.247  32
   3  -7  -6 2335.24 125.098  20
  -3  -7   6 2204.38 138.210  34
   3  -7  -6 2203.54 117.106  31
  -3  -7   5 461.532 68.6203  34
   3  -7  -5 686.466 122.380   2
  -3  -7   5 570.799 105.858   1
   3  -7  -5 598.474 60.8665  31
   3  -7  -5 677.583 71.2871  32
   3  -7  -5 732.663 67.8418  20
   3  -7  -5 587.808 59.9781  30
   3  -7  -4 3098.32 148.698  29
  -3  -7   4 2853.47 161.909  34
  -3  -7   4 2977.76 232.185   1
   3  -7  -4 2665.06 232.577   2
   3  -7  -4 3172.28 146.278  31
   3  -7  -4 2993.90 146.737  33
   3  -7  -4 3198.55 155.872  32
   3  -7  -4 3264.28 149.143  20
   3  -7  -4 3058.80 144.345  30
  -3  -7   3 5755.15 215.298  29
   3  -7  -3 5542.25 221.219  29
   3  -7  -3 6018.68 224.243  34
  -3  -7   3 5736.05 240.068  34
  -3  -7   3 5341.81 320.430   1
   3  -7  -3 5558.27 336.549   2
   3  -7  -3 5719.85 218.497  31
   3  -7  -3 5489.79 220.873  33
   3  -7  -3 5584.88 224.621  32
  -3  -7   3 5760.60 216.359  33
   3  -7  -3 5919.12 220.013  20
   3  -7  -3 5745.08 219.794  30
  -3  -7   2 17725.4 513.496  29
   3  -7  -2 18519.9 526.705  34
  -3  -7   2 17722.2 542.042  34
  -3  -7   2 17575.6 665.410   1
   3  -7  -2 16736.6 675.155   2
   3  -7  -2 17365.9 517.539  31
   3  -7  -2 18200.0 526.153  32
  -3  -7   2 16749.6 508.238  32
   3  -7  -2 18201.9 528.796  33
  -3  -7   2 17531.6 513.260  33
   3  -7  -2 16523.2 512.126  20
   3  -7  -2 17297.9 517.674  30
   3  -7  -2 18494.8 529.943  29
   3  -7  -1 1639.46 104.608  31
   3  -7  -1 1389.62 161.660   2
   3  -7  -1 1818.33 110.627  34
  -3  -7   1 1526.91 109.206  34
   3  -7  -1 1522.29 102.696  29
   3  -7  -1 1771.13 107.446  30
   3  -7  -1 1624.42 105.757  33
  -3  -7   1 1621.52 100.131  32
  -3  -7   1 1674.87 100.793  33
  -3  -7   1 1732.01 102.181  29
  -3  -7   0 5717.96 213.377  29
  -3  -7   0 5487.43 225.629  34
   3  -7   0 6000.99 229.937  34
   3  -7   0 5478.44 219.502  31
  -3  -7   0 5402.82 327.717   2
   3  -7   0 5045.29 317.290   2
   3  -7   0 5407.18 220.504  29
   3  -7   0 5777.02 223.671  30
   3  -7   0 5521.43 228.261  14
  -3  -7   0 5489.88 213.971  32
  -3  -7   0 5194.84 207.991  33
   3  -7   0 5684.51 224.136  33
   3  -7   0 5557.11 228.606  15
  -3  -7  -1 12915.2 393.540  29
   3  -7   1 13478.1 413.933  34
   3  -7   1 12728.1 406.262  31
  -3  -7  -1 11680.5 533.763   2
   3  -7   1 12058.8 402.941  29
   3  -7   1 13079.3 410.313  30
   3  -7   1 12649.5 417.194  14
  -3  -7  -1 12562.9 391.663  33
   3  -7   1 12252.7 404.972  33
  -3  -7  -1 13468.8 405.583  32
   3  -7   1 12373.6 413.905  15
  -3  -7  -2 40981.1 1053.43  33
   3  -7   2 38680.8 1066.44  33
  -3  -7  -2 40597.2 1064.14  32
   3  -7   2 38358.6 1064.54  29
   3  -7   2 39776.8 1069.81  30
   3  -7   2 39768.5 1072.07  34
  -3  -7  -2 36987.9 1227.63   3
  -3  -7  -2 36302.0 1223.32   4
  -3  -7  -2 37675.8 1233.59   2
  -3  -7  -2 41879.0 1055.21  29
   3  -7   2 40329.6 1070.78  31
   3  -7   2 39895.1 1083.43  15
   3  -7   2 39212.8 1081.46  14
   3  -7   3 26413.2 761.726  29
   3  -7   3 26346.4 764.793  30
   3  -7   3 29019.3 776.239  34
  -3  -7  -3 25016.2 919.073   4
  -3  -7  -3 25202.3 920.925   3
  -3  -7  -3 27846.0 747.429  29
   3  -7   3 27736.4 770.629  31
   3  -7   3 27510.3 783.784  14
  -3  -7  -3 28068.7 748.340  33
  -3  -7  -3 28546.9 764.417  32
   3  -7   3 25702.7 759.862  33
   3  -7   3 27146.1 781.501  15
  -3  -7  -3 26374.2 753.579  19
   3  -7   4 93.3663 36.7558  33
  -3  -7  -4 43.9676 33.4127  33
   3  -7   4 28.8523 30.4758  30
  -3  -7  -4 16.8341 50.3614   3
   3  -7   4 6.48390 43.3815  14
   3  -7   4 83.9475 49.0429  15
  -3  -7  -4 73.0896 36.0863  32
   3  -7   4 69.2345 35.0157  31
  -3  -7  -4 68.0953 34.2727  19
   3  -7   4 92.6820 40.6952  29
  -3  -7  -4 43.8232 32.7254  29
  -3  -7  -4 84.0790 60.4516   4
  -3  -7  -5 183.776 39.7967  33
   3  -7   5 71.6828 35.2633  33
  -3  -7  -5 87.9230 37.2160  19
   3  -7   5 82.1017 38.6416  29
  -3  -7  -5 104.745 33.7705  29
   3  -7   5 79.4820 43.8893  34
  -3  -7  -5 106.700 70.9350   3
   3  -7   5 65.9713 42.6732  15
   3  -7   5 106.104 48.1717  14
  -3  -7  -5 88.9417 36.9421  32
   3  -7   5 77.2716 36.1073  31
   3  -7   5 100.960 37.9690  30
  -3  -7  -5 53.2911 58.7647   4
  -3  -7  -6 1149.67 90.6550  19
  -3  -7  -6 968.212 80.7720  32
  -3  -7  -6 1008.08 76.7708  33
   3  -7   6 927.210 86.4885  30
   3  -7   6 1203.09 94.7529  34
  -3  -7  -6 792.910 138.299   4
   3  -7   6 831.167 91.9156  15
   3  -7   6 721.830 88.2149  14
  -3  -7  -6 1122.83 80.1845  29
  -3  -7  -6 906.683 144.763   3
   3  -7   6 879.476 85.9211  31
   3  -7   7 38001.5 1036.62  31
  -3  -7  -7 38915.9 1032.53  19
   3  -7   7 37139.4 1046.04  14
   3  -7   7 37083.5 1042.92  15
  -3  -7  -7 37738.5 1013.48  32
   3  -7   7 36879.2 1033.65  30
   3  -7   8 198.750 48.6198  30
   3  -7   8 295.359 56.8409  31
  -3  -7  -8 254.809 47.1018  32
  -3  -7  -8 295.898 52.6358  27
   3  -7   8 191.149 61.5343  14
   3  -7   8 203.143 60.2895  15
  -3  -7  -8 300.149 55.1671  19
  -3  -7  -9 8692.51 313.071  19
   3  -7   9 8651.77 319.253  30
   3  -7   9 7926.25 311.330  31
  -3  -7  -9 8614.30 308.569  27
   3  -7   9 8457.99 320.705  15
   3  -7   9 8539.01 320.547  14
  -3  -7 -10 19750.5 596.530  19
   3  -7  10 20203.0 608.428  30
   3  -7  10 19528.6 604.763  31
  -3  -7 -10 19692.2 594.328  27
   3  -7  10 20497.4 608.973  15
   3  -7  10 19831.7 605.949  14
  -3  -7 -11 9962.97 339.799  19
   3  -7  11 9278.34 343.386  30
   3  -7  11 9639.34 346.761  31
  -3  -7 -11 9303.41 333.533  27
   3  -7  11 9655.54 339.782  15
   3  -7  11 9541.08 340.242  14
  -3  -7 -12 15995.8 488.251  19
   3  -7  12 15662.9 497.100  31
   3  -7  12 16153.4 499.834  30
  -3  -7 -12 15671.9 488.074  27
   3  -7  12 15081.3 482.430  15
   3  -7  12 15661.6 486.256  14
  -3  -7 -13 574.317 65.3001  27
   3  -7  13 534.804 67.5733  31
   3  -7  13 563.302 69.2227  30
  -3  -7 -13 518.613 62.9574  19
  -3  -7 -14 731.884 71.1893  27
  -3  -7 -14 744.538 68.7770  19
  -3  -7 -15 1029.57 79.1098  27
  -3  -7 -15 970.253 73.8374  19
  -3  -7 -16 6897.19 240.815  27
  -3  -7 -16 6915.40 239.237  21
  -3  -7 -17 213.160 34.6514  27
  -3  -8  17 3875.67 136.507  15
  -3  -8  17 3763.86 135.775  14
   3  -8 -17 3862.69 147.517  19
  -3  -8  16 2408.08 108.310  15
  -3  -8  16 2559.84 110.668  14
   3  -8 -16 2676.93 121.272  19
  -3  -8  15 2997.89 128.064  15
   3  -8 -15 2651.57 131.992  19
  -3  -8  15 2814.06 125.702  14
  -3  -8  14 225.492 42.2279  15
   3  -8 -14 297.350 47.7366  19
  -3  -8  14 308.738 45.7481  14
   3  -8 -13 11752.1 372.307  19
  -3  -8  13 11822.3 364.583  14
  -3  -8  13 11928.4 364.883  15
  -3  -8  12 2188.12 121.934  15
   3  -8 -12 2280.56 127.770  19
  -3  -8  12 2112.37 121.550  14
   3  -8 -12 2254.82 125.478  32
  -3  -8  11 104.308 38.2354  15
  -3  -8  11 57.7860 37.4295  14
   3  -8 -11 81.6037 36.8139  19
   3  -8 -11 39.4488 34.6657  32
  -3  -8  10 1194.55 93.7145  14
   3  -8 -10 934.659 87.8806  32
  -3  -8  10 858.848 83.9683  34
   3  -8 -10 952.552 82.3579  19
  -3  -8  10 955.372 86.2365  15
   3  -8  -9 1674.19 117.485  32
  -3  -8   9 1882.20 117.417  14
  -3  -8   9 1692.06 119.630  34
  -3  -8   9 1606.34 110.555  15
  -3  -8   8-6.56459 38.7087  34
   3  -8  -8 6.14888 34.1228  32
   3  -8  -8-9.27588 27.3481  30
   3  -8  -8 32.4579 31.0025  31
  -3  -8   8 11.4414 34.6832  15
  -3  -8   8-5.76027 35.3918  14
  -3  -8   7 34.1882 37.9509  34
   3  -8  -7-6.17842 35.3819  32
   3  -8  -7 51.4942 33.9748  31
   3  -8  -7 32.8015 32.0264  30
   3  -8  -7 10.9188 33.5501  20
  -3  -8   7 23.0521 35.4151  15
  -3  -8   7 58.0242 36.5831  14
   3  -8  -6 666.345 67.0417  31
   3  -8  -6 634.656 66.0293  30
  -3  -8   6 550.787 73.8106  34
   3  -8  -6 671.901 77.0241  32
   3  -8  -6 632.133 69.8041  20
   3  -8  -5 15120.7 456.227  31
   3  -8  -5 14953.7 455.645  30
  -3  -8   5 13786.6 480.953  34
   3  -8  -5 15217.6 462.415  29
   3  -8  -5 14298.9 471.310  32
   3  -8  -5 15239.4 462.366  33
   3  -8  -5 15370.6 465.162  20
   3  -8  -4 493.515 67.9146  32
   3  -8  -4 541.390 61.8891  30
   3  -8  -4 467.666 57.9584  31
  -3  -8   4 689.996 81.8546  34
   3  -8  -4 463.249 62.6667  29
   3  -8  -4 529.929 63.2046  33
   3  -8  -4 459.893 58.7688  20
  -3  -8   3 9383.47 360.773  34
  -3  -8   3 10306.9 338.233  33
   3  -8  -3 9838.67 346.020  33
   3  -8  -3 10161.6 353.768  32
  -3  -8   3 10470.3 339.350  29
   3  -8  -3 10110.6 347.926  29
   3  -8  -3 10319.2 341.440  31
   3  -8  -3 10281.8 341.799  30
   3  -8  -2 663.035 74.2023  34
  -3  -8   2 786.194 87.1494  34
  -3  -8   2 586.588 67.7524  33
   3  -8  -2 643.908 73.5074  33
   3  -8  -2 636.490 73.3588  32
   3  -8  -2 648.443 71.1124  29
  -3  -8   2 813.074 74.8988  29
  -3  -8   2 584.401 63.6991  32
   3  -8  -2 676.066 71.2753  31
   3  -8  -2 585.717 66.5879  30
   3  -8  -1 4166.49 192.254  34
  -3  -8   1 3837.70 192.248  34
  -3  -8   1 4074.53 178.155  33
   3  -8  -1 3913.73 185.027  33
  -3  -8   1 3821.15 175.225  29
   3  -8  -1 3609.39 179.670  29
  -3  -8   1 3849.01 173.815  32
   3  -8  -1 4077.15 185.161  31
   3  -8  -1 4219.53 187.735  30
   3  -8   0 1771.10 121.117  34
  -3  -8   0 1857.60 122.240  34
  -3  -8   0 1485.90 102.590  33
   3  -8   0 1626.53 114.708  33
  -3  -8   0 1797.91 112.858  32
  -3  -8   0 1944.91 114.288  29
   3  -8   0 1621.53 115.149  29
   3  -8   0 1720.98 115.035  30
   3  -8   0 1809.24 116.891  31
   3  -8   1 13063.0 448.269  15
   3  -8   1 13056.7 449.024  14
   3  -8   1 14795.8 455.293  34
  -3  -8  -1 13927.1 427.492  33
  -3  -8  -1 13399.5 432.522  32
   3  -8   1 13753.5 441.946  33
   3  -8   1 13429.5 439.547  29
  -3  -8  -1 13996.2 427.841  29
   3  -8   1 13426.4 438.548  30
   3  -8   1 13754.0 440.254  31
   3  -8   2 24940.2 778.446  15
   3  -8   2 25637.9 781.543  14
   3  -8   2 29544.1 790.457  34
  -3  -8  -2 28005.6 757.311  33
   3  -8   2 26830.8 772.314  33
  -3  -8  -2 28190.1 770.432  32
   3  -8   2 27148.5 772.977  29
  -3  -8  -2 27346.8 754.176  29
   3  -8   2 26454.9 771.650  30
   3  -8   2 26554.8 771.296  31
   3  -8   3-21.0757 50.5064  15
   3  -8   3-42.3581 54.9687  14
   3  -8   3 57.5120 46.8182  34
   3  -8   3 18.0741 36.5449  33
  -3  -8  -3 102.340 39.4779  33
   3  -8   3 71.9704 39.6694  29
  -3  -8  -3 72.8528 37.5153  29
   3  -8   3 24.3084 39.2718  30
   3  -8   3 60.3901 36.6315  31
  -3  -8  -3 142.668 43.7055  32
   3  -8   4 10021.0 375.235  15
  -3  -8  -4 10793.3 348.426  33
  -3  -8  -4 10518.9 359.033  32
   3  -8   4 10639.2 364.553  33
   3  -8   4 10593.2 366.793  31
   3  -8   4 11667.2 380.084  34
  -3  -8  -4 10840.8 348.485  29
   3  -8   4 10375.8 361.862  29
   3  -8   4 10120.1 377.241  14
   3  -8   4 10663.6 368.181  30
   3  -8   5 2222.79 146.185  15
   3  -8   5 2060.45 128.951  33
  -3  -8  -5 2223.95 119.938  33
  -3  -8  -5 2221.59 129.943  32
   3  -8   5 2096.36 132.044  31
   3  -8   5 2153.10 136.484  34
   3  -8   5 2198.34 131.113  29
  -3  -8  -5 2148.37 117.407  29
   3  -8   5 1928.82 128.278  30
  -3  -8  -5 2175.15 129.459  19
   3  -8   5 2088.21 142.700  14
  -3  -8  -6 1295.02 96.0139  32
   3  -8   6 1129.68 94.1516  31
   3  -8   6 1142.56 98.9891  34
   3  -8   6 1177.36 107.904  15
   3  -8   6 920.909 86.7303  30
  -3  -8  -6 1043.84 90.0407  19
   3  -8   6 1022.46 101.228  14
  -3  -8  -7 4562.80 192.538  32
   3  -8   7 4122.57 198.180  31
   3  -8   7 4301.07 201.728  30
   3  -8   7 4633.07 203.072  34
  -3  -8  -7 4276.10 196.469  19
   3  -8   7 4326.18 209.928  15
   3  -8   7 3926.15 204.637  14
   3  -8   8 68.5482 47.3386  14
   3  -8   8 40.7663 44.9240  15
   3  -8   8-6.29144 40.6430  31
  -3  -8  -8 15.3457 31.4337  32
  -3  -8  -8 23.9808 36.3518  19
   3  -8   8 31.5124 38.2145  30
   3  -8   9 11958.9 401.123  31
   3  -8   9 12773.0 407.497  30
   3  -8   9 11656.7 404.888  14
   3  -8   9 11490.3 403.888  15
  -3  -8  -9 11967.4 397.639  19
   3  -8  10 1125.22 94.9237  31
   3  -8  10 1175.08 96.0042  30
   3  -8  10 1220.05 101.905  14
   3  -8  10 1307.04 103.271  15
  -3  -8 -10 1149.80 93.3344  19
   3  -8  11 8774.16 310.580  31
  -3  -8 -11 8239.80 298.397  27
   3  -8  11 8896.68 311.532  30
   3  -8  11 8866.69 310.365  15
   3  -8  11 8643.10 308.699  14
  -3  -8 -11 8756.95 307.341  19
  -3  -8 -12 320.389 49.1879  19
   3  -8  12 324.229 54.5823  15
   3  -8  12 287.008 52.7145  14
  -3  -8 -12 292.115 47.8677  27
  -3  -8 -13 40.7419 29.2498  19
   3  -8  13 45.3000 32.5874  15
   3  -8  13 12.4459 28.3570  14
  -3  -8 -13 26.9619 25.7392  27
  -3  -8 -14 341.348 45.6817  19
  -3  -8 -15 1367.19 79.1824  19
  -3  -8 -16 733.847 51.5201  19
  -3  -9  15 1505.06 74.4461  15
  -3  -9  15 1490.54 74.5183  14
   3  -9 -15 1536.63 79.9305  19
  -3  -9  14 13995.9 391.772  15
   3  -9 -14 13297.4 397.120  19
  -3  -9  14 13879.5 391.903  14
  -3  -9  13 71.6199 28.3338  15
   3  -9 -13 130.861 33.5256  19
  -3  -9  13 99.7860 31.7062  14
  -3  -9  12 316.965 44.1375  14
  -3  -9  12 294.965 44.2509  15
   3  -9 -12 327.506 45.3939  32
   3  -9 -12 390.722 50.5269  19
   3  -9 -11 339.554 50.5027  32
  -3  -9  11 369.058 51.7900  14
  -3  -9  11 394.866 50.6693  15
  -3  -9  10 764.456 70.5704  14
  -3  -9  10 646.181 66.1774  34
   3  -9 -10 782.023 73.7142  32
  -3  -9  10 632.738 64.6974  15
  -3  -9   9 3042.66 145.856  14
  -3  -9   9 2756.83 146.835  34
   3  -9  -9 3027.12 152.155  32
  -3  -9   9 3086.70 146.427  15
  -3  -9   8 52.7467 39.6619  34
  -3  -9   8 59.0928 36.4472  14
  -3  -9   8 107.548 38.4103  15
   3  -9  -8 89.9849 40.8509  32
   3  -9  -7 40.9847 33.0144  32
  -3  -9   7-6.19727 35.4860  34
   3  -9  -7 22.9149 31.3188  30
   3  -9  -7 13.7436 28.5186  31
   3  -9  -6 18471.6 529.804  30
   3  -9  -6 18978.9 532.066  31
   3  -9  -6 18165.1 552.267  32
  -3  -9   5 2719.85 158.316  34
   3  -9  -5 2828.51 141.495  30
   3  -9  -5 2889.23 146.254  29
   3  -9  -5 2964.31 143.521  31
   3  -9  -5 2870.43 153.182  32
   3  -9  -5 2922.04 146.959  33
  -3  -9   4 15625.2 509.003  34
   3  -9  -4 15421.2 479.923  30
   3  -9  -4 16291.5 490.829  29
   3  -9  -4 16069.5 483.059  31
   3  -9  -4 15702.6 493.167  32
   3  -9  -4 16243.4 491.088  33
  -3  -9   3-13.4474 42.3845  34
   3  -9  -3 26.1957 34.2424  30
   3  -9  -3-5.21569 34.8729  31
   3  -9  -3 5.63380 34.6149  29
  -3  -9   3-5.06753 31.9446  29
   3  -9  -3 5.81732 31.7581  32
  -3  -9   3 5.08575 32.8511  33
   3  -9  -3 28.1717 33.6949  33
  -3  -9   2 8801.45 336.450  34
   3  -9  -2 9351.53 324.820  30
  -3  -9   2 9807.40 324.454  29
   3  -9  -2 9495.11 331.876  29
   3  -9  -2 9688.64 327.251  31
  -3  -9   2 9465.60 321.564  33
   3  -9  -2 9356.05 330.118  33
  -3  -9   1 722.494 78.9054  34
   3  -9  -1 874.412 80.7123  30
  -3  -9   1 696.731 72.4033  29
   3  -9  -1 725.441 76.1236  29
  -3  -9   1 645.340 68.3562  32
   3  -9  -1 725.849 76.0257  31
  -3  -9   1 714.710 71.7187  33
   3  -9  -1 907.385 83.4229  33
   3  -9   0 8200.51 296.075  30
  -3  -9   0 8281.09 290.314  29
   3  -9   0 7909.42 299.498  29
   3  -9   0 8123.12 294.765  31
  -3  -9   0 8283.77 290.613  32
  -3  -9   0 8072.42 288.578  33
   3  -9   0 8020.06 300.581  33
   3  -9   1 12.8745 40.5891  34
   3  -9   1 92.7676 40.8733  30
   3  -9   1 47.6994 34.6645  29
  -3  -9  -1 30.3896 33.8774  29
   3  -9   1 5.76675 32.0156  31
  -3  -9  -1 43.8971 34.1669  32
  -3  -9  -1 25.3954 32.0306  33
   3  -9   1 77.6030 39.0264  33
  -3  -9  -2 1322.19 95.3516  33
   3  -9   2 1057.78 94.0607  33
  -3  -9  -2 1330.76 99.0944  32
   3  -9   2 1265.67 98.6882  31
   3  -9   2 1439.08 112.839  34
   3  -9   2 1139.80 104.212  15
   3  -9   2 1169.29 97.4342  29
  -3  -9  -2 1253.60 93.1401  29
   3  -9   2 1443.04 103.087  30
   3  -9   2 1202.39 105.120  14
  -3  -9  -3 894.337 76.0919  33
   3  -9   3 722.670 75.7139  33
  -3  -9  -3 960.137 84.3032  32
   3  -9   3 922.055 84.0512  31
   3  -9   3 915.088 91.7269  34
   3  -9   3 767.808 89.5502  15
   3  -9   3 985.860 86.9888  29
  -3  -9  -3 887.203 75.4468  29
   3  -9   3 868.611 84.5330  30
   3  -9   3 924.552 95.2437  14
   3  -9   4 191.974 56.6329  15
   3  -9   4 234.990 57.4990  14
   3  -9   4 246.514 58.3565  34
   3  -9   4 286.015 52.0163  30
   3  -9   4 212.805 50.9415  33
   3  -9   4 206.798 50.2308  29
   3  -9   4 249.467 48.7068  31
  -3  -9  -4 237.491 51.3602  32
   3  -9   5 1363.68 109.560  14
   3  -9   5 1192.39 93.6585  29
   3  -9   5 1266.08 96.5011  33
   3  -9   5 1266.46 98.2300  30
   3  -9   5 1372.75 110.387  15
  -3  -9  -5 1287.97 96.5115  32
   3  -9   5 1113.22 93.8110  31
   3  -9   6 102.897 39.1321  30
   3  -9   6 86.3204 47.7820  14
   3  -9   6 92.1633 47.8256  15
  -3  -9  -6 96.9925 41.3203  19
   3  -9   6 119.263 40.4921  31
  -3  -9  -6 82.9210 39.4094  32
   3  -9   7 4129.06 199.696  15
   3  -9   7 4221.78 201.930  14
   3  -9   7 4544.58 195.631  30
   3  -9   7 4611.38 196.439  31
  -3  -9  -7 4431.92 186.516  32
  -3  -9  -7 4305.51 189.505  19
   3  -9   8 1061.76 93.2857  15
   3  -9   8 1101.41 95.9761  14
   3  -9   8 1014.21 85.7554  30
   3  -9   8 1077.94 87.4356  31
  -3  -9  -8 996.010 78.6257  32
  -3  -9  -8 904.206 80.9894  19
   3  -9   9 3663.83 173.095  15
   3  -9   9 3767.33 175.250  14
   3  -9   9 3523.26 164.080  30
  -3  -9  -9 3410.94 161.501  19
   3  -9   9 3786.36 168.617  31
  -3  -9  -9 3512.01 152.004  32
   3  -9  10 642.151 69.3088  15
   3  -9  10 617.094 68.3708  14
   3  -9  11 582.309 61.7318  15
  -3  -9 -11 737.442 64.5721  19
   3  -9  11 556.311 61.5667  14
   3  -9  12 9928.94 308.186  15
  -3  -9 -12 10290.5 313.743  19
   3  -9  12 9442.84 305.997  14
  -3  -9 -13 86.6113 28.3005  19
   3  -9  13 121.765 28.5856  14
   3  -9  13 126.703 29.9475  15
  -3  -9 -14 416.922 41.4053  19
  -3 -10  12 363.112 37.9116  14
   3 -10 -12 345.481 37.4057  32
  -3 -10  12 359.752 36.6298  15
  -3 -10  11 1222.91 70.0847  14
   3 -10 -11 1219.53 72.6762  32
  -3 -10  11 1157.26 68.7112  15
   3 -10 -10 21.8742 24.9120  32
  -3 -10  10-3.37876 24.2850  34
  -3 -10  10 15.3415 22.4738  14
  -3 -10  10 3.04142 23.6767  15
   3 -10  -9 257.053 41.7608  32
  -3 -10   9 301.618 43.0986  34
   3 -10  -8 913.509 72.5766  32
  -3 -10   8 835.501 71.0877  34
   3 -10  -7 3824.34 166.519  32
  -3 -10   7 3706.58 164.874  34
  -3 -10   6 149.469 41.5433  34
   3 -10  -6 132.690 35.0879  31
   3 -10  -6 132.699 35.5451  30
   3 -10  -6 124.702 38.9712  32
  -3 -10   5 3242.21 167.102  34
   3 -10  -5 4232.87 165.596  30
   3 -10  -5 3818.40 162.141  29
   3 -10  -5 3819.86 162.159  33
   3 -10  -5 3650.54 167.516  32
   3 -10  -5 4272.17 166.259  31
  -3 -10   4 83.4289 41.9217  34
   3 -10  -4 102.884 35.5723  31
   3 -10  -4 72.9693 32.1043  30
   3 -10  -4 163.760 40.1137  29
   3 -10  -4 100.383 35.3087  33
   3 -10  -4 87.8761 34.4905  32
  -3 -10   3-16.7534 32.9293  34
   3 -10  -3-23.9726 34.1270  33
  -3 -10   3-12.9893 30.5151  33
   3 -10  -3 9.57249 30.1712  29
  -3 -10   3-17.2751 29.8228  29
   3 -10  -3 22.1466 28.6107  30
   3 -10  -3 88.3990 32.6713  31
  -3 -10   2 16.1903 34.4422  34
   3 -10  -2 22.7017 30.6926  31
   3 -10  -2-4.55661 29.4329  30
   3 -10  -2 4.92145 36.0459  33
  -3 -10   2-4.46122 32.0643  33
   3 -10  -2-29.4784 37.6136  29
  -3 -10   2-8.90012 30.4075  29
  -3 -10   1 13819.5 455.786  34
   3 -10  -1 15031.4 454.754  30
  -3 -10   1 16135.3 457.233  33
   3 -10  -1 14668.1 459.141  33
   3 -10  -1 15305.5 455.723  31
  -3 -10   1 15945.9 456.107  29
   3 -10  -1 14850.7 460.190  29
   3 -10   0 490.928 58.7564  31
   3 -10   0 545.560 61.6302  30
  -3 -10   0 444.384 57.0866  33
   3 -10   0 575.211 64.1731  33
  -3 -10   0 454.656 56.3349  32
   3 -10   0 534.152 63.3274  29
  -3 -10   0 588.010 61.7447  29
   3 -10   1 3423.71 157.319  30
   3 -10   1 3585.44 164.963  33
   3 -10   1 3463.03 158.023  31
  -3 -10  -1 3397.13 155.356  32
   3 -10   1 3476.65 162.779  29
   3 -10   2 2284.32 122.549  30
   3 -10   2 2045.63 119.632  33
   3 -10   2 2210.98 120.753  31
  -3 -10  -2 2411.19 123.884  32
   3 -10   2 2169.69 122.563  29
   3 -10   3 9558.05 314.284  30
   3 -10   3 9334.30 315.923  33
  -3 -10  -3 9520.21 312.947  32
   3 -10   3 9289.80 311.816  31
   3 -10   3 9275.01 314.817  29
   3 -10   4 60.7688 32.9808  29
   3 -10   4 65.4827 33.0006  33
   3 -10   4 97.1562 33.6055  30
  -3 -10  -4 67.8737 33.7848  32
   3 -10   4 110.443 33.7397  31
   3 -10   4 16.3580 38.4599  14
   3 -10   4 10.8135 38.8906  15
   3 -10   5 188.217 39.8840  29
   3 -10   5 144.533 36.4122  33
   3 -10   5 94.9419 33.5821  31
  -3 -10  -5 160.755 38.1432  32
   3 -10   5 154.551 39.8940  30
   3 -10   5 109.971 44.7180  15
   3 -10   5 110.837 44.1372  14
   3 -10   6 17.2686 26.5266  31
  -3 -10  -6 4.09914 27.7115  32
   3 -10   6 15.1584 35.9664  15
   3 -10   6-20.3783 40.9394  14
   3 -10   6 39.0646 29.3431  30
  -3 -10  -7 8335.25 267.091  32
   3 -10   7 8095.31 269.024  31
   3 -10   7 7906.35 267.931  30
   3 -10   7 7828.08 278.616  14
   3 -10   7 8115.48 280.538  15
   3 -10   8-21.4548 35.2679  15
   3 -10   8 21.6184 31.0761  14
  -3 -10  -8 3.72962 25.2127  19
  -3 -10  -8-17.0031 23.7264  32
   3 -10   9 1471.27 88.7558  14
  -3 -10  -9 1499.81 85.3381  19
   3 -10   9 1608.26 92.4034  15
  -3 -10  -9 1455.28 79.4321  32
   3 -10  10 305.739 42.7290  14
   3 -10  10 247.952 39.1718  15
  -3 -10 -10 271.542 36.8734  19
   3 -10  11 3869.55 143.483  14
   3 -10  11 4095.58 144.757  15
  -3 -11   8 832.862 56.1925  34
  -3 -11   7 302.980 37.9540  34
   3 -11  -7 261.845 35.1932  32
   3 -11  -6 2406.92 105.875  32
  -3 -11   6 2231.95 106.465  34
   3 -11  -5 371.890 42.6442  32
  -3 -11   5 378.281 44.7931  34
   3 -11  -4 3999.72 145.769  29
  -3 -11   4 3469.98 148.694  34
   3 -11  -4 3762.46 143.379  33
   3 -11  -3 1690.36 89.2677  29
   3 -11  -3 1757.26 88.2247  31
   3 -11  -3 1603.96 84.9891  30
  -3 -11   3 1775.38 95.4605  34
   3 -11  -3 1733.54 89.8629  33
   3 -11  -2 9740.79 293.388  29
   3 -11  -2 9660.90 288.263  31
  -3 -11   2 8768.40 291.299  34
   3 -11  -2 9201.77 290.821  33
   3 -11  -2 9551.73 287.629  30
   3 -11  -1 35.3452 27.3094  33
   3 -11  -1 47.3075 24.5749  30
   3 -11  -1 59.8393 25.9079  31
   3 -11  -1 35.2150 26.2879  29
   3 -11   0 9611.49 296.259  31
   3 -11   0 9734.80 304.374  33
   3 -11   0 9994.96 298.470  30
   3 -11   0 9791.89 304.471  29
  -3 -11  -1 38.4012 23.2457  32
   3 -11   1 102.730 31.0012  33
   3 -11   1 40.6846 23.7805  30
   3 -11   1 21.8594 21.8144  31
   3 -11   1 52.9456 29.6637  29
   3 -11   2 3456.66 136.791  31
  -3 -11  -2 3337.42 137.630  32
   3 -11   2 3840.71 146.641  33
   3 -11   2 3534.34 137.617  30
   3 -11   2 3528.17 142.437  29
  -3 -11  -3 1472.29 81.4446  32
   3 -11   3 1616.85 82.3959  31
   3 -11   3 1509.21 84.8411  33
   3 -11   3 1604.73 82.5789  30
   3 -11   3 1441.89 83.9707  29
   3 -11   4 896.553 59.1067  31
  -3 -11  -4 807.142 59.1314  32
   3 -11   4 828.071 59.9141  33
   3 -11   4 932.339 59.9657  30
   3 -11   4 867.150 60.8408  29
  -3 -11  -5 1491.67 78.8699  32
  -3 -11  -6 54.7020 21.2924  32
   4   0 -24 12419.3 352.645   8
   4   0 -24 12974.2 355.923  37
   4   0 -23 3.75456 22.1458   8
   4   0 -23-41.8706 25.1716  37
   4   0 -22 259.195 45.8332   8
   4   0 -22 309.332 48.9590  37
   4   0 -21-10.4304 31.6182   8
   4   0 -21 15.9702 28.5729  37
   4   0 -20 13755.2 439.102   8
   4   0 -20 13770.0 441.334  37
   4   0 -19 17.9546 30.9967   8
   4   0 -19-30.7795 37.3222  37
   4   0 -18 1927.58 124.261   8
   4   0 -18 2028.25 129.400  37
   4   0 -17-5.97149 30.9285   8
   4   0 -17 49.4966 35.4267  37
  -4   0  16 36.1274 59.7237   7
   4   0 -16 46.1691 50.8860  35
   4   0 -16 47.6545 37.5669  37
   4   0 -16 34.0557 33.4876   8
   4   0 -16 99.4757 64.0095  11
   4   0 -16 47.7277 54.9410  12
  -4   0  15-16.8046 47.3740   7
   4   0 -15 14.4429 43.1859  35
   4   0 -15-11.2245 27.9690  37
   4   0 -15-5.28262 24.6962   8
   4   0 -15 15.5258 48.9353  11
   4   0 -15-14.8987 42.0011  12
   4   0 -14 15429.5 609.434  12
  -4   0  14 15793.2 586.747  36
   4   0 -14 17198.7 624.844  35
   4   0 -14 16644.0 629.754  11
   4   0 -14 16091.6 482.787   8
  -4   0  14 15612.0 633.120   7
   4   0 -13 85.2476 50.0474  35
  -4   0  13 31.8565 36.6646  36
   4   0 -13-26.3266 54.0956  11
   4   0 -13-25.0343 48.3198  12
   4   0 -13 75.0154 30.4724   8
  -4   0  13 27.7193 43.6845   7
   4   0 -12 1154.78 126.546  12
   4   0 -12 1408.91 139.754  35
  -4   0  12 1401.79 126.395  36
   4   0 -12 1321.62 140.377  11
   4   0 -12 1394.76 85.5337   8
  -4   0  12 1737.71 160.012   7
   4   0 -11-9.90409 32.7401  35
   4   0 -11-10.1826 33.6607  12
   4   0 -11 42.8378 35.4023  11
  -4   0  11-8.28859 31.9959  36
  -4   0  11 22.0919 33.0287   7
   4   0 -10 42361.8 1260.41  12
   4   0 -10 44853.9 1281.37  11
   4   0 -10 45268.3 1270.50  35
  -4   0  10 47383.4 1244.20  36
  -4   0  10 45915.6 1286.24   7
   4   0  -9 87.2526 39.5605  35
   4   0  -9 94.3438 44.4466  11
   4   0  -9 171.228 52.6911  12
  -4   0   9-6.32694 26.0477  36
  -4   0   9 138.369 43.9792   7
   4   0  -8 27768.9 830.997  12
   4   0  -8 27014.0 836.129  11
  -4   0   8 29721.8 808.617  36
   4   0  -8 29493.5 838.318  35
  -4   0   8 29675.1 849.412   7
  -4   0   7-6.72469 26.8101   7
  -4   0   7 19.1223 21.3089  36
   4   0  -7 6.35543 28.3287  35
   4   0  -7-12.9278 28.0827  12
   4   0  -7 26.7677 29.8286  11
  -4   0   7-5.97216 27.2777  17
  -4   0   7-5.49076 27.3633  18
  -4   0   6 8704.13 317.281   7
   4   0  -6 8409.96 313.702  12
  -4   0   6 8988.68 305.464  18
  -4   0   6 8811.90 308.501  17
   4   0  -6 9216.26 321.973  11
   4   0  -6 9411.71 321.074  35
  -4   0   6 9201.57 295.491  36
  -4   0   5-3.67430 18.3114  36
   4   0  -5-5.06503 28.1082  12
   4   0  -5 15.1298 25.6312  35
   4   0  -5-15.4593 28.5969  11
  -4   0   5-9.28146 26.1657  17
  -4   0   5-12.6934 27.6542  18
  -4   0   4 80893.8 2031.36  36
  -4   0   4 82077.5 2051.59  17
  -4   0   4 80145.6 2041.19  18
   4   0  -4 81810.3 2055.68  12
   4   0  -4 81675.3 2058.24  11
  -4   0   3 7.67700 21.6432  17
  -4   0   3-3.44741 20.9016  18
   4   0  -3 16.1310 20.4963  12
   4   0  -3 20.0818 21.9269  11
  -4   0   2 67229.7 1724.95  17
  -4   0   2 69065.2 1718.53  18
   4   0  -2 68963.2 1728.37  12
   4   0  -2 67992.5 1727.75  11
  -4   0   1 10.8246 21.2774  17
  -4   0   1 60.3840 23.0619  18
   4   0  -1 14.1301 22.8191  11
   4   0  -1-14.2519 25.6094  12
   4   0   0 305002. 7407.72   6
   4   0   0 307542. 7416.52  12
   4   0   0 306388. 7416.57  11
  -4   0   0 299178. 7393.43  16
   4   0   1 13.3622 18.5440   6
   4   0   1 18.5864 20.6341  12
   4   0   1 3.68150 20.7623  11
  -4   0  -1 32.6114 15.4200  16
   4   0   2 653388. 15734.7   6
   4   0   2 649095. 15744.2  12
  -4   0  -2 638846. 15746.8  35
   4   0   2 653676. 15742.3  11
  -4   0  -2 647686. 15713.4  16
   4   0   3 32.5116 25.0007   6
   4   0   3 22.6471 23.0536  12
  -4   0  -3 37.3999 25.1239  35
   4   0   3 13.4535 21.4727  11
   4   0   4 35318.1 934.298  12
  -4   0  -4 32923.2 929.704  35
   4   0   4 34932.6 924.006   6
   4   0   4 33894.6 929.195  11
   4   0   5-5.82805 23.9518  11
  -4   0  -5 6.00710 24.6875  35
  -4   0  -5 19.3184 22.5795   3
   4   0   5 5.88467 24.8855  12
  -4   0  -5 9.60114 21.9279   4
   4   0   5 32.0173 27.6375   6
  -4   0  -6 1556.03 102.401   3
  -4   0  -6 1486.07 100.509   4
  -4   0  -6 1463.14 110.536  35
   4   0   6 1519.95 109.921   6
  -4   0  -7-5.71367 27.3162   4
  -4   0  -7 34.4483 30.8206   3
  -4   0  -8 145.921 39.0086   4
  -4   0  -8 89.0359 33.5741   3
  -4   0  -9-9.55829 35.6467  35
   4   0  10 37696.8 1000.32  13
  -4   0 -10 36182.3 992.624  37
  -4   0 -10 38248.8 1119.29  35
  -4   0 -11-11.8582 39.1997  35
   4   0  11 24.5825 29.4019  13
   4   0  11 62.1837 51.1091   7
  -4   0 -11-4.60256 22.4737  37
  -4   0 -12 275.012 72.9587  35
   4   0  12 224.436 46.4218  13
   4   0  12 266.538 78.1147   7
  -4   0 -12 309.108 48.3454  37
  -4   0 -13 14.3525 40.4620  35
  -4   0 -13-11.0724 27.0336  37
   4   0  13 6.03382 33.4851  13
   4   0  13-30.8972 51.0690   7
  -4   0 -14 12378.4 542.741  35
   4   0  14 12876.4 429.283  13
   4   0  14 13906.9 583.622   7
  -4   0 -14 12340.6 414.541  37
  -4   0 -15 12.6057 29.4710  37
   4   0  15 48.9257 45.6849  13
  -4   0 -16 9244.93 343.484  37
   4   0  16 10195.2 365.055  13
  -4   0 -17-6.48264 33.5741  37
   4   0  17-7.26374 46.3576  13
  -4   0 -18 33937.1 951.429  37
   4   0  18 34641.8 969.409  13
  -4   0 -19-11.5247 31.9789  37
  -4   0 -20 40.5552 28.5991  37
  -4   0 -21-21.0981 27.2608  37
  -4   0 -22 65.4478 25.9363  37
   4  -1 -23 166.400 36.2601  37
   4   1 -23 207.608 38.0940  37
   4   1 -23 257.127 37.6904   8
   4  -1 -23 248.961 38.7031   8
   4   1 -22 777.691 68.4727  37
   4  -1 -22 674.051 64.7890  37
   4  -1 -22 785.670 67.2572   8
   4   1 -22 664.279 61.5452   8
   4  -1 -21 484.149 60.9010  37
   4   1 -21 457.353 61.1965  37
   4  -1 -21 371.175 55.2698   8
   4   1 -21 542.825 61.4450   8
   4   1 -20 5315.69 220.891  37
   4  -1 -20 4980.70 214.822  37
   4   1 -20 4956.03 210.057   8
   4  -1 -20 5258.12 217.526   8
   4   1 -19 444.351 66.8860  37
   4  -1 -19 486.495 67.8694  37
   4   1 -19 472.671 62.4492   8
   4  -1 -19 489.245 66.0757   8
   4  -1 -18 3452.24 173.553  37
   4   1 -18 3684.31 180.343  37
   4  -1 -18 3556.44 175.927   8
   4   1 -18 3287.77 165.801   8
   4   1 -17 704.092 76.2712  37
   4  -1 -17 630.320 73.0086  37
   4  -1 -17 658.824 72.8789   8
   4   1 -17 619.695 67.8061   8
   4   1 -16 2041.20 127.742  37
   4  -1 -16 1796.99 119.220  37
  -4  -1  16 2236.99 232.547   1
   4  -1 -16 1830.34 189.362  12
   4   1 -16 1823.79 187.466  12
   4  -1 -16 1978.39 122.685   8
   4   1 -16 1891.18 115.605   8
  -4  -1  16 1716.12 191.744   7
  -4   1  16 2278.58 220.696   7
  -4   1  16 2070.60 189.878  36
   4  -1 -16 2262.96 199.674  35
   4   1 -16 1898.33 186.594  35
   4  -1 -16 1953.14 177.960  16
   4  -1 -16 1843.51 193.389  11
   4   1 -16 1608.54 180.757  11
   4   1 -15 6215.45 247.610  37
   4  -1 -15 6509.95 248.161  37
   4   1 -15 6246.29 235.820   8
   4  -1 -15 6129.54 242.320   8
   4   1 -15 6482.55 357.546  11
   4  -1 -15 5415.35 337.150  11
  -4   1  15 6498.25 341.930  36
   4  -1 -15 6498.16 346.369  35
   4   1 -15 6942.10 362.506  35
   4   1 -15 5890.95 341.795  12
   4  -1 -15 5334.35 331.251  12
  -4  -1  15 6719.78 399.107   1
   4  -1 -15 6801.08 345.356  16
  -4   1  15 5818.06 359.616   7
  -4  -1  15 6195.96 363.795   7
   4  -1 -14 14462.9 577.944  12
   4   1 -14 13289.5 558.283  12
   4  -1 -14 14806.8 589.677  11
   4   1 -14 14226.8 577.090  11
  -4   1  14 15052.0 562.276  36
   4  -1 -14 14280.0 562.063  35
   4   1 -14 14744.6 573.772  35
   4  -1 -14 14711.3 446.056   8
   4   1 -14 14195.4 433.361   8
  -4   1  14 13108.3 576.762   7
  -4  -1  14 14433.0 590.672   7
   4  -1 -13 6976.66 360.053  12
   4   1 -13 6970.06 359.997  12
   4  -1 -13 8257.28 388.073  11
   4   1 -13 7331.16 368.734  11
   4  -1 -13 8013.42 368.937  35
   4   1 -13 7744.62 369.815  35
  -4   1  13 8879.85 372.929  36
   4   1 -13 7849.69 263.647   8
   4  -1 -13 7745.11 271.439   8
  -4   1  13 7587.26 385.274   7
  -4  -1  13 7623.60 380.355   7
   4  -1 -12 9339.94 414.938  12
   4   1 -12 9172.19 411.215  12
   4   1 -12 10893.3 439.957  11
   4  -1 -12 10801.1 440.560  11
   4  -1 -12 9969.22 412.861  35
   4   1 -12 10167.6 422.680  35
  -4   1  12 10664.6 412.616  36
   4   1 -12 9869.33 311.096   8
   4  -1 -12 10121.8 322.611   8
  -4   1  12 9125.33 424.253   7
  -4  -1  12 9775.60 427.309   7
   4  -1 -11 10482.4 425.778  35
   4   1 -11 11621.0 444.285  35
  -4   1  11 11463.5 422.215  36
   4   1 -11 10076.1 427.629  12
   4  -1 -11 10498.8 433.799  12
   4  -1 -11 12151.5 458.506  11
   4   1 -11 11514.5 449.702  11
  -4   1  11 11237.3 451.085   7
  -4  -1  11 11314.0 446.179   7
   4  -1 -10 1645.95 133.363  35
   4   1 -10 1724.47 138.899  35
  -4   1  10 1748.31 129.582  36
   4   1 -10 1513.82 130.712  12
   4  -1 -10 1690.87 136.899  12
   4  -1 -10 1729.32 144.707  11
   4   1 -10 1573.03 138.244  11
  -4   1  10 1811.61 146.175   7
  -4  -1  10 1809.74 143.296   7
   4  -1  -9 538.546 79.8424  11
   4   1  -9 615.263 82.4218  11
   4  -1  -9 599.996 78.4947  12
   4   1  -9 615.042 78.2961  12
   4  -1  -9 583.987 77.1394  35
   4   1  -9 594.324 80.6741  35
  -4   1   9 765.490 80.9911  36
  -4   1   9 681.104 84.5362   7
  -4  -1   9 661.121 84.9863   7
  -4   1   8 7225.71 274.124  36
   4  -1  -8 6990.00 284.653  35
   4   1  -8 7325.12 291.379  35
   4   1  -8 6508.95 280.447  12
   4  -1  -8 6853.12 286.101  12
  -4  -1   8 6806.14 285.749   7
  -4   1   8 6990.93 292.839   7
   4  -1  -8 7144.00 297.177  11
   4   1  -8 7126.85 300.147  11
  -4  -1   7 5630.74 236.744  18
  -4  -1   7 6051.20 240.619  17
  -4   1   7 6009.05 240.682  17
   4  -1  -7 5977.94 243.822  35
   4   1  -7 5919.56 247.317  35
  -4   1   7 5780.28 229.137  36
   4  -1  -7 5527.40 239.173  12
   4   1  -7 5219.90 234.925  12
  -4   1   7 6047.50 251.935   7
  -4  -1   7 5533.48 240.627   7
   4  -1  -7 5884.45 250.935  11
   4   1  -7 5651.07 246.183  11
  -4  -1   6 38374.3 1053.32  18
  -4   1   6 40631.5 1035.46  18
  -4  -1   6 39550.0 1051.67  17
  -4   1   6 39173.2 1051.27  17
   4   1  -6 39047.1 1057.93  12
   4  -1  -6 38011.1 1053.91  12
   4   1  -6 39054.7 1058.44  35
   4  -1  -6 38370.9 1052.03  35
  -4   1   6 38506.1 1039.24  36
  -4  -1   6 38640.1 1057.37   7
  -4   1   6 40000.1 1066.24   7
   4   1  -6 38609.7 1063.74  11
   4  -1  -6 38278.2 1060.63  11
  -4  -1   5 6404.37 229.422   1
   4  -1  -5 5974.95 231.865  12
   4   1  -5 5951.65 234.369  12
  -4   1   5 6288.08 216.150  18
  -4  -1   5 6415.65 232.182  17
  -4   1   5 5740.85 225.078  17
  -4  -1   5 6089.08 231.573  18
   4  -1  -5 6079.53 232.585  11
   4   1  -5 6378.54 237.700  11
   4   1  -5 5996.81 232.639  35
   4  -1  -5 5932.93 230.555  35
  -4   1   5 6280.80 225.923  36
  -4  -1   4 30660.2 812.784   1
   4  -1  -4 30510.9 830.732  35
   4   1  -4 29702.9 832.071  35
  -4   1   4 30091.8 821.504  36
   4  -1  -4 32903.0 838.291  11
   4   1  -4 30875.1 836.427  11
  -4  -1   4 31002.5 832.427  18
  -4   1   4 30316.6 826.207  17
  -4  -1   4 30276.5 826.782  17
  -4   1   4 30125.9 806.714  18
   4  -1  -4 32084.5 836.272  12
   4   1  -4 30526.8 833.560  12
   4  -1  -3 491.237 51.0093  12
   4   1  -3 439.756 49.0151  12
  -4  -1   3 478.343 37.4966  36
  -4  -1   3 483.338 51.7296  18
  -4   1   3 467.850 48.1759  17
  -4  -1   3 464.587 48.9170  17
  -4   1   3 608.403 46.5768  18
   4  -1  -3 411.243 46.8672  11
   4   1  -3 408.743 47.3778  11
  -4  -1   3 515.377 36.1071   4
  -4  -1   3 426.685 33.4722   3
   4  -1  -2 168954. 4059.49  11
   4   1  -2 166826. 4059.00  11
  -4  -1   2 160660. 4027.98   4
  -4  -1   2 159086. 4027.63   3
  -4   1   2 166637. 4058.88  17
  -4  -1   2 161175. 4060.22  18
  -4  -1   2 167936. 4059.42  17
  -4   1   2 168749. 4040.59  18
   4   1  -2 164168. 4059.72  12
   4  -1  -2 170047. 4060.50  12
   4  -1  -1 34524.3 903.313  12
   4   1  -1 35134.8 904.865  12
   4  -1  -1 34465.8 907.029   6
  -4  -1   1 33228.1 901.892  16
  -4  -1   1 33319.2 885.909   4
  -4  -1   1 33444.0 886.197   3
  -4   1   1 35473.9 889.309  18
  -4  -1   1 34079.3 904.105  18
  -4  -1   1 34163.1 903.085  17
  -4   1   1 35635.9 906.929  17
   4  -1  -1 35178.1 903.629  11
   4   1  -1 34047.0 902.669  11
   4  -1   0 38041.6 974.712  12
   4   1   0 37350.4 973.866  12
   4  -1   0 37069.3 978.370   6
   4   1   0 36974.9 955.134   6
  -4  -1   0 36252.2 972.059  16
  -4  -1   0 37624.7 967.212   4
  -4  -1   0 37273.0 966.814   3
  -4  -1   0 36645.7 973.282  18
   4  -1   0 37986.3 974.071  11
   4   1   0 37725.4 973.820  11
  -4  -1  -1 37546.7 956.514   4
  -4  -1  -1 36882.7 955.598   3
  -4  -1  -1 35351.1 952.092  16
   4  -1   1 36025.1 963.018   6
   4   1   1 35481.6 935.922   6
   4  -1   1 36785.3 956.503  11
   4   1   1 36821.4 957.886  11
   4   1   1 36445.3 957.810  12
   4  -1   1 37564.3 958.587  12
  -4  -1  -2 295205. 7135.48   4
  -4  -1  -2 293572. 7135.30   3
  -4  -1  -2 289409. 7139.56  35
  -4   1  -2 280220. 7139.47  35
  -4  -1  -2 289848. 7129.50  16
   4   1   2 289960. 7112.48   6
   4  -1   2 292998. 7143.11   6
   4   1   2 295124. 7137.33  11
   4  -1   2 298420. 7138.10  11
   4   1   2 295118. 7138.44  12
   4  -1   2 293961. 7138.62  12
  -4  -1  -3 26925.0 717.777   3
  -4  -1  -3 25550.0 713.146   4
  -4  -1  -3 25440.3 718.610  35
  -4   1  -3 25766.0 720.055  35
  -4  -1  -3 25556.3 706.047  16
   4   1   3 25353.6 693.479   6
   4  -1   3 26194.1 724.992   6
   4   1   3 26425.8 718.664  11
   4  -1   3 26407.2 717.071  11
   4   1   3 25397.1 717.390  12
   4  -1   3 26654.5 719.062  12
  -4  -1  -4 52430.9 1352.83   4
  -4  -1  -4 51211.8 1350.37   3
  -4  -1  -4 52521.7 1361.44  35
  -4   1  -4 50555.8 1359.26  35
  -4  -1  -4 50008.6 1338.50  16
   4  -1   4 52304.3 1363.46   6
   4  -1   4 52923.8 1358.60  11
   4   1   4 51935.0 1357.44  11
   4  -1   4 52987.2 1360.22  12
   4   1   4 51511.0 1358.13  12
  -4  -1  -5 105151. 2637.96   4
  -4  -1  -5 105698. 2638.67   3
  -4  -1  -5 102378. 2647.97  35
  -4   1  -5 103281. 2651.46  35
  -4  -1  -5 101468. 2622.36  16
   4  -1   5 106687. 2658.09   6
   4   1   5 106376. 2647.68  11
   4   1   5 106293. 2650.43  12
  -4  -1  -6 722.710 70.3509   4
  -4  -1  -6 660.076 68.8047   3
  -4  -1  -6 149.580 35.2344  16
  -4   1  -6 186.658 44.9053  35
  -4  -1  -6 101.693 37.9189  35
   4  -1   6 70.0049 36.5632   6
  -4  -1  -7 6294.01 256.373   4
  -4  -1  -7 6218.91 255.641   3
   4  -1   7 6173.89 272.775   6
  -4  -1  -7 5821.75 242.448  16
  -4  -1  -7 6421.67 272.459  35
  -4   1  -7 6315.09 273.201  35
  -4  -1  -8 51021.9 1383.09   4
  -4  -1  -8 51362.0 1383.61   3
  -4  -1  -8 51359.5 1409.39  35
  -4   1  -8 51312.7 1412.96  35
   4   1   9 41703.1 1176.08   7
   4  -1   9 43516.7 1183.44   7
  -4  -1  -9 38100.7 1153.72  35
  -4   1  -9 39317.7 1164.81  35
   4   1  10 8630.89 286.956  13
   4  -1  10 8739.23 289.050  13
   4  -1  10 7995.99 283.747   9
   4   1  10 9246.72 388.647   7
   4  -1  10 10008.1 396.899   7
  -4  -1 -10 8977.87 376.196  35
  -4   1 -10 8429.76 371.857  35
  -4   1 -10 8087.49 281.356  37
  -4  -1 -10 8359.74 281.002  37
   4  -1  11 12055.1 480.686   7
   4   1  11 11885.4 479.916   7
  -4  -1 -11 10829.8 351.743  37
  -4   1 -11 10742.6 354.145  37
  -4  -1 -11 11218.7 456.345  35
  -4   1 -11 10631.9 453.820  35
   4   1  11 11268.7 361.428  13
   4  -1  11 11083.0 360.559  13
   4   1  12 281.301 77.3861   7
   4  -1  12 322.715 83.2950   7
  -4  -1 -12 805.946 70.6102  37
  -4   1 -12 465.548 57.0619  37
  -4  -1 -12 630.182 99.7580  35
  -4   1 -12 722.232 107.079  35
   4   1  12 241.353 49.5402  13
   4  -1  12 262.809 49.4524  13
  -4  -1 -13 17751.3 548.615  37
  -4   1 -13 19147.7 560.709  37
   4   1  13 20633.1 731.673   7
   4  -1  13 20062.8 724.482   7
   4  -1  13 17320.6 557.336  13
   4   1  13 18909.2 566.004  13
  -4  -1 -13 18428.5 685.832  35
  -4   1 -13 18039.2 689.260  35
  -4  -1 -14 4819.26 207.826  37
  -4   1 -14 4487.24 207.283  37
   4   1  14 5106.19 326.089   7
   4  -1  14 4743.53 314.592   7
   4  -1  14 4899.41 220.758  13
   4   1  14 4827.70 218.949  13
  -4  -1 -14 4796.63 300.595  35
  -4   1 -14 4745.22 306.153  35
  -4   1 -15 16325.0 473.180   8
   4   1  15 15227.8 502.979  13
   4  -1  15 15581.7 504.810  13
  -4  -1 -15 14820.6 485.635  37
  -4   1 -15 15543.7 495.816  37
  -4   1 -16 6371.39 234.870   8
   4   1  16 6054.10 261.036  13
   4  -1  16 5802.32 257.054  13
  -4  -1 -16 5929.41 248.455  37
  -4   1 -16 6238.34 255.849  37
  -4   1 -17 122.531 35.9703   8
   4  -1  17 85.6656 47.2525  13
   4   1  17 85.8228 44.5749  13
  -4  -1 -17 93.5683 42.2297  37
  -4   1 -17 77.5993 36.5315  37
  -4  -1 -18 365.107 58.4435  37
  -4   1 -18 383.851 59.1381  37
  -4   1 -18 311.573 48.2547   8
  -4   1 -19 4491.92 180.662   8
  -4  -1 -19 4466.96 197.063  37
  -4   1 -19 4651.88 202.152  37
  -4  -1 -20 3485.02 158.997  37
  -4   1 -20 3529.76 161.755  37
  -4  -1 -21 1519.73 91.1460  37
  -4   1 -21 1620.35 94.5653  37
  -4  -1 -22 76.0328 25.6044  37
  -4   1 -22 72.1103 24.2711  37
   4  -2 -23-3.15004 25.5082  37
   4   2 -23-15.6413 25.7128  37
   4   2 -23 25.2684 22.0388  10
  -4  -2  23 51.6767 24.7284  23
   4   2 -23 31.0593 20.3018   8
   4  -2 -23 13.9261 19.3225   8
   4  -2 -22 263.474 40.7309  37
   4   2 -22 241.748 40.0777  37
   4  -2 -22 331.614 46.3298   8
   4   2 -22 300.138 41.1506   8
   4   2 -21 908.020 74.6212  37
   4  -2 -21 716.464 67.0455  37
   4  -2 -21 758.645 70.5261   8
   4   2 -21 687.505 64.0855   8
   4  -2 -20 2258.61 126.435  37
   4   2 -20 2235.00 128.002  37
   4  -2 -20 2249.58 129.553   8
   4   2 -20 2342.36 124.477   8
   4  -2 -19 703.514 72.8849  37
   4   2 -19 883.774 82.4777  37
   4  -2 -19 886.432 81.6833   8
   4   2 -19 663.142 68.7837   8
   4   2 -18 58.9823 36.2894  37
   4  -2 -18 45.4788 35.4362  37
   4   2 -18 143.896 37.9824   8
   4  -2 -18 74.2533 40.0146   8
  -4  -2  17 2851.17 153.252  24
   4  -2 -17 3039.62 157.896  37
   4   2 -17 3373.76 167.224  37
   4   2 -17 3122.11 153.001   8
   4  -2 -17 3352.25 167.563   8
   4   2 -16 11511.0 369.946   8
   4  -2 -16 11139.8 382.968   8
  -4  -2  16 10674.5 544.560   1
   4  -2 -16 10941.0 375.038  37
   4   2 -16 11473.3 384.297  37
   4  -2 -16 12045.9 505.627  16
  -4  -2  16 12052.7 382.479  24
  -4   2  16 11409.5 508.132  36
   4  -2 -16 11108.5 495.853  35
   4  -2 -15 3860.37 278.882  11
   4   2 -15 3257.12 259.217  11
   4   2 -15 3634.70 160.701   8
   4  -2 -15 3518.23 171.233   8
   4   2 -15 3706.55 264.874  12
   4  -2 -15 3174.30 252.145  12
  -4  -2  15 3127.53 267.823   1
   4  -2 -15 3551.69 166.032  37
   4   2 -15 3510.12 168.715  37
   4  -2 -15 3483.41 240.720  16
  -4   2  15 3607.71 272.479   7
  -4  -2  15 3741.10 273.557   7
  -4   2  15 3818.62 256.619  36
   4   2 -15 3529.99 247.746  35
   4  -2 -15 3391.70 240.053  35
   4  -2 -14 2329.12 207.643  11
   4   2 -14 2146.23 202.386  11
  -4  -2  14 2596.98 216.501   7
  -4   2  14 2903.56 227.920   7
   4   2 -14 2471.75 122.631   8
   4  -2 -14 2403.82 133.215   8
   4  -2 -14 2279.72 199.552  12
   4   2 -14 2323.11 202.575  12
  -4  -2  14 2530.05 230.263   1
   4   2 -14 2342.29 131.106  37
   4  -2 -14 2249.37 125.229  37
   4  -2 -14 2501.19 194.701  35
   4   2 -14 2236.45 188.804  35
  -4   2  14 2700.75 204.387  36
   4  -2 -14 2271.15 189.508  16
  -4  -2  14 2250.66 126.870  25
   4  -2 -13 3351.14 235.482  11
   4   2 -13 3319.79 235.330  11
  -4   2  13 2811.46 223.848   7
  -4  -2  13 2932.01 223.444   7
  -4  -2  13 3082.57 241.719   1
  -4  -2  13 3138.32 149.311  25
   4  -2 -13 3740.65 231.796  16
   4   2 -13 3278.90 140.901   8
   4  -2 -13 3027.32 149.580   8
   4  -2 -13 3217.54 216.971  35
   4   2 -13 3154.77 217.394  35
  -4   2  13 3377.82 221.109  36
   4  -2 -13 2959.63 222.558  12
   4   2 -13 3048.93 224.324  12
   4  -2 -12 100400. 2608.40  11
   4   2 -12 99159.8 2605.28  11
   4  -2 -12 106666. 2590.56  16
   4  -2 -12 96123.6 2438.60   8
   4   2 -12 92728.3 2582.72  12
   4  -2 -12 94977.8 2584.31  12
  -4  -2  12 94789.4 2431.94  25
  -4  -2  12 97046.7 2629.84   1
  -4  -2  12 97226.2 2598.82   7
  -4   2  12 93383.9 2598.00   7
   4  -2 -12 97266.0 2562.11  35
   4   2 -12 95933.7 2571.64  35
  -4   2  12 101810. 2570.35  36
   4  -2 -11 927.432 110.743  12
   4   2 -11 979.365 113.381  12
  -4  -2  11 1058.46 67.2768  14
  -4  -2  11 1041.87 125.304   1
   4  -2 -11 1228.29 116.107  35
   4   2 -11 1134.97 117.765  35
  -4   2  11 944.904 106.384  36
  -4  -2  11 1245.87 80.5211  25
   4  -2 -11 943.925 72.0531   8
   4   2 -11 1195.45 128.835  11
   4  -2 -11 1046.30 122.214  11
  -4  -2  11 1160.98 124.302   7
  -4   2  11 1230.50 128.089   7
  -4  -2  11 1081.89 67.1612  15
   4  -2 -10 34802.1 1014.73  11
   4   2 -10 34905.9 1019.35  11
   4  -2 -10 33494.3 977.781  35
   4   2 -10 32239.1 981.687  35
  -4   2  10 35158.8 984.084  36
  -4   2  10 34126.1 1009.55   7
  -4  -2  10 32725.9 994.835   7
   4   2 -10 32467.9 996.196  12
   4  -2 -10 34029.6 999.461  12
  -4  -2  10 32547.5 1017.76   1
   4  -2  -9 8426.26 338.842  11
   4   2  -9 8132.72 340.788  11
   4  -2  -9 7422.24 313.798  35
   4   2  -9 8453.41 329.167  35
  -4   2   9 8125.56 320.584  36
  -4   2   9 8479.71 342.176   7
  -4  -2   9 8359.19 333.516   7
   4  -2  -9 7563.29 326.896  12
   4   2  -9 7877.80 333.323  12
  -4  -2   9 7630.65 337.564   1
   4  -2  -8 42270.5 1166.54  11
   4   2  -8 44326.0 1177.81  11
  -4   2   8 41767.9 1144.04  36
   4  -2  -8 42294.7 1148.20  35
   4   2  -8 40879.0 1150.32  35
  -4  -2   8 40296.5 1151.64   7
  -4   2   8 42122.3 1165.16   7
  -4  -2   8 41348.3 1167.46   1
   4  -2  -8 40398.9 1153.15  12
   4   2  -8 41735.9 1164.67  12
   4   2  -7 83.1867 36.0976  35
   4  -2  -7 24.6696 28.1935  35
   4  -2  -7 6.68263 25.8227  12
   4  -2  -7 96.0240 34.8776  11
   4   2  -7 108.733 40.8873  11
   4   2  -7 35.2839 30.6805  12
  -4   2   7 110.590 37.2667  36
  -4  -2   7 69.2905 40.2867  18
  -4  -2   7 12.9900 28.9743   7
  -4   2   7 61.5050 34.7508   7
  -4  -2   7 35.6729 32.6078   1
   4  -2  -6 1142.01 90.1735  12
   4   2  -6 1296.36 98.2189  12
   4   2  -6 1245.19 99.2342  11
   4  -2  -6 1286.81 97.2609  11
  -4  -2   6 1145.33 97.2067  18
  -4  -2   6 1109.43 87.4173  17
  -4   2   6 1232.65 92.9969  17
  -4   2   6 991.745 84.3315  36
   4  -2  -6 1136.17 87.5670  35
   4   2  -6 1150.59 91.7681  35
  -4  -2   6 1022.31 89.2640   1
   4  -2  -5 3015.84 146.805  12
   4   2  -5 2997.46 151.165  12
   4  -2  -5 3086.58 148.309  11
   4   2  -5 3086.14 153.217  11
  -4  -2   5 3029.40 144.330  17
  -4   2   5 2942.20 143.276  17
  -4  -2   5 2849.67 150.795  18
  -4   2   5 2922.92 146.150  36
   4  -2  -5 2880.43 143.552  35
   4   2  -5 3003.19 147.209  35
  -4  -2   5 2773.63 145.043   1
   4   2  -4 14714.3 424.408  12
   4  -2  -4 14031.0 417.188  12
   4   2  -4 13834.3 420.190  11
   4  -2  -4 14343.1 419.052  11
  -4  -2   4 13739.4 411.839  17
  -4   2   4 14341.9 415.755  17
  -4  -2   4 13427.1 426.357  18
   4  -2  -4 13229.4 411.439  35
  -4   2   4 12960.8 415.218  36
   4   2  -4 12915.0 413.068  35
  -4  -2   4 12113.1 405.693   1
   4  -2  -3 3063.41 137.212  11
   4   2  -3 2945.60 137.090  11
   4   2  -3 2926.64 136.896  12
   4  -2  -3 2988.98 136.653  12
   4  -2  -3 3401.29 148.801   2
  -4  -2   3 2907.73 131.575   1
  -4   2   3 3257.00 138.341  17
  -4  -2   3 2963.25 133.747  17
  -4  -2   3 3054.82 145.315  18
  -4  -2   2 13047.9 399.799  16
  -4  -2   2 11741.2 365.706   3
  -4  -2   2 11784.2 365.752   4
   4  -2  -2 13159.0 383.257  11
   4   2  -2 13230.8 384.334  11
  -4  -2   2 11656.5 368.003   1
   4  -2  -2 13530.0 389.084   2
   4   2  -2 13154.5 385.079  12
   4  -2  -2 13708.7 386.465  12
   4  -2  -2 13341.7 397.146   6
  -4  -2   2 12663.5 392.676  18
  -4   2   2 13472.5 383.708  17
  -4  -2   2 12752.3 379.876  17
  -4  -2   1 1235.22 85.3142  16
  -4  -2   1 1152.32 73.3295   4
  -4  -2   1 1234.96 75.1783   3
   4  -2  -1 1145.66 74.0221  11
   4   2  -1 1239.58 76.2225  11
   4  -2  -1 1338.61 78.5801   2
   4  -2  -1 1151.87 74.3811  12
   4   2  -1 1333.48 79.9466  12
   4  -2  -1 1345.63 86.6885   6
  -4   2   1 1159.53 74.8586  17
  -4  -2   1 1309.62 77.9091  17
  -4  -2   1 1287.21 83.3557  18
  -4  -2   0 7006.36 256.567  16
  -4  -2   0 7300.87 251.786   4
  -4  -2   0 7330.26 252.540   3
   4  -2   0 7557.29 245.390  11
   4   2   0 7636.38 247.653  11
   4  -2   0 7472.07 238.323   2
   4  -2   0 7317.95 259.491   6
   4  -2   0 7910.02 248.709  12
   4   2   0 7429.77 246.345  12
  -4  -2   0 7467.16 247.143  17
  -4  -2   0 7370.09 254.716  18
   4   2   1 37759.9 970.331  12
   4  -2   1 37494.0 967.976  12
  -4  -2  -1 36965.7 978.063  18
   4  -2   1 37883.7 990.781   6
   4  -2   1 36822.9 965.316  11
   4   2   1 36915.4 967.641  11
  -4  -2  -1 35246.7 977.071   4
  -4  -2  -1 35794.8 978.291   3
  -4  -2  -1 36860.6 985.548  16
  -4  -2  -2 5703.04 225.364   3
  -4  -2  -2 5676.20 224.310   4
   4   2   2 5906.27 215.609  12
   4  -2   2 6371.09 219.428  12
   4  -2   2 5958.80 230.271   6
   4   2   2 5937.52 215.081  11
   4  -2   2 6110.93 216.081  11
  -4  -2  -2 5891.32 225.842  16
  -4  -2  -3 65614.8 1685.99   4
  -4  -2  -3 64945.4 1684.89   3
  -4   2  -3 63312.4 1668.03  35
  -4  -2  -3 65421.7 1670.67  35
  -4  -2  -3 63558.2 1677.38  16
   4  -2   3 65953.7 1667.87  12
   4   2   3 65776.2 1668.99  12
   4  -2   3 64730.9 1665.25  11
   4   2   3 65305.3 1667.61  11
   4  -2   3 65959.4 1689.01   6
  -4  -2  -4 15572.8 476.069   4
  -4  -2  -4 15594.1 477.476   3
  -4  -2  -4 14326.7 454.963  35
  -4   2  -4 14088.7 454.965  35
  -4  -2  -4 14791.7 463.428  16
   4   2   4 14758.0 456.872  12
   4  -2   4 15031.3 457.896  12
   4  -2   4 14818.6 477.227   6
   4   2   4 14469.5 454.235  11
   4  -2   4 14768.1 455.510  11
  -4  -2  -5 1530.94 109.198  16
  -4  -2  -5 1589.77 115.628   4
  -4  -2  -5 1570.30 114.945   3
  -4  -2  -5 1677.29 113.299  35
  -4   2  -5 1741.13 115.708  35
   4  -2   5 1724.99 123.586   6
  -4  -2  -6 23319.4 691.394  16
  -4  -2  -6 23779.3 705.567   4
  -4  -2  -6 23332.7 702.867   3
  -4  -2  -6 23334.5 695.280  35
  -4   2  -6 22201.3 691.154  35
   4  -2   6 23760.9 717.387   6
  -4  -2  -7 12668.4 439.165  16
  -4  -2  -7 12840.8 447.498   4
  -4  -2  -7 12396.4 444.557   3
  -4  -2  -7 13073.4 447.036  35
  -4   2  -7 12337.6 442.182  35
   4  -2   7 12803.9 464.601   6
  -4  -2  -8 28401.1 844.998  16
  -4  -2  -8 29418.9 864.071  35
  -4   2  -8 28355.7 861.672  35
  -4  -2  -8 28633.8 859.217   3
  -4  -2  -8 28580.0 859.037   4
   4   2   9 13962.5 494.119   7
   4  -2   9 13609.6 488.895   7
  -4  -2  -9 13105.3 477.712   3
  -4  -2  -9 12780.9 473.170   4
   4  -2   9 12828.6 397.704   9
  -4  -2  -9 12735.5 479.765  35
  -4   2  -9 12866.3 483.013  35
  -4  -2  -9 12500.1 461.840  16
   4  -2  10 369.351 49.3888  13
   4   2  10 289.497 45.2679  13
  -4  -2 -10 256.864 67.9016  35
  -4   2 -10 232.722 65.7950  35
   4  -2  10 347.239 45.4098  23
   4   2  10 506.601 85.7982   7
   4  -2  10 348.352 74.6886   7
  -4  -2 -10 341.126 65.2014  16
   4  -2  10 226.180 44.3669   9
  -4  -2 -10 383.650 47.0991  37
  -4   2 -10 302.117 44.7428  37
   4  -2  11 4493.20 181.969  23
   4  -2  11 4591.27 190.774  13
   4   2  11 4559.55 189.957  13
   4   2  11 4953.44 281.310   7
   4  -2  11 4893.51 280.298   7
  -4   2 -11 4722.95 268.373  35
  -4  -2 -11 4628.93 263.641  35
  -4   2 -11 4209.43 182.051  37
  -4  -2 -11 4394.48 181.852  37
   4  -2  11 4126.82 189.007   9
   4  -2  12 6065.26 228.022  23
   4   2  12 6674.76 346.899   7
   4  -2  12 7027.82 353.376   7
   4   2  12 6331.03 240.351  13
   4  -2  12 5936.63 236.219  13
  -4  -2 -12 6008.37 320.117  35
  -4   2 -12 5911.44 323.324  35
  -4  -2 -12 5849.89 226.775  37
  -4   2 -12 5480.10 226.343  37
   4  -2  12 5348.79 231.366   9
   4   2  13 1217.09 152.280   7
   4  -2  13 1537.52 166.724   7
  -4  -2 -13 1313.30 146.078  35
  -4   2 -13 1044.50 133.229  35
  -4  -2 -13 1386.56 97.0362  37
  -4   2 -13 1409.74 101.284  37
   4  -2  13 1263.66 102.486   9
   4   2  13 1316.20 101.580  13
   4  -2  13 1387.49 104.826  13
  -4  -2 -14 4102.86 189.034  37
  -4   2 -14 4427.18 197.426  37
   4  -2  14 4714.11 209.749  13
   4   2  14 4129.20 198.892  13
  -4  -2 -14 3855.98 269.061  35
  -4  -2 -15 652.966 71.3335  37
  -4   2 -15 753.137 77.6540  37
   4  -2  15 691.261 81.9085  13
   4   2  15 658.355 81.7461  13
  -4   2 -16 10852.6 343.213   8
  -4   2 -16 9834.25 354.426  37
  -4  -2 -16 9861.45 349.536  37
   4  -2  16 10205.0 368.770  13
   4   2  16 9968.23 365.543  13
  -4  -2 -17 292.823 52.2134  37
  -4   2 -17 385.306 59.9890  37
  -4   2 -17 370.618 52.3165   8
   4  -2  17 331.966 65.6430  13
   4   2  17 340.182 64.8631  13
  -4   2 -18 871.061 83.1519  37
  -4  -2 -18 902.963 80.8528  37
  -4   2 -18 999.241 78.1714   8
  -4   2 -19 277.606 44.2723   8
  -4  -2 -19 235.439 45.6444  37
  -4   2 -19 265.472 47.9619  37
  -4  -2 -20 3434.89 153.301  37
  -4   2 -20 3548.18 157.123  37
  -4   2 -20 3763.22 150.869   8
  -4  -2 -21 321.135 41.5969  37
  -4   2 -21 337.007 41.6166  37
  -4   2 -21 392.862 40.0653   8
  -4  -3  23 13491.5 386.156  23
   4   3 -23 13616.5 383.792  10
  -4  -3  22 1916.09 102.774  23
   4   3 -21 4767.57 182.057   8
   4  -3 -21 4933.36 193.714   8
  -4  -3  20 1649.73 102.665  24
   4   3 -20 1420.64 91.8550   8
   4  -3 -20 1720.63 106.903   8
  -4  -3  19 206.480 46.5774  24
   4  -3 -19 205.743 45.8796   8
   4   3 -19 243.523 41.5659   8
  -4  -3  18 379.112 61.4131  24
   4  -3 -18 258.090 49.1552   8
  -4  -3  17 10589.3 356.549  24
   4  -3 -17 9660.31 349.106   8
  -4  -3  16 3936.78 186.995  24
   4  -3 -16 3989.67 187.853   8
   4  -3 -15 5979.06 247.091   8
   4  -3 -15 6078.05 334.832  16
  -4  -3  15 6539.39 252.691  24
   4  -3 -15 6695.25 365.513   2
  -4  -3  15 6020.70 384.397   1
  -4   3  15 6733.97 360.538  36
   4  -3 -14 28682.8 822.641   8
  -4  -3  14 30957.0 830.732  25
   4  -3 -14 30659.7 957.957  16
   4  -3 -14 28141.9 971.254   2
  -4  -3  14 27732.0 1011.64   1
  -4   3  14 29668.6 964.032  36
  -4   3  13 1910.40 167.390  36
   4  -3 -13 1649.48 107.805   8
  -4  -3  13 1813.06 113.161  25
  -4  -3  13 1785.02 100.543  15
   4  -3 -13 2085.73 171.449  16
   4  -3 -13 1660.23 168.016   2
  -4  -3  13 1816.32 188.130   1
  -4  -3  13 1829.02 101.210  14
  -4   3  12 11.3172 39.0799  36
   4  -3 -12 4.79108 22.9104   8
  -4  -3  12 68.2803 33.6847  25
  -4  -3  12 41.7705 27.0365  15
   4  -3 -12 54.5862 40.7190  16
   4  -3 -12 26.5133 41.7879   2
  -4  -3  12-29.6417 46.7175   1
  -4  -3  12 42.1458 25.6254  14
  -4   3  11 24323.5 792.943  36
   4  -3 -11 24548.1 690.468   8
  -4  -3  11 24801.8 694.139  25
  -4  -3  11 25223.8 679.029  15
   4  -3 -11 26400.0 799.319  16
   4  -3 -11 24377.4 825.520   2
  -4  -3  11 23031.7 827.677   1
  -4  -3  11 25924.8 681.411  14
  -4   3  10 139.511 47.3518  36
   4  -3 -10 75.1231 25.9941   8
   4  -3 -10 81.2642 45.0857  16
   4  -3 -10 240.613 67.6200   2
  -4  -3  10 119.463 51.9771   1
  -4  -3  10 140.932 31.1416  14
  -4  -3  10 132.938 31.1190  15
  -4  -3  10 115.057 33.3915  25
  -4  -3   9 2077.15 165.346   1
  -4   3   9 2204.48 152.319  36
   4  -3  -9 2219.82 149.675  16
   4  -3  -8 1605.53 134.713   2
  -4  -3   8 1488.65 130.350   1
  -4   3   8 1263.09 110.599  36
   4  -3  -8 1625.18 120.312  16
   4  -3  -7 10440.5 404.943   2
  -4  -3   7 10229.7 401.581   1
  -4   3   7 10968.0 387.563  36
   4  -3  -7 11404.0 383.102  16
  -4  -3   7 11565.0 408.991  18
  -4  -3   6 38.1472 31.3553   1
   4  -3  -6 38.8057 37.8980   2
  -4   3   6-6.50455 26.7329  36
  -4  -3   6 7.22915 30.5717  18
  -4  -3   5 285.758 52.2050   1
   4  -3  -5 266.317 52.3621   2
  -4   3   5 398.600 57.1919  36
  -4  -3   5 328.943 56.9200  18
   4  -3  -4 29323.5 839.464   2
  -4  -3   4 29260.2 831.281   1
  -4  -3   4 30678.2 838.741  18
  -4   3   4 29031.5 827.701  36
  -4  -3   3 123.166 32.6710   1
   4  -3  -3 206.662 44.9687   2
  -4  -3   3 167.929 39.2249  18
   4  -3  -3 137.701 34.8074   6
  -4  -3   2 564.975 62.1855  18
   4  -3  -2 417.910 53.6735   6
   4  -3  -2 550.742 61.6301   2
  -4  -3   1 1307.61 97.0084  16
  -4  -3   1 1316.67 90.5497  18
   4  -3  -1 1408.75 95.5798   6
   4  -3  -1 1408.19 94.0213   2
  -4  -3   1 1281.44 86.7961   1
  -4  -3   1 1164.01 86.7637   4
  -4  -3   1 1271.82 91.1687   3
  -4  -3   0 30118.4 835.795  16
  -4  -3   0 30174.5 817.956  18
   4  -3   0 29945.1 826.577   6
  -4  -3   0 31265.8 834.614   2
  -4  -3   0 30094.7 814.090   1
   4  -3   0 28765.3 811.221   2
  -4  -3   0 29520.8 826.238   3
  -4  -3   0 28418.4 821.591   4
  -4  -3  -1 633.156 67.1907  16
  -4  -3  -1 511.595 55.4948  18
   4  -3   1 504.227 60.8524   6
  -4  -3  -1 406.644 56.1376   3
  -4  -3  -1 457.904 55.9588   2
  -4  -3  -1 391.746 56.3617   4
  -4  -3  -2 1050.08 81.4156  18
   4  -3   2 940.844 84.6924   6
  -4  -3  -2 988.574 90.2571   3
  -4  -3  -2 1059.04 92.6151   4
  -4  -3  -2 1083.51 89.8035  16
  -4  -3  -3 4214.58 180.679  18
   4  -3   3 4166.30 198.920   6
  -4  -3  -3 4316.23 205.859   3
  -4  -3  -3 3740.00 195.381   4
  -4  -3  -3 3845.12 189.893  16
   4  -3   4 6419.71 271.475   6
  -4  -3  -4 6260.51 275.230   3
  -4  -3  -4 6268.02 274.459   4
  -4  -3  -4 6354.24 264.395  16
   4  -3   5 6430.59 283.793   6
  -4  -3  -5 6533.98 275.062  16
  -4  -3  -5 6353.93 285.069   3
  -4  -3  -5 6238.31 282.924   4
   4  -3   6 45.5769 41.6424   6
  -4  -3  -6 57.3204 31.6207  16
  -4  -3  -6 18.2614 31.5363   4
  -4  -3  -6 18.3998 34.3194   3
   4  -3   7 81.2129 41.7574   6
  -4  -3  -7 124.639 45.2819  16
  -4  -3  -7 59.2667 40.6332   4
  -4  -3  -7 49.7566 37.1558   3
  -4  -3  -8 2326.12 112.788  27
  -4  -3  -8 2499.28 179.780   3
  -4  -3  -8 2406.92 176.714   4
   4  -3   8 2064.51 118.142   9
  -4  -3  -8 2797.79 179.370  16
   4  -3   8 2427.00 119.051  23
  -4  -3  -9 263.152 40.7795  27
  -4  -3  -9 170.272 55.6122   4
   4  -3   9 130.623 39.3704   9
  -4  -3  -9 230.010 61.8149  16
  -4  -3  -9 182.812 63.5678   3
   4  -3   9 168.943 38.1304  23
  -4  -3 -10 47.0386 28.9126  27
  -4  -3 -10 36.5366 42.0535   4
   4  -3  10 24.1341 27.2203  23
  -4  -3 -10-11.2298 31.6629  16
   4  -3  10 27.3598 32.2706   9
  -4  -3 -10 24.5208 40.5329   3
   4  -3  11 23.6537 37.3579   9
   4  -3  11 20.8062 28.9707  23
  -4  -3 -11 95.8865 52.1311  16
  -4  -3 -12 9.69548 26.4743  27
   4  -3  12 75.8178 39.3332   9
  -4  -3 -12 88.8473 49.0009  16
   4  -3  12 11.0967 27.6595  23
   4  -3  13 1708.00 123.337   9
   4  -3  13 1955.13 121.513  23
  -4  -3 -13 1730.69 109.495  27
   4  -3  14 457.971 64.0704  23
   4  -3  14 371.100 66.4625   9
   4  -3  15 4892.87 208.930  23
   4  -3  15 4142.97 210.384   9
   4  -3  16 19088.1 599.390   9
   4  -3  16 19062.3 586.196  23
  -4   3 -16 20671.3 578.693   8
   4  -3  17 21098.5 629.431  23
  -4   3 -17 22173.6 621.286   8
  -4   3 -18 1253.34 86.5899   8
  -4   3 -19 5795.80 210.713   8
  -4   3 -20 3095.18 128.997   8
   4  -3  20 2857.75 134.481  30
   4  -3  20 2869.79 135.001  31
  -4   3 -21 163.693 27.9340   8
  -4  -4  22 4384.58 165.381  23
  -4  -4  21 587.576 60.6381  23
  -4  -4  20 997.701 79.2490  24
  -4  -4  19 14.9183 30.9710  22
  -4  -4  19 85.3986 36.4865  24
  -4  -4  18 58.4301 40.7847  24
  -4  -4  18 44.3794 37.9257  22
  -4  -4  17 2372.50 140.717  24
  -4  -4  17 2378.76 138.543  22
  -4  -4  16 30.4984 37.4829  22
  -4  -4  16 25.0077 35.8024  24
  -4  -4  15 2883.70 158.754  24
  -4  -4  15 3266.21 148.849  14
  -4  -4  15 3217.92 147.624  15
  -4  -4  14 118.239 37.5293  15
   4  -4 -14 159.152 62.0941  16
  -4   4  14 170.665 63.4834  36
  -4  -4  14 112.821 67.6578   1
   4  -4 -14 95.1504 63.3146   2
  -4  -4  14 160.868 45.7386  24
  -4  -4  14 156.011 40.2734  14
  -4  -4  13 43919.8 1153.27  25
   4  -4 -13 39139.5 1133.23   8
  -4  -4  13 44440.5 1124.91  15
  -4   4  13 44408.5 1292.96  36
   4  -4 -13 39428.8 1299.32   2
  -4  -4  13 39031.5 1329.05   1
   4  -4 -13 40873.2 1258.77  16
  -4  -4  13 45191.0 1127.11  14
  -4  -4  12 12084.7 385.113  25
   4  -4 -12 10854.8 369.781   8
  -4  -4  12 11949.1 366.195  15
  -4   4  12 12080.7 483.237  36
   4  -4 -12 10982.1 496.517   2
  -4  -4  12 9995.77 499.446   1
   4  -4 -12 11333.2 464.148  16
  -4  -4  12 11987.9 366.638  14
  -4   4  11 15587.4 553.014  36
   4  -4 -11 13686.0 436.558   8
  -4  -4  11 14897.3 436.701  15
   4  -4 -11 14110.5 571.417   2
  -4  -4  11 12838.7 570.262   1
  -4  -4  11 14682.3 450.180  25
  -4  -4  11 15214.4 438.773  14
  -4   4  10 29921.6 916.106  36
   4  -4 -10 27614.9 801.194   8
  -4  -4  10 30412.7 806.956  15
   4  -4 -10 31959.8 806.558  20
   4  -4 -10 29259.6 953.627   2
  -4  -4  10 26553.3 944.340   1
  -4  -4  10 29530.2 816.619  25
  -4  -4  10 30955.3 809.247  14
  -4   4   9 26014.4 785.483  36
  -4  -4   9 24616.9 685.118  25
   4  -4  -9 25614.6 822.890   2
  -4  -4   9 23852.8 815.356   1
  -4  -4   9 25941.6 681.926  14
  -4  -4   9 25774.4 681.240  15
   4  -4  -9 25613.9 675.309  20
  -4  -4   8 218.888 37.5551  15
  -4  -4   8 304.040 41.2602  14
  -4  -4   8 158.555 54.4850   1
   4  -4  -8 232.247 63.6207   2
  -4  -4   8 247.417 39.8537  26
  -4  -4   8 311.280 44.5419  25
   4  -4  -8 255.325 37.0721  20
  -4   4   8 297.264 61.3100  36
  -4   4   7 1232.78 111.110  36
   4  -4  -7 1383.94 130.114   2
  -4  -4   7 1250.35 124.132   1
  -4   4   6 20316.8 635.428  36
  -4  -4   6 20191.5 644.127  18
   4  -4  -6 20279.9 663.434   2
  -4  -4   6 20659.3 668.077   1
  -4   4   5 13088.5 453.670  36
  -4  -4   5 13408.0 461.298  18
   4  -4  -5 14604.7 488.434   2
  -4  -4   5 12916.8 472.940   1
  -4   4   4 5921.41 246.407  36
  -4  -4   4 5333.64 237.872  18
   4  -4  -4 5087.05 248.320   2
  -4  -4   4 5238.67 246.215   1
  -4  -4   3 18886.8 602.948   1
   4  -4  -3 20507.8 625.098   2
   4  -4  -2 58.9475 33.6870   2
  -4  -4   2 80.5302 42.3286   1
  -4  -4   2 49.6768 33.9540  16
  -4  -4   1 68554.6 1799.22   3
  -4  -4   1 67504.5 1796.18   4
  -4  -4   1 68020.1 1786.80   1
   4  -4  -1 69811.0 1803.57   2
  -4  -4   1 69200.5 1804.80  16
  -4  -4   0 25972.5 765.189   2
  -4  -4   0 25981.6 748.211   1
   4  -4   0 26089.1 753.179   2
   4  -4   0 25788.0 746.107   6
  -4  -4   0 24714.3 758.179   3
  -4  -4   0 25188.3 759.004   4
  -4  -4   0 25599.3 759.377  16
  -4  -4  -1 8105.41 314.715   2
   4  -4   1 8014.26 307.092   6
  -4  -4  -1 7542.16 315.098   4
  -4  -4  -1 7847.45 319.419   3
  -4  -4  -1 8115.24 315.285  16
  -4  -4  -2 442.282 71.1422   3
   4  -4   2 423.552 64.2551   6
  -4  -4  -2 413.785 69.1230   4
  -4  -4  -2 400.739 65.0571  16
  -4  -4  -3 195.016 53.2952   3
   4  -4   3 87.1217 40.4161   6
  -4  -4  -3 184.402 53.7081   4
  -4  -4  -3 178.533 47.9898  16
   4  -4   4 2565.33 168.067   6
  -4  -4  -4 2659.11 182.817   4
  -4  -4  -4 2476.11 176.385   3
  -4  -4  -4 2422.89 164.254  16
   4  -4   5 10072.7 402.162   6
  -4  -4  -5 10407.7 426.074   3
  -4  -4  -5 10365.8 423.926   4
  -4  -4  -5 10291.7 401.449  16
   4  -4   6 45027.4 1230.36   9
  -4  -4  -6 46203.6 1217.55  19
  -4  -4  -6 50022.3 1351.65  16
   4  -4   6 47904.2 1227.09  23
   4  -4   6 50162.3 1362.51   6
  -4  -4  -6 46468.4 1220.92  27
  -4  -4  -6 50581.1 1385.17   3
  -4  -4  -6 49301.9 1379.63   4
   4  -4   7 22576.1 667.526   9
  -4  -4  -7 23247.6 651.416  19
  -4  -4  -7 24579.3 778.640  16
   4  -4   7 24060.7 663.406  23
   4  -4   7 25436.0 795.717   6
  -4  -4  -7 23452.9 655.732  27
  -4  -4  -7 25620.3 812.512   3
  -4  -4  -7 24314.3 800.490   4
  -4  -4  -8 8544.06 397.394   3
  -4  -4  -8 8651.88 397.808   4
   4  -4   8 8489.82 289.156  23
  -4  -4  -8 8501.59 381.517  16
  -4  -4  -8 8227.73 275.531  19
   4  -4   8 7827.48 291.941   9
  -4  -4  -8 8213.35 279.824  27
  -4  -4  -9 13363.3 546.672   3
  -4  -4  -9 14628.5 561.947   4
   4  -4   9 13819.2 425.650  23
  -4  -4  -9 12996.1 524.525  16
  -4  -4  -9 13524.5 406.240  19
   4  -4   9 12927.2 429.281   9
  -4  -4  -9 12958.0 410.888  27
  -4  -4 -10 2420.86 195.850  16
   4  -4  10 2512.96 136.536  23
  -4  -4 -10 2326.59 201.753   3
  -4  -4 -10 2091.87 191.850   4
  -4  -4 -10 2258.69 125.541  27
   4  -4  10 2208.18 136.684   9
   4  -4  11 7808.80 303.476   9
   4  -4  11 8080.58 295.850  23
  -4  -4 -11 7723.35 281.305  27
  -4  -4 -11 8407.71 400.150  16
   4  -4  12 10420.2 374.187   9
   4  -4  12 10738.6 365.315  23
  -4  -4 -12 10119.2 347.037  27
  -4  -4 -12 10129.8 467.551  16
   4  -4  13 23570.4 712.627   9
  -4  -4 -13 23370.2 680.155  27
   4  -4  13 24293.5 700.931  23
   4  -4  14 13506.5 457.554   9
  -4  -4 -14 13314.7 428.477  27
   4  -4  14 13635.8 445.546  23
  -4  -4 -15 2208.76 126.680  27
   4  -4  15 2028.15 132.026  23
  -4  -4 -16 772.442 73.9551  27
   4  -4  16 858.750 84.0655  23
   4  -4  17 105.729 39.3321  23
   4  -4  17 165.207 44.4471  30
  -4   4 -17 130.773 36.3590   8
   4  -4  17 102.831 37.8876  31
   4  -4  18 724.822 69.6735  23
   4  -4  18 543.188 61.9961  31
   4  -4  18 622.632 64.6467  30
  -4   4 -18 541.070 56.8264   8
   4  -4  19 1509.55 94.2698  31
  -4   4 -19 1473.52 85.0713   8
   4  -4  19 1569.80 94.9235  30
  -4   4 -20 156.896 28.5529   8
  -4  -5  21 286.605 39.6975  23
  -4  -5  20 321.478 45.3038  22
  -4  -5  20 296.115 43.8363  23
  -4  -5  19 2598.97 132.216  22
  -4  -5  19 2566.27 133.059  24
  -4  -5  19 2573.06 132.799  23
   4  -5 -18 1883.18 111.602  19
  -4  -5  18 2103.08 124.734  22
   4  -5 -17 173.988 41.6240  19
  -4  -5  17 181.994 48.7657  24
  -4  -5  17 134.263 46.3498  22
  -4  -5  16 27.1665 35.8205  15
  -4  -5  16 18.4374 39.6991  22
  -4  -5  16 12.1934 37.9493  24
  -4  -5  16-4.56603 30.8675  14
  -4  -5  15 19708.4 560.604  15
  -4  -5  15 18449.0 578.367  24
  -4  -5  15 18555.5 580.701  22
  -4  -5  15 20043.1 563.699  14
  -4  -5  14 64.1935 35.2597  15
  -4  -5  14 204.472 49.4851  22
  -4  -5  14 132.967 45.1669  24
  -4  -5  14 113.080 38.3752  14
  -4  -5  13 3528.88 162.818  15
  -4  -5  13 3442.13 170.730  24
  -4  -5  13 3478.95 161.836  14
  -4  -5  12 653.939 68.4888  15
  -4  -5  12 525.787 64.9344  24
  -4  -5  12 605.930 74.3292  25
   4  -5 -12 540.804 110.479   2
  -4  -5  12 518.034 107.757   1
  -4  -5  12 609.562 66.4875  14
  -4  -5  11 2606.74 133.952  14
  -4  -5  11 2242.10 129.604  24
  -4  -5  11 2530.59 140.138  25
  -4  -5  11 2467.22 130.720  15
   4  -5 -11 2534.38 129.817  32
[truncated: 648,971 more chars]
