# Supplementary material for: Ring‐Opening Arylation of Cyclic Diaryliodoniums via Cyclic Triaryliodanes as Aryne Precursors and Dynamic Aryl Reservoirs
Source: Angew Chem Int Ed Engl. 2026 May 1;65(24):e6935149. doi: 10.1002/anie.6935149 (PMC13245596; doi:10.1002/anie.6935149)
Supplement: Supplementary file 1 — Supporting File 1: anie72419‐sup‐0001‐Data.zip. [file ANIE-65-e6935149-s001.zip › compound3at.cif]

data_exp_6_auto
_audit_creation_date               2025-04-28
_audit_creation_method
;
Olex2 1.5-ac6-020
(compiled 2024.02.14 svn.r2f8d729c for Rigaku Oxford Diffraction, GUI svn.r6966)
;
_shelx_SHELXL_version_number       '2018/3'
_audit_contact_author_address      ?
_audit_contact_author_email        ?
_audit_contact_author_name         ''
_audit_contact_author_phone        ?
_publ_contact_author_id_orcid      ?
_publ_section_references
;
Dolomanov, O.V., Bourhis, L.J., Gildea, R.J, Howard, J.A.K. & Puschmann, H.
 (2009), J. Appl. Cryst. 42, 339-341.

Sheldrick, G.M. (2015). Acta Cryst. A71, 3-8.

Sheldrick, G.M. (2015). Acta Cryst. C71, 3-8.
;
_chemical_name_common              ?
_chemical_name_systematic          ?
_chemical_formula_moiety           'C36 H24 I2'
_chemical_formula_sum              'C36 H24 I2'
_chemical_formula_weight           710.35
_chemical_melting_point            ?
_chemical_oxdiff_formula           C36H24I2
loop_
  _atom_type_symbol
  _atom_type_description
  _atom_type_scat_dispersion_real
  _atom_type_scat_dispersion_imag
  _atom_type_scat_source
 'C' 'C' 0.0181 0.0091 'International Tables Vol C Tables 4.2.6.8 and 6.1.1.4'
 'H' 'H' 0.0000 0.0000 'International Tables Vol C Tables 4.2.6.8 and 6.1.1.4'
 'I' 'I' -0.3257 6.8362 'International Tables Vol C Tables 4.2.6.8 and 6.1.1.4'

_shelx_space_group_comment
;
The symmetry employed for this shelxl refinement is uniquely defined
by the following loop, which should always be used as a source of
symmetry information in preference to the above space-group names.
They are only intended as comments.
;
_space_group_crystal_system        'triclinic'
_space_group_IT_number             2
_space_group_name_H-M_alt          'P -1'
_space_group_name_Hall             '-P 1'
loop_
  _space_group_symop_operation_xyz
 'x, y, z'
 '-x, -y, -z'

_cell_length_a                     10.7107(2)
_cell_length_b                     11.0491(2)
_cell_length_c                     12.2054(2)
_cell_angle_alpha                  76.7260(10)
_cell_angle_beta                   85.7920(10)
_cell_angle_gamma                  84.8380(10)
_cell_volume                       1398.07(4)
_cell_formula_units_Z              2
_cell_measurement_reflns_used      10598
_cell_measurement_temperature      100.00(10)
_cell_measurement_theta_max        68.0930
_cell_measurement_theta_min        4.1140
_shelx_estimated_absorpt_T_max     ?
_shelx_estimated_absorpt_T_min     ?
_exptl_absorpt_coefficient_mu      17.832
_exptl_absorpt_correction_T_max    1.00000
_exptl_absorpt_correction_T_min    0.64874
_exptl_absorpt_correction_type     multi-scan
_exptl_absorpt_process_details
;
CrysAlisPro 1.171.43.125a (Rigaku Oxford Diffraction, 2024)
Empirical absorption correction using spherical harmonics,
implemented in SCALE3 ABSPACK scaling algorithm.
;
_exptl_absorpt_special_details     ?
_exptl_crystal_colour              colourless
_exptl_crystal_colour_lustre       .
_exptl_crystal_colour_modifier     .
_exptl_crystal_colour_primary      colourless
_exptl_crystal_density_diffrn      1.687
_exptl_crystal_density_meas        ?
_exptl_crystal_density_method      ?
_exptl_crystal_description         block
_exptl_crystal_F_000               692
_exptl_crystal_size_max            0.15
_exptl_crystal_size_mid            0.11
_exptl_crystal_size_min            0.06
_exptl_transmission_factor_max     ?
_exptl_transmission_factor_min     ?
_diffrn_reflns_av_R_equivalents    0.0223
_diffrn_reflns_av_unetI/netI       0.0247
_diffrn_reflns_Laue_measured_fraction_full  0.997
_diffrn_reflns_Laue_measured_fraction_max  0.991
_diffrn_reflns_limit_h_max         9
_diffrn_reflns_limit_h_min         -12
_diffrn_reflns_limit_k_max         13
_diffrn_reflns_limit_k_min         -13
_diffrn_reflns_limit_l_max         14
_diffrn_reflns_limit_l_min         -14
_diffrn_reflns_number              13317
_diffrn_reflns_point_group_measured_fraction_full  0.997
_diffrn_reflns_point_group_measured_fraction_max  0.991
_diffrn_reflns_theta_full          67.684
_diffrn_reflns_theta_max           68.247
_diffrn_reflns_theta_min           3.726
_diffrn_ambient_environment        N~2~
_diffrn_ambient_temperature        100.00(10)
_diffrn_detector                   'Hybrid Pixel Array Detector'
_diffrn_detector_area_resol_mean   10.0000
_diffrn_detector_type              HyPix3000
_diffrn_measured_fraction_theta_full  0.997
_diffrn_measured_fraction_theta_max  0.991
_diffrn_measurement_details
;
List of Runs (angles in degrees, time in seconds):

  # Type    Start    End  Width  t~exp~   \w     \q     \k     \f   Frames
--------------------------------------------------------------------------
  1  \w    -33.00  27.00   0.50    0.20    --   36.74 -25.00 150.00  120
  2  \w     10.00  53.00   0.50    0.20    --   36.74 -50.00  30.00   86
  3  \w    -25.00   7.00   0.50    0.20    --   36.74 -50.00  30.00   64
  4  \w    -29.00  19.00   0.50    0.20    --   36.74 -25.00  30.00   96
  5  \w    -21.00   4.00   0.50    0.20    --   36.74 -25.00 -90.00   50
  6  \w    -28.00  13.00   0.50    0.20    --   36.74 -12.00-120.00   82
  7  \w    -11.00  15.00   0.50    0.20    --   36.74 -12.00-150.00   52
  8  \w    -30.00  -1.00   0.50    0.20    --   36.74 -25.00-150.00   58
  9  \w     17.00  43.00   0.50    0.20    --   36.74-115.00-175.00   52
 10  \w     30.00  56.00   0.50    0.20    --   36.74-138.00  60.00   52
 11  \w     57.00  83.00   0.50    0.20    --   36.74-138.00  60.00   52
 12  \w     74.00 111.00   0.50    0.20    --   36.74-171.00  41.00   74
 13  \w     49.00 105.00   0.50    0.35    --   93.82 -77.00-180.00  112
 14  \w     27.00  52.00   0.50    0.35    --   93.82 -50.00-180.00   50
 15  \w     38.00  64.00   0.50    0.35    --   93.82 -59.00 -30.00   52
 16  \w     79.00 107.00   0.50    0.35    --   93.82  25.00-150.00   56
 17  \w     87.00 135.00   0.50    0.35    --   93.82  42.00 -90.00   96
 18  \w     82.00 147.00   0.50    0.35    --   93.82  17.00-120.00  130
 19  \w     88.00 114.00   0.50    0.35    --   93.82  33.00  30.00   52
 20  \w     77.00 159.00   0.50    0.35    --   93.82  42.00  90.00  164
 21  \w    126.00 161.00   0.50    0.35    --   93.82  33.00  30.00   70
 22  \w     82.00 135.00   0.50    0.35    --   93.82 115.00 -86.00  106
 23  \w     91.00 117.00   0.50    0.35    --   93.82 117.00 -90.00   52
 24  \w     48.00  87.00   0.50    0.20    --   36.74 171.00  56.00   78
 25  \w    -27.00  29.00   0.50    0.20    --  -39.86  25.00  30.00  112
 26  \w    -56.00 -19.00   0.50    0.20    --  -39.86  64.00  60.00   74
 27  \w    -56.00   6.00   0.50    0.20    --  -39.86  64.00 -90.00  124
 28  \w    -23.00   3.00   0.50    0.20    --  -39.86  12.00-150.00   52
 29  \w     69.00 101.00   0.50    0.35    --   93.82-115.00-175.00   64
 30  \w     42.00  68.00   0.50    0.35    --   93.82-171.00  41.00   52
 31  \w    -17.00  22.00   0.50    0.20    --  -39.86  12.00  90.00   78
 32  \w    -80.00 -38.00   0.50    0.35    --  -96.95  96.00  90.00   84
 33  \w   -109.00 -33.00   0.50    0.35    --  -96.95 117.00  90.00  152
 34  \w   -114.00 -89.00   0.50    0.35    --  -96.95 171.00  56.00   50
 35  \w   -111.00 -67.00   0.50    0.20    --  -39.86 171.00  56.00   88
 36  \w    -80.00 -47.00   0.50    0.35    --  -96.95 117.00  30.00   66
 37  \w   -109.00 -83.00   0.50    0.35    --  -96.95 117.00  30.00   52
 38  \w    -68.00 -10.00   0.50    0.20    --  -39.86 115.00 -86.00  116
 39  \w   -124.00 -29.00   0.50    0.35    --  -96.95 145.00 -90.00  190
 40  \w   -105.00 -67.00   0.50    0.35    --  -96.95 115.00 -86.00   76
 41  \w   -108.00 -82.00   0.50    0.35    --  -96.95 117.00-180.00   52
 42  \w    -62.00 -36.00   0.50    0.35    --  -96.95 117.00-180.00   52
 43  \w    -57.00 -30.00   0.50    0.35    --  -96.95  50.00 -90.00   54
 44  \w    -95.00 -49.00   0.50    0.35    --  -96.95  77.00-120.00   92
 45  \w    -78.00 -34.00   0.50    0.35    --  -96.95  68.00 -60.00   88
 46  \w    -62.00 -37.00   0.50    0.35    --  -96.95  59.00-180.00   50
 47  \w    -77.00 -29.00   0.50    0.35    --  -96.95  68.00 -30.00   96
 48  \w    -57.00 -32.00   0.50    0.35    --  -96.95  50.00 -60.00   50
 49  \w    -55.00 -30.00   0.50    0.35    --  -96.95  50.00  30.00   50
 50  \w    -67.00 -29.00   0.50    0.35    --  -96.95  59.00  60.00   76
 51  \w    -57.00 -30.00   0.50    0.35    --  -96.95  50.00 120.00   54
 52  \w    -57.00 -32.00   0.50    0.35    --  -96.95  50.00  60.00   50
 53  \w   -104.00 -49.00   0.50    0.35    --  -96.95  77.00  60.00  110
 54  \w    -55.00 -30.00   0.50    0.35    --  -96.95  50.00 -30.00   50
 55  \w    -57.00 -30.00   0.50    0.35    --  -96.95  50.00-150.00   54
 56  \w    -57.00 -32.00   0.50    0.35    --  -96.95  50.00-120.00   50
 57  \w   -157.00 -85.00   0.50    0.35    --  -96.95 -33.00   0.00  144
 58  \w   -151.00 -86.00   0.50    0.35    --  -96.95 -87.00 -30.00  130
 59  \w   -105.00 -45.00   0.50    0.20    --  -39.86-171.00  41.00  120
 60  \w   -121.00 -96.00   0.50    0.35    --  -96.95-171.00  41.00   50
 61  \w   -165.00 -89.00   0.50    0.35    --  -96.95 -59.00 -90.00  152
 62  \w   -126.00 -95.00   0.50    0.35    --  -96.95-115.00-175.00   62
;
_diffrn_measurement_device         'four-circle diffractometer'
_diffrn_measurement_device_type   
 'XtaLAB Synergy, Single source at home/near, HyPix3000'
_diffrn_measurement_method         '\w scans'
_diffrn_orient_matrix_type        
 'CrysAlisPro convention (1999,Acta A55,543-557)'
_diffrn_orient_matrix_UB_11        0.0122460000
_diffrn_orient_matrix_UB_12        -0.1275582000
_diffrn_orient_matrix_UB_13        0.0837489000
_diffrn_orient_matrix_UB_21        0.0108058000
_diffrn_orient_matrix_UB_22        0.0659045000
_diffrn_orient_matrix_UB_23        0.0969049000
_diffrn_orient_matrix_UB_31        -0.1437088000
_diffrn_orient_matrix_UB_32        0.0049795000
_diffrn_orient_matrix_UB_33        0.0215317000
_diffrn_radiation_monochromator    mirror
_diffrn_radiation_probe            x-ray
_diffrn_radiation_type             'Cu K\a'
_diffrn_radiation_wavelength       1.54184
_diffrn_source                     'micro-focus sealed X-ray tube'
_diffrn_source_type                'PhotonJet (Cu) X-ray Source'
_reflns_Friedel_coverage           0.000
_reflns_Friedel_fraction_full      .
_reflns_Friedel_fraction_max       .
_reflns_number_gt                  4861
_reflns_number_total               5087
_reflns_special_details
;
 Reflections were merged by SHELXL according to the crystal
 class for the calculation of statistics and refinement.
 
 _reflns_Friedel_fraction is defined as the number of unique
 Friedel pairs measured divided by the number that would be
 possible theoretically, ignoring centric projections and
 systematic absences.
;
_reflns_threshold_expression       'I > 2\s(I)'
_computing_cell_refinement         'CrysAlisPro 1.171.43.125a (Rigaku OD, 2024)'
_computing_data_collection         'CrysAlisPro 1.171.43.125a (Rigaku OD, 2024)'
_computing_data_reduction          'CrysAlisPro 1.171.43.125a (Rigaku OD, 2024)'
_computing_molecular_graphics      'Olex2 1.5-ac6-020 (Dolomanov et al., 2009)'
_computing_publication_material    'Olex2 1.5-ac6-020 (Dolomanov et al., 2009)'
_computing_structure_refinement    'SHELXL 2018/3 (Sheldrick, 2015)'
_computing_structure_solution      'SHELXT  (Sheldrick, 2015)'
_refine_diff_density_max           0.905
_refine_diff_density_min           -0.852
_refine_diff_density_rms           0.080
_refine_ls_extinction_coef         0.00019(5)
_refine_ls_extinction_expression  
 'Fc^*^=kFc[1+0.001xFc^2^\l^3^/sin(2\q)]^-1/4^'
_refine_ls_extinction_method       'SHELXL-2018/3 (Sheldrick 2018)'
_refine_ls_goodness_of_fit_ref     1.060
_refine_ls_hydrogen_treatment      constr
_refine_ls_matrix_type             full
_refine_ls_number_parameters       344
_refine_ls_number_reflns           5087
_refine_ls_number_restraints       0
_refine_ls_R_factor_all            0.0244
_refine_ls_R_factor_gt             0.0235
_refine_ls_restrained_S_all        1.060
_refine_ls_shift/su_max            0.001
_refine_ls_shift/su_mean           0.000
_refine_ls_structure_factor_coef   Fsqd
_refine_ls_weighting_details      
 'w=1/[\s^2^(Fo^2^)+(0.0302P)^2^+1.2699P] where P=(Fo^2^+2Fc^2^)/3'
_refine_ls_weighting_scheme        calc
_refine_ls_wR_factor_gt            0.0596
_refine_ls_wR_factor_ref           0.0602
_refine_special_details            ?
_olex2_refinement_description
;
1. Fixed Uiso
 At 1.2 times of:
  All C(H) groups
2.a Aromatic/amide H refined with riding coordinates:
 C16(H16), C5(H5), C18(H18), C31(H31), C28(H28), C29(H29), C3(H3), C27(H27),
 C2(H2), C11(H11), C15(H15), C4(H4), C36(H36), C10(H10), C8(H8), C24(H24),
 C14(H14), C9(H9), C21(H21), C33(H33), C34(H34), C35(H35), C23(H23), C22(H22)
;
_atom_sites_solution_hydrogens     geom
_atom_sites_solution_primary       dual
_atom_sites_solution_secondary     ?
loop_
  _atom_site_label
  _atom_site_type_symbol
  _atom_site_fract_x
  _atom_site_fract_y
  _atom_site_fract_z
  _atom_site_U_iso_or_equiv
  _atom_site_adp_type
  _atom_site_occupancy
  _atom_site_site_symmetry_order
  _atom_site_calc_flag
  _atom_site_refinement_flags_posn
  _atom_site_refinement_flags_adp
  _atom_site_refinement_flags_occupancy
  _atom_site_disorder_assembly
  _atom_site_disorder_group
 I25 I 0.54620(2) 0.86382(2) 0.90954(2) 0.02207(7) Uani 1 1 d . . . . .
 I38 I 0.09069(2) -0.04360(2) 0.72987(2) 0.02660(7) Uani 1 1 d . . . . .
 C6 C 0.2344(2) 0.5212(2) 0.53546(19) 0.0102(5) Uani 1 1 d . . . . .
 C16 C 0.2938(2) 0.5045(2) 0.8586(2) 0.0141(5) Uani 1 1 d . . . . .
 H16 H 0.241793 0.442036 0.899067 0.017 Uiso 1 1 calc R U . . .
 C37 C -0.0058(2) 0.0708(2) 0.8290(2) 0.0143(5) Uani 1 1 d . . . . .
 C5 C 0.3097(2) 0.5254(2) 0.4361(2) 0.0135(5) Uani 1 1 d . . . . .
 H5 H 0.367761 0.456477 0.430695 0.016 Uiso 1 1 calc R U . . .
 C30 C 0.2442(2) 0.4052(2) 0.6262(2) 0.0106(5) Uani 1 1 d . . . . .
 C18 C 0.3215(2) 0.6927(2) 0.7177(2) 0.0115(5) Uani 1 1 d . . . . .
 H18 H 0.288955 0.757632 0.659196 0.014 Uiso 1 1 calc R U . . .
 C17 C 0.2433(2) 0.6022(2) 0.7759(2) 0.0116(5) Uani 1 1 d . . . . .
 C31 C 0.1375(2) 0.3499(2) 0.6814(2) 0.0111(5) Uani 1 1 d . . . . .
 H31 H 0.056688 0.387766 0.661517 0.013 Uiso 1 1 calc R U . . .
 C28 C 0.3739(2) 0.2390(2) 0.7394(2) 0.0166(5) Uani 1 1 d . . . . .
 H28 H 0.454767 0.200981 0.759015 0.020 Uiso 1 1 calc R U . . .
 C20 C 0.5829(2) 0.8688(2) 0.7364(2) 0.0148(5) Uani 1 1 d . . . . .
 C29 C 0.3623(2) 0.3487(2) 0.6563(2) 0.0126(5) Uani 1 1 d . . . . .
 H29 H 0.435531 0.385358 0.619694 0.015 Uiso 1 1 calc R U . . .
 C3 C 0.2174(2) 0.7282(2) 0.3530(2) 0.0166(5) Uani 1 1 d . . . . .
 H3 H 0.210570 0.798118 0.291116 0.020 Uiso 1 1 calc R U . . .
 C27 C 0.2665(2) 0.1851(2) 0.7939(2) 0.0157(5) Uani 1 1 d . . . . .
 H27 H 0.274354 0.110489 0.850746 0.019 Uiso 1 1 calc R U . . .
 C13 C 0.4465(2) 0.6897(2) 0.7436(2) 0.0114(5) Uani 1 1 d . . . . .
 C26 C 0.1475(2) 0.2405(2) 0.7651(2) 0.0132(5) Uani 1 1 d . . . . .
 C1 C 0.1496(2) 0.6251(2) 0.5434(2) 0.0102(5) Uani 1 1 d . . . . .
 C2 C 0.1429(2) 0.7266(2) 0.4511(2) 0.0140(5) Uani 1 1 d . . . . .
 H2 H 0.085816 0.796514 0.455571 0.017 Uiso 1 1 calc R U . . .
 C11 C -0.0648(2) 0.6503(2) 0.6302(2) 0.0156(5) Uani 1 1 d . . . . .
 H11 H -0.094471 0.664156 0.556511 0.019 Uiso 1 1 calc R U . . .
 C15 C 0.4190(2) 0.4978(2) 0.8823(2) 0.0168(5) Uani 1 1 d . . . . .
 H15 H 0.452934 0.429822 0.937305 0.020 Uiso 1 1 calc R U . . .
 C7 C 0.1076(2) 0.6123(2) 0.7540(2) 0.0119(5) Uani 1 1 d . . . . .
 C4 C 0.3020(2) 0.6272(2) 0.3454(2) 0.0148(5) Uani 1 1 d . . . . .
 H4 H 0.353996 0.627901 0.278779 0.018 Uiso 1 1 calc R U . . .
 C19 C 0.5272(2) 0.7900(2) 0.6829(2) 0.0121(5) Uani 1 1 d . . . . .
 C36 C -0.1134(2) 0.0262(2) 0.8907(2) 0.0164(5) Uani 1 1 d . . . . .
 H36 H -0.136268 -0.055110 0.891642 0.020 Uiso 1 1 calc R U . . .
 C10 C -0.1501(2) 0.6510(3) 0.7209(2) 0.0222(6) Uani 1 1 d . . . . .
 H10 H -0.237373 0.665728 0.709165 0.027 Uiso 1 1 calc R U . . .
 C12 C 0.0646(2) 0.6297(2) 0.6449(2) 0.0119(5) Uani 1 1 d . . . . .
 C8 C 0.0195(2) 0.6113(2) 0.8445(2) 0.0162(5) Uani 1 1 d . . . . .
 H8 H 0.047965 0.597435 0.918604 0.019 Uiso 1 1 calc R U . . .
 C24 C 0.5523(2) 0.8060(2) 0.5665(2) 0.0162(5) Uani 1 1 d . . . . .
 H24 H 0.512429 0.756849 0.527008 0.019 Uiso 1 1 calc R U . . .
 C14 C 0.4953(2) 0.5905(2) 0.8255(2) 0.0157(5) Uani 1 1 d . . . . .
 H14 H 0.580877 0.586174 0.842670 0.019 Uiso 1 1 calc R U . . .
 C9 C -0.1083(3) 0.6302(3) 0.8289(2) 0.0206(6) Uani 1 1 d . . . . .
 H9 H -0.166628 0.628785 0.891599 0.025 Uiso 1 1 calc R U . . .
 C32 C 0.0318(2) 0.1889(2) 0.8270(2) 0.0127(5) Uani 1 1 d . . . . .
 C21 C 0.6636(3) 0.9561(3) 0.6780(2) 0.0200(6) Uani 1 1 d . . . . .
 H21 H 0.700379 1.008523 0.716366 0.024 Uiso 1 1 calc R U . . .
 C33 C -0.0455(2) 0.2640(2) 0.8879(2) 0.0169(5) Uani 1 1 d . . . . .
 H33 H -0.023293 0.345432 0.887435 0.020 Uiso 1 1 calc R U . . .
 C34 C -0.1535(3) 0.2205(3) 0.9482(2) 0.0204(6) Uani 1 1 d . . . . .
 H34 H -0.204977 0.272377 0.988144 0.024 Uiso 1 1 calc R U . . .
 C35 C -0.1865(2) 0.1009(3) 0.9505(2) 0.0184(5) Uani 1 1 d . . . . .
 H35 H -0.259537 0.070697 0.993336 0.022 Uiso 1 1 calc R U . . .
 C23 C 0.6338(3) 0.8917(3) 0.5072(2) 0.0208(6) Uani 1 1 d . . . . .
 H23 H 0.651039 0.899259 0.428557 0.025 Uiso 1 1 calc R U . . .
 C22 C 0.6902(3) 0.9665(3) 0.5636(2) 0.0237(6) Uani 1 1 d . . . . .
 H22 H 0.746954 1.024640 0.523685 0.028 Uiso 1 1 calc R U . . .

loop_
  _atom_site_aniso_label
  _atom_site_aniso_U_11
  _atom_site_aniso_U_22
  _atom_site_aniso_U_33
  _atom_site_aniso_U_23
  _atom_site_aniso_U_13
  _atom_site_aniso_U_12
 I25 0.03081(11) 0.02412(11) 0.01568(10) -0.01163(7) 0.00369(7) -0.01096(7)
 I38 0.03628(12) 0.01112(10) 0.03324(12) -0.00970(8) 0.00995(8) -0.00362(7)
 C6 0.0133(11) 0.0085(11) 0.0089(11) -0.0008(9) -0.0027(9) -0.0036(9)
 C16 0.0224(13) 0.0110(12) 0.0100(11) -0.0025(9) -0.0026(10) -0.0053(10)
 C37 0.0200(12) 0.0113(12) 0.0100(12) 0.0007(9) -0.0013(10) -0.0004(10)
 C5 0.0160(12) 0.0116(12) 0.0129(12) -0.0024(10) -0.0003(9) -0.0029(9)
 C30 0.0182(12) 0.0064(11) 0.0076(11) -0.0022(9) -0.0025(9) -0.0003(9)
 C18 0.0164(12) 0.0097(11) 0.0094(11) -0.0041(9) -0.0036(9) 0.0010(9)
 C17 0.0172(12) 0.0100(11) 0.0100(11) -0.0070(9) -0.0014(9) -0.0012(9)
 C31 0.0150(12) 0.0088(11) 0.0108(11) -0.0045(9) -0.0018(9) -0.0002(9)
 C28 0.0177(12) 0.0150(12) 0.0169(13) -0.0039(10) -0.0042(10) 0.0027(10)
 C20 0.0167(12) 0.0163(13) 0.0130(12) -0.0069(10) 0.0003(10) -0.0014(10)
 C29 0.0153(12) 0.0109(12) 0.0118(12) -0.0033(9) 0.0013(9) -0.0023(9)
 C3 0.0206(13) 0.0131(12) 0.0148(12) 0.0033(10) -0.0067(10) -0.0068(10)
 C27 0.0235(13) 0.0105(12) 0.0117(12) 0.0008(10) -0.0032(10) -0.0010(10)
 C13 0.0161(12) 0.0093(11) 0.0107(11) -0.0062(9) -0.0010(9) 0.0000(9)
 C26 0.0202(13) 0.0093(11) 0.0111(11) -0.0040(9) -0.0010(10) -0.0019(9)
 C1 0.0121(11) 0.0078(11) 0.0118(11) -0.0023(9) -0.0040(9) -0.0027(9)
 C2 0.0155(12) 0.0107(12) 0.0159(12) -0.0014(10) -0.0049(10) -0.0020(9)
 C11 0.0171(12) 0.0128(12) 0.0178(13) -0.0043(10) -0.0033(10) -0.0007(10)
 C15 0.0262(14) 0.0127(12) 0.0115(12) -0.0007(10) -0.0081(10) -0.0001(10)
 C7 0.0174(12) 0.0054(11) 0.0141(12) -0.0043(9) -0.0011(9) -0.0024(9)
 C4 0.0184(12) 0.0175(13) 0.0088(11) -0.0017(10) 0.0011(9) -0.0072(10)
 C19 0.0128(11) 0.0099(11) 0.0144(12) -0.0045(9) -0.0027(9) 0.0014(9)
 C36 0.0225(13) 0.0096(12) 0.0151(12) 0.0039(10) -0.0054(10) -0.0046(10)
 C10 0.0130(12) 0.0240(14) 0.0312(16) -0.0100(12) 0.0001(11) -0.0005(11)
 C12 0.0162(12) 0.0056(11) 0.0154(12) -0.0046(9) -0.0011(9) -0.0019(9)
 C8 0.0237(13) 0.0125(12) 0.0142(12) -0.0062(10) 0.0005(10) -0.0044(10)
 C24 0.0205(13) 0.0135(12) 0.0153(12) -0.0037(10) -0.0042(10) -0.0009(10)
 C14 0.0183(12) 0.0153(13) 0.0148(12) -0.0045(10) -0.0062(10) -0.0009(10)
 C9 0.0214(13) 0.0202(14) 0.0217(14) -0.0093(11) 0.0071(11) -0.0037(11)
 C32 0.0185(12) 0.0096(11) 0.0089(11) 0.0006(9) -0.0027(9) 0.0000(9)
 C21 0.0229(13) 0.0181(13) 0.0214(14) -0.0069(11) -0.0024(11) -0.0066(11)
 C33 0.0211(13) 0.0168(13) 0.0123(12) -0.0013(10) 0.0012(10) -0.0061(10)
 C34 0.0242(14) 0.0219(14) 0.0156(13) -0.0062(11) 0.0025(11) -0.0024(11)
 C35 0.0191(13) 0.0202(14) 0.0136(12) 0.0028(10) -0.0002(10) -0.0065(10)
 C23 0.0284(14) 0.0193(14) 0.0140(13) -0.0019(11) 0.0012(11) -0.0037(11)
 C22 0.0268(14) 0.0223(14) 0.0213(14) -0.0009(11) 0.0022(11) -0.0113(11)

_geom_special_details
;
 All esds (except the esd in the dihedral angle between two l.s. planes)
 are estimated using the full covariance matrix.  The cell esds are taken
 into account individually in the estimation of esds in distances, angles
 and torsion angles; correlations between esds in cell parameters are only
 used when they are defined by crystal symmetry.  An approximate (isotropic)
 treatment of cell esds is used for estimating esds involving l.s. planes.
;
loop_
  _geom_bond_atom_site_label_1
  _geom_bond_atom_site_label_2
  _geom_bond_distance
  _geom_bond_site_symmetry_2
  _geom_bond_publ_flag
 I25 C20 2.109(3) . ?
 I38 C37 2.100(3) . ?
 C6 C5 1.400(3) . ?
 C6 C30 1.491(3) . ?
 C6 C1 1.415(3) . ?
 C16 C17 1.397(3) . ?
 C16 C15 1.384(4) . ?
 C37 C36 1.394(4) . ?
 C37 C32 1.394(4) . ?
 C5 C4 1.387(3) . ?
 C30 C31 1.399(3) . ?
 C30 C29 1.394(3) . ?
 C18 C17 1.394(3) . ?
 C18 C13 1.394(3) . ?
 C17 C7 1.486(3) . ?
 C31 C26 1.393(3) . ?
 C28 C29 1.393(4) . ?
 C28 C27 1.397(4) . ?
 C20 C19 1.398(3) . ?
 C20 C21 1.389(4) . ?
 C3 C2 1.387(4) . ?
 C3 C4 1.388(4) . ?
 C27 C26 1.396(4) . ?
 C13 C19 1.492(3) . ?
 C13 C14 1.395(3) . ?
 C26 C32 1.491(3) . ?
 C1 C2 1.397(3) . ?
 C1 C12 1.490(3) . ?
 C11 C10 1.384(4) . ?
 C11 C12 1.402(3) . ?
 C15 C14 1.392(4) . ?
 C7 C12 1.407(3) . ?
 C7 C8 1.398(4) . ?
 C19 C24 1.399(4) . ?
 C36 C35 1.380(4) . ?
 C10 C9 1.385(4) . ?
 C8 C9 1.387(4) . ?
 C24 C23 1.387(4) . ?
 C32 C33 1.413(4) . ?
 C21 C22 1.385(4) . ?
 C33 C34 1.387(4) . ?
 C34 C35 1.392(4) . ?
 C23 C22 1.390(4) . ?

loop_
  _geom_angle_atom_site_label_1
  _geom_angle_atom_site_label_2
  _geom_angle_atom_site_label_3
  _geom_angle
  _geom_angle_site_symmetry_1
  _geom_angle_site_symmetry_3
  _geom_angle_publ_flag
 C5 C6 C30 118.2(2) . . ?
 C5 C6 C1 118.6(2) . . ?
 C1 C6 C30 123.1(2) . . ?
 C15 C16 C17 120.6(2) . . ?
 C36 C37 I38 116.77(19) . . ?
 C36 C37 C32 121.8(2) . . ?
 C32 C37 I38 121.29(18) . . ?
 C4 C5 C6 121.9(2) . . ?
 C31 C30 C6 121.6(2) . . ?
 C29 C30 C6 119.6(2) . . ?
 C29 C30 C31 118.7(2) . . ?
 C13 C18 C17 121.3(2) . . ?
 C16 C17 C7 120.6(2) . . ?
 C18 C17 C16 118.6(2) . . ?
 C18 C17 C7 120.7(2) . . ?
 C26 C31 C30 121.3(2) . . ?
 C29 C28 C27 119.8(2) . . ?
 C19 C20 I25 121.77(18) . . ?
 C21 C20 I25 116.48(18) . . ?
 C21 C20 C19 121.7(2) . . ?
 C28 C29 C30 120.7(2) . . ?
 C2 C3 C4 119.8(2) . . ?
 C26 C27 C28 120.3(2) . . ?
 C18 C13 C19 120.4(2) . . ?
 C18 C13 C14 119.0(2) . . ?
 C14 C13 C19 120.7(2) . . ?
 C31 C26 C27 119.1(2) . . ?
 C31 C26 C32 119.7(2) . . ?
 C27 C26 C32 121.1(2) . . ?
 C6 C1 C12 122.9(2) . . ?
 C2 C1 C6 118.6(2) . . ?
 C2 C1 C12 118.4(2) . . ?
 C3 C2 C1 121.7(2) . . ?
 C10 C11 C12 121.2(2) . . ?
 C16 C15 C14 120.1(2) . . ?
 C12 C7 C17 122.5(2) . . ?
 C8 C7 C17 118.6(2) . . ?
 C8 C7 C12 118.8(2) . . ?
 C5 C4 C3 119.3(2) . . ?
 C20 C19 C13 123.5(2) . . ?
 C20 C19 C24 117.0(2) . . ?
 C24 C19 C13 119.4(2) . . ?
 C35 C36 C37 119.7(2) . . ?
 C11 C10 C9 120.1(2) . . ?
 C11 C12 C1 117.8(2) . . ?
 C11 C12 C7 118.9(2) . . ?
 C7 C12 C1 123.3(2) . . ?
 C9 C8 C7 121.7(2) . . ?
 C23 C24 C19 121.9(2) . . ?
 C15 C14 C13 120.2(2) . . ?
 C10 C9 C8 119.3(2) . . ?
 C37 C32 C26 124.4(2) . . ?
 C37 C32 C33 117.4(2) . . ?
 C33 C32 C26 118.3(2) . . ?
 C22 C21 C20 119.8(2) . . ?
 C34 C33 C32 120.9(2) . . ?
 C33 C34 C35 120.2(3) . . ?
 C36 C35 C34 120.1(2) . . ?
 C24 C23 C22 119.6(3) . . ?
 C21 C22 C23 119.9(2) . . ?

_shelx_res_file
;
TITL exp_6_auto_a.res in P-1
    exp_6_auto.res
    created by SHELXL-2018/3 at 18:42:39 on 28-Apr-2025
REM Old TITL exp_6_auto in P-1
REM SHELXT solution in P-1: R1 0.126, Rweak 0.008, Alpha 0.043
REM <I/s> 0.000 for 0 systematic absences, Orientation as input
REM Formula found by SHELXT: C36 I38
CELL 1.54184 10.7107 11.0491 12.2054 76.726 85.792 84.838
ZERR 2 0.0002 0.0002 0.0002 0.001 0.001 0.001
LATT 1
SFAC C H I
UNIT 72 48 4

L.S. 4
PLAN  4
TEMP -173
BOND
list 4
fmap 2
ACTA
REM <olex2.extras>
REM <HklSrc "%.\\exp_6_auto.hkl">
REM </olex2.extras>

WGHT    0.030200    1.269900
EXTI    0.000186
FVAR       3.58899
I25   3    0.546205    0.863822    0.909540    11.00000    0.03081    0.02412 =
         0.01568   -0.01163    0.00369   -0.01096
I38   3    0.090687   -0.043603    0.729870    11.00000    0.03628    0.01112 =
         0.03324   -0.00970    0.00995   -0.00362
C6    1    0.234397    0.521208    0.535457    11.00000    0.01331    0.00851 =
         0.00892   -0.00079   -0.00272   -0.00362
C16   1    0.293837    0.504469    0.858650    11.00000    0.02235    0.01102 =
         0.01002   -0.00249   -0.00256   -0.00528
AFIX  43
H16   2    0.241793    0.442036    0.899067    11.00000   -1.20000
AFIX   0
C37   1   -0.005776    0.070756    0.828967    11.00000    0.02003    0.01134 =
         0.01001    0.00069   -0.00132   -0.00037
C5    1    0.309707    0.525380    0.436113    11.00000    0.01600    0.01162 =
         0.01288   -0.00239   -0.00031   -0.00294
AFIX  43
H5    2    0.367761    0.456477    0.430695    11.00000   -1.20000
AFIX   0
C30   1    0.244201    0.405194    0.626198    11.00000    0.01824    0.00642 =
         0.00762   -0.00225   -0.00255   -0.00030
C18   1    0.321494    0.692666    0.717684    11.00000    0.01639    0.00966 =
         0.00942   -0.00413   -0.00359    0.00099
AFIX  43
H18   2    0.288955    0.757632    0.659196    11.00000   -1.20000
AFIX   0
C17   1    0.243266    0.602152    0.775930    11.00000    0.01719    0.00998 =
         0.01003   -0.00703   -0.00140   -0.00116
C31   1    0.137526    0.349941    0.681422    11.00000    0.01497    0.00885 =
         0.01077   -0.00448   -0.00182   -0.00022
AFIX  43
H31   2    0.056688    0.387766    0.661517    11.00000   -1.20000
AFIX   0
C28   1    0.373919    0.239023    0.739409    11.00000    0.01773    0.01504 =
         0.01687   -0.00390   -0.00422    0.00274
AFIX  43
H28   2    0.454767    0.200981    0.759015    11.00000   -1.20000
AFIX   0
C20   1    0.582855    0.868848    0.736433    11.00000    0.01666    0.01635 =
         0.01302   -0.00686    0.00032   -0.00137
C29   1    0.362255    0.348668    0.656293    11.00000    0.01527    0.01088 =
         0.01183   -0.00331    0.00133   -0.00227
AFIX  43
H29   2    0.435531    0.385358    0.619694    11.00000   -1.20000
AFIX   0
C3    1    0.217414    0.728167    0.352958    11.00000    0.02063    0.01308 =
         0.01483    0.00326   -0.00670   -0.00685
AFIX  43
H3    2    0.210570    0.798118    0.291116    11.00000   -1.20000
AFIX   0
C27   1    0.266451    0.185135    0.793866    11.00000    0.02348    0.01055 =
         0.01172    0.00077   -0.00322   -0.00100
AFIX  43
H27   2    0.274354    0.110489    0.850746    11.00000   -1.20000
AFIX   0
C13   1    0.446470    0.689700    0.743583    11.00000    0.01613    0.00930 =
         0.01066   -0.00615   -0.00097    0.00003
C26   1    0.147483    0.240501    0.765064    11.00000    0.02022    0.00934 =
         0.01105   -0.00400   -0.00105   -0.00190
C1    1    0.149610    0.625104    0.543417    11.00000    0.01205    0.00782 =
         0.01175   -0.00229   -0.00395   -0.00274
C2    1    0.142909    0.726648    0.451066    11.00000    0.01553    0.01072 =
         0.01586   -0.00135   -0.00489   -0.00205
AFIX  43
H2    2    0.085816    0.796514    0.455571    11.00000   -1.20000
AFIX   0
C11   1   -0.064801    0.650344    0.630159    11.00000    0.01708    0.01282 =
         0.01778   -0.00434   -0.00333   -0.00074
AFIX  43
H11   2   -0.094471    0.664156    0.556511    11.00000   -1.20000
AFIX   0
C15   1    0.418993    0.497794    0.882265    11.00000    0.02621    0.01269 =
         0.01148   -0.00069   -0.00808   -0.00012
AFIX  43
H15   2    0.452934    0.429822    0.937305    11.00000   -1.20000
AFIX   0
C7    1    0.107606    0.612331    0.754002    11.00000    0.01739    0.00538 =
         0.01414   -0.00428   -0.00113   -0.00241
C4    1    0.301982    0.627242    0.345366    11.00000    0.01838    0.01747 =
         0.00882   -0.00167    0.00111   -0.00717
AFIX  43
H4    2    0.353996    0.627901    0.278779    11.00000   -1.20000
AFIX   0
C19   1    0.527154    0.789992    0.682886    11.00000    0.01280    0.00990 =
         0.01442   -0.00448   -0.00270    0.00140
C36   1   -0.113400    0.026231    0.890734    11.00000    0.02253    0.00962 =
         0.01507    0.00392   -0.00544   -0.00461
AFIX  43
H36   2   -0.136268   -0.055110    0.891642    11.00000   -1.20000
AFIX   0
C10   1   -0.150099    0.650990    0.720927    11.00000    0.01300    0.02404 =
         0.03121   -0.01005    0.00015   -0.00050
AFIX  43
H10   2   -0.237373    0.665728    0.709165    11.00000   -1.20000
AFIX   0
C12   1    0.064582    0.629680    0.644917    11.00000    0.01619    0.00557 =
         0.01542   -0.00461   -0.00109   -0.00188
C8    1    0.019531    0.611348    0.844505    11.00000    0.02372    0.01248 =
         0.01419   -0.00619    0.00045   -0.00439
AFIX  43
H8    2    0.047965    0.597435    0.918604    11.00000   -1.20000
AFIX   0
C24   1    0.552311    0.806031    0.566508    11.00000    0.02051    0.01351 =
         0.01530   -0.00365   -0.00416   -0.00093
AFIX  43
H24   2    0.512429    0.756849    0.527008    11.00000   -1.20000
AFIX   0
C14   1    0.495271    0.590502    0.825517    11.00000    0.01829    0.01529 =
         0.01484   -0.00455   -0.00616   -0.00095
AFIX  43
H14   2    0.580877    0.586174    0.842670    11.00000   -1.20000
AFIX   0
C9    1   -0.108309    0.630165    0.828885    11.00000    0.02139    0.02018 =
         0.02167   -0.00928    0.00705   -0.00368
AFIX  43
H9    2   -0.166628    0.628785    0.891599    11.00000   -1.20000
AFIX   0
C32   1    0.031813    0.188870    0.826970    11.00000    0.01849    0.00963 =
         0.00888    0.00057   -0.00270   -0.00004
C21   1    0.663577    0.956129    0.677993    11.00000    0.02288    0.01811 =
         0.02137   -0.00691   -0.00241   -0.00659
AFIX  43
H21   2    0.700379    1.008523    0.716366    11.00000   -1.20000
AFIX   0
C33   1   -0.045534    0.264001    0.887865    11.00000    0.02113    0.01677 =
         0.01227   -0.00127    0.00117   -0.00611
AFIX  43
H33   2   -0.023293    0.345432    0.887435    11.00000   -1.20000
AFIX   0
C34   1   -0.153473    0.220456    0.948245    11.00000    0.02422    0.02188 =
         0.01564   -0.00617    0.00248   -0.00240
AFIX  43
H34   2   -0.204977    0.272377    0.988144    11.00000   -1.20000
AFIX   0
C35   1   -0.186540    0.100914    0.950546    11.00000    0.01905    0.02022 =
         0.01361    0.00277   -0.00024   -0.00653
AFIX  43
H35   2   -0.259537    0.070697    0.993336    11.00000   -1.20000
AFIX   0
C23   1    0.633837    0.891718    0.507208    11.00000    0.02841    0.01930 =
         0.01396   -0.00193    0.00124   -0.00371
AFIX  43
H23   2    0.651039    0.899259    0.428557    11.00000   -1.20000
AFIX   0
C22   1    0.690212    0.966491    0.563589    11.00000    0.02683    0.02229 =
         0.02126   -0.00094    0.00221   -0.01126
AFIX  43
H22   2    0.746954    1.024640    0.523685    11.00000   -1.20000
AFIX   0
HKLF 4


REM  exp_6_auto_a.res in P-1
REM wR2 = 0.0602, GooF = S = 1.060, Restrained GooF = 1.060 for all data
REM R1 = 0.0235 for 4861 Fo > 4sig(Fo) and 0.0244 for all 5087 data
REM 344 parameters refined using 0 restraints

END

WGHT      0.0302      1.2699

REM Highest difference peak  0.905,  deepest hole -0.852,  1-sigma level  0.080
Q1    1   0.1732 -0.0563  0.7348  11.00000  0.05    0.90
Q2    1   0.4640  0.8698  0.9267  11.00000  0.05    0.77
Q3    1   0.0861 -0.0187  0.6628  11.00000  0.05    0.75
Q4    1   0.6258  0.8453  0.9091  11.00000  0.05    0.70
;
_shelx_res_checksum                45408
_shelx_hkl_file
;
   0   0  -1 8269.22 241.168   1
   0   0  -2 196880. 4106.54   1
   0   0  -3 520.757 78.9576  27
   0   0  -3 305.863 75.1466   1
   0   0  -4 582.554 107.789   1
   0   0   4 285.569 87.6505   3
   0   0   5 260277. 5752.04  31
   0   0  -5 263210. 5679.07   1
   0   0   5 257256. 5735.77   3
   0   0   6 154935. 3793.10  31
   0   0   6 157852. 3783.23   3
   0   0   7 542.089 162.680  31
   0   0   7 557.697 154.646   3
   0   0  -8 3241.87 395.260   8
   0   0   8 2870.95 373.653   4
   0   0   8 2888.08 373.189   3
   0   0   8 2749.59 275.439  18
   0   0   8 2439.68 281.296  61
   0   0   8 3807.25 439.643  31
   0   0   9 1229.24 263.952   3
   0   0   9 712.527 211.962   4
   0   0   9 871.523 238.966  31
   0   0   9 1212.73 225.741  61
   0   0   9 807.345 173.584  18
   0   0  10 1345.60 244.555  61
   0   0  10 982.774 202.366  18
   0   0 -11 116792. 3109.24  21
   0   0  11 119767. 3122.72  61
   0   0  11 113852. 3014.81  18
   0   0 -12 19812.9 917.197  21
   0   0  12 21076.8 945.761  61
   0   0  12 18351.0 848.544  18
   0   0 -13 3531.42 338.786  21
   0   0  13 3976.18 362.340  61
   0   0  14 614.092 138.277  61
   0   1 -13 202.852 106.965  21
   0  -1  13 196.482 120.357  61
   0   1 -13 295.740 126.775  57
   0  -1  12 36790.2 1324.31  61
   0  -1  12 36586.9 1268.31  18
   0   1 -12 37637.1 1350.50  21
   0  -1  11 29741.8 1200.04  61
   0  -1  11 29874.9 1154.73  18
   0  -1  10 1158.56 229.635  61
   0  -1  10 1066.77 212.279  18
   0  -1   9 54290.1 2060.20   4
   0  -1   9 54770.2 2072.38   3
   0   1  -9 56304.7 2083.06   8
   0  -1   9 54758.4 1739.15  61
   0  -1   9 55080.2 1683.47  18
   0  -1   9 56720.2 2116.17  31
   0  -1   8 1512.46 230.081  61
   0  -1   8 1549.01 284.742   4
   0  -1   8 1599.86 289.814   3
   0   1  -8 1219.47 206.878  19
   0  -1   8 1266.45 199.010  18
   0  -1   8 1374.96 287.612  31
   0  -1   7 17341.2 742.200  61
   0  -1   7 17572.9 706.109  18
   0   1  -7 17455.3 730.755  19
   0  -1   7 17058.1 911.693  31
   0  -1   7 16913.3 897.542   3
   0  -1   6 281519. 6453.14  31
   0   1  -6 280669. 6341.62   1
   0  -1   6 292579. 6455.22   3
   0  -1   5 30418.3 1106.89  31
   0   1  -5 32341.8 1081.06   1
   0  -1   4 141264. 3279.66  31
   0   1  -4 139743. 3223.70   1
   0  -1   3 23380.3 771.533  31
   0   1  -3 24013.1 752.492   1
   0  -1   2 269.000 79.3677  31
   0   1  -2 98.1364 45.2848  27
   0   1  -2 320.602 75.8390   1
   0  -1   1 231302. 4715.47  31
   0   1  -1 232113. 4705.40   1
   0   1  -1 222609. 4651.72  27
   0  -1   0 100350. 2111.01   5
   0  -1   0 99137.7 2104.99  25
   0  -1  -1 248.900 41.0434   7
   0   1   1 237.639 40.4738   4
   0  -1  -2 68735.0 1543.91   8
   0   1   2 68290.9 1407.33  10
   0   1   2 69816.2 1543.67   3
   0   1   2 68371.7 1554.80   4
   0  -1  -3 1795.52 156.841   8
   0   1   3 1541.48 147.399   4
   0   1   3 1788.84 155.696   3
   0  -1  -4 4908.19 304.139   8
   0   1   4 4609.79 295.176   3
   0   1   4 4795.37 301.847   4
   0  -1  -5 294414. 6289.79   8
   0   1   5 289333. 6274.28   4
   0   1   5 283427. 6256.33   3
   0  -1  -6 28363.0 1047.64   8
   0   1   6 27406.0 1032.85   3
   0   1   6 27930.7 1049.21   4
   0  -1  -7 63167.4 1934.36   8
   0   1   7 64213.8 1943.24   4
   0   1   7 59982.2 1895.07   3
   0   1   8 6944.22 569.160   4
   0   1   8 6936.10 564.942   3
   0   1   8 6786.81 428.945  18
   0  -1  -8 8722.81 621.540   8
   0   1   8 7124.81 591.270  31
   0   1   8 6476.42 455.944  61
   0   1   9 52.6362 115.084  61
   0   1   9 85.7806 120.346   4
   0   1   9 251.937 133.587   3
   0   1   9 176.689 148.127  31
   0   1   9 184.938 109.648  18
   0   1  10 79112.8 2285.51  61
   0   1  10 76700.5 2618.99   4
   0  -1 -10 77492.6 2249.70  21
   0   1  10 79569.9 2677.08  31
   0   1  10 79704.6 2211.44  18
   0   1  11 46853.9 1584.72  61
   0   1  11 41766.5 1460.82  18
   0  -1 -11 44930.5 1537.22  21
   0   1  12 1564.79 262.569  61
   0   1  12 1388.76 227.334  18
   0  -1 -12 1347.54 237.816  20
   0  -1 -12 1223.52 225.382  21
   0   1  13 33347.5 1203.29  61
   0   1  13 32310.0 1132.03  18
   0   1  14 11669.2 570.749  61
   0   2 -13 2059.67 231.411  57
   0   2 -13 1792.05 230.150  21
   0   2 -12 10362.4 610.238  57
   0   2 -12 10768.5 634.828  21
   0  -2  11 2261.65 292.466  18
   0  -2  11 1795.75 271.463  61
   0  -2  10 17361.1 835.364  18
   0  -2  10 17652.8 880.220  61
   0  -2   9 69196.1 2490.49   4
   0  -2   9 68531.0 2491.05   3
   0   2  -9 71611.6 2133.94  19
   0  -2   9 71053.2 2056.55  18
   0  -2   9 71682.1 2547.38  31
   0  -2   9 74545.2 2140.37  61
   0  -2   8 8552.87 712.254   3
   0  -2   8 9178.99 544.715  18
   0   2  -8 9368.62 572.539  19
   0  -2   8 9223.15 735.646  31
   0  -2   8 8715.19 559.358  61
   0  -2   7 2404.35 348.214   3
   0  -2   7 2837.90 273.412  18
   0   2  -7 2527.05 278.725  19
   0  -2   7 2246.60 267.072  61
   0  -2   6 62550.4 1985.32  31
   0   2  -6 64089.3 1939.58   1
   0  -2   5 1026.26 196.123  31
   0   2  -5 810.073 172.269   1
   0  -2   4 287546. 6377.40  31
   0   2  -4 293737. 6341.04   1
   0  -2   3 37006.5 1129.53  31
   0   2  -3 37385.4 1116.51   1
   0  -2   2 18963.9 667.407  31
   0   2  -2 19237.8 655.476   1
   0  -2   1 15192.4 484.465  26
   0  -2   0 24050.3 686.780  25
   0  -2   0 24154.1 691.368   5
   0  -2  -1 44146.0 1065.95  25
   0   2   1 45506.6 1084.89  28
   0  -2  -1 46260.4 1083.45   6
   0   2   2 15440.8 493.075   2
   0   2   2 15790.3 510.885   4
   0  -2  -2 16817.6 514.142   7
   0   2   3 105653. 2439.93   4
   0   2   3 104946. 2416.10   2
   0  -2  -3 108957. 2430.71   8
   0  -2  -3 109927. 2434.69   7
   0   2   4 132256. 3031.70   4
   0  -2  -4 131719. 3009.80   8
   0   2   5 57577.5 1614.06   4
   0  -2  -5 57757.3 1599.95   8
   0   2   6 16964.7 762.206   3
   0   2   6 17103.9 779.192   4
   0  -2  -6 17978.0 779.656   8
   0   2   7 243042. 5638.40   4
   0  -2  -7 243499. 5611.47   8
   0   2   8 86729.7 2351.26  61
   0   2   8 92742.1 2661.32   4
   0   2   8 90024.3 2299.30  18
   0   2   9 3467.57 351.614  61
   0   2   9 3056.36 420.686  31
   0   2   9 2582.34 377.356   4
   0   2   9 2695.85 294.867  18
   0   2  10 4306.54 412.098  61
   0   2  10 4558.16 398.108  18
   0   2  10 5386.28 592.927  31
   0   2  10 4619.84 535.720   4
   0  -2 -11 6543.27 502.730  20
   0   2  11 6036.29 502.587  61
   0   2  11 5956.29 469.761  18
   0  -2 -12 27518.9 1129.33  20
   0   2  12 30438.8 1200.01  61
   0   2  12 29046.4 1116.08  18
   0  -2 -13 45512.6 1462.95  20
   0   2  13 43492.9 1403.23  18
   0   2  13 45042.6 1488.88  61
   0   2  14 2313.73 256.406  61
   0   3 -13 1006.13 148.064  57
   0   3 -13 1035.18 159.057  21
   0   3 -12 1109.05 198.947  57
   0   3 -12 958.744 190.855  21
   0   3 -11 1172.15 230.031  57
   0  -3  10 81945.0 2316.25  18
   0   3  -9 13595.9 766.392  19
   0  -3   9 12936.8 709.051  18
   0   3  -8 6457.91 503.960  19
   0  -3   8 6453.94 469.849  18
   0  -3   8 7028.83 676.359   3
   0   3  -7 205.288 130.535  19
   0  -3   7 178.683 134.013  31
   0  -3   6 1701.25 222.879  16
   0  -3   6 2050.05 331.417  31
   0   3  -6 1798.12 231.777  19
   0  -3   5 90592.8 2601.91  31
   0   3  -5 93916.6 2572.92   1
   0  -3   4 108937. 2882.18  31
   0   3  -4 113530. 2862.41   1
   0   3  -3 30505.2 1056.24   1
   0   3  -2 67137.5 1776.37   1
   0  -3   2 66398.2 1772.04  25
   0  -3   1 27812.5 887.418  25
   0  -3   1 27339.0 815.035  26
   0  -3   0 13735.8 544.848   5
   0  -3   0 14153.1 543.573  25
   0  -3  -1 732295. 15016.1   6
   0  -3  -1 741185. 15022.7   5
   0  -3  -1 732576. 15002.5  25
   0   3   1 741077. 15030.5  28
   0  -3  -2 435885. 8861.39   6
   0   3   2 447244. 8883.45  28
   0   3   3 173776. 3921.75   2
   0   3   3 183250. 3971.61   4
   0  -3  -3 182619. 3956.92   6
   0  -3  -3 180526. 3950.56   7
   0   3   4 27602.1 878.949   2
   0   3   4 27745.2 914.070   4
   0  -3  -4 26425.2 884.823   7
   0   3   5 49849.9 1437.89   4
   0   3   5 47510.4 1388.18   2
   0  -3  -5 45723.1 1398.91   7
   0   3   6 102642. 2684.70   4
   0   3   6 103024. 2631.21   2
   0  -3  -6 103216. 2665.46   7
   0   3   7 185363. 4478.82   4
   0   3   7 185792. 4418.80   2
   0  -3  -7 182276. 4424.79   7
   0   3   7 183929. 4143.08  18
   0   3   8 31949.7 1159.57  61
   0   3   8 32995.7 1118.09  18
   0   3   8 36164.0 1414.81   4
   0  -3  -8 34233.9 1358.37   7
   0   3   9 28028.2 1116.61  61
   0   3   9 29278.8 1075.05  18
   0  -3  -9 30034.9 1129.23  20
   0  -3  -9 27314.3 1284.34   7
   0   3   9 30192.8 1363.77   4
   0   3  10 508.024 170.807  61
   0   3  10 297.723 174.666  31
   0   3  10 336.529 161.381   4
   0   3  10 340.066 141.642  18
   0  -3 -10 551.946 174.409  20
   0  -3 -11 2279.41 314.100  20
   0   3  11 2428.06 330.875  61
   0   3  12 49797.7 1583.39  18
   0   3  12 47886.2 1634.60  61
   0  -3 -12 47424.3 1607.37  20
   0   3  13 42044.2 1397.72  18
   0   3  13 46733.3 1511.93  61
   0  -3 -13 46133.0 1486.22  20
   0  -3 -14 119.392 101.203  20
   0   3  14 104.271 101.347  61
   0   4 -12 2585.14 270.623  21
   0   4 -12 2151.92 236.187  57
   0   4 -11 8101.78 529.222  57
   0   4 -10 43267.0 1515.79  57
   0  -4   9 3052.25 339.443  18
   0   4  -9 2622.85 338.647  19
   0   4  -8 58772.5 1878.98  57
   0  -4   8 57437.5 1801.25  18
   0   4  -8 60204.5 1905.77  19
   0   4  -7 22486.3 990.371  19
   0  -4   7 22975.8 973.775  16
   0  -4   7 21178.5 1228.22  25
   0  -4   6 1924.63 254.943  16
   0  -4   6 1535.93 304.952  25
   0   4  -5 73842.8 2288.50   1
   0  -4   5 70047.0 1953.34  16
   0  -4   5 74415.6 2337.55  25
   0  -4   4 89328.4 2616.88  25
   0   4  -4 96133.3 2632.62   1
   0  -4   3 114526. 3003.54  25
   0   4  -3 119136. 3020.88   1
   0  -4   2 83225.8 2212.32  25
   0   4  -2 81362.8 2205.47   1
   0  -4   1 2482.29 250.985  25
   0  -4   0 51253.1 1448.91  25
   0   4   1 221424. 4914.49  28
   0  -4  -1 218311. 4869.54  25
   0  -4  -1 226804. 4909.82   5
   0   4   2 4975.11 338.438  28
   0  -4  -2 4842.34 328.962   6
   0  -4  -3 179664. 3932.24   6
   0   4   3 166460. 3855.90   2
   0  -4  -4 37613.4 1198.79   7
   0  -4  -4 40488.1 1231.41   6
   0   4   4 38488.6 1179.31   2
   0  -4  -5 14003.4 666.946   7
   0  -4  -5 14294.4 678.483   6
   0   4   5 14511.2 691.797   4
   0   4   5 14237.4 649.818   2
   0  -4  -6 24986.6 1013.17   6
   0  -4  -6 23409.4 984.766   7
   0   4   6 25841.7 992.501   2
   0  -4  -7 191918. 4540.20   7
   0   4   7 194149. 4592.15   4
   0   4   7 179853. 4282.54  61
   0  -4  -7 185547. 4303.20  20
   0   4   7 195452. 4248.05  18
   0   4   7 179325. 4207.92  17
   0  -4  -8 29021.4 1090.05  20
   0   4   8 27866.8 1079.47  61
   0   4   8 29926.0 1048.33  18
   0   4   8 28850.6 1276.71   4
   0  -4  -8 30936.1 1274.67   7
   0  -4  -9 34045.9 1251.85  20
   0   4   9 33145.0 1244.19  61
   0   4   9 32280.3 1456.47   4
   0   4   9 32470.0 1177.95  18
   0  -4 -10 274.192 151.730  20
   0   4  10 671.055 170.954  18
   0   4  10 336.101 174.649  61
   0   4  11 19371.7 893.875  18
   0   4  11 20133.1 960.601  61
   0  -4 -11 19984.3 954.118  20
   0   4  12 72603.2 2100.40  18
   0   4  12 71582.1 2162.51  61
   0  -4 -12 74518.3 2182.07  20
   0   4  13 1877.59 267.624  61
   0  -4 -13 2238.67 287.664  20
   0   4  14 17979.7 744.114  61
   0  -4 -14 16723.9 723.449  20
   0   5 -11 1443.35 213.508  57
   0   5 -10 1687.32 255.413  57
   0  -5   9 7709.01 528.231  18
   0   5  -9 8207.94 584.147  19
   0   5  -9 7979.15 574.203  57
   0  -5   8 41224.6 1435.01  18
   0   5  -8 42154.9 1512.82  19
   0   5  -8 40511.4 1490.31  57
   0  -5   7 12121.0 710.213  16
   0   5  -7 12329.3 730.851  57
   0  -5   7 12850.3 972.811  25
   0   5  -6 57.6558 118.411  57
   0  -5   6 162.869 128.740  16
   0  -5   6 307.269 171.725  25
   0  -5   5 29537.5 1108.98  16
   0  -5   5 31049.4 1423.90  25
   0   5  -5 30552.4 1145.57  57
   0   5  -5 31996.6 1410.44   1
   0  -5   4 2287.07 256.262  16
   0  -5   4 2323.92 348.881  25
   0   5  -4 2240.74 265.547  57
   0   5  -4 2089.80 320.323   1
   0   5  -3 149367. 3812.92   1
   0  -5   3 146846. 3789.56  25
   0   5  -2 239662. 5580.77   1
   0  -5   2 240297. 5544.25  25
   0  -5   1 5028.41 406.644  25
   0  -5   0 3413.72 320.957  25
   0  -5  -1 17462.3 770.800   5
   0  -5  -1 16658.5 739.351  25
   0   5   1 16872.3 760.721  28
   0  -5  -2 20272.2 851.521   6
   0  -5  -2 20765.5 856.315   5
   0   5   2 21544.8 875.338  28
   0  -5  -3 286979. 6349.82   6
   0  -5  -4 9136.06 547.952   6
   0  -5  -5 22871.3 962.537   6
   0   5   6 31993.7 1029.94  18
   0  -5  -6 30998.8 1065.67  20
   0  -5  -6 33396.5 1251.42   6
   0   5   6 30760.1 1031.77  17
   0   5   6 28416.5 1073.97  58
   0   5   7 7634.87 465.420  18
   0  -5  -7 7954.04 510.144  20
   0  -5  -7 8036.05 588.767   7
   0  -5  -7 7410.45 574.291   6
   0   5   7 8307.80 489.061  17
   0   5   7 7652.23 506.651  58
   0  -5  -8 112561. 3187.33   7
   0  -5  -8 113469. 3213.26   6
   0  -5  -8 115372. 2974.79  20
   0   5   8 119174. 2904.42  18
   0   5   8 109143. 2864.54  17
   0   5   9 45182.8 1560.82  61
   0  -5  -9 49363.1 1625.26  20
   0   5   9 47933.2 1530.29  18
   0  -5  -9 43932.0 1776.23   6
   0   5  10 10659.3 644.447  18
   0  -5 -10 10425.4 683.286  20
   0   5  10 11220.8 681.229  61
   0   5  11 1386.83 243.467  18
   0  -5 -11 1410.46 261.680  20
   0   5  11 1320.31 259.612  61
   0  -5 -12 1011.08 220.962  20
   0   5  12 708.414 203.516  61
   0  -5 -13 9067.95 565.926  20
   0   5  13 9014.00 554.831  61
   0  -5 -14 47883.8 1439.40  20
   0   5  14 50320.5 1434.71  61
   0   6 -11 91.2786 77.3754  57
   0   6 -10 3915.04 344.950  57
   0   6  -9 38416.6 1377.67  57
   0   6  -9 40940.2 1395.04  19
   0   6  -8 34503.9 1329.01  57
   0  -6   8 34932.9 1268.92  18
   0   6  -8 36121.8 1344.73  19
   0   6  -7 1895.20 295.999  19
   0   6  -7 1584.52 272.280  57
   0  -6   7 1888.63 281.150  16
   0   6  -6 18488.8 912.021  57
   0  -6   6 18576.2 891.092  16
   0  -6   5 50.6327 131.499  25
   0   6  -5 29.1743 111.531  57
   0  -6   5 81.7756 111.936  16
   0  -6   4 29834.8 1131.01  16
   0   6  -4 32501.7 1189.67  57
   0  -6   4 30645.2 1420.41  25
   0   6  -4 33328.1 1470.77   1
   0   6  -3 91760.3 2453.03  57
   0  -6   3 93605.0 2784.26  25
   0   6  -3 93114.4 2798.66   1
   0   6  -2 58533.7 1678.69  57
   0  -6   2 57990.7 1927.65  25
   0   6  -2 57380.5 1936.61   1
   0  -6   1 34718.1 1323.44  25
   0  -6   0 7282.21 520.470  25
   0   6   0 6505.53 506.328  28
   0  -6  -1 13801.3 732.819  25
   0   6   1 14342.5 766.982  28
   0  -6  -2 138187. 3491.42   5
   0   6   2 137325. 3506.01  28
   0  -6  -3 136127. 3451.47   5
   0  -6  -3 132801. 3441.19   6
   0  -6  -4 91.6160 85.6841   6
   0  -6  -4 93.3522 104.345   5
   0   6   5 62637.6 1744.25  17
   0  -6  -5 62771.5 1784.90  20
   0   6   5 58663.1 1824.35  58
   0  -6  -6 2105.68 307.148   6
   0  -6  -6 1953.78 257.541  20
   0   6   6 1752.76 260.361  58
   0   6   6 2195.60 252.780  17
   0  -6  -7 5196.55 517.957   6
   0   6   7 5146.88 412.497  17
   0  -6  -7 5738.60 451.722  20
   0   6   7 5297.49 448.775  58
   0  -6  -8 133763. 3742.24   6
   0  -6  -8 134479. 3469.41  20
   0   6   8 134936. 3385.30  17
   0   6   8 138158. 3495.53  58
   0   6   9 22110.8 971.476  17
   0  -6  -9 22831.5 1049.83  20
   0  -6 -10 7454.52 581.164  20
   0  -6 -11 18024.7 927.123  20
   0  -6 -12 61.1711 141.355  20
   0  -6 -13 27803.8 1067.74  20
   0  -6 -14 26731.3 932.379  20
   0   7 -10 3177.02 268.008  57
   0   7  -9 22348.1 883.712  19
   0   7  -9 22677.7 897.918  57
   0   7  -8 15413.5 765.086  19
   0   7  -8 15673.8 782.784  57
   0   7  -7 35260.5 1331.15  57
   0   7  -7 34839.5 1302.12  19
   0  -7   7 34417.5 1274.26  16
   0   7  -6 64840.8 2011.60  57
   0   7  -6 64369.2 1989.33  19
   0  -7   6 61838.1 1942.81  16
   0  -7   5 2433.21 313.685  16
   0   7  -5 3355.05 372.924  57
   0  -7   4 651.581 232.125  25
   0   7  -4 760.363 246.748   1
   0  -7   4 741.030 180.009  16
   0   7  -4 856.164 200.992  57
   0  -7   3 63605.4 2263.02  25
   0   7  -3 66915.4 1980.70  57
   0   7  -3 69210.2 2363.39   1
   0  -7   2 366.071 161.628  25
   0   7  -2 425.334 138.153  57
   0   7  -2 762.106 215.485   1
   0  -7   1 133613. 3643.15  25
   0   7  -1 135381. 3689.51  28
   0   7  -1 136183. 3360.38  57
   0   7   0 2331.60 271.873  57
   0   7   0 2658.00 357.817  28
   0  -7   0 2511.36 340.473  25
   0  -7  -1 135.229 113.385  25
   0   7   1 72.5217 101.758  28
   0   7   1 240.311 108.680  57
   0   7   2 169092. 4414.64  28
   0   7   2 173537. 4101.79  57
   0  -7  -3 25748.2 1000.55  20
   0  -7  -3 27148.2 1205.95   5
   0   7   3 27079.9 980.423  17
   0   7   3 26748.0 1000.82  57
   0   7   3 26494.7 1052.23  58
   0  -7  -4 87549.6 2394.54  20
   0  -7  -4 91764.9 2685.46   6
   0  -7  -4 89296.7 2681.60   5
   0   7   4 90773.0 2361.87  17
   0   7   4 88143.5 2372.55  57
   0   7   4 89375.7 2472.63  58
   0  -7  -5 117820. 3276.41   6
   0  -7  -5 111445. 3225.47   5
   0   7   5 113053. 2897.42  17
   0   7   5 113979. 3030.61  58
   0  -7  -5 115299. 2954.83  20
   0  -7  -6 5927.97 563.228   6
   0   7   6 5441.19 435.351  17
   0   7   6 4668.09 442.581  58
   0  -7  -6 5862.92 464.910  20
   0  -7  -7 6000.42 593.029   6
   0   7   7 5970.09 470.002  17
   0   7   7 6090.25 524.374  58
   0  -7  -7 7844.80 560.565  20
   0   7   8 55240.6 1749.92  17
   0   7   8 51381.9 1796.08  58
   0  -7  -8 54544.3 1817.35  20
   0  -7  -9 1722.78 295.305  20
   0   7   9 1721.07 286.874  58
   0   7   9 1489.06 255.764  17
   0  -7 -10 90897.1 2618.07  20
   0   7  10 85180.6 2454.34  17
   0  -7 -11 26847.7 1170.33  20
   0  -7 -12 498.376 176.106  20
   0  -7 -13 26640.2 1012.72  20
   0   8  -9 6908.17 394.722  57
   0   8  -8 5153.49 377.994  19
   0   8  -8 5337.49 398.507  57
   0   8  -7 45896.2 1492.08  19
   0   8  -7 47990.0 1542.19  57
   0   8  -6 14114.8 736.274  19
   0  -8   6 12373.0 689.620  16
   0   8  -6 13974.3 755.973  57
   0  -8   5 4216.97 394.956  16
   0   8  -5 3757.00 404.832  57
   0  -8   4 4613.11 425.746  16
   0   8  -4 5302.79 468.619  57
   0   8  -3 26809.1 1117.46  57
   0   8  -2 61278.1 2275.88  28
   0   8  -2 67963.3 2382.31   1
   0   8  -2 67227.8 1995.08  57
   0   8  -1 132177. 3822.07  28
   0   8  -1 141187. 3473.50  57
   0   8  -1 137857. 3884.16   1
   0   8   0 21099.0 950.908  22
   0   8   0 21155.9 1305.52  59
   0   8   0 19482.3 880.427  57
   0   8   0 18753.1 1065.08  28
   0   8   1 18772.5 916.909  22
   0   8   1 21897.1 1344.09  59
   0   8   1 19455.3 870.121  57
   0   8   1 19062.1 1064.55  28
   0   8   2 10981.3 695.062  22
   0   8   2 13808.1 1069.50  59
   0   8   2 12384.6 675.076  57
   0   8   2 11952.5 826.891  28
   0   8   3 1016.12 203.917  57
   0   8   3 1383.27 248.863  58
   0   8   3 1392.97 256.777  22
   0   8   3 1186.19 321.099  59
   0  -8  -4 169771. 4159.14  20
   0   8   4 169617. 4086.72  17
   0   8   4 166596. 4227.76  22
   0   8   4 169097. 4223.68  58
   0  -8  -5 114975. 3064.56  20
   0   8   5 114528. 3003.19  17
   0   8   5 116173. 3139.77  58
   0  -8  -6 1539.29 267.290  20
   0   8   6 1501.01 290.655  58
   0   8   6 1542.09 256.200  17
   0  -8  -7 7141.20 568.161  20
   0   8   7 7783.98 558.891  17
   0   8   7 6359.64 554.917  58
   0  -8  -8 2955.62 373.913  20
   0   8   8 3003.23 355.730  17
   0   8   8 2288.89 349.956  58
   0  -8  -9 54745.3 1877.52  20
   0   8   9 53697.7 1776.97  17
   0   8   9 54165.3 1865.34  58
   0  -8 -10 40277.8 1512.41  20
   0   8  10 38819.9 1400.18  17
   0   8  10 38164.0 1455.29  58
   0   8  11 23466.2 965.597  17
   0  -8 -11 23566.9 1057.22  20
   0  -8 -12 292.925 129.514  20
   0  -8 -13 837.676 163.280  20
   0   9  -8 4855.56 319.877  57
   0   9  -7 28290.2 1001.97  57
   0   9  -6 349.620 137.755  57
   0   9  -5 10895.0 651.342  57
   0  -9   4 1686.84 255.638  16
   0   9  -4 1933.21 283.294  57
   0  -9   3 5779.84 462.716  16
   0   9  -3 6630.99 520.148  57
   0   9  -2 70015.1 2118.54  57
   0   9  -1 49110.8 1644.06  57
   0   9   0 40634.0 1434.77  57
   0   9   0 38918.3 1462.30  22
   0   9   1 24691.1 1124.80  22
   0   9   1 26660.2 1093.16  57
   0   9   1 26341.7 1571.21  59
   0   9   1 24526.6 1298.64  28
   0   9   2 3078.30 353.351  57
   0   9   2 3501.52 580.217  59
   0   9   2 2869.01 371.530  22
   0   9   3 4212.86 413.059  57
   0   9   3 5214.49 705.073  59
   0   9   3 4256.18 441.298  58
   0   9   3 4533.42 462.788  22
   0   9   4 62673.9 2646.94  59
   0   9   4 60312.7 2002.58  58
   0   9   4 64865.3 2054.66  22
   0   9   5 12252.5 769.126  58
   0   9   5 10655.4 706.899  22
   0  -9  -5 11392.9 715.101  20
   0  -9  -6 20015.9 990.423  20
   0   9   6 20924.0 1038.88  58
   0   9   7 823.334 201.678  17
   0  -9  -7 350.866 178.668  20
   0   9   7 374.473 168.724  58
   0   9   8 378.790 157.210  17
   0   9   8 481.548 200.440  58
   0  -9  -8 462.306 184.911  20
   0  -9  -9 27751.0 1196.51  20
   0   9   9 26594.1 1114.72  17
   0   9   9 26035.4 1172.02  58
   0  -9 -10 109540. 3024.54  20
   0   9  10 113880. 2932.87  17
   0   9  10 112510. 3022.39  58
   0  -9 -11 10434.2 633.385  20
   0  -9 -12 12721.7 638.226  20
   0  10  -6 5666.74 376.533  57
   0  10  -5 35175.8 1196.33  57
   0  10  -4 1038.38 210.627  57
   0  10  -3 6372.39 492.358  57
   0  10  -2 26366.8 1101.44  57
   0  10  -1 14989.1 805.583  57
   0  10   0 46908.2 1636.07  23
   0  10   0 48378.5 1669.50  22
   0  10   0 47216.8 1618.35  57
   0  10   1 36076.1 1412.72  23
   0  10   1 36267.6 1425.03  22
   0  10   1 36357.3 1359.40  57
   0  10   2 6102.20 542.455  22
   0  10   2 5465.76 509.909  23
   0  10   2 5018.76 453.896  57
   0  10   3 25884.3 1174.23  22
   0  10   3 25239.0 1159.67  23
   0  10   3 23680.6 1063.51  57
   0  10   4 37836.4 1490.46  22
   0  10   4 40877.4 1532.87  23
   0  10   4 38739.7 1479.59  58
   0  10   5 21630.7 1038.43  22
   0  10   5 21937.8 1060.44  23
   0  10   5 22781.4 1077.70  58
   0  10   6 99920.8 2773.89  23
   0  10   6 96842.5 2802.86  58
   0 -10  -6 96008.5 2740.31  20
   0  10   7 6920.01 567.893  58
   0 -10  -7 5228.18 478.558  20
   0  10   8 68.0729 130.141  58
   0 -10  -8 224.856 144.518  20
   0  10   9 31769.2 1257.74  58
   0 -10  -9 31467.6 1233.98  20
   0  10  10 3931.08 374.433  58
   0 -10 -10 3818.07 374.937  20
   0  10  11 35796.5 1197.42  58
   0 -10 -11 39430.3 1258.05  20
   0  11  -5 34396.3 1040.02  57
   0  11  -4 6487.33 410.413  57
   0 -11   3 7469.89 482.483  39
   0  11  -3 6500.24 446.415  57
   0 -11   2 13168.5 713.291  39
   0  11  -2 13422.9 689.996  57
   0  11  -1 1285.47 230.344  57
   0  11   0 80279.5 2322.58  22
   0  11   0 78727.3 2277.10  57
   0 -11   0 83465.9 2365.40  30
   0  11   1 46860.2 1566.25  57
   0  11   1 47056.0 1625.17  22
   0  11   1 46014.4 1603.02  23
   0  11   2 27252.1 1116.41  57
   0  11   2 28297.0 1200.93  22
   0  11   2 27939.2 1187.61  23
   0  11   3 577.652 194.265  22
   0  11   3 442.863 173.506  23
   0  11   4 7165.53 568.730  23
   0  11   4 6734.90 546.816  22
   0  11   5 50667.4 1699.44  58
   0  11   5 48721.2 1686.80  22
   0  11   5 51985.4 1728.48  23
   0  11   6 132284. 3432.87  58
   0  11   6 131371. 3388.08  23
   0  11   7 4577.33 436.009  58
   0  11   8 9834.52 611.413  58
   0  11   9 4670.14 390.394  58
   0 -11  -9 4125.90 362.516  20
   0  11  10 5178.35 375.726  58
   0 -11 -10 4760.89 354.117  20
   0  12  -3 6962.94 377.650  57
   0  12  -2 156.794 94.2510  57
   0 -12   2 209.851 110.842  39
   0  12  -1 12228.6 591.524  57
   0 -12   1 11250.5 608.635  39
   0  12   0 56920.6 1675.81  57
   0 -12   0 58569.3 1767.45  39
   0 -12   0 59100.7 1727.35  62
   0 -12  -1 16227.1 785.078  30
   0 -12  -1 15868.3 786.802  39
   0  12   1 14817.8 730.656  23
   0  12   1 14808.1 743.362  22
   0 -12  -1 17143.9 812.530  62
   0  12   2 44227.6 1489.60  23
   0  12   2 47365.9 1532.77  22
   0 -12  -2 45821.4 1541.64  30
   0 -12  -2 44575.6 1539.37  62
   0  12   3 913.670 208.520  23
   0  12   3 891.074 203.377  22
   0 -12  -3 1008.66 221.070  30
   0 -12  -3 1258.82 242.825  62
   0  12   4-27.5325 148.850  23
   0  12   4 109.108 129.341  22
   0 -12  -4 145.126 137.629  30
   0 -12  -4 202.710 150.418  62
   0  12   5 52452.7 1656.67  23
   0  12   5 53247.0 1652.07  22
   0 -12  -5 54758.8 1690.60  62
   0 -12  -5 52745.1 1674.33  30
   0  12   6 15269.8 727.124  58
   0  12   6 15218.7 724.374  23
   0  12   7 18313.6 790.351  58
   0  12   8 16853.0 718.919  58
   0  12   9 16.7379 81.3234  58
   0 -13  -1 25265.6 901.169  39
   0 -13  -1 28823.3 927.922  62
   0  13   2 26023.8 901.745  22
   0  13   2 26344.1 893.938  23
   0 -13  -2 26849.9 934.190  62
   0 -13  -2 27129.0 928.979  30
   0  13   3-18.4434 114.022  23
   0  13   3-56.3922 89.1298  22
   0 -13  -3 20.0673 99.7949  62
   0 -13  -3-39.6038 111.095  30
   0  13   4 3609.79 306.433  22
   0  13   4 3938.44 321.028  23
   0 -13  -4 4360.47 345.057  62
   0 -13  -4 4366.18 340.458  30
   0  13   5 25799.7 888.359  23
   0  13   5 25139.7 873.168  22
   0 -13  -5 25068.1 881.513  62
   0 -13  -5 25659.6 896.742  30
  -1  13   5 11635.4 543.421  33
   1 -13  -4 5998.18 387.782  62
  -1  13   4 6371.62 388.686  22
   1 -13  -4 5898.89 387.484  30
   1 -13  -3 41593.7 1254.60  62
  -1  13   3 40244.6 1219.08  22
   1 -13  -3 40705.8 1241.89  30
   1 -13  -2 300.667 109.381  62
  -1  13   2 165.000 87.5202  22
   1 -13  -2 68.8477 75.3006  30
  -1  12   8 6247.09 395.974  58
  -1  12   7 6721.43 434.501  58
  -1  12   6 2510.97 278.852  23
   1 -12  -5 6781.65 483.783  62
   1 -12  -5 6692.50 485.905  30
  -1  12   5 7794.60 510.491  23
  -1  12   5 6904.31 478.892  22
  -1  12   4 19753.7 882.364  22
  -1  12   4 20715.8 903.145  23
  -1  12   3 46573.9 1536.93  22
  -1  12   3 47702.8 1545.97  23
  -1  12   2 50.9863 111.466  23
  -1  12   2 183.322 114.506  22
   1 -12  -1 889.984 189.035  62
   1 -12  -1 914.167 194.928  30
  -1  12   1 849.218 182.737  22
  -1  12   1 857.597 183.082  23
   1 -12   0 1206.09 207.536  62
   1 -12   1 130.329 103.057  39
   1 -12   1 120.356 87.5008  16
  -1  12  -1 401.483 128.249  57
   1 -12   2 21843.2 833.760  39
  -1  12  -2 25166.9 845.141  57
  -1  11  10 11233.8 549.754  58
  -1  11   9 49964.3 1536.48  58
  -1  11   8 398.109 140.919  58
  -1  11   7 55608.3 1761.45  58
  -1  11   6 630.049 193.937  58
  -1  11   6 693.823 196.701  23
  -1  11   5 665.365 199.336  23
  -1  11   5 897.521 208.104  22
  -1  11   4 48458.0 1682.24  23
  -1  11   4 48733.2 1684.05  22
  -1  11   3 38138.2 1443.03  22
  -1  11   3 37162.0 1427.86  23
  -1  11   2 10075.7 677.408  22
  -1  11   2 11006.6 690.539  23
  -1  11   1 47454.5 1584.10  57
  -1  11   1 47546.9 1627.41  23
  -1  11   1 48669.2 1651.03  22
  -1  11   0 688.348 180.460  57
  -1  11   0 666.681 194.835  22
  -1  11  -1 1704.87 254.096  57
   1 -11   2 44846.1 1441.62  16
  -1  11  -2 48934.8 1505.82  57
   1 -11   3 44.6238 88.5357  39
  -1  11  -3 129.501 94.3736  57
   1 -11   3 138.993 89.3403  16
  -1  11  -4 42368.4 1271.74  57
   1 -11   4 41515.5 1223.80  16
  -1  11  -5 2911.54 237.427  57
  -1  10  11 772.217 160.616  58
  -1  10  10 691.870 178.686  58
  -1  10   9 28312.6 1157.81  58
  -1  10   8 32539.2 1302.30  58
  -1  10   7 81855.3 2450.60  58
  -1  10   6 1134.07 250.340  58
  -1  10   6 1223.50 256.312  23
  -1  10   5 5007.33 480.754  58
  -1  10   5 4236.17 448.524  22
  -1  10   5 4174.21 446.256  23
  -1  10   4 11190.5 733.003  22
  -1  10   4 9609.43 690.040  23
  -1  10   3 623.398 198.752  23
  -1  10   3 840.468 239.249  22
  -1  10   2 91660.6 2689.93  22
  -1  10   2 92746.6 2689.73  23
  -1  10   2 89903.4 2578.87  57
  -1  10   1 18343.9 944.216  23
  -1  10   1 18939.5 964.578  22
  -1  10   1 18005.6 899.478  57
  -1  10   0 1439.28 260.006  23
  -1  10   0 1652.05 279.679  22
  -1  10   0 1470.70 247.101  57
  -1  10  -1 241.319 128.018  57
  -1  10  -2 31139.8 1211.51  57
  -1  10  -3 8670.73 571.426  57
   1 -10   3 8908.59 564.488  16
  -1  10  -4 57803.5 1731.15  57
   1 -10   4 56034.8 1690.53  16
  -1  10  -5 2829.54 292.551  57
   1 -10   5 2459.38 260.862  16
  -1  10  -6 565.943 130.339  57
   1  -9 -12 256.229 106.677  20
  -1   9  11 6476.32 469.605  58
   1  -9 -11 7300.73 499.974  20
  -1   9  10 2339.50 314.989  58
   1  -9 -10 2463.92 316.791  20
  -1   9   9 452.134 176.888  58
   1  -9  -9 96.5789 113.273  20
  -1   9   8 85988.2 2521.65  58
   1  -9  -8 77270.3 2369.54  20
  -1   9   7 103088. 2970.58  58
  -1   9   6 1798.65 312.353  58
  -1   9   5 28508.5 1252.20  58
  -1   9   5 28688.9 1244.65  23
  -1   9   5 28746.1 1233.38  22
  -1   9   4 1179.32 244.550  58
  -1   9   4 784.042 217.746  22
  -1   9   4 689.793 228.376  23
  -1   9   3 34555.9 1322.15  57
  -1   9   3 33247.5 1385.02  23
  -1   9   3 37317.5 1445.86  22
  -1   9   2 151158. 3804.09  57
  -1   9   2 155976. 4721.51  59
  -1   9   2 147945. 3899.65  22
  -1   9   2 152127. 3926.44  23
  -1   9   1 12577.3 758.379  23
  -1   9   1 11889.6 746.646  22
  -1   9   1 11916.5 701.899  57
  -1   9   0 43665.0 1585.02  22
  -1   9   0 44169.5 1575.84  23
  -1   9   0 45583.8 1548.74  57
  -1   9  -1 4657.57 429.446  57
  -1   9  -2 4641.79 436.976  57
  -1   9  -3 24508.3 1062.52  57
   1  -9   3 23861.4 1036.60  16
  -1   9  -4 45223.6 1555.86  57
   1  -9   4 47067.4 1558.66  16
  -1   9  -5 521.791 172.505  57
   1  -9   5 421.790 148.185  16
  -1   9  -6 3863.64 353.354  57
   1  -9   6 4172.47 360.376  16
   1  -9   7 1585.84 199.396  18
  -1   9  -7 1334.34 193.427  57
  -1   9  -8 2336.92 212.493  57
   1  -8 -13 23176.6 847.613  20
   1  -8 -12 494.054 157.451  20
   1  -8 -11 39928.7 1430.60  20
   1  -8 -10 28147.2 1191.53  20
  -1   8  10 27183.4 1178.13  58
   1  -8  -9 3321.65 391.035  20
  -1   8   9 2773.42 368.360  58
  -1   8   9 3409.93 375.661  17
   1  -8  -8 83925.6 2487.22  20
  -1   8   8 86087.0 2580.66  58
  -1   8   8 83409.4 2421.52  17
   1  -8  -7 12530.5 753.557  20
  -1   8   7 14972.5 867.596  58
  -1   8   7 14183.5 773.513  17
  -1   8   6 64730.4 2101.20  58
  -1   8   6 62741.3 1954.74  17
  -1   8   5 54068.3 1793.51  23
  -1   8   5 48985.1 1756.43  58
  -1   8   4 911.909 215.948  23
  -1   8   4 1156.61 243.710  22
  -1   8   4 1159.00 331.954  59
  -1   8   4 1215.80 242.346  58
  -1   8   3 36684.9 1419.36  22
  -1   8   3 39571.8 1940.23  59
  -1   8   3 37476.3 1341.67  57
  -1   8   2 116312. 3007.50  57
  -1   8   2 111633. 3349.94  28
  -1   8   2 114385. 3139.69  22
  -1   8   2 124250. 3888.57  59
  -1   8   1 6096.76 467.224  57
  -1   8   1 6575.23 614.163  28
  -1   8   1 6630.34 527.681  22
  -1   8   0 82962.6 2367.43  22
  -1   8   0 81535.2 2350.25  23
  -1   8   0 83947.6 2296.86  57
  -1   8   0 77018.2 2601.33   1
  -1   8   0 84189.4 2960.19  59
  -1   8   0 77623.5 2613.47  28
  -1   8  -1 12590.6 876.486  28
  -1   8  -1 11772.1 867.758   1
  -1   8  -1 12227.5 684.269  57
  -1   8  -2 4616.45 553.578   1
  -1   8  -2 4120.10 515.159  28
  -1   8  -2 4982.28 430.618  57
  -1   8  -3 43417.6 1512.94  57
  -1   8  -4 18488.7 904.925  57
   1  -8   4 17578.4 871.242  16
  -1   8  -5 44831.4 1555.02  57
   1  -8   5 44550.5 1539.67  16
  -1   8  -6 14918.9 771.514  57
   1  -8   6 13311.7 729.807  16
  -1   8  -7 612.168 173.328  57
   1  -8   7 273.671 118.208  16
   1  -8   8 737.409 156.182  18
  -1   8  -8 989.556 186.221  57
  -1   8  -9 20723.2 731.072  57
   1  -7 -13 1526.36 217.766  20
   1  -7 -12 53427.9 1702.38  20
   1  -7 -11 127541. 3359.39  20
   1  -7 -10 272.586 144.513  20
  -1   7  10 33.5880 106.848  58
   1  -7  -9 32978.2 1314.01  20
  -1   7   9 30311.1 1296.94  58
   1  -7  -8 44613.5 1579.04  20
  -1   7   8 45375.5 1643.35  58
  -1   7   8 43938.2 1520.93  17
   1  -7  -7 3970.06 399.033  20
  -1   7   7 4237.85 449.383  58
  -1   7   7 5373.54 442.401  17
   1  -7  -6 115043. 2962.78  20
  -1   7   6 109227. 3078.04  58
  -1   7   6 113610. 2936.84  17
  -1   7   5 28076.1 1179.48  58
  -1   7   5 28408.0 1078.94  17
  -1   7   4 29666.8 1197.64  22
  -1   7   4 29585.6 1195.03  58
  -1   7   4 30210.1 1098.29  17
  -1   7   3 19112.4 899.870  22
  -1   7   3 17632.3 1192.17  59
  -1   7   3 17914.2 857.308  58
  -1   7   3 18727.3 822.068  57
  -1   7   2 25730.0 981.990  57
  -1   7   2 24980.2 1175.56  28
  -1   7   2 23505.9 1039.73  22
  -1   7   1 47952.7 1516.48  57
  -1   7   1 51057.8 1802.52  28
  -1   7   1 49420.1 1622.03  22
  -1   7   0 157047. 3803.08  57
  -1   7   0 151620. 4131.00  28
  -1   7   0 163359. 3921.00  22
  -1   7  -1 8008.70 737.932  59
  -1   7  -1 8359.25 513.900  57
  -1   7  -1 6940.06 602.902  28
  -1   7  -1 7222.09 618.382   1
  -1   7  -2 7242.19 643.930   1
  -1   7  -2 6933.08 480.656  57
  -1   7  -3 10751.0 827.833   1
  -1   7  -3 9968.58 609.490  57
  -1   7  -4 1426.13 322.367   1
  -1   7  -4 903.578 208.337  57
   1  -7   4 1011.67 208.879  16
  -1   7  -5 92903.2 2582.43  57
   1  -7   5 89742.7 2556.32  16
  -1   7  -6 43008.4 1495.29  57
   1  -7   6 41865.5 1480.92  16
  -1   7  -7 3758.81 376.197  19
  -1   7  -7 4311.53 414.046  57
   1  -7   7 4090.97 404.002  16
  -1   7  -8 210.461 124.756  57
  -1   7  -8 124.372 117.961  19
   1  -7   8 24.6226 101.129  18
  -1   7  -9 15467.1 697.737  57
   1  -7   9 14869.9 666.065  18
  -1   7 -10 12646.4 533.771  57
   1  -6 -14 728.877 145.603  20
   1  -6 -13 2686.42 299.621  20
   1  -6 -12 72645.6 2148.97  20
  -1   6  11 14984.8 773.372  51
   1  -6 -11 16556.2 864.388  20
   1  -6 -10 40741.5 1509.84  20
   1  -6  -9 483.941 177.949  20
  -1   6   9 391.913 162.643  58
  -1   6   8 5498.26 479.420  58
   1  -6  -8 4832.43 436.192  20
  -1   6   7 49784.5 1581.64  17
  -1   6   7 50804.6 1693.08  58
   1  -6  -7 50879.6 1613.71  20
  -1   6   6 214626. 4915.88  17
   1  -6  -6 221208. 4961.64  20
  -1   6   6 209368. 5060.76  58
  -1   6   5 4374.85 402.876  58
  -1   6   5 5193.78 382.180  17
   1  -6  -5 4519.29 364.540  20
  -1   6   4 85469.5 2207.62  17
   1  -6  -4 88507.7 2469.08   6
  -1   6   4 80626.1 2315.63  58
  -1   6   3 260.039 213.621  59
  -1   6   2 4297.90 414.612  28
  -1   6   2 5403.41 606.488  59
  -1   6   1 287871. 6630.01  28
  -1   6   1 296849. 7131.48  59
  -1   6   0 70452.7 2400.94  59
  -1   6   0 65489.0 2062.11  28
  -1   6  -1 23151.5 1202.38  59
  -1   6  -1 21635.0 841.539  57
  -1   6  -2 27411.5 1002.09  57
  -1   6  -2 27914.0 1250.07   1
   1  -6   2 27375.0 1173.17  25
  -1   6  -3 164.182 108.450  57
  -1   6  -3 294.624 148.043   1
   1  -6   3 114.328 114.335  25
  -1   6  -4 29435.1 1137.93  57
  -1   6  -4 31886.2 1463.34   1
   1  -6   4 30597.5 1392.73  25
  -1   6  -5 105455. 3216.38   1
  -1   6  -5 100468. 2730.13  57
   1  -6   5 100179. 2728.60  16
   1  -6   5 97183.1 3094.82  25
  -1   6  -6 6108.42 490.728  19
  -1   6  -6 7042.72 540.313  57
   1  -6   6 6973.79 529.855  16
  -1   6  -7 14786.2 794.644  19
  -1   6  -7 15472.3 820.950  57
   1  -6   7 14766.9 808.030  16
   1  -6   8 9660.84 610.993  18
  -1   6  -8 9508.76 626.227  57
  -1   6  -9 1257.55 219.504  19
   1  -6   9 949.804 188.305  18
  -1   6  -9 711.975 175.582  57
   1  -6  10 25949.1 938.002  18
  -1   6 -10 26045.5 956.130  57
  -1   6 -11 9369.23 457.872  21
   1  -5 -14 4287.64 333.124  20
   1  -5 -13 4999.10 413.044  20
   1  -5 -12 17887.6 880.279  20
   1  -5 -11 323.750 164.743  20
   1  -5 -10 63822.9 2010.37  20
   1  -5  -9 31512.4 1233.00  20
   1  -5  -8 12934.0 697.672  20
  -1   5   8 12630.8 700.991  58
   1  -5  -7 60898.9 1758.69  20
  -1   5   7 56938.4 1914.52   2
  -1   5   7 58304.2 1787.80  58
   1  -5  -6 12152.5 596.194  20
  -1   5   6 11419.7 683.469   2
  -1   5   6 12160.3 581.259  17
  -1   5   6 11401.3 625.876  58
  -1   5   5 126161. 3255.11   2
   1  -5  -5 131998. 3256.70   6
   1  -5  -4 120585. 3000.63   6
  -1   5   4 119959. 3019.36   2
  -1   5   4 115597. 3376.56  59
   1  -5  -3 221.445 105.188   6
  -1   5   3 867.517 251.968  59
  -1   5   2 8961.00 543.952  28
   1  -5  -2 9040.99 507.257   5
  -1   5   1 57737.1 1770.54  28
   1  -5  -1 63831.1 1753.66   5
   1  -5   0 3963.53 332.421  25
  -1   5   0 3051.70 405.032  59
   1  -5   1 134566. 3399.86  25
  -1   5  -1 148019. 3778.97  59
  -1   5  -2 26536.2 1126.98   1
   1  -5   2 26803.4 1081.24  25
  -1   5  -3 17816.8 939.853   1
   1  -5   3 17751.1 897.595  25
  -1   5  -4 34865.2 1438.44   1
   1  -5   4 31788.6 1352.36  25
  -1   5  -4 30796.3 1113.91  57
   1  -5   5 83953.4 2650.52  25
   1  -5   5 83447.2 2285.24  16
  -1   5  -5 85559.1 2693.20   1
  -1   5  -5 78775.2 2258.46  57
   1  -5   6 11391.0 858.471  25
  -1   5  -6 10884.7 841.761   1
   1  -5   6 10796.8 648.892  16
  -1   5  -6 10665.4 647.024  57
  -1   5  -6 10809.1 646.413  19
   1  -5   7 80276.4 2350.67  16
  -1   5  -7 77996.5 2317.95  57
  -1   5  -7 81887.1 2346.45  19
  -1   5  -8 345.528 156.321  57
   1  -5   8 149.937 119.109  18
  -1   5  -8 567.117 176.859  19
  -1   5  -9 2295.47 306.128  57
   1  -5   9 2198.14 298.050  18
  -1   5  -9 1937.31 284.811  19
  -1   5 -10 21676.5 924.425  57
   1  -5  10 22507.0 923.064  18
   1  -5  11 2147.65 236.497  18
  -1   4  14 354.493 129.806  61
   1  -4 -14 177.440 100.365  20
  -1   4  13 579.391 160.527  61
   1  -4 -13 389.083 143.211  20
  -1   4  12 266.223 140.367  61
   1  -4 -12 300.268 156.062  20
  -1   4  11 17832.5 894.736  61
  -1   4  11 17013.6 819.670  18
   1  -4 -11 17410.9 881.906  20
  -1   4  10 164394. 3996.96  51
   1  -4 -10 170786. 4104.15  20
  -1   4  10 162415. 3972.06  18
  -1   4  10 160405. 4064.04  61
  -1   4   9 17006.2 793.865  18
   1  -4  -9 19338.0 888.676  20
  -1   4   9 19112.0 1077.08   4
   1  -4  -8 28998.5 1087.79  20
  -1   4   8 28491.0 1257.50   2
  -1   4   8 28348.8 1278.44   4
  -1   4   8 27061.9 1006.82  18
  -1   4   7 1977.90 282.863   2
  -1   4   7 1675.43 230.748  58
   1  -4  -7 1239.66 200.254  20
  -1   4   7 1573.13 204.665  18
  -1   4   6 108.398 76.0662   2
  -1   4   6 142.749 90.8496   4
   1  -4  -6 177.011 96.7051   6
  -1   4   5 194209. 4510.59   2
   1  -4  -5 196080. 4463.16   6
  -1   4   5 195409. 4550.26   4
   1  -4  -5 193099. 4438.04   7
   1  -4  -4 141031. 3291.02   6
  -1   4   4 140835. 3331.60   2
  -1   4   4 135315. 3577.20  59
   1  -4  -3 11186.5 517.738   6
  -1   4   3 9960.26 679.871  59
  -1   4   3 11034.8 537.301   2
  -1   4   2 7315.43 427.109  28
   1  -4  -2 7303.88 410.242   6
  -1   4   1 30596.7 1025.59  28
   1  -4  -1 30069.2 958.875  25
   1  -4  -1 32660.0 996.728   5
   1  -4   0 12115.8 550.052  25
  -1   4  -1 231598. 5693.08  59
   1  -4   1 256631. 5454.77  25
  -1   4  -2 90755.6 2560.05  59
  -1   4  -2 95253.7 2496.14   1
   1  -4   2 94631.9 2439.19  25
  -1   4  -3 41261.7 1443.88   1
   1  -4   3 41333.6 1406.20  25
  -1   4  -4 10034.6 666.112   1
   1  -4   4 9194.49 624.724  25
  -1   4  -5 829.068 177.192  57
   1  -4   5 975.001 179.934  16
  -1   4  -5 1187.14 254.270   1
   1  -4   6 78752.2 2187.16  16
  -1   4  -6 76807.0 2172.77  19
  -1   4  -6 77479.5 2172.76  57
  -1   4  -6 78768.4 2546.28   1
   1  -4   7 87138.6 2407.33  16
  -1   4  -7 83902.9 2388.35  19
  -1   4  -7 81980.1 2367.23  57
  -1   4  -7 86376.6 2811.08   1
  -1   4  -8 2163.91 309.345  57
   1  -4   8 2284.82 299.154  18
  -1   4  -8 1833.22 284.506  19
  -1   4  -9 5141.70 455.700  57
   1  -4   9 5233.45 449.803  18
  -1   4  -9 4916.53 455.380  19
  -1   4 -10 4408.81 414.653  57
   1  -4  10 5496.46 452.651  18
  -1   4 -11 1660.17 240.768  57
   1  -4  11 1616.82 232.686  18
  -1   4 -12 35214.7 1137.84  21
   1  -4  12 33285.6 1058.36  18
   1  -3 -14 9285.97 511.181  20
  -1   3  14 10065.9 527.392  61
   1  -3 -13 8983.82 563.069  20
  -1   3  13 8219.61 540.848  61
  -1   3  12 997.477 218.102  61
   1  -3 -12 832.439 195.142  20
  -1   3  11 77827.1 2360.53  61
   1  -3 -11 84332.5 2391.03  20
  -1   3  11 83004.3 2285.52  18
  -1   3  10 65068.6 2038.51  61
  -1   3  10 67758.8 1959.78  18
   1  -3 -10 69378.6 2056.45  20
  -1   3   9 9389.73 558.078  51
  -1   3   9 8794.13 577.947  61
  -1   3   9 9768.63 559.182  18
  -1   3   9 9105.56 725.573   4
  -1   3   9 10850.8 766.008   2
  -1   3   8 44081.6 1422.47  61
  -1   3   8 45211.1 1658.93   4
  -1   3   8 44083.8 1626.47   2
  -1   3   8 41896.5 1328.04  18
  -1   3   7 397.482 137.785   2
  -1   3   7 690.564 179.410   4
  -1   3   7 340.894 102.564  18
   1  -3  -6 9118.85 521.269   7
  -1   3   6 8757.41 549.713   4
  -1   3   6 8121.88 523.874   2
   1  -3  -5 414760. 8778.72   7
  -1   3   5 421925. 8882.84   4
  -1   3   5 408998. 8851.55   2
  -1   3   4 200423. 4473.72   4
   1  -3  -4 201055. 4399.87   7
  -1   3   4 199001. 4469.14   2
   1  -3  -3 121305. 2764.62   7
   1  -3  -3 122642. 2777.15   6
  -1   3   3 116759. 3037.26  59
  -1   3   3 125187. 2836.91   2
  -1   3   2 181122. 4011.10   2
   1  -3  -2 181986. 3967.16   6
  -1   3   2 186518. 4027.69  28
   1  -3  -1 22821.9 708.420   5
   1  -3  -1 22824.6 720.718   6
  -1   3   1 22853.6 754.777  28
   1  -3  -1 22827.6 693.064  25
   1  -3   0 348630. 7285.90  25
   1  -3   1 178032. 3813.80  25
  -1   3  -1 160513. 3987.63  59
  -1   3  -2 21128.8 808.148   1
  -1   3  -2 20928.9 846.459  59
  -1   3  -3 85998.4 2285.79   1
   1  -3   4 21292.1 916.035  31
  -1   3  -4 22184.1 945.466   1
   1  -3   5 7151.73 541.576  31
  -1   3  -5 6121.69 502.290   1
  -1   3  -6 84524.4 2536.25   1
   1  -3   6 84249.0 2221.48  16
  -1   3  -6 81632.1 2201.20  19
   1  -3   6 82526.7 2520.83  31
  -1   3  -7 19830.3 1091.55   1
   1  -3   7 22188.6 922.214  16
   1  -3   7 20829.1 1122.92  31
  -1   3  -7 19824.3 884.893  19
   1  -3   8 28995.7 1450.41   3
   1  -3   8 29533.3 1134.72  18
  -1   3  -8 28801.2 1151.67  19
  -1   3  -9 23588.7 1064.50  19
   1  -3   9 26140.4 1074.46  18
  -1   3 -10 4180.93 415.111  57
   1  -3  10 3957.77 394.461  18
  -1   3 -11 11808.2 661.863  57
   1  -3  11 12123.1 669.335  18
   1  -3  12 18116.4 771.943  18
  -1   3 -12 19655.0 850.767  21
  -1   3 -13 882.161 152.819  21
  -1   2  14 50514.7 1480.71  61
   1  -2 -14 51355.2 1475.66  20
  -1   2  13 14244.2 728.834  61
   1  -2 -13 14648.7 726.308  20
  -1   2  12 10857.6 667.258  61
   1  -2 -12 11195.1 674.420  20
  -1   2  11 11258.4 694.103  61
  -1   2  10 2754.63 423.046  31
  -1   2  10 2508.30 325.166  61
  -1   2  10 3066.48 320.908  18
  -1   2   9 59985.5 2137.83   4
  -1   2   9 60935.2 2131.80   2
  -1   2   9 63199.8 1795.82  18
  -1   2   9 62539.7 2170.40  31
  -1   2   9 62218.0 1883.35  61
  -1   2   8 90022.5 2289.34  51
  -1   2   8 86792.1 2608.93   2
  -1   2   8 85408.9 2600.46   4
  -1   2   8 85276.6 2329.75  61
  -1   2   8 87973.7 2246.73  18
  -1   2   7 90.2189 84.3830   2
  -1   2   7 121.607 101.950   4
  -1   2   6 16980.9 786.334   4
  -1   2   5 78427.2 2067.64   4
  -1   2   5 77017.6 2043.56   2
  -1   2   4 73505.6 1873.63   4
  -1   2   4 72302.8 1862.23   2
   1  -2  -4 74695.1 1792.86   8
  -1   2   3 237320. 4917.29   4
  -1   2   3 228906. 4925.50   2
   1  -2  -3 232634. 4846.19   7
  -1   2   2 5564.68 283.728   2
  -1   2   2 4455.08 310.573  59
  -1   2   2 5330.72 271.855   4
   1  -2  -2 5753.62 256.126   6
   1  -2  -2 4914.69 233.668   7
   1  -2  -1 6422.60 269.573   6
  -1   2   1 6644.20 297.844   2
  -1   2   1 5909.01 367.569  59
  -1   2   1 6959.55 296.781  28
   1  -2  -1 6418.72 247.515  25
   1  -2   0 121348. 2577.01   5
   1  -2   0 118972. 2574.23  25
  -1   2  -1 29735.6 937.090  59
  -1   2  -2 194262. 4234.60  59
   1  -2   2 192547. 4215.26  31
  -1   2  -2 192958. 4201.74  27
  -1   2  -2 193739. 4250.58   1
   1  -2   3 225979. 4924.50  31
  -1   2  -3 219835. 4850.98  27
  -1   2  -3 226823. 4952.25   1
   1  -2   4 19251.0 793.626  31
  -1   2  -4 20074.3 816.031   1
   1  -2   5 8139.66 532.983  31
  -1   2  -5 8524.01 540.881   1
   1  -2   6 85676.6 2465.48  31
  -1   2  -6 84465.1 2453.33   1
  -1   2  -7 671.660 190.755   1
   1  -2   7 675.664 149.798  18
   1  -2   8 109252. 3213.53  31
   1  -2   8 106740. 3215.03   3
   1  -2   8 107172. 2775.25  18
  -1   2  -8 107099. 2812.67  19
   1  -2   9 49193.0 1976.31   4
   1  -2   9 43202.9 1876.32   3
   1  -2   9 49394.5 1587.53  18
  -1   2  -9 46244.8 1595.09  19
  -1   2  -9 47033.2 1966.74   8
   1  -2   9 50014.8 1978.70  31
   1  -2  10 117.986 103.748  18
   1  -2  11 21663.9 963.194  18
  -1   2 -12 5684.74 457.249  21
   1  -2  12 5268.24 417.283  18
  -1   2 -13 15804.0 698.291  21
   1  -2  13 15172.4 643.284  18
  -1   1  14 30151.2 1012.90  61
  -1   1  13 968.513 195.692  61
   1  -1 -13 851.910 179.698  20
  -1   1  12 5167.05 459.833  61
  -1   1  11 1357.74 256.384  61
  -1   1  10 728.213 196.218  61
  -1   1   9 132161. 3719.98   4
  -1   1   9 135462. 3273.78  18
  -1   1   9 131235. 3371.10  61
  -1   1   9 137373. 3774.97  31
  -1   1   8 67354.4 2144.69   4
  -1   1   8 67663.8 2165.78   3
  -1   1   8 62732.6 1765.32  18
  -1   1   8 69066.5 2181.48  31
  -1   1   8 63223.0 1863.36  61
  -1   1   7 32209.8 1271.37   3
  -1   1   7 33091.7 1264.62   4
  -1   1   7 32859.3 1274.31  31
  -1   1   6 2714.81 293.124   3
  -1   1   6 2618.46 290.297   4
   1  -1  -5 4165.68 307.826   8
  -1   1   5 4007.58 325.744   3
  -1   1   5 4352.60 330.239   4
   1  -1  -4 111067. 2540.01   8
  -1   1   4 108036. 2605.79   3
  -1   1   4 111891. 2600.23   4
  -1   1   3 342018. 7079.18  10
  -1   1   3 345309. 7080.42   9
   1  -1  -3 342413. 7132.22   8
  -1   1   3 355800. 7227.27   3
  -1   1   3 348245. 7197.38   4
  -1   1   2 598.788 69.9623  11
  -1   1   2 487.326 81.1505   4
  -1   1   2 452.745 88.2145  59
   1  -1  -1 32829.4 744.634   7
  -1   1   1 32843.3 796.441   4
  -1   1   1 32198.0 866.560  59
  -1   1   1 33930.9 816.406   2
   1  -1   0 2056.14 100.385  25
   1  -1   0 2309.08 102.443   5
  -1   1   0 1906.58 149.132  59
   1  -1   1 39528.5 944.312  31
  -1   1  -1 39853.7 978.459  27
  -1   1  -1 41042.5 1005.88  59
  -1   1  -1 37650.7 970.108   1
  -1   1  -2 583313. 11988.7   1
  -1   1  -2 597894. 11952.2  27
   1  -1   2 580422. 11945.5  31
  -1   1  -2 576153. 11898.4   9
  -1   1  -2 595620. 11909.1  59
  -1   1  -3 364280. 7525.70   1
  -1   1  -3 354841. 7446.86  27
   1  -1   3 353547. 7485.64  31
  -1   1  -4 1959.94 215.654   1
  -1   1  -4 2031.21 196.105  27
   1  -1   4 1913.16 212.021  31
   1  -1   5 1061.69 184.652  31
  -1   1  -5 1317.24 202.219   1
   1  -1   6 3192.36 349.039  31
  -1   1  -6 3856.20 363.106   1
   1  -1   7 38111.6 1434.17  31
  -1   1  -7 34634.9 1156.75  19
   1  -1   7 35586.7 1145.45  18
  -1   1  -7 35744.9 1379.63   1
   1  -1   7 37234.4 1410.01   3
   1  -1   8 156514. 4117.64  31
  -1   1  -8 149521. 3681.14  19
   1  -1   8 155224. 3670.22  18
   1  -1   8 154534. 4080.19   3
   1  -1   9 3218.82 451.178  31
   1  -1   9 3251.91 347.423  61
   1  -1   9 2894.72 424.517   3
   1  -1   9 3444.87 460.675   4
  -1   1  -9 2684.72 415.364   8
   1  -1   9 3072.45 331.239  18
   1  -1  10 3723.79 376.295  18
   1  -1  10 4778.54 427.512  61
   1  -1  11 986.686 220.160  18
  -1   1 -11 713.457 194.988  21
   1  -1  11 502.702 169.396  61
  -1   1 -12 590.787 172.292  21
   1  -1  12 1127.01 208.570  18
  -1   1 -13 48826.0 1501.57  21
   1  -1  13 46787.7 1430.98  18
  -1   0  14 3103.95 266.130  61
   1   0 -14 3114.93 261.673  57
  -1   0  13 4850.63 400.099  61
   1   0 -13 4941.26 389.140  20
  -1   0  12 16456.5 828.800  61
  -1   0  11 2847.23 353.153  61
  -1   0  10 24165.5 1064.96  61
  -1   0   9 120565. 3104.28  61
  -1   0   9 123976. 3508.64  31
  -1   0   9 115288. 3440.18   3
  -1   0   9 115386. 3404.66   4
  -1   0   8 293.768 118.977  61
  -1   0   8 196.081 137.930  31
  -1   0   8 116.706 109.163   3
  -1   0   8 75.5380 98.1297   4
  -1   0   7 102970. 2698.77  61
  -1   0   7 112307. 3006.32   3
  -1   0   7 113065. 2979.01   4
  -1   0   7 114214. 3031.97  31
  -1   0   6 35116.6 1248.92   3
  -1   0   6 33721.8 1212.43   4
  -1   0   6 34203.8 1239.69  31
  -1   0   5 12346.7 606.710   3
  -1   0   5 11583.6 591.374  31
  -1   0   4 126198. 2967.28   3
  -1   0   3 253946. 5454.64   3
   1   0  -3 258800. 5342.32   1
  -1   0   2 104805. 2283.94   3
   1   0  -2 102251. 2179.04   1
  -1   0   2 104186. 2179.83  35
  -1   0   2 103122. 2180.75  38
  -1   0   2 101603. 2178.00  12
  -1   0   1 160564. 3396.34  12
  -1   0   1 165355. 3416.45  10
  -1   0   1 162758. 3403.20   3
  -1   0   1 162658. 3374.28   4
  -1   0   1 167290. 3399.76  38
  -1   0   1 162846. 3400.68  35
  -1   0   1 168459. 3408.40  59
  -1   0   0 3080.15 127.779  27
  -1   0   0 2923.03 126.822  26
  -1   0   0 2973.38 133.560  11
  -1   0   0 3080.52 141.864  12
   1   0   0 3220.40 95.0470   8
  -1   0   0 3093.52 146.020  35
  -1   0   0 2800.72 137.266  38
  -1   0   0 3107.60 106.961   2
  -1   0   0 2970.71 98.6856   1
  -1   0   0 3213.02 149.368  59
  -1   0  -1 3624.11 155.510  12
  -1   0  -1 3631.01 158.984  59
  -1   0  -1 3666.82 159.208  35
  -1   0  -1 3449.26 151.945  38
  -1   0  -1 3212.94 156.272   1
  -1   0  -1 3294.70 166.467  27
  -1   0  -2 204103. 4226.98  38
  -1   0  -2 205246. 4228.09  35
  -1   0  -2 205552. 4224.78  12
  -1   0  -2 210338. 4329.43  27
  -1   0  -2 205554. 4344.18   1
  -1   0  -3 160734. 3461.87  27
  -1   0  -3 156339. 3491.13   1
  -1   0  -4 46008.9 1239.92  27
  -1   0  -4 44229.4 1276.65   1
  -1   0  -5 55645.0 1595.89   1
   1   0   6 12919.8 677.763  31
   1   0   6 12886.7 654.656   3
   1   0   7 22580.3 827.596  18
  -1   0  -7 23256.4 853.558  19
   1   0   7 22849.2 1010.99   3
   1   0   7 24620.8 1061.41  31
  -1   0  -7 23864.8 1079.11   8
   1   0   8 46830.8 1483.67  61
   1   0   8 50004.1 1475.65  18
   1   0   8 46572.2 1704.89   3
   1   0   8 49052.7 1766.69   4
   1   0   8 50648.9 1806.31  31
  -1   0  -8 48353.3 1781.71   8
   1   0   9 5661.20 450.183  61
   1   0   9 5572.86 423.988  18
   1   0   9 5254.37 544.273   4
  -1   0  -9 4983.50 545.008   8
   1   0   9 4471.78 515.806  31
   1   0  10 61412.9 1890.47  18
   1   0  10 63756.5 1938.45  61
   1   0  11 432.528 158.956  18
   1   0  11 242.902 140.432  61
  -1   0 -11 222.679 121.735  21
   1   0  12 24870.5 1024.06  18
   1   0  12 25663.0 1056.69  61
  -1   0 -12 24787.4 1066.13  21
   1   0  13 12749.0 639.889  18
   1   0  13 13715.5 676.358  61
  -1   0 -13 12073.4 656.981  21
   1   0  14 3423.42 267.721  18
  -1   0 -14 2967.09 266.358  21
  -1  -1  13 61598.8 1756.41  61
  -1  -1  12 50392.5 1635.24  61
  -1  -1  11 345.213 159.721  61
  -1  -1  10 13292.1 768.103  61
  -1  -1   9 1956.73 358.043  31
  -1  -1   9 2319.46 311.012  61
  -1  -1   9 2186.87 377.450   3
  -1  -1   9 1777.39 335.310   4
   1   1  -9 2237.07 286.864  19
  -1  -1   8 17456.9 996.247  31
  -1  -1   8 17173.9 803.105  61
  -1  -1   8 15709.5 942.439   3
  -1  -1   8 16020.4 932.675   4
   1   1  -8 15815.0 748.436  19
  -1  -1   7 150942. 3892.61  31
  -1  -1   7 150388. 3572.26  61
   1   1  -7 146680. 3498.64  19
  -1  -1   7 149533. 3871.02   3
  -1  -1   6 15201.6 785.696  31
  -1  -1   6 15445.7 789.486   3
  -1  -1   5 3077.61 303.892  31
  -1  -1   5 2588.87 279.663   3
  -1  -1   4 42358.3 1280.94  31
   1   1  -4 42866.6 1187.26   1
  -1  -1   3 7738.61 389.085  31
   1   1  -3 7605.65 340.437   1
  -1  -1   2 233030. 4975.61  31
  -1  -1   2 234330. 4882.45  24
   1   1  -2 236094. 4908.32   1
  -1  -1   2 240101. 4883.87  38
  -1  -1   1 57436.7 1341.57  24
  -1  -1   1 59705.0 1346.99  31
  -1  -1   0 292.548 49.7223   6
  -1  -1   0 350.326 56.5572   5
  -1  -1   0 370.283 68.1087  26
  -1  -1   0 306.932 50.1640  25
  -1  -1   0 302.297 60.6748  24
  -1  -1  -1 2002.23 116.140   7
  -1  -1  -1 1849.32 130.851  24
   1   1   1 2024.13 75.6022   2
   1   1   1 2194.09 101.496   4
  -1  -1  -2 9311.94 321.483  38
  -1  -1  -2 8992.16 348.886   8
  -1  -1  -2 9419.02 326.327  24
   1   1   2 9547.76 322.451   4
   1   1   2 9306.18 295.758   3
  -1  -1  -3 23975.3 613.528  38
   1   1   3 22804.3 661.426   3
   1   1   3 22629.7 687.669   4
  -1  -1  -3 22404.8 718.735   8
  -1  -1  -3 23356.7 610.238  24
   1   1   4 216522. 4736.45   3
   1   1   4 219862. 4782.32   4
  -1  -1  -4 225995. 4837.46   8
  -1  -1  -5 46719.0 1351.91  27
   1   1   5 48053.6 1353.86   3
   1   1   5 46510.1 1369.05   4
  -1  -1  -5 46667.8 1412.33   8
   1   1   6 4204.82 342.250   3
   1   1   6 4080.84 357.942   4
  -1  -1  -6 3539.14 344.873   8
   1   1   7 38864.4 1403.08   4
   1   1   7 40353.0 1397.61   3
  -1  -1  -7 41107.6 1462.84   8
   1   1   8 6488.37 450.390  61
   1   1   8 7151.20 450.250  18
   1   1   8 8319.17 615.920   4
  -1  -1  -8 7601.12 603.230   8
  -1  -1  -9 134317. 3793.38   8
   1   1   9 138532. 3432.79  61
   1   1   9 139281. 3795.83   4
  -1  -1  -9 136024. 3436.73  21
   1   1   9 140337. 3854.98  31
   1   1   9 137714. 3377.54  18
  -1  -1 -10 80637.6 2749.38   8
  -1  -1 -10 85866.4 2425.21  21
   1   1  10 81704.3 2749.06   4
   1   1  10 89951.8 2403.75  18
   1   1  10 85654.6 2421.83  61
   1   1  10 88192.3 2874.99  31
   1   1  11 1082.38 216.957  18
  -1  -1 -11 1272.19 242.903  21
   1   1  11 1233.19 243.560  61
   1   1  12 1318.59 235.976  18
  -1  -1 -12 1191.33 231.070  21
   1   1  12 1009.62 236.756  61
   1   1  13 6176.45 442.442  18
  -1  -1 -13 5878.36 449.040  21
   1   1  13 6233.90 462.927  61
   1   1  14 3062.70 270.097  18
  -1  -1 -14 2638.61 260.649  21
   1   1  14 3126.22 283.451  61
   1   2 -13 29292.0 1002.23  57
  -1  -2  12 4828.38 405.693  61
   1   2 -12 3983.05 379.068  21
  -1  -2  11 15530.2 813.233  61
  -1  -2  10 9678.54 646.469  61
  -1  -2   9 21663.6 980.429  61
   1   2  -9 20339.5 933.551  19
  -1  -2   9 18936.8 1162.36   3
  -1  -2   9 20388.8 1173.09   4
  -1  -2   9 19775.2 1190.99  31
  -1  -2   8 81224.2 2334.71  61
   1   2  -8 84478.9 2321.74  19
  -1  -2   8 84526.5 2715.41   3
  -1  -2   8 84128.3 2728.16  31
  -1  -2   7 84246.2 2279.67  61
   1   2  -7 84369.6 2245.45  19
  -1  -2   7 81048.1 2547.44   3
  -1  -2   7 83946.2 2606.96  31
  -1  -2   6 3247.56 369.204   3
  -1  -2   6 4801.36 455.087  31
  -1  -2   5 16067.3 791.658  31
   1   2  -4 1087.23 157.154   1
  -1  -2   4 1177.97 192.027  31
   1   2  -3 31043.4 960.003   1
  -1  -2   3 32325.5 1030.14  31
   1   2  -2 383954. 7929.78   1
  -1  -2   2 386466. 8001.89  26
  -1  -2   2 373025. 7933.30  24
  -1  -2   2 385702. 7994.39  31
  -1  -2   1 121717. 2712.53  26
  -1  -2   1 118921. 2705.48  25
  -1  -2   0 12958.4 472.026   5
  -1  -2   0 12107.8 462.361  26
  -1  -2   0 12547.4 450.013  25
  -1  -2  -1 129691. 2808.86   6
  -1  -2  -1 127746. 2814.69  25
   1   2   1 131139. 2787.83  28
   1   2   2 6270.08 242.346   2
  -1  -2  -2 6514.03 299.037   7
   1   2   2 6659.96 278.936   4
  -1  -2  -3 597889. 12636.6  24
   1   2   3 623459. 12633.5   4
   1   2   3 619748. 12569.1   2
  -1  -2  -3 616935. 12675.0   7
  -1  -2  -3 641986. 12703.5   8
   1   2   4 214677. 4591.35   4
   1   2   4 208365. 4526.45   3
  -1  -2  -4 209834. 4633.52   8
   1   2   5 17237.1 691.723   4
   1   2   5 15865.5 640.611   3
  -1  -2  -5 17042.0 722.901   8
   1   2   6 32938.4 1159.04   4
  -1  -2  -6 34239.8 1206.37   8
   1   2   7 5582.60 453.047   4
  -1  -2  -7 6572.44 513.916   8
   1   2   8 15745.8 740.304  61
   1   2   8 16756.2 719.042  18
   1   2   8 16643.1 894.335   4
  -1  -2  -8 16705.2 749.894  21
  -1  -2  -8 17668.6 933.673   8
   1   2   9 120861. 3422.32  31
   1   2   9 113962. 3003.43  61
   1   2   9 117901. 2961.39  18
   1   2   9 118908. 3359.96   4
  -1  -2  -9 114674. 2994.94  21
  -1  -2  -9 120320. 3386.91   8
   1   2  10 49541.3 1932.46   4
   1   2  10 50344.2 1647.88  61
   1   2  10 51934.7 2003.26  31
   1   2  10 49970.9 1590.49  18
  -1  -2 -10 46499.0 1566.30  20
  -1  -2 -10 47998.9 1616.14  21
   1   2  11 5084.75 437.634  18
   1   2  11 5895.59 494.566  61
   1   2  12 6325.13 485.828  18
   1   2  12 6685.39 521.586  61
  -1  -2 -12 6484.33 499.737  21
   1   2  13 23.9376 104.653  18
   1   2  13 79.9038 129.416  61
  -1  -2 -13 125.321 102.931  21
   1   2  14 17329.0 713.116  18
   1   2  14 18597.6 761.597  61
   1   3 -13 15587.5 616.711  57
   1   3 -12 2391.55 277.020  57
   1   3 -12 1721.56 238.658  21
  -1  -3  11 33793.6 1250.94  61
   1   3 -11 33818.3 1273.53  57
  -1  -3  10 7259.22 556.892  61
   1   3 -10 8055.43 573.498  19
  -1  -3   9 23744.6 1047.51  61
   1   3  -9 21614.3 1007.57  19
  -1  -3   8 45651.3 1551.74  61
  -1  -3   8 43877.5 1859.70   3
   1   3  -8 45488.7 1551.18  19
  -1  -3   7 19161.5 867.005  61
   1   3  -7 19651.2 869.403  19
  -1  -3   7 18324.8 1074.98  31
  -1  -3   7 18263.5 1048.35   3
  -1  -3   6 134869. 3634.27  31
  -1  -3   6 129082. 3153.94  16
  -1  -3   6 135020. 3257.42  61
  -1  -3   5 113003. 3075.97  31
   1   3  -4 1495.95 215.717   1
  -1  -3   4 1245.23 229.310  31
  -1  -3   4 1205.63 211.320  26
   1   3  -3 40674.3 1241.02   1
  -1  -3   3 40211.0 1296.09  25
  -1  -3   3 37438.5 1241.33  26
  -1  -3   2 178705. 4020.35  26
  -1  -3   2 177006. 4043.47  25
  -1  -3   1 68429.0 1769.68  25
  -1  -3   1 68496.2 1753.95  26
  -1  -3   0 485283. 10074.8  25
  -1  -3   0 485612. 10095.6   5
   1   3   1 5097.42 284.137  28
  -1  -3  -1 5180.82 301.885  25
  -1  -3  -1 4954.83 303.195   5
  -1  -3  -1 4860.40 293.813   6
  -1  -3  -2 3653.97 251.580   6
   1   3   3 31302.3 881.639   2
  -1  -3  -3 32128.9 984.640   6
   1   3   3 33154.8 959.045   4
  -1  -3  -3 33656.4 981.662   7
   1   3   4 115686. 2743.40   4
  -1  -3  -4 117658. 2772.27   7
   1   3   5 70427.4 1891.84   4
  -1  -3  -5 71058.7 1924.22   7
   1   3   6 134093. 3277.45   4
  -1  -3  -6 130778. 3284.86   7
   1   3   7 585.035 125.828  18
  -1  -3  -7 606.853 179.647   7
   1   3   7 575.251 144.840  61
   1   3   8 2668.39 294.188  61
   1   3   8 3183.29 298.697  18
   1   3   8 2881.91 364.545   4
  -1  -3  -8 3700.12 334.571  20
  -1  -3  -8 2820.14 292.607  21
  -1  -3  -8 2356.67 335.782   7
   1   3   9 52233.2 1655.88  61
   1   3   9 51604.0 1593.36  18
   1   3   9 51906.4 1894.71   4
  -1  -3  -9 49966.9 1603.94  21
  -1  -3  -9 51008.1 1617.29  20
  -1  -3  -9 53665.6 1936.58   7
  -1  -3 -10 1112.96 227.428  21
   1   3  10 1289.60 249.265  61
  -1  -3 -10 1048.31 217.671  20
   1   3  10 935.782 205.531  18
   1   3  10 754.607 230.144   4
  -1  -3 -10 1414.31 296.479   7
   1   3  10 1255.85 306.702  31
   1   3  11 42837.2 1475.60  18
  -1  -3 -11 44286.0 1519.29  21
  -1  -3 -11 43353.8 1503.92  20
   1   3  11 43851.7 1546.16  61
   1   3  12 14915.8 758.313  18
  -1  -3 -12 13888.7 752.831  20
  -1  -3 -12 14065.7 748.108  21
   1   3  12 14864.5 804.383  61
   1   3  13 9329.94 557.194  18
   1   3  13 9247.27 584.584  61
   1   3  14 10763.5 539.478  18
   1   3  14 10873.5 570.880  61
   1   4 -12 21876.6 824.230  57
   1   4 -12 21467.2 822.682  21
   1   4 -11 43524.3 1447.48  57
   1   4 -10 7907.95 563.696  19
   1   4 -10 8960.17 603.177  57
   1   4  -9 4331.44 429.638  19
   1   4  -9 4213.67 428.417  57
   1   4  -8 11014.9 691.083  19
   1   4  -7 3112.25 349.171  19
  -1  -4   7 2617.48 416.753   3
  -1  -4   7 3539.09 484.880  25
  -1  -4   6 142203. 3961.74  25
  -1  -4   5 60229.6 2059.91  25
  -1  -4   4 5427.27 477.855  25
   1   4  -3 200.288 95.7766   1
  -1  -4   3 165.995 105.823  25
  -1  -4   2 69342.6 1905.74  26
  -1  -4   2 69087.0 1958.16  25
  -1  -4   1 174628. 4067.71  26
  -1  -4   1 183416. 4141.41  25
  -1  -4   0 217117. 4855.19  25
   1   4   1 22442.1 801.715  28
  -1  -4  -1 22070.9 815.441  25
  -1  -4  -1 22807.0 838.164   5
  -1  -4  -1 22903.3 833.283   6
   1   4   2 9433.47 470.929  28
  -1  -4  -2 9754.49 492.427   6
  -1  -4  -3 3417.96 288.793   6
  -1  -4  -4 2098.36 235.717   7
  -1  -4  -4 2188.85 239.003   6
  -1  -4  -5 191791. 4432.80   7
  -1  -4  -5 192029. 4446.46   6
   1   4   5 190458. 4402.59   4
  -1  -4  -6 171200. 4146.98   7
   1   4   6 174108. 4142.01   4
  -1  -4  -7 5211.10 371.910  21
  -1  -4  -7 5098.32 379.114  20
   1   4   7 5196.54 360.742  18
   1   4   7 5178.10 358.298  17
   1   4   7 5746.35 406.443  61
  -1  -4  -7 4886.70 450.927   7
   1   4   7 5464.57 467.952   4
  -1  -4  -8 4651.26 374.999  21
  -1  -4  -8 4222.24 377.131  20
   1   4   8 4930.72 373.266  18
   1   4   8 4517.25 355.468  17
   1   4   8 4250.53 381.608  61
  -1  -4  -8 4105.24 444.466   7
   1   4   8 5054.33 484.298   4
  -1  -4  -9 2977.11 320.801  21
  -1  -4  -9 2856.41 328.751  20
   1   4   9 2807.85 310.184  18
   1   4   9 2984.40 307.444  17
   1   4   9 3020.37 346.281  61
   1   4   9 3340.83 427.644   4
  -1  -4  -9 2874.91 398.368   7
   1   4  10 41126.9 1477.15  61
  -1  -4 -10 39649.2 1443.57  20
   1   4  10 41682.7 1424.16  18
   1   4  11 127908. 3313.04  61
  -1  -4 -11 121453. 3256.75  20
   1   4  11 123785. 3206.01  18
   1   4  12 3130.06 364.537  61
  -1  -4 -12 3246.85 363.432  20
   1   4  12 3634.28 364.462  18
   1   4  13 783.568 192.785  61
   1   4  13 785.663 179.150  18
  -1  -4 -13 748.110 190.115  20
   1   4  14 83.6232 106.313  61
   1   5 -11 19699.7 810.141  57
   1   5 -10 7618.63 530.333  57
   1   5 -10 7150.59 509.639  19
   1   5  -9 23707.3 1053.95  57
   1   5  -9 24006.3 1057.96  19
   1   5  -8 14741.8 814.866  57
   1   5  -8 14095.4 803.137  19
   1   5  -7 28774.4 1183.99  57
   1   5  -7 28563.7 1194.83  19
   1   5  -6 157603. 3898.90  57
  -1  -5   6 156279. 4389.20  25
   1   5  -5 3916.27 376.561  57
  -1  -5   5 4727.75 528.484  25
   1   5  -4 77486.0 2110.13  57
  -1  -5   4 76108.5 2430.17  25
  -1  -5   3 1380.89 256.158  25
   1   5  -3 1094.77 218.806   1
  -1  -5   2 2562.73 314.468  25
  -1  -5   1 105845. 2771.35  25
  -1  -5   0 263132. 5941.81  25
   1   5   0 266892. 5915.75  28
   1   5   1 1301.52 201.130  28
  -1  -5  -1 1130.66 197.042  25
  -1  -5  -1 1020.48 190.672   5
  -1  -5  -2 89679.8 2394.53   5
  -1  -5  -2 91150.5 2398.75   6
   1   5   2 88629.0 2348.09  28
  -1  -5  -3 403.907 126.208   6
  -1  -5  -4 75847.9 2130.47   6
  -1  -5  -5 292375. 6573.05   6
   1   5   6 1088.97 178.435  17
  -1  -5  -6 1734.59 272.165   6
  -1  -5  -6 1394.42 239.890   7
   1   5   6 1374.82 181.872  18
  -1  -5  -6 1488.25 212.571  20
  -1  -5  -7 64753.4 1865.81  20
   1   5   7 63129.9 1791.87  17
   1   5   7 65542.5 1785.98  18
  -1  -5  -7 62390.2 2042.72   7
  -1  -5  -7 64688.0 2081.24   6
   1   5   8 3809.40 369.872  61
  -1  -5  -8 3706.47 371.707  20
   1   5   8 3765.41 343.108  17
   1   5   8 4068.07 353.185  18
  -1  -5  -8 3544.50 429.271   7
   1   5   8 4353.87 466.160   4
  -1  -5  -8 4126.44 474.882   6
   1   5   9 1735.75 255.124  18
  -1  -5  -9 1463.39 258.425  20
   1   5   9 2319.82 310.507  61
   1   5   9 1349.95 291.851   4
  -1  -5  -9 1107.17 274.081   6
  -1  -5  -9 1390.80 287.080   7
   1   5   9 1638.24 246.212  17
   1   5  10 54376.8 1816.68  61
   1   5  10 56381.3 1743.53  17
   1   5  10 55735.0 1773.31  18
  -1  -5 -10 57210.9 1850.05  20
  -1  -5 -11 62074.0 1986.80  20
   1   5  11 62969.0 1921.91  18
   1   5  11 61221.1 1967.98  61
  -1  -5 -12 1887.76 287.728  20
   1   5  12 2010.94 298.598  61
   1   5  13 29343.1 1094.23  61
  -1  -5 -13 25297.0 1037.14  20
   1   5  14 295.724 120.220  61
   1   6 -11 467.246 118.293  57
   1   6 -10 30373.9 1086.82  57
   1   6  -9 10788.5 631.317  19
   1   6  -9 9741.09 619.693  57
   1   6  -8 1651.20 273.754  19
   1   6  -8 1172.59 234.394  57
   1   6  -7 74473.3 2211.25  19
   1   6  -7 69150.7 2172.32  57
   1   6  -6 16282.5 851.296  57
   1   6  -5 37467.3 1357.98  57
  -1  -6   5 35325.1 1650.62  25
   1   6  -4 109469. 2853.61  57
  -1  -6   4 107533. 3254.12  25
   1   6  -3 261.162 118.323  57
  -1  -6   3 482.122 175.803  25
   1   6  -3 608.399 184.911   1
   1   6  -2 126.915 97.7941  57
   1   6  -2 271.016 129.531   1
  -1  -6   2 70.8687 99.4352  25
  -1  -6   1 135834. 3521.66  25
  -1  -6   0 1800.58 268.057  25
   1   6   0 1410.96 236.606  28
   1   6   1 195879. 4724.81  28
  -1  -6  -1 202892. 4775.08  25
   1   6   2 54707.5 1760.75  28
  -1  -6  -2 58044.6 1830.27   5
  -1  -6  -3 10916.7 672.380   6
  -1  -6  -3 10674.8 663.659   5
  -1  -6  -4 14980.4 819.277   5
  -1  -6  -4 15437.4 824.427   6
  -1  -6  -5 109937. 2735.45  20
  -1  -6  -5 112805. 3021.35   6
   1   6   5 110310. 2670.69  17
  -1  -6  -6 23329.3 956.558  20
  -1  -6  -6 25590.3 1147.53   6
   1   6   6 23678.7 911.700  17
  -1  -6  -7 188930. 4420.34  20
  -1  -6  -7 183448. 4701.29   6
   1   6   7 177525. 4387.96  58
   1   6   7 183949. 4308.38  17
   1   6   8 21857.5 928.479  17
  -1  -6  -8 20860.7 1134.40   6
  -1  -6  -8 19685.0 950.110  20
  -1  -6  -9 8639.33 618.108  20
   1   6   9 8980.07 583.748  17
   1   6   9 9184.23 625.900  61
  -1  -6 -10 81100.5 2416.84  20
   1   6  10 81002.5 2297.14  17
   1   6  10 76885.7 2340.54  61
  -1  -6 -11 7642.74 587.262  20
   1   6  11 7825.39 543.735  17
   1   6  11 7000.53 547.427  61
   1   6  12 47908.9 1583.42  61
  -1  -6 -12 46281.5 1599.86  20
   1   6  13 30879.2 1111.55  61
  -1  -6 -13 29836.3 1120.22  20
   1   6  14 6690.17 404.647  61
  -1  -6 -14 6167.45 396.932  20
   1   7 -10 16892.1 668.068  57
   1   7  -9 640.952 154.044  19
   1   7  -9 455.605 149.281  57
   1   7  -8 4285.51 394.297  19
   1   7  -8 4381.70 405.176  57
   1   7  -7 181.781 132.572  19
   1   7  -7 529.425 189.768  57
   1   7  -6 4654.15 444.569  57
   1   7  -5 39258.1 1446.23  57
  -1  -7   4 69063.0 2490.95  25
   1   7  -4 72253.7 2127.61  57
  -1  -7   3 1491.11 310.091  25
   1   7  -3 1610.98 257.559  57
  -1  -7   2 168.135 118.037  25
   1   7  -2 298.854 123.970  57
   1   7  -2 450.538 168.274   1
   1   7  -1 4888.43 388.807  57
   1   7  -1 5382.08 506.456  28
  -1  -7   1 5138.21 505.178  25
  -1  -7   0 44820.7 1686.77  25
   1   7   0 46042.7 1678.19  28
  -1  -7   0 48640.8 1488.14  20
   1   7   0 47562.0 1451.09  57
   1   7   1 200218. 4907.04  28
  -1  -7  -1 197893. 4915.76  25
  -1  -7  -1 200560. 4622.30  20
   1   7   1 201217. 4580.29  57
  -1  -7  -2 16327.4 756.546  20
   1   7   2 16888.3 734.939  57
  -1  -7  -2 17972.8 962.309   5
   1   7   2 15810.4 881.795  28
   1   7   3 7652.70 473.364  57
   1   7   3 7495.28 455.697  17
  -1  -7  -3 8797.72 656.904   5
  -1  -7  -3 7192.90 488.851  20
   1   7   4 1092.25 210.295  58
  -1  -7  -4 1218.11 257.488   6
  -1  -7  -4 637.877 199.130   5
   1   7   4 908.865 171.166  17
  -1  -7  -4 956.974 200.673  20
   1   7   5 15943.6 809.256  58
  -1  -7  -5 14296.9 896.560   6
  -1  -7  -5 15896.5 941.140   5
   1   7   5 15661.6 733.867  17
  -1  -7  -5 16046.0 786.673  20
   1   7   6 80694.8 2355.01  58
  -1  -7  -6 82384.0 2605.73   6
   1   7   6 82199.6 2252.79  17
  -1  -7  -6 79337.4 2316.76  20
   1   7   7 151711. 3876.17  58
  -1  -7  -7 148406. 4155.30   6
   1   7   7 157021. 3777.54  17
  -1  -7  -7 151283. 3856.84  20
   1   7   8 20354.9 983.961  58
   1   7   8 20138.8 932.141  17
  -1  -7  -8 19246.6 972.541  20
  -1  -7  -8 19852.5 1154.64   6
  -1  -7  -9 4187.37 454.155  20
   1   7   9 3447.37 383.175  17
  -1  -7 -10 6331.82 551.296  20
   1   7  10 6060.95 497.677  17
  -1  -7 -11 18433.1 950.619  20
   1   7  11 19907.9 904.052  17
  -1  -7 -12 75388.1 2215.33  20
  -1  -7 -13 21272.2 881.917  20
   1   8  -9 2575.06 240.954  57
   1   8  -8 35891.5 1175.40  19
   1   8  -8 33748.7 1166.57  57
   1   8  -7 824.382 182.242  19
   1   8  -7 1233.26 222.875  57
   1   8  -6 3562.30 375.099  19
   1   8  -6 3722.32 388.736  57
   1   8  -5 55051.4 1806.01  57
   1   8  -4 31988.9 1263.80  57
   1   8  -3 44951.9 1550.33  57
   1   8  -2 41198.3 1728.92  28
   1   8  -2 41922.2 1757.27   1
  -1  -8   2 42179.8 1780.55  25
   1   8  -2 44557.1 1489.46  57
   1   8  -1 496.423 179.497   1
   1   8  -1 1049.77 254.338  28
  -1  -8   1 1082.78 266.640  25
   1   8  -1 481.036 150.487  57
   1   8   0 12888.2 682.300  57
  -1  -8   0 12705.8 847.934  25
   1   8   0 11704.6 812.179  28
   1   8   1 124552. 3082.35  57
  -1  -8  -1 119946. 3099.79  20
  -1  -8  -1 119610. 3421.99  25
   1   8   1 117912. 3404.22  28
  -1  -8  -2 5602.57 456.093  20
   1   8   2 5581.16 435.089  57
   1   8   3 124487. 3112.64  57
  -1  -8  -3 123724. 3550.61   5
  -1  -8  -3 118766. 3148.01  20
   1   8   4 1588.30 244.191  17
   1   8   4 2015.82 295.008  58
  -1  -8  -4 1084.60 271.169   5
  -1  -8  -4 1888.58 279.949  20
   1   8   5 134.241 117.461  17
  -1  -8  -5 146.640 137.195   5
  -1  -8  -5 155.750 136.252  20
   1   8   6 68711.7 2054.95  17
  -1  -8  -6 70796.3 2159.82  20
  -1  -8  -6 64904.4 2408.51   5
  -1  -8  -6 65097.4 2403.87   6
   1   8   6 71128.6 2179.59  58
  -1  -8  -7 22490.3 1066.95  20
   1   8   7 22150.4 1002.09  17
   1   8   7 22263.4 1068.90  58
  -1  -8  -8 30510.2 1317.16  20
   1   8   8 30846.2 1246.61  17
   1   8   8 33488.3 1355.38  58
  -1  -8  -9 6529.00 570.733  20
   1   8   9 6356.37 518.391  17
   1   8   9 5931.25 525.768  58
   1   8  10 667.809 190.876  17
  -1  -8 -10 689.460 218.054  20
   1   8  11 20334.4 912.087  17
  -1  -8 -11 20962.7 995.020  20
   1   8  12 33919.7 1150.21  17
  -1  -8 -12 32741.3 1229.86  20
  -1  -8 -13 20.3444 86.2800  20
   1   9  -8 30426.5 943.941  19
   1   9  -8 31839.8 978.313  57
   1   9  -7 96.4847 98.1392  19
   1   9  -7 102.416 89.5632  57
   1   9  -6 1791.15 246.501  19
   1   9  -6 2051.21 265.293  57
   1   9  -5 30937.5 1193.77  57
   1   9  -4 15279.9 805.618  57
   1   9  -3 89058.8 2529.97  57
   1   9  -2 2694.46 331.709  57
   1   9  -1 11716.4 685.951  57
  -1  -9   0 29371.8 1446.36  25
   1   9   0 29899.3 1445.94  28
   1   9   0 31832.2 1217.91  57
   1   9   0 33232.3 1303.09  22
   1   9   1 54552.1 2087.92  28
   1   9   1 59257.8 1826.08  57
  -1  -9  -1 60175.9 2500.62  24
   1   9   2 85154.0 2420.70  57
  -1  -9  -2 88456.5 2487.07  20
   1   9   3 101525. 2880.03  58
  -1  -9  -3 105199. 2879.18  20
   1   9   3 107093. 2825.71  57
  -1  -9  -4 261.471 147.147  20
   1   9   4 739.596 201.721  58
   1   9   4 138.383 137.380  22
  -1  -9  -4 345.028 242.729  24
   1   9   5 595.246 189.576  58
   1   9   5 736.214 210.157  22
  -1  -9  -5 545.137 194.805  20
   1   9   5 321.097 161.148  17
  -1  -9  -6 32082.0 1328.84  20
   1   9   6 31901.6 1339.02  58
   1   9   6 31182.6 1249.06  17
  -1  -9  -7 5103.89 500.637  20
   1   9   7 4560.87 478.677  58
   1   9   7 5145.10 463.272  17
  -1  -9  -8 130714. 3567.81  20
   1   9   8 138391. 3606.32  58
   1   9   8 129175. 3439.71  17
  -1  -9  -9 33952.0 1383.73  20
   1   9   9 33756.4 1355.54  58
   1   9   9 31481.9 1257.90  17
  -1  -9 -10 7540.72 584.041  20
   1   9  10 7477.74 533.471  17
  -1  -9 -11 5980.57 484.383  20
   1   9  11 5412.01 420.004  17
  -1  -9 -12 24254.2 950.746  20
   1  10  -6 435.360 124.923  57
   1  10  -6 410.318 108.994  19
   1  10  -5 6310.19 436.127  57
   1  10  -5 5817.09 405.962  19
   1  10  -4 11442.5 640.621  57
   1  10  -3 65507.3 1956.27  57
  -1 -10   3 63864.0 1985.56  39
   1  10  -2 937.454 211.589  57
  -1 -10   2 1070.85 241.450  39
   1  10  -1 19372.3 915.763  57
   1  10   0 26232.5 1105.87  57
   1  10   0 28097.0 1183.20  22
   1  10   1 33125.8 1264.11  57
   1  10   1 32272.5 1335.04  22
   1  10   2 82744.6 2385.03  57
   1  10   2 84613.2 2525.53  22
   1  10   3 50867.1 1696.65  57
   1  10   3 53853.8 1793.25  58
   1  10   3 53143.0 1834.92  22
  -1 -10  -3 50901.7 1739.36  20
   1  10   4 10350.2 696.257  58
   1  10   4 11339.0 733.072  22
  -1 -10  -4 10141.2 675.026  20
   1  10   5 3372.76 401.314  58
   1  10   5 3247.18 391.791  22
  -1 -10  -5 2731.99 358.219  20
   1  10   6 3381.38 413.325  58
   1  10   6 2713.96 361.098  23
  -1 -10  -6 2991.79 379.057  20
   1  10   7 37703.8 1463.34  58
  -1 -10  -7 35642.2 1423.67  20
   1  10   8 116711. 3127.13  58
  -1 -10  -8 109322. 3079.67  20
   1  10   9 11836.0 708.671  58
  -1 -10  -9 10443.6 674.631  20
   1  10  10 14163.2 733.457  58
  -1 -10 -10 14692.9 766.355  20
  -1 -10 -11 349.545 137.737  20
   1  11  -5 726.944 132.393  57
   1  11  -4 21317.1 814.818  57
  -1 -11   3 23943.1 951.315  39
   1  11  -3 23835.9 925.715  57
  -1 -11   2 5240.27 441.194  39
   1  11  -2 5404.27 423.031  57
  -1 -11   1 51476.4 1688.41  39
   1  11  -1 46912.2 1552.40  57
   1  11   0 23000.7 1014.10  22
   1  11   0 23370.2 981.955  57
  -1 -11   0 21957.4 1021.06  62
   1  11   1 125.871 141.556  23
   1  11   1 32.1476 163.468  22
   1  11   1 222.228 138.149  57
  -1 -11  -1-34.0588 161.497  30
  -1 -11  -1 174.867 165.833  62
   1  11   2 27391.9 1180.91  22
   1  11   2 26759.5 1170.41  23
   1  11   2 26777.5 1093.90  57
  -1 -11  -2 29258.9 1244.14  30
  -1 -11  -2 27695.2 1228.18  62
   1  11   3 6822.11 559.474  23
   1  11   3 6424.16 544.666  22
  -1 -11  -3 6868.83 584.507  30
  -1 -11  -3 6183.60 555.308  62
   1  11   4 34168.6 1352.91  22
   1  11   4 35566.6 1381.80  23
  -1 -11  -4 33126.3 1375.40  30
   1  11   4 35439.6 1345.83  58
  -1 -11  -4 33196.4 1378.50  62
  -1 -11  -5 22609.6 1053.82  30
  -1 -11  -5 23802.2 1068.82  62
   1  11   5 22509.8 1036.07  58
   1  11   5 21991.7 1019.85  22
   1  11   5 21810.4 1024.74  23
  -1 -11  -5 19679.0 954.153  20
   1  11   6 289.808 144.852  58
  -1 -11  -6-30.6388 174.939  30
  -1 -11  -6 121.012 128.308  20
   1  11   6-60.2074 159.590  23
  -1 -11  -7 13272.4 736.855  20
   1  11   7 12307.3 725.311  58
  -1 -11  -8 39222.3 1411.86  20
   1  11   8 45069.0 1496.41  58
  -1 -11  -9 1025.38 203.276  20
   1  11   9 1341.49 220.891  58
  -1 -11 -10 22857.5 888.688  20
   1  11  10 23758.3 890.564  58
   1  12  -3 1563.71 176.944  57
   1  12  -2 32273.3 1013.17  57
  -1 -12   2 28232.2 1005.80  39
   1  12  -1 19737.5 783.272  57
  -1 -12   1 19229.3 828.240  39
  -1 -12   0 8447.19 522.969  62
   1  12   0 7091.57 460.327  57
  -1 -12   0 7755.83 522.587  39
  -1 -12  -1 1559.90 251.127  30
  -1 -12  -1 1622.05 256.049  39
   1  12   1 1802.27 260.050  22
   1  12   1 1542.70 240.018  23
  -1 -12  -1 1394.22 249.631  62
  -1 -12  -2 27191.5 1105.59  62
  -1 -12  -2 25230.6 1066.90  30
  -1 -12  -2 26223.1 1062.60  39
   1  12   2 25026.9 1036.29  23
   1  12   2 25962.6 1057.32  22
   1  12   3 981.062 213.236  23
   1  12   3 843.469 203.227  22
  -1 -12  -3 1078.86 230.049  30
  -1 -12  -3 1363.18 251.695  62
   1  12   4 103906. 2750.41  22
   1  12   4 101216. 2740.18  23
  -1 -12  -4 102646. 2782.71  30
  -1 -12  -4 103102. 2782.40  62
   1  12   5 13592.4 704.882  22
   1  12   5 13033.1 699.688  23
  -1 -12  -5 12317.3 695.369  30
   1  12   5 13003.5 687.975  58
  -1 -12  -5 12819.4 697.772  62
  -1 -12  -6 193.282 128.181  30
   1  12   6 226.277 125.135  58
   1  12   6 408.626 157.182  23
   1  12   7 7435.40 489.772  58
   1  12   8 4701.33 364.389  58
  -1 -12  -8 4006.63 328.272  20
   1  12   9 37025.1 1145.01  58
  -1 -13  -1 139.674 88.7937  39
   1  13   1 95.5100 77.3626  22
  -1 -13  -1 51.2218 78.9276  62
  -1 -13  -2 2309.30 255.145  62
  -1 -13  -2 2096.24 229.989  39
  -1 -13  -2 1933.97 238.265  30
   1  13   2 2348.09 244.768  22
   1  13   2 2042.51 232.864  23
  -1 -13  -3 30891.6 1066.68  62
  -1 -13  -3 31091.8 1062.18  30
   1  13   3 30624.3 1039.05  22
   1  13   3 31021.1 1036.40  23
  -1 -13  -4 59741.8 1669.03  62
  -1 -13  -4 57300.7 1650.33  30
   1  13   4 59133.0 1642.85  23
   1  13   4 58475.4 1638.21  22
  -1 -13  -5 2450.47 249.218  62
  -1 -13  -5 2224.00 244.703  30
   1  13   5 2043.63 226.180  22
   1  13   5 2224.38 240.506  23
  -2  12   7 38483.8 1190.76  33
  -2  12   6 11724.3 601.192  33
  -2  12   5 32390.8 1124.08  22
  -2  12   4 19856.5 854.511  22
  -2  12   3 969.853 189.278  22
  -2  12   2 4318.96 374.721  22
  -2  12   1 51587.9 1556.38  22
   2 -12   0 6998.89 424.624  16
   2 -12   0 6953.34 449.156  62
   2 -12   1 27976.4 931.032  16
   2 -12   2 475.275 120.352  39
   2 -12   2 505.771 110.901  16
  -2  11   9 62.0515 93.0480  58
  -2  11   8 240.407 114.090  58
  -2  11   7 12668.0 678.733  33
  -2  11   7 12288.6 675.056  58
  -2  11   6 5592.69 459.015  58
  -2  11   6 6956.39 498.706  23
  -2  11   5 106207. 2869.72  22
  -2  11   5 107013. 2887.88  23
  -2  11   4 2691.14 347.178  23
  -2  11   4 2670.48 336.232  22
  -2  11   3 9105.12 633.156  23
  -2  11   3 8730.68 610.466  22
  -2  11   2 2552.02 336.014  23
  -2  11   2 2408.82 332.077  22
  -2  11   1 5834.90 485.466  23
  -2  11   1 6530.95 513.014  22
  -2  11   0 45165.2 1496.05  57
  -2  11   0 47110.4 1546.18  22
  -2  11  -1 36173.9 1255.37  57
  -2  11  -2 809.999 172.868  57
   2 -11   2 908.525 178.195  16
  -2  11  -3 2555.85 264.245  57
   2 -11   3 2447.60 257.107  16
  -2  11  -4 10518.7 493.486  57
   2 -11   4 9083.09 466.157  16
  -2  10  11 46647.5 1339.85  51
  -2  10  11 49584.0 1396.69  58
  -2  10  10 13055.2 660.621  58
  -2  10   9 20271.9 917.039  58
  -2  10   8 3870.01 402.156  58
  -2  10   7 268.404 155.144  58
  -2  10   6 29572.9 1225.18  23
  -2  10   6 31075.9 1274.46  58
  -2  10   5 89109.4 2610.89  22
  -2  10   5 90083.0 2632.56  23
  -2  10   4 1961.32 319.877  22
  -2  10   4 1908.93 311.321  23
  -2  10   3 34952.3 1416.06  22
  -2  10   3 34860.4 1425.19  23
  -2  10   2 972.270 229.596  23
  -2  10   2 656.353 205.156  22
  -2  10   2 742.456 202.778  57
  -2  10   1 1054.81 242.168  22
  -2  10   1 582.354 189.462  23
  -2  10   1 1034.70 233.271  57
  -2  10   0 60050.3 1945.13  23
  -2  10   0 62720.7 1991.07  22
  -2  10   0 63239.6 1943.06  57
  -2  10  -1 41881.3 1467.85  57
  -2  10  -2 16663.0 815.784  57
  -2  10  -3 6037.65 456.117  57
   2 -10   3 5750.69 446.802  16
  -2  10  -4 2567.52 287.505  57
   2 -10   4 2390.60 281.067  16
  -2  10  -5 5678.97 392.194  57
   2 -10   5 5709.81 391.049  16
   2 -10   6 24819.7 836.963  18
  -2  10  -6 27031.9 866.217  57
  -2   9  12 6520.36 373.813  51
  -2   9  11 50730.2 1554.19  58
  -2   9  10 146.586 120.420  58
  -2   9   9 91822.4 2642.77  58
  -2   9   8 12713.8 789.760  58
  -2   9   7 2236.94 348.652  58
  -2   9   6 37009.7 1498.61  58
  -2   9   5 84417.9 2536.65  23
  -2   9   5 81242.1 2494.24  22
  -2   9   5 85147.3 2545.72  58
  -2   9   4 25423.9 1174.78  23
  -2   9   4 22855.7 1115.91  22
  -2   9   3 61790.3 2049.28  23
  -2   9   3 58168.9 2012.79  22
  -2   9   2 1317.38 246.322  57
  -2   9   2 1397.51 276.681  23
  -2   9   2 852.830 233.726  22
  -2   9   1 2718.36 334.021  57
  -2   9   1 2854.13 381.085  23
  -2   9   1 2512.98 357.014  22
  -2   9   0 52889.2 1751.64  57
  -2   9   0 53587.1 1810.02  23
  -2   9   0 56887.9 1865.02  22
  -2   9  -1 10859.2 667.308  57
  -2   9  -2 69008.3 2084.81  57
  -2   9  -3 22621.5 998.380  57
   2  -9   4 1205.08 225.178  16
  -2   9  -4 1548.42 249.416  57
   2  -9   5 5445.72 440.803  16
  -2   9  -5 5674.85 441.123  57
   2  -9   6 16089.1 732.394  16
  -2   9  -6 15762.8 720.200  57
   2  -9   7 10772.8 522.455  18
  -2   9  -7 11250.2 532.830  57
   2  -8 -12 514.943 151.323  20
  -2   8  12 620.864 142.970  51
   2  -8 -11 5697.90 451.350  20
  -2   8  11 5871.19 461.453  58
   2  -8 -10 66504.2 2019.58  20
  -2   8  10 64303.9 2044.10  58
  -2   8   9 47014.3 1703.67  58
  -2   8   8 11904.7 785.180  58
  -2   8   7 16799.3 947.228  58
  -2   8   6 6092.04 559.821  58
  -2   8   5 73.7512 123.692  58
  -2   8   5 427.462 177.185  23
  -2   8   4 92989.1 2742.59  22
  -2   8   4 94489.8 2771.74  23
  -2   8   4 102221. 3512.19  59
  -2   8   4 95159.2 2752.63  58
  -2   8   3 40205.4 1537.54  23
  -2   8   3 38697.5 1516.58  22
  -2   8   3 40205.5 1414.14  57
  -2   8   3 40728.6 2021.91  59
  -2   8   2 15742.0 869.509  23
  -2   8   2 15127.5 859.212  22
  -2   8   2 14728.4 767.031  57
  -2   8   2 16764.3 1233.69  59
  -2   8   1 4309.30 513.097  28
  -2   8   1 4233.52 620.874  59
  -2   8   1 5111.62 479.257  22
  -2   8   1 4477.98 444.613  23
  -2   8   1 4413.07 406.466  57
  -2   8   0 43227.5 1773.72  28
  -2   8   0 39151.2 1705.09   1
  -2   8   0 41715.2 1530.94  23
  -2   8   0 44526.5 1574.00  22
  -2   8   0 45017.7 1492.31  57
  -2   8  -1 29254.3 1146.60  57
  -2   8  -1 28556.4 1416.39   1
  -2   8  -1 26501.6 1351.88  28
  -2   8  -2 107031. 2840.88  57
  -2   8  -2 102687. 3225.11  28
  -2   8  -3 3873.21 393.692  57
  -2   8  -4 10048.8 634.703  57
   2  -8   4 10088.4 645.476  16
  -2   8  -5 1572.00 260.790  57
   2  -8   5 2178.36 301.410  16
  -2   8  -6 1701.77 262.087  57
   2  -8   6 2147.23 289.800  16
  -2   8  -7 39399.8 1327.68  57
   2  -8   7 42735.8 1384.97  16
   2  -8   8 18549.4 743.247  18
   2  -8   9 237.721 89.7829  18
   2  -7 -13 15684.0 678.501  20
   2  -7 -12 5439.53 429.858  20
  -2   7  12 5050.40 395.045  51
   2  -7 -11 29.6430 104.241  20
  -2   7  11 81.2640 114.883  51
  -2   7  10 24048.2 1095.14  58
   2  -7 -10 23273.6 1055.53  20
  -2   7   9 51918.9 1811.60  58
   2  -7  -9 50173.0 1715.23  20
  -2   7   8 3835.76 435.649  58
  -2   7   7 14504.8 859.198  58
  -2   7   7 15832.9 789.295  17
  -2   7   6 6984.18 576.699  58
  -2   7   6 7088.28 508.460  17
  -2   7   5 29695.1 1258.53  58
  -2   7   4 72511.3 2221.70  23
  -2   7   4 72145.2 2206.65  22
  -2   7   4 78311.4 2856.97  59
  -2   7   4 71259.1 2202.28  58
  -2   7   3 18288.1 942.639  23
  -2   7   3 20339.1 974.906  22
  -2   7   3 22422.7 1385.22  59
  -2   7   3 19786.7 865.745  57
  -2   7   3 21106.6 839.404  55
  -2   7   2 41857.8 1391.23  57
  -2   7   2 40940.7 1622.94  28
  -2   7   2 43090.1 1533.04  22
  -2   7   2 42995.7 1528.68  23
  -2   7   2 46137.7 2057.71  59
  -2   7   2 42413.6 1329.71  55
  -2   7   1 31343.9 1134.70  57
  -2   7   1 35126.8 1724.74  59
  -2   7   1 32474.0 1374.34  28
  -2   7   1 33820.0 1275.49  23
  -2   7   1 32390.7 1259.29  22
  -2   7   1 29990.8 1069.28  55
  -2   7   0 596.501 193.308  28
  -2   7   0 197.759 125.952   1
  -2   7   0 317.260 140.265  23
  -2   7   0 412.227 153.061  22
  -2   7   0 117.859 165.417  59
  -2   7   0 328.772 124.642  57
  -2   7  -1 41093.3 1832.18  59
  -2   7  -1 39044.6 1603.18   1
  -2   7  -1 38347.7 1566.50  28
  -2   7  -1 37665.9 1302.41  57
  -2   7  -1 38554.1 1375.61  22
  -2   7  -2 130775. 3253.71  57
  -2   7  -2 127682. 3708.77   1
  -2   7  -3 13106.6 697.092  57
  -2   7  -3 10690.5 853.925   1
  -2   7  -4 12891.8 716.804  57
   2  -7   4 13481.3 743.529  16
  -2   7  -4 12636.5 949.628   1
  -2   7  -5 830.490 206.808  57
   2  -7   5 750.051 196.654  16
  -2   7  -6 2454.30 319.353  57
   2  -7   6 2814.38 350.042  16
  -2   7  -7 53211.5 1716.99  57
   2  -7   7 57207.2 1789.08  16
   2  -7   8 4115.29 373.929  18
   2  -7   9 2038.62 243.093  18
   2  -7  10 4174.74 281.140  18
   2  -6 -13 54980.0 1616.66  20
  -2   6  12 12031.5 635.451  51
   2  -6 -12 11667.2 665.417  20
  -2   6  11 533.116 157.605  51
   2  -6 -11 247.792 154.225  20
   2  -6 -10 33378.6 1320.33  20
  -2   6  10 35323.3 1359.63  58
   2  -6  -9 7021.12 542.670  20
  -2   6   9 6200.56 533.934  58
   2  -6  -8 47434.3 1556.58  20
  -2   6   8 48648.5 1665.23  58
  -2   6   7 186985. 4539.36  58
  -2   6   7 178872. 4725.44   2
  -2   6   6 731.933 172.345  17
  -2   6   6 887.226 207.699  58
  -2   6   5 785.610 169.207  17
  -2   6   5 842.738 204.961  58
  -2   6   4 82173.5 2078.00  17
  -2   6   4 78472.7 2757.44  59
  -2   6   4 73013.3 2192.56  58
  -2   6   4 72246.9 2180.68  23
  -2   6   3 6883.41 511.031  23
  -2   6   3 7141.95 507.162  22
  -2   6   3 6607.26 429.970  57
  -2   6   3 6424.65 405.116  55
  -2   6   3 6267.11 682.305  59
  -2   6   2 222744. 4984.30  57
  -2   6   2 228790. 5882.08  59
  -2   6   2 225625. 5315.04  28
  -2   6   2 216227. 5170.05  22
  -2   6   2 222812. 5188.36  23
  -2   6   1 32018.2 1563.72  59
  -2   6   1 31228.2 1261.42  28
  -2   6   1 31491.2 1178.96  23
  -2   6   1 31681.5 1182.08  22
  -2   6   0 7304.67 446.798  57
  -2   6   0 8511.99 599.592  28
  -2   6   0 8430.78 739.759  59
  -2   6   0 7740.24 520.049  22
  -2   6   0 7975.10 523.725  23
  -2   6  -1 26905.6 982.090  57
  -2   6  -1 26617.6 1219.72   1
  -2   6  -1 28960.3 1414.26  59
  -2   6  -1 29236.1 1078.50  22
  -2   6  -2 14431.4 675.634  57
  -2   6  -2 13358.1 859.330   1
  -2   6  -3 27048.8 1020.51  57
  -2   6  -3 26470.8 1306.46   1
  -2   6  -4 71030.2 2050.63  57
  -2   6  -4 71955.6 2501.38   1
  -2   6  -5 27.9950 102.824  57
  -2   6  -5-53.7717 114.026   1
   2  -6   5 238.797 130.491  16
  -2   6  -6 443.800 166.240  57
   2  -6   6 474.007 157.413  16
  -2   6  -7 24154.8 1047.47  57
   2  -6   7 25085.4 1098.31  16
   2  -6   8 3894.41 396.932  18
   2  -6   9 21757.0 919.075  18
   2  -6  10 9559.25 515.187  18
   2  -5 -14 29808.3 979.144  20
   2  -5 -13 69346.8 1958.63  20
  -2   5  12 3182.67 327.944  51
   2  -5 -12 3166.07 354.442  20
  -2   5  11 4409.21 411.789  51
   2  -5 -11 4542.51 432.031  20
   2  -5 -10 1231.70 249.535  20
   2  -5  -9 11348.8 676.216  20
  -2   5   9 10515.9 671.894  58
   2  -5  -8 170937. 4110.16  20
  -2   5   8 166112. 4454.44   2
  -2   5   8 172515. 4197.09  58
   2  -5  -7 40957.1 1343.93  20
  -2   5   7 40627.4 1436.64  58
  -2   5   7 41718.7 1595.98   2
  -2   5   6 45843.7 1520.83  58
  -2   5   6 45579.3 1632.41   2
  -2   5   5 584.092 170.012   2
  -2   5   5 939.404 187.089  58
  -2   5   4 9067.36 724.990  59
  -2   5   3 55332.2 2059.81  59
  -2   5   2 280221. 7232.77  59
  -2   5   2 318906. 6788.83  28
  -2   5   1 992.690 262.630  59
  -2   5   1 842.925 178.469  28
  -2   5   0 38334.9 1620.49  59
  -2   5   0 41310.2 1386.65  28
  -2   5  -1 8838.11 586.892   1
  -2   5  -1 8015.42 660.042  59
  -2   5  -2 266.026 132.023   1
  -2   5  -3 184737. 4290.54  57
  -2   5  -3 195628. 4776.08   1
  -2   5  -4 57388.8 1714.62  57
  -2   5  -4 64103.2 2160.04   1
  -2   5  -5 21499.4 914.009  57
  -2   5  -5 21646.0 1189.72   1
   2  -5   5 21397.3 935.199  16
  -2   5  -6 4738.96 423.184  57
   2  -5   6 4253.23 411.389  16
  -2   5  -6 4689.65 565.908   1
  -2   5  -7 707.754 180.087  19
   2  -5   7 603.410 187.931  16
  -2   5  -8 15266.0 807.305  19
   2  -5   8 15008.7 813.412  18
   2  -5   9 48042.1 1596.18  18
   2  -5  10 546.589 153.981  18
  -2   5 -11 6452.73 423.249  21
   2  -5  11 6752.95 419.513  18
   2  -4 -14 22553.7 828.144  20
   2  -4 -13 13219.1 680.368  20
   2  -4 -12 17197.4 848.033  20
  -2   4  12 17654.1 807.911  51
   2  -4 -11 37835.2 1385.52  20
  -2   4  11 35292.0 1306.39  51
   2  -4 -10 1013.70 226.388  20
  -2   4  10 854.613 198.906  51
  -2   4   9 23742.0 1256.81   4
  -2   4   9 23878.8 1241.45   2
   2  -4  -9 26264.9 1066.23  20
  -2   4   8 97112.9 2925.29   2
  -2   4   8 95423.8 2921.78   4
  -2   4   8 99874.7 2660.80  58
   2  -4  -8 102334. 2636.72  20
  -2   4   7 1845.34 299.587   2
  -2   4   7 2496.49 343.212   4
  -2   4   7 2135.15 270.833  58
   2  -4  -7 2501.84 274.594  20
  -2   4   6 24292.8 1053.61   2
  -2   4   6 24585.4 1057.15   4
  -2   4   6 23650.3 934.917  58
   2  -4  -6 23788.1 866.172  20
  -2   4   5 11317.3 641.511   2
  -2   4   4 11739.8 622.435   2
  -2   4   3 215688. 5432.96  59
  -2   4   3 235285. 5152.17   2
  -2   4   2 87146.2 2184.23  28
  -2   4   2 79607.2 2504.04  59
  -2   4   1 3100.08 281.791  28
  -2   4   1 5011.59 482.331  59
  -2   4   0 141024. 3699.61  59
  -2   4  -1 11890.1 728.855  59
  -2   4  -1 11715.5 619.834   1
  -2   4  -2 47595.3 1669.79  59
  -2   4  -2 52911.9 1630.90   1
  -2   4  -3 112869. 3068.52   1
   2  -4   3 117313. 2981.75  25
  -2   4  -4 250.025 141.781   1
   2  -4   5 55121.1 1663.73  16
  -2   4  -5 57846.4 2015.48   1
  -2   4  -6 22876.7 958.033  19
   2  -4   6 24013.5 996.883  16
  -2   4  -7 506.760 155.314  19
   2  -4   7 355.289 140.620  16
  -2   4  -7 364.587 183.328   1
  -2   4  -8 38111.4 1403.02  19
   2  -4   8 38227.7 1396.89  18
   2  -4   9 24136.8 1054.28  18
   2  -4  10 1137.85 222.783  18
  -2   4 -11 30627.2 1139.55  21
   2  -4  11 29525.2 1092.14  18
  -2   4 -12 8842.48 476.021  21
   2  -4  12 7964.57 437.714  18
   2  -3 -14 10141.6 520.314  20
  -2   3  14 10319.7 506.922  61
   2  -3 -13 49.7583 102.189  20
  -2   3  13 269.133 137.284  61
  -2   3  12 66072.3 2024.29  61
   2  -3 -12 68797.7 2039.30  20
  -2   3  11 33315.5 1311.86  61
   2  -3 -11 33687.1 1298.51  20
  -2   3  11 33817.3 1252.76  51
  -2   3  10 446.748 157.001  51
  -2   3  10 663.687 201.322  61
  -2   3   9 16293.5 783.074  51
  -2   3   9 14340.9 928.693   4
  -2   3   9 14908.6 950.318   2
  -2   3   8 31442.2 1351.78   4
  -2   3   8 31623.3 1367.59   2
  -2   3   7 46132.4 1429.90  58
  -2   3   7 45286.6 1615.75   4
  -2   3   7 46150.9 1636.12   2
  -2   3   6 185795. 4425.46   4
  -2   3   6 184470. 4454.63   2
  -2   3   5 73035.0 2043.54   4
  -2   3   5 75696.6 2078.98   2
  -2   3   4 29872.0 1021.65   4
  -2   3   4 30510.1 1039.66   2
  -2   3   3 13881.1 703.172  59
  -2   3   3 14937.3 625.163   2
  -2   3   2 1651.79 241.242  59
  -2   3   2 1909.18 201.385   2
  -2   3   1 151050. 3759.81  59
  -2   3   1 156440. 3470.38  28
  -2   3   0 188600. 4451.41  59
  -2   3  -1 4466.78 378.874  59
  -2   3  -1 4841.73 334.744   1
  -2   3  -2 2007.60 253.752  59
  -2   3  -2 2108.10 242.531   1
  -2   3  -3 42656.8 1399.79   1
  -2   3  -4 27961.7 1135.15   1
   2  -3   5 131357. 3482.19  31
  -2   3  -5 139976. 3583.96   1
  -2   3  -6 28913.5 1289.95   1
   2  -3   6 27209.6 1224.28  31
   2  -3   6 28750.7 1044.31  16
  -2   3  -6 26812.9 1002.60  19
  -2   3  -7 229.956 137.979   1
   2  -3   7 43.1564 112.153  31
  -2   3  -7 102.219 108.453  19
  -2   3  -8 15919.1 814.844  19
   2  -3   8 17813.7 842.454  18
  -2   3  -8 16206.0 1050.60   1
   2  -3   9 1481.01 258.053  18
   2  -3  10 39538.3 1424.98  18
  -2   3 -11 25632.2 1084.39  21
   2  -3  11 25829.1 1047.18  18
  -2   3 -12 6504.45 454.923  21
   2  -3  12 6416.89 433.223  18
  -2   3 -13 498.971 116.034  21
   2  -3  13 372.480 98.4824  18
   2  -2 -14 1790.81 212.383  20
  -2   2  14 1380.32 190.186  61
   2  -2 -13 4238.12 374.567  20
  -2   2  13 4295.00 380.910  61
   2  -2 -12 77189.3 2223.57  20
  -2   2  12 74901.3 2220.28  61
  -2   2  11 11925.6 718.816  61
  -2   2  11 10868.0 648.098  51
  -2   2  10 10259.3 662.838  61
  -2   2  10 10510.8 628.150  51
  -2   2   9 6379.11 503.096  61
  -2   2   9 7345.15 654.520   2
  -2   2   9 6880.81 623.282   4
  -2   2   9 6408.14 467.210  51
  -2   2   8 1748.04 251.039  61
  -2   2   8 2677.97 287.011  51
  -2   2   8 2374.11 344.442   4
  -2   2   8 2900.94 388.165   2
  -2   2   7 67471.1 2076.32   4
  -2   2   7 67580.6 2109.25   2
  -2   2   6 232075. 5317.58   4
  -2   2   6 230629. 5351.98   2
  -2   2   5 61782.0 1747.29   4
  -2   2   5 62571.1 1785.52   2
  -2   2   4 99638.8 2425.58   4
  -2   2   4 99851.1 2468.67   2
  -2   2   3 16255.3 648.511  59
  -2   2   3 15947.4 590.436   4
  -2   2   3 15015.2 611.979   9
  -2   2   3 15147.6 603.875   2
  -2   2   2 10085.8 513.253  59
  -2   2   2 10117.6 491.699   9
  -2   2   2 10867.6 449.548   2
   2  -2  -1 236719. 5008.14   6
  -2   2   1 232423. 5302.43  59
  -2   2   1 244360. 5142.80   2
  -2   2   1 251384. 5081.47  28
  -2   2   0 275160. 5992.03  59
  -2   2  -1 127043. 2993.02  59
  -2   2  -1 124947. 2872.18   1
  -2   2  -1 128075. 2922.93  27
  -2   2  -2 3523.06 273.563  27
  -2   2  -2 3205.97 261.255   9
  -2   2  -2 2961.11 259.060  59
  -2   2  -2 3258.70 259.169   1
   2  -2   2 2539.82 213.659  31
  -2   2  -3 8997.43 493.936   1
  -2   2  -3 9765.27 492.849  27
   2  -2   3 8841.61 458.886  31
  -2   2  -4 131148. 3173.71   1
  -2   2  -4 125069. 3076.43  27
   2  -2   4 126038. 3084.13  31
  -2   2  -5 512372. 10791.2   1
   2  -2   5 490702. 10687.1  31
  -2   2  -6 3018.11 361.494   1
   2  -2   6 2481.84 257.652  16
  -2   2  -6 2210.27 240.100  19
   2  -2   6 2512.60 321.443  31
  -2   2  -7 45924.2 1728.69   1
   2  -2   7 47176.1 1441.29  16
  -2   2  -7 43023.2 1403.32  19
   2  -2   7 44664.9 1403.83  18
   2  -2   7 43335.0 1659.34  31
  -2   2  -8 930.365 191.766  19
   2  -2   8 744.184 172.762  18
   2  -2   8 622.966 216.745  31
   2  -2   9 6454.72 495.579  18
   2  -2   9 6271.26 644.845  31
   2  -2  10 60118.5 1892.07  18
  -2   2 -11 7453.99 564.817  21
   2  -2  11 7962.64 553.465  18
  -2   2 -12 2829.25 323.648  21
   2  -2  12 2898.51 312.299  18
  -2   2 -13 199.441 99.2875  21
   2  -2  13 266.574 105.009  18
   2  -1 -14 436.181 115.624  20
  -2   1  14 474.421 127.346  61
   2  -1 -13 5259.63 411.754  20
  -2   1  13 5514.68 424.262  61
  -2   1  12 35380.2 1315.69  61
  -2   1  11 14538.6 807.774  61
  -2   1  10 92296.6 2645.03  61
  -2   1  10 96486.8 2586.81  51
  -2   1   9 4002.19 401.067  61
  -2   1   9 3062.89 327.129  51
  -2   1   9 3611.67 449.926   4
  -2   1   9 2956.83 420.262   2
  -2   1   8 3995.18 372.209  61
  -2   1   8 3929.38 440.100   4
  -2   1   8 4147.15 355.913  51
  -2   1   8 3864.52 437.100  31
  -2   1   7 95229.1 2552.67  61
  -2   1   7 104192. 2794.89  31
  -2   1   7 99004.3 2767.69   4
  -2   1   7 104718. 2529.78  51
  -2   1   6 23026.4 956.931   4
  -2   1   6 25406.0 1043.12   3
  -2   1   6 24272.2 979.586  31
  -2   1   5 67370.1 1852.77   4
  -2   1   5 68669.3 1910.87   3
  -2   1   4 148900. 3425.15   4
  -2   1   4 152893. 3490.50   3
  -2   1   3 54.6813 51.8688   9
  -2   1   3 94.3210 59.9617  59
  -2   1   3 53.4347 54.8679   2
  -2   1   3 34.6993 49.0678   4
  -2   1   3 63.4417 52.5961  11
  -2   1   3 79.6628 53.9741  35
  -2   1   2 75414.3 1835.72   9
  -2   1   2 78247.1 1869.81  59
  -2   1   2 76698.4 1759.05   4
  -2   1   2 77398.7 1814.60   2
  -2   1   2 77823.8 1787.65  11
  -2   1   2 75553.0 1843.84  35
   2  -1  -1 466203. 9377.07   6
  -2   1   1 466734. 9635.14   9
  -2   1   1 479543. 9560.97  11
  -2   1   1 456225. 9666.57  59
  -2   1   1 461976. 9648.05  35
  -2   1   1 468479. 9537.45   2
  -2   1   0 370.091 89.5623  27
  -2   1   0 669.957 62.5659  26
  -2   1   0 819.654 136.804  59
  -2   1   0 373.020 64.1358   1
  -2   1  -1 437099. 9004.77  59
  -2   1  -1 424243. 8896.82   1
   2  -1   1 431146. 8800.88  31
  -2   1  -1 442634. 8953.31  27
  -2   1  -1 436628. 8987.36  35
  -2   1  -1 435207. 8984.14   9
  -2   1  -2 17261.3 582.884  59
  -2   1  -2 14223.3 542.897   9
  -2   1  -2 15016.3 564.200   1
   2  -1   2 14779.0 503.980  31
  -2   1  -2 16378.5 573.783  35
  -2   1  -2 15969.4 584.089  27
  -2   1  -3 469.732 108.175  27
   2  -1   3 461.925 97.6018  31
  -2   1  -3 480.297 114.250   1
  -2   1  -4 137907. 3216.17  27
   2  -1   4 136334. 3194.85  31
  -2   1  -4 137194. 3273.32   1
  -2   1  -5 27367.9 986.794  27
   2  -1   5 27616.2 1010.81  31
  -2   1  -5 26142.6 1023.94   1
   2  -1   6 41692.8 1420.97  31
  -2   1  -6 38963.5 1425.83   1
   2  -1   7 50173.1 1735.21  31
  -2   1  -7 50264.0 1758.03   1
   2  -1   7 50863.2 1472.42  18
  -2   1  -7 48205.4 1469.34  19
   2  -1   8 529.680 183.555  31
  -2   1  -8 701.500 223.161   8
   2  -1   8 420.336 138.220  18
   2  -1   9 8754.94 737.189   4
   2  -1   9 8892.33 566.956  18
  -2   1  -9 8071.82 721.810   8
   2  -1   9 8529.66 732.622  31
   2  -1  10 30496.3 1200.68  18
  -2   1 -11 259.580 153.868  21
   2  -1  11 59.0194 98.9665  18
  -2   1 -12 35625.5 1304.01  21
   2  -1  12 32794.7 1223.96  18
  -2   1 -13 16780.8 759.627  21
   2  -1  13 16125.6 711.932  18
   2   0 -13 8532.41 512.593  20
  -2   0  13 8175.05 508.765  61
  -2   0  12 6038.82 483.795  61
  -2   0  11 78577.2 2328.98  61
  -2   0  10 67643.6 2098.38  61
  -2   0   9 155.432 116.544  51
  -2   0   9 96.1422 124.858   3
  -2   0   9 44.2456 93.8423   4
  -2   0   9 149.766 138.442  61
  -2   0   8 2241.07 264.842  51
  -2   0   8 1854.53 267.552  61
  -2   0   8 1381.67 280.074  31
  -2   0   8 1775.61 314.828   3
  -2   0   8 1982.73 315.309   4
  -2   0   7 21733.3 837.046  15
  -2   0   7 22306.0 1058.63   3
  -2   0   7 23418.6 1039.51   4
  -2   0   7 22191.8 894.584  61
  -2   0   7 23262.1 1051.58  31
  -2   0   7 22512.0 854.636  51
  -2   0   6 2743.88 307.317  31
  -2   0   6 2730.75 315.982   3
  -2   0   6 2190.94 275.161   4
  -2   0   5 298582. 6575.18  31
  -2   0   5 297505. 6616.73   3
  -2   0   5 303817. 6560.78   4
  -2   0   4 92982.1 2318.01  31
  -2   0   4 94411.2 2312.51  10
  -2   0   4 97639.3 2375.38   3
  -2   0   4 95597.6 2308.22   4
  -2   0   3 4194.54 263.088  31
  -2   0   3 4019.33 267.873  10
  -2   0   3 4621.11 290.054   3
  -2   0   3 4616.67 265.646   4
  -2   0   2 298.057 76.9197   3
  -2   0   2 418.726 70.7070   4
  -2   0   2 721.489 90.5641  31
  -2   0   2 335.490 79.0425  12
  -2   0   2 619.337 92.9840  35
  -2   0   2 437.417 87.1459  38
  -2   0   1 1055.50 74.7786  25
  -2   0   1 967.109 91.6217  27
  -2   0   1 1163.44 82.6409   4
  -2   0   1 1360.41 109.421   2
  -2   0   1 1038.42 75.9038  31
  -2   0   1 1383.99 140.061  35
  -2   0   1 1179.46 131.555  38
  -2   0   1 994.943 118.863  12
  -2   0   0 139712. 2955.09  27
  -2   0   0 134573. 2950.83  26
  -2   0   0 137804. 2849.31   1
  -2   0   0 137542. 2874.89   2
  -2   0   0 136375. 3006.44  38
  -2   0   0 137636. 3028.47  35
  -2   0   0 147401. 2995.37  11
  -2   0   0 137924. 3015.27  12
  -2   0  -1 491598. 10116.7  27
  -2   0  -1 485609. 10119.3  12
  -2   0  -1 502646. 10025.7   8
  -2   0  -1 509616. 10142.6  35
  -2   0  -1 489658. 10117.9  38
  -2   0  -1 489684. 10056.7   1
  -2   0  -2 48868.2 1265.27   1
  -2   0  -2 49602.6 1298.27  27
  -2   0  -2 50086.5 1236.80  12
  -2   0  -2 50897.6 1252.21  35
  -2   0  -2 50727.5 1240.59  38
  -2   0  -3 72108.9 1699.66  12
  -2   0  -3 73602.7 1832.40  27
  -2   0  -3 74556.8 1834.91   1
  -2   0  -4 1649.74 194.932  27
  -2   0  -4 941.347 164.709   1
  -2   0  -5 444.268 129.044  27
   2   0   5 581.868 133.412  31
  -2   0  -6 161416. 4021.73   8
   2   0   6 167600. 3975.83  31
   2   0   7 25577.6 896.110  18
   2   0   7 24875.2 1090.38  31
  -2   0  -7 24996.7 1137.43   8
   2   0   8 217.544 105.749  18
   2   0   8 301.996 132.784   4
   2   0   8 38.3702 99.7049  31
  -2   0  -8 366.610 161.629   8
   2   0   9 13864.8 705.172  18
   2   0   9 12219.6 848.546   4
  -2   0  -9 13316.2 908.180   8
   2   0   9 13646.9 899.695  31
  -2   0 -10 93.5943 136.415  21
   2   0  10 198.101 120.058  18
   2   0  10 171.912 145.718  61
  -2   0 -11 20062.3 968.121  21
   2   0  11 19113.9 909.314  18
  -2   0 -12 70753.9 2119.55  21
   2   0  12 70746.5 2067.30  18
  -2   0 -13 8935.76 556.872  21
   2   0  13 10048.5 558.124  18
  -2   0 -14 398.162 115.011  21
   2   0  14 564.643 123.689  18
  -2  -1  13 227.928 109.861  61
  -2  -1  13 58.0185 87.0145  50
   2   1 -13 59.5765 84.2426  20
  -2  -1  12 2085.41 289.519  61
  -2  -1  11 50848.3 1709.90  61
  -2  -1  10 21031.0 1003.16  61
  -2  -1   9 2005.52 365.966  31
  -2  -1   9 2584.94 336.677  61
  -2  -1   9 2341.45 390.885   3
  -2  -1   8 35381.2 1517.58  31
  -2  -1   8 34253.5 1280.67  61
  -2  -1   8 36214.3 1541.45   3
  -2  -1   8 36478.1 1491.20   4
  -2  -1   7 589.706 183.708   3
  -2  -1   7 604.741 167.537   4
  -2  -1   7 698.544 148.262  51
  -2  -1   7 535.881 133.504  15
  -2  -1   7 701.963 170.687  61
  -2  -1   7 656.262 197.495  31
  -2  -1   6 28223.0 1164.36  31
  -2  -1   6 29370.1 1181.63   3
  -2  -1   6 29988.7 1141.78   4
  -2  -1   5 217100. 4943.96  31
  -2  -1   5 210610. 4915.61  10
  -2  -1   5 215128. 4954.40   3
  -2  -1   4 244.750 93.6906  31
  -2  -1   4 136.137 71.5145   3
  -2  -1   3 129006. 2916.87  31
  -2  -1   3 124520. 2924.35   3
  -2  -1   2 8891.40 418.490  10
  -2  -1   2 8199.13 367.153   3
  -2  -1   2 8890.74 367.747  31
  -2  -1   2 9039.56 370.183  38
  -2  -1   2 8358.64 354.833  12
  -2  -1   1 182.228 74.5843  10
  -2  -1   1 166.633 52.9669   3
  -2  -1   1 181.998 37.0829  27
  -2  -1   1 151.208 75.0717  26
  -2  -1   1 63.9205 58.1529  25
  -2  -1   1 109.007 61.3357  38
  -2  -1   1 150.081 73.5549  24
  -2  -1   0 517968. 10811.5   5
  -2  -1   0 538164. 10697.2   3
  -2  -1   0 543771. 10910.9  24
  -2  -1   0 532908. 10785.3  25
   2   1   0 529735. 10672.7  28
  -2  -1   0 519939. 10913.4  26
  -2  -1   0 539211. 10791.2  27
  -2  -1   0 551007. 10869.0  10
  -2  -1   0 525227. 10904.3  38
  -2  -1  -1 51449.3 1219.91  11
  -2  -1  -1 53190.6 1290.42  38
   2   1   1 50960.6 1080.76   4
  -2  -1  -1 51912.4 1173.32   7
  -2  -1  -1 50062.4 1164.27   6
  -2  -1  -1 50815.0 1282.83  24
   2   1   2 5342.85 183.998   3
   2   1   2 5500.95 221.339   4
  -2  -1  -2 5638.96 282.200  24
  -2  -1  -2 5240.03 267.818   8
  -2  -1  -2 5599.90 280.499  38
   2   1   3 152621. 3389.64   4
  -2  -1  -3 159748. 3531.73  27
  -2  -1  -3 155963. 3394.62  12
  -2  -1  -3 160617. 3405.84  38
  -2  -1  -3 158114. 3495.80   8
   2   1   4 647.436 113.918   4
  -2  -1  -4 899.382 151.807   8
  -2  -1  -4 548.290 125.257  27
   2   1   5 75405.0 1970.97   4
  -2  -1  -5 73867.0 2053.83   8
  -2  -1  -5 77203.7 2034.49  27
   2   1   6 340121. 7509.87   4
  -2  -1  -6 347924. 7544.64  27
  -2  -1  -6 344940. 7624.57   8
   2   1   7 19965.6 761.867  18
   2   1   7 20855.8 944.209   4
  -2  -1  -7 21105.6 1010.75   8
  -2  -1  -8 65702.1 2189.86   8
  -2  -1  -8 66279.0 1885.21  21
   2   1   8 63924.0 2096.72   4
   2   1   8 62399.8 1847.04  61
   2   1   8 71222.0 2210.09  31
   2   1   8 65577.2 1821.84  18
  -2  -1  -9 10291.5 782.085   8
   2   1   9 10295.5 609.764  61
   2   1   9 9797.80 728.886   4
   2   1   9 10645.6 785.365  31
  -2  -1  -9 11233.7 645.267  21
   2   1   9 9950.23 580.439  18
   2   1  10 1045.01 207.353  18
  -2  -1 -10 1277.54 240.193  21
   2   1  10 1045.48 225.247  61
   2   1  11 78243.4 2267.13  18
  -2  -1 -11 78060.8 2314.54  21
   2   1  11 79492.6 2298.82  61
   2   1  12 25060.5 1058.55  18
  -2  -1 -12 27850.7 1136.89  21
   2   1  12 27830.9 1107.79  61
   2   1  13 307.436 128.052  18
  -2  -1 -13 359.503 144.243  21
   2   1  13 435.280 147.460  61
  -2  -1 -14 9568.14 511.058  21
   2   1  14 10239.0 508.212  18
   2   2 -13 307.495 106.939  57
  -2  -2  13 287.284 107.665  52
  -2  -2  12 394.637 141.579  50
  -2  -2  12 348.985 137.527  61
  -2  -2  11 52566.3 1726.11  61
  -2  -2  10 16728.0 878.401  61
  -2  -2   9 156445. 3956.21  61
  -2  -2   8 51478.0 1691.87  61
  -2  -2   8 52638.9 2059.17  26
  -2  -2   8 47235.4 1910.73   3
  -2  -2   8 50598.9 1980.92  31
   2   2  -8 52761.6 1634.07  19
  -2  -2   7 7547.18 627.149   3
  -2  -2   7 7693.47 640.396  31
   2   2  -7 7552.17 484.385  19
  -2  -2   7 6916.83 504.081  61
  -2  -2   6 37243.6 1192.93  15
  -2  -2   6 37060.1 1432.05   3
  -2  -2   6 37858.7 1249.61  61
  -2  -2   6 37193.4 1440.39  31
  -2  -2   5 47063.5 1572.98   3
  -2  -2   5 50219.6 1619.28  31
  -2  -2   4 96339.3 2501.53  31
  -2  -2   3 263941. 5726.41  31
  -2  -2   3 259386. 5797.73  26
  -2  -2   2 23095.4 784.520  25
  -2  -2   2 23136.4 830.824  26
  -2  -2   2 23934.2 763.621  38
  -2  -2   2 22226.5 752.971  24
  -2  -2   1 378.240 111.452  26
  -2  -2   1 556.836 105.292  25
  -2  -2   1 506.410 107.933  38
  -2  -2   1 273.993 96.7130  24
  -2  -2   0 220396. 4764.74   5
  -2  -2   0 225596. 4754.56  10
  -2  -2   0 219082. 4823.48  24
  -2  -2   0 223574. 4732.18  25
  -2  -2   0 216073. 4834.71  26
  -2  -2   0 230528. 4823.70  38
  -2  -2  -1 128150. 2886.24  38
  -2  -2  -1 124571. 2768.13   6
  -2  -2  -1 127689. 2762.47  10
  -2  -2  -1 126157. 2896.15  24
  -2  -2  -2 648658. 13422.1  38
  -2  -2  -2 655175. 13250.1  11
  -2  -2  -2 663214. 13338.6   7
   2   2   2 652572. 13238.9   4
  -2  -2  -2 658724. 13333.7   6
  -2  -2  -2 651934. 13434.1  24
  -2  -2  -3 49149.5 1298.92  24
   2   2   3 48218.0 1219.29   4
  -2  -2  -3 49152.8 1295.36  38
  -2  -2  -3 48335.6 1288.54   7
   2   2   4 40.2253 51.2666   4
  -2  -2  -4 70.1122 71.9817   8
   2   2   5 104795. 2556.56   4
  -2  -2  -5 104416. 2652.50   8
  -2  -2  -6 44205.2 1498.49   8
  -2  -2  -6 45557.5 1471.22  27
   2   2   6 46453.6 1436.44   4
   2   2   7 44049.5 1470.13   4
  -2  -2  -7 44039.5 1551.34   8
  -2  -2  -7 41328.0 1294.89  21
   2   2   7 39212.6 1221.30  18
   2   2   8 135914. 3185.55  18
   2   2   8 123574. 3211.32  61
   2   2   8 133016. 3496.95   4
  -2  -2  -8 135161. 3618.01   8
  -2  -2  -8 130620. 3242.86  21
   2   2   9 7665.88 495.753  18
   2   2   9 7990.59 670.948  31
   2   2   9 7256.32 508.904  61
   2   2   9 6274.89 578.561   4
  -2  -2  -9 6311.42 481.613  21
  -2  -2  -9 6140.79 602.284   8
   2   2  10 177.625 113.228  61
   2   2  10 98.9013 128.477  31
  -2  -2 -10 360.639 152.856  21
   2   2  10 216.791 128.541  18
  -2  -2 -10 100.311 150.450   8
   2   2  11 7432.31 532.848  18
   2   2  11 7475.44 561.604  61
  -2  -2 -11 7044.38 544.687  21
   2   2  12 13498.1 724.992  18
   2   2  12 15253.4 794.083  61
  -2  -2 -12 13181.6 744.228  21
   2   2  13 38101.2 1299.62  18
   2   2  13 41003.1 1354.26  61
  -2  -2 -13 37450.6 1322.88  21
   2   2  14 15219.8 646.765  18
  -2  -2 -14 13071.2 623.051  21
   2   2  14 14812.9 652.467  61
   2   3 -12 2597.35 286.978  57
  -2  -3  12 2802.84 284.107  52
   2   3 -11 602.768 175.231  57
  -2  -3  10 49355.9 1624.67  50
  -2  -3  10 47401.0 1645.41  61
   2   3 -10 46393.4 1589.55  19
  -2  -3   9 96667.1 2730.00  61
   2   3  -9 95502.5 2669.82  19
  -2  -3   8 381.283 158.314  61
   2   3  -8 557.272 173.419  19
  -2  -3   8 611.602 223.016   3
  -2  -3   7 488.037 169.706  61
  -2  -3   7 605.575 209.731  25
   2   3  -7 422.743 151.122  19
  -2  -3   7 359.069 165.092   3
  -2  -3   6 7339.95 604.904   3
  -2  -3   6 7204.70 624.280  26
  -2  -3   6 7630.72 631.027  25
  -2  -3   6 7856.58 519.716  61
  -2  -3   5 2413.52 327.466  25
  -2  -3   5 2104.24 323.989  26
  -2  -3   4 190952. 4610.58  25
  -2  -3   4 197454. 4688.32  26
  -2  -3   3 134196. 3263.42  26
  -2  -3   3 125869. 3183.49  25
  -2  -3   2 385.033 115.550  24
  -2  -3   2 254.462 107.915  26
  -2  -3   2 117.305 85.5824  25
  -2  -3   1 400.226 122.387  24
  -2  -3   1 418.830 121.617  26
  -2  -3   0 46457.3 1438.46  24
  -2  -3   0 50414.3 1393.14   5
  -2  -3   0 48897.6 1346.69  25
  -2  -3  -1 56481.4 1632.33  24
  -2  -3  -1 56629.5 1524.90   5
  -2  -3  -1 55542.4 1446.50  10
  -2  -3  -1 58598.9 1508.98   6
  -2  -3  -1 59394.0 1516.01  25
   2   3   1 58867.1 1429.81  28
  -2  -3  -2 405023. 8569.59  24
  -2  -3  -2 401008. 8411.63   6
  -2  -3  -3 154997. 3611.99  24
  -2  -3  -3 158391. 3537.48   7
  -2  -3  -3 157010. 3535.24   6
   2   3   3 154884. 3433.71   4
  -2  -3  -4 42009.5 1244.33   7
   2   3   4 39825.8 1156.88   4
  -2  -3  -5 1397.38 203.712   7
   2   3   5 1391.79 190.747   4
  -2  -3  -6 2214.75 287.531   7
   2   3   6 2970.83 298.943   4
   2   3   7 119575. 3117.70   4
   2   3   7 120271. 2865.04  18
  -2  -3  -7 115404. 3186.89   7
  -2  -3  -7 122291. 2942.51  21
   2   3   8 121544. 3111.44  61
   2   3   8 124748. 3350.80   4
  -2  -3  -8 127623. 3130.91  21
  -2  -3  -8 121795. 3419.73   7
   2   3   8 125395. 3038.01  18
  -2  -3  -9 308.769 155.159   7
  -2  -3  -9 164.553 119.956  21
   2   3   9 170.490 96.7023  18
   2   3   9 221.379 131.269  61
  -2  -3 -10 420.693 153.155  21
   2   3  10 596.780 165.550  18
   2   3  10 732.193 197.032  61
   2   3  10 399.853 205.507  31
   2   3  11 222.455 154.540  61
   2   3  11 512.081 168.064  18
  -2  -3 -11 279.020 150.768  21
   2   3  12 30117.3 1188.79  61
   2   3  12 26351.5 1091.18  18
  -2  -3 -12 28488.6 1144.95  21
   2   3  13 48098.1 1534.96  61
   2   3  13 46222.1 1470.66  18
  -2  -3 -13 44043.4 1470.86  21
   2   3  14 16574.7 698.866  18
   2   3  14 17904.6 743.908  61
   2   4 -12 6446.64 401.026  57
   2   4 -11 2078.02 274.406  57
  -2  -4  11 2024.58 257.912  52
   2   4 -10 17661.4 855.236  19
   2   4 -10 18001.5 887.893  57
   2   4  -9 6294.84 513.746  19
   2   4  -9 6614.55 534.106  57
   2   4  -8 63.5359 111.726  19
  -2  -4   8 163.282 138.507  61
  -2  -4   7 12662.6 912.078   3
  -2  -4   7 13650.3 966.069  25
   2   4  -7 15247.4 790.006  19
  -2  -4   7 12616.1 738.386  61
  -2  -4   6 86.8779 112.876   3
  -2  -4   6 325.933 163.774  25
  -2  -4   6 246.896 133.339  61
  -2  -4   5 6589.09 586.747  25
  -2  -4   5 7845.41 503.665  61
  -2  -4   4 161621. 4101.90  25
  -2  -4   4 161642. 4113.88  26
  -2  -4   3 50263.9 1647.91  26
  -2  -4   3 50088.4 1645.01  25
  -2  -4   2 37892.1 1287.56  25
  -2  -4   2 37160.2 1303.69  26
  -2  -4   1 38601.6 1384.25  24
  -2  -4   1 39229.3 1295.26  26
  -2  -4   1 39132.1 1277.82  25
   2   4   0 7523.63 413.612  28
  -2  -4   0 6858.98 514.780  24
  -2  -4   0 7783.05 464.925  25
  -2  -4  -1 81347.6 2088.53   5
  -2  -4  -1 80136.4 2056.83   6
  -2  -4  -1 75326.4 2032.75  25
   2   4   1 76957.3 1960.37  28
  -2  -4  -2 182025. 4356.96  24
  -2  -4  -2 185443. 4142.03   6
  -2  -4  -2 178051. 4146.04   5
  -2  -4  -3 3183.36 330.755  24
  -2  -4  -3 3551.62 299.129   6
  -2  -4  -4 52773.3 1634.39  24
  -2  -4  -4 53465.9 1565.17   7
  -2  -4  -4 53995.6 1574.70   6
  -2  -4  -5 605.240 150.110   7
  -2  -4  -5 708.650 162.206   6
   2   4   5 477.737 128.927   4
  -2  -4  -6 17442.6 855.863   7
  -2  -4  -6 18007.4 861.615   6
  -2  -4  -7 123751. 3278.64   7
  -2  -4  -7 125036. 2998.35  21
  -2  -4  -7 116328. 2968.09  20
   2   4   7 121314. 2917.56  18
  -2  -4  -8 69695.3 2305.50   7
   2   4   8 72782.1 2080.21  61
   2   4   8 75297.6 2001.93  18
  -2  -4  -8 73290.9 2059.82  21
  -2  -4  -8 69166.8 2031.37  20
  -2  -4  -9 44386.0 1471.63  21
  -2  -4  -9 39719.9 1426.79  20
  -2  -4  -9 42556.8 1729.86   7
   2   4   9 42513.5 1482.81  61
   2   4   9 42367.4 1386.56  17
   2   4   9 42001.2 1398.62  18
  -2  -4 -10 10816.0 662.142  21
  -2  -4 -10 10700.7 662.925  20
   2   4  10 10968.5 685.819  61
   2   4  10 10589.5 618.947  17
   2   4  10 10597.8 633.628  18
  -2  -4 -11 6931.31 539.314  21
   2   4  11 7630.17 587.247  61
   2   4  11 7678.68 524.874  17
   2   4  11 8537.20 565.786  18
   2   4  12 23618.0 1004.16  18
  -2  -4 -12 22412.8 1001.49  21
   2   4  13 54939.7 1673.44  18
   2   4  13 56945.9 1742.99  61
   2   4  14 122.796 94.6144  61
   2   5 -11 614.640 149.421  57
   2   5 -10 18244.1 837.071  19
   2   5 -10 19481.0 877.932  57
  -2  -5   9 19242.6 906.430  52
   2   5  -9 20606.3 950.963  19
   2   5  -9 19295.2 940.143  57
  -2  -5   8 23408.6 1048.08  52
   2   5  -8 23007.3 1059.05  19
   2   5  -8 24621.5 1092.58  57
   2   5  -7 110185. 3002.67  19
   2   5  -7 110170. 2991.64  57
   2   5  -6 12569.7 712.959  57
  -2  -5   6 10814.4 863.009  25
  -2  -5   6 12515.7 891.702   3
  -2  -5   5 464.020 196.970  25
   2   5  -5 400.130 160.212  57
   2   5  -4 34438.4 1197.76  57
  -2  -5   4 33659.0 1173.76  52
  -2  -5   4 36808.8 1492.82  25
  -2  -5   3 6243.97 530.967  25
  -2  -5   2 151758. 3840.33  25
  -2  -5   2 152742. 3823.93  26
  -2  -5   1 137724. 3385.80  25
  -2  -5   1 126562. 3558.44  24
   2   5   0 44843.4 1393.70  28
  -2  -5   0 44323.1 1455.81  25
  -2  -5  -1 3167.19 326.785   5
   2   5   1 3090.41 294.205  28
  -2  -5  -1 2780.60 304.903  25
  -2  -5  -2 47040.1 1510.75   5
  -2  -5  -2 45259.2 1470.47   6
  -2  -5  -3 131728. 3200.78   6
  -2  -5  -3 127229. 3215.98   5
  -2  -5  -3 120048. 3385.56  24
  -2  -5  -4 125985. 3127.40   6
  -2  -5  -4 116821. 3246.38  24
  -2  -5  -5 1530.36 244.894   6
  -2  -5  -6 8571.51 511.263  20
  -2  -5  -6 10067.9 656.339   7
  -2  -5  -6 9768.34 647.573   6
   2   5   6 9390.65 485.785  18
   2   5   6 9289.95 492.919  17
  -2  -5  -7 99520.6 2683.64  20
  -2  -5  -7 102949. 2959.12   7
  -2  -5  -7 107642. 2994.87   6
   2   5   7 106143. 2606.21  18
   2   5   7 103296. 2614.54  17
  -2  -5  -8 19947.2 1094.75   7
  -2  -5  -8 20482.7 1107.25   6
  -2  -5  -8 20656.7 900.325  21
  -2  -5  -8 20841.4 935.870  20
   2   5   8 20684.8 934.843  61
   2   5   8 22147.8 889.468  18
   2   5   8 21101.6 881.310  17
  -2  -5  -9 98355.0 3115.02   7
  -2  -5  -9 103443. 3175.16   6
  -2  -5  -9 105999. 2798.87  21
  -2  -5  -9 99198.6 2801.20  20
   2   5   9 105560. 2864.80  61
   2   5   9 105009. 2739.94  17
   2   5   9 105011. 2735.71  18
  -2  -5 -10 37199.2 1385.96  21
   2   5  10 38311.8 1447.45  61
   2   5  10 38895.1 1364.37  17
   2   5  10 38778.5 1374.46  18
  -2  -5 -10 38408.2 1443.35  20
   2   5  11 1873.37 269.144  17
   2   5  11 1925.53 304.853  61
  -2  -5 -11 1647.72 280.527  20
   2   5  11 1690.42 268.899  18
   2   5  12 3472.59 349.028  17
   2   5  12 3835.67 399.614  61
   2   5  12 3231.77 344.893  18
   2   5  13 5733.92 446.851  61
   2   5  14 10209.9 536.717  61
   2   6 -11 7379.56 393.402  57
   2   6 -10 2718.19 288.432  57
   2   6  -9 10819.1 629.079  19
   2   6  -9 10341.5 629.080  57
   2   6  -8 63650.9 1974.83  19
   2   6  -8 62371.2 1965.24  57
   2   6  -7 16561.5 865.295  19
   2   6  -7 15670.4 850.781  57
   2   6  -6 25941.4 1121.84  57
   2   6  -5 11572.0 684.491  57
  -2  -6   5 9999.36 820.019  25
   2   6  -4 8989.45 575.501  57
  -2  -6   4 9704.03 767.618  25
   2   6  -3 23803.5 958.356  57
  -2  -6   3 25277.8 1212.17  25
   2   6  -2 166484. 3898.65  57
  -2  -6   2 166789. 4274.20  25
  -2  -6   1 1007.25 220.563  25
  -2  -6   1 1315.66 295.566  24
   2   6   0 43715.3 1497.28  28
  -2  -6   0 46525.8 1598.28  25
  -2  -6   0 45326.4 1846.62  24
   2   6   1 24259.2 999.852  28
  -2  -6  -1 23131.8 1043.68  25
  -2  -6  -2 873.705 200.542   5
   2   6   2 598.948 158.719  28
  -2  -6  -3 333312. 7425.88   5
  -2  -6  -3 324252. 7387.39   6
  -2  -6  -3 320406. 7736.24  24
  -2  -6  -4 96489.8 2647.63   5
  -2  -6  -4 93933.1 2599.81   6
  -2  -6  -4 86304.7 2761.21  24
  -2  -6  -4 83595.1 2298.24  20
  -2  -6  -5 1252.16 205.221  20
  -2  -6  -5 871.695 210.104   6
   2   6   5 955.798 167.131  17
   2   6   6 32919.1 1109.59  17
  -2  -6  -6 31026.9 1347.92   6
  -2  -6  -6 30971.7 1159.49  20
   2   6   6 31192.0 1166.68  58
   2   6   7 2490.60 287.534  17
  -2  -6  -7 2565.99 368.268   6
  -2  -6  -7 2282.23 309.300  20
   2   6   8 18904.2 857.545  17
  -2  -6  -8 18755.6 1085.41   6
  -2  -6  -8 18287.0 911.891  20
   2   6   9 110093. 2887.33  17
   2   6   9 105941. 2964.56  61
  -2  -6  -9 108691. 2992.70  20
   2   6  10 17505.2 865.735  17
   2   6  10 19966.1 970.725  61
  -2  -6 -10 17496.2 929.067  20
   2   6  11 1463.39 245.087  17
   2   6  11 1350.79 262.988  61
  -2  -6 -11 1544.85 275.020  20
   2   6  12 155.174 116.475  17
   2   6  12 476.647 173.092  61
  -2  -6 -12 388.786 167.881  20
   2   6  13 2113.71 274.058  61
   2   6  14 37088.6 1152.11  61
   2   7 -10 8913.83 445.891  57
   2   7  -9 6259.30 431.872  57
   2   7  -9 6378.29 428.503  19
   2   7  -8 13526.3 720.951  57
   2   7  -8 14169.0 729.595  19
   2   7  -7 676.537 190.478  57
   2   7  -7 515.516 182.256  19
   2   7  -6 60965.7 1948.59  57
   2   7  -5 3924.49 412.914  57
   2   7  -4 1488.59 256.274  57
  -2  -7   4 1567.05 333.659  25
   2   7  -3 71446.7 2089.43  57
  -2  -7   3 73319.4 2497.75  25
   2   7  -2 94046.4 2477.14  57
  -2  -7   2 90357.2 2827.34  25
   2   7  -1 25136.3 957.732  57
  -2  -7   1 23649.3 1173.99  25
  -2  -7   0 52373.6 2125.01  24
  -2  -7   0 49592.2 1799.86  25
  -2  -7   0 48572.1 1555.88  20
  -2  -7  -1 17230.4 1144.32  24
  -2  -7  -1 13937.9 849.747  25
  -2  -7  -1 16516.2 759.316  20
  -2  -7  -2 30384.6 1125.13  20
  -2  -7  -2 32216.6 1385.56   5
  -2  -7  -2 32416.1 1617.09  24
  -2  -7  -3 137142. 3417.30  20
  -2  -7  -3 144049. 4154.59  24
  -2  -7  -3 137329. 3767.48   5
  -2  -7  -4 11396.9 637.855  20
   2   7   4 11453.6 586.958  17
  -2  -7  -4 11070.4 892.700  24
  -2  -7  -4 10904.9 776.004   5
  -2  -7  -4 11534.1 786.396   6
  -2  -7  -5 127987. 3347.19  20
   2   7   5 132508. 3237.60  17
  -2  -7  -5 133615. 3700.64   6
  -2  -7  -5 135974. 3733.29   5
   2   7   5 131603. 3387.90  58
  -2  -7  -6 24367.6 1055.88  20
   2   7   6 25373.6 998.730  17
  -2  -7  -6 24712.8 1268.70   5
  -2  -7  -6 23285.3 1213.32   6
   2   7   6 24171.0 1055.66  58
   2   7   7 53.9179 99.0329  17
   2   7   7 381.169 168.398  58
  -2  -7  -7 32.6193 119.819  20
  -2  -7  -7 95.8671 124.500   6
  -2  -7  -8 23293.5 1298.85   6
  -2  -7  -8 24777.8 1122.06  20
   2   7   8 23700.9 1024.51  17
   2   7   9 16335.4 869.156  61
  -2  -7  -9 15241.3 878.815  20
   2   7   9 15552.7 823.418  17
   2   7  10 530.131 172.323  61
  -2  -7 -10 473.492 181.342  20
   2   7  10 336.044 168.533  17
   2   7  11 23754.2 1056.87  61
  -2  -7 -11 22765.0 1070.00  20
   2   7  11 24095.7 1020.24  17
   2   7  12 7504.60 529.461  61
  -2  -7 -12 6638.84 512.019  20
   2   7  12 7827.32 509.355  17
   2   7  13 7181.59 460.451  61
  -2  -7 -13 7562.21 481.138  20
  -2  -8   9 6533.97 359.521  49
   2   8  -9 7430.18 400.206  57
   2   8  -9 7390.50 394.877  19
   2   8  -8 19660.2 809.195  57
   2   8  -8 20215.0 811.816  19
   2   8  -7 4215.15 393.346  57
   2   8  -7 4688.72 400.047  19
   2   8  -6 92414.4 2566.45  57
   2   8  -5 28110.8 1163.71  57
   2   8  -4 463.059 163.910  57
  -2  -8   3 9208.15 658.814  39
   2   8  -3 9294.08 607.288  57
   2   8  -2 1221.96 226.061  57
  -2  -8   2 1985.43 361.915  25
   2   8  -1 92215.2 2451.61  57
  -2  -8   1 85061.7 2802.27  25
  -2  -8   0 97837.5 3030.98  25
  -2  -8   0 104749. 3458.24  24
  -2  -8  -1 28.1018 107.441  20
  -2  -8  -1 330.849 210.474  24
  -2  -8  -2 6303.95 486.983  20
  -2  -8  -2 7122.54 777.586  24
  -2  -8  -3 23001.6 1234.90   5
  -2  -8  -3 23375.9 1015.39  20
  -2  -8  -3 23155.4 1425.81  24
  -2  -8  -4 13043.5 918.576   5
  -2  -8  -4 13760.4 759.162  20
   2   8   4 12589.8 666.837  17
  -2  -8  -4 12704.9 1025.83  24
   2   8   5 103120. 2771.14  17
   2   8   5 106839. 2927.10  58
  -2  -8  -5 106114. 2908.94  20
  -2  -8  -5 108445. 3320.01   5
   2   8   6 28467.6 1139.22  17
  -2  -8  -6 30407.1 1253.83  20
   2   8   6 30972.1 1266.66  58
  -2  -8  -6 28481.8 1471.39   5
  -2  -8  -6 27230.8 1423.12   6
   2   8   7 2007.75 315.064  58
   2   8   7 2384.76 317.061  17
  -2  -8  -7 1732.88 304.093  20
   2   8   8 17761.5 885.186  17
  -2  -8  -8 16685.2 936.147  20
   2   8   8 17394.7 932.828  58
   2   8   9 537.992 171.457  17
  -2  -8  -9 610.261 214.278  20
   2   8  10 106450. 2875.25  17
  -2  -8 -10 104875. 2992.38  20
  -2  -8 -11 59582.6 1928.01  20
   2   8  11 59731.9 1831.98  17
  -2  -8 -12 159.670 129.306  20
   2   8  12 45.5515 90.3672  17
  -2  -8 -13 290.620 114.613  20
   2   8  13 462.381 118.979  17
   2   9  -8 3799.79 270.895  19
   2   9  -8 3714.94 270.956  57
   2   9  -7 24512.6 903.265  19
   2   9  -7 25553.1 916.794  57
   2   9  -6 31231.1 1122.50  19
   2   9  -6 29212.4 1096.52  57
   2   9  -5 356.806 151.374  57
   2   9  -4 27296.9 1116.82  57
   2   9  -3 1311.74 242.594  57
  -2  -9   3 1805.43 292.734  39
   2   9  -2 146.728 132.124  57
  -2  -9   2 583.393 193.375  39
   2   9  -1 89919.7 2496.33  57
  -2  -9   0 44482.2 1641.64  30
  -2  -9   0 44326.2 1655.10  62
  -2  -9  -1 61733.4 1958.21  20
  -2  -9  -1 64886.0 2646.15  24
  -2  -9  -2 1807.09 288.011  20
  -2  -9  -2 2616.26 500.950  24
  -2  -9  -3 13748.1 789.316  20
  -2  -9  -3 13601.9 1121.23  24
   2   9   4 73177.9 2259.73  58
  -2  -9  -4 74209.5 2261.73  20
   2   9   5 135399. 3593.89  58
  -2  -9  -5 135445. 3573.80  20
   2   9   5 127888. 3398.79  17
  -2  -9  -5 142201. 3651.89  62
  -2  -9  -5 136390. 3627.84  30
   2   9   6 4844.23 440.186  17
  -2  -9  -6 5712.33 519.383  20
   2   9   6 5281.20 510.756  58
   2   9   7 18218.9 907.695  17
   2   9   7 19130.7 996.394  58
  -2  -9  -7 19354.0 1010.88  20
  -2  -9  -8 1139.98 262.134  20
   2   9   8 1036.85 234.345  17
   2   9   8 1383.23 273.888  58
   2   9   9 8804.91 634.775  58
  -2  -9  -9 8571.29 648.687  20
   2   9   9 8531.72 590.101  17
  -2  -9 -10 84184.9 2457.77  20
   2   9  10 80535.6 2322.59  17
  -2  -9 -11 59824.4 1861.57  20
   2   9  11 59692.0 1775.16  17
  -2  -9 -12 12216.2 628.454  20
   2   9  12 12710.1 598.106  17
   2  10  -6 7774.39 427.553  19
   2  10  -6 7341.08 423.669  57
   2  10  -5 19453.9 807.370  19
   2  10  -5 20492.6 827.060  57
   2  10  -4 25346.3 1000.94  57
   2  10  -3 915.921 194.631  57
  -2 -10   3 990.226 221.223  39
  -2 -10   2 16491.1 877.209  39
   2  10  -2 14813.3 770.516  57
  -2 -10   1 67236.8 2141.13  39
   2  10  -1 64095.9 1959.95  57
  -2 -10   0 398.723 180.503  62
  -2 -10   0 569.110 205.329  39
  -2 -10   0 421.536 178.863  30
   2  10   0 533.526 193.870  22
  -2 -10  -1 76836.7 2386.15  30
   2  10   1 76074.3 2339.88  22
  -2 -10  -1 74336.6 2382.30  62
  -2 -10  -2 27276.4 1184.23  20
   2  10   2 28960.4 1223.29  58
  -2 -10  -2 30028.2 1325.09  30
  -2 -10  -2 31679.1 1361.78  62
  -2 -10  -3 702.784 210.324  20
  -2 -10  -3 797.832 254.107  30
   2  10   3 511.722 184.898  58
  -2 -10  -3 722.978 221.667  62
   2  10   4 56191.8 1915.89  58
  -2 -10  -4 60476.2 1950.58  20
  -2 -10  -4 60559.8 2046.50  62
  -2 -10  -4 56777.2 1994.00  30
  -2 -10  -5 44329.9 1672.62  30
   2  10   5 45282.1 1643.64  22
   2  10   5 44038.9 1648.00  58
  -2 -10  -5 47462.7 1676.20  20
  -2 -10  -5 47996.8 1709.09  62
  -2 -10  -6 59881.3 1998.47  20
   2  10   6 61096.7 2014.77  58
  -2 -10  -7 72741.1 2287.38  20
   2  10   7 74237.1 2293.13  58
   2  10   8 1733.81 290.960  58
  -2 -10  -8 2138.10 319.883  20
   2  10   8 2015.27 287.347  17
   2  10   9 4438.05 406.880  17
  -2 -10  -9 4942.82 465.097  20
   2  10   9 5126.63 453.152  58
   2  10  10 40348.9 1337.20  17
  -2 -10 -10 39356.2 1407.73  20
  -2 -10 -11 1371.78 222.171  20
   2  11  -4 13149.0 587.477  57
   2  11  -4 12035.9 561.034  19
  -2 -11   3 6597.75 454.279  39
   2  11  -3 6502.58 432.469  57
  -2 -11   2 1622.29 259.104  39
   2  11  -2 1349.64 214.210  57
  -2 -11   1 10906.5 677.929  39
   2  11   0 11080.4 668.845  22
  -2 -11   0 11878.8 728.877  39
  -2 -11   0 9840.63 652.219  62
   2  11   1 112699. 3064.27  22
  -2 -11  -1 116232. 3141.39  62
  -2 -11  -1 112195. 3119.50  39
  -2 -11  -1 115340. 3121.61  30
  -2 -11  -2 182.988 150.302  62
   2  11   2-33.5684 146.766  22
  -2 -11  -2 238.522 157.495  39
   2  11   3 4401.82 449.563  22
  -2 -11  -3 4446.56 470.023  30
   2  11   3 4798.33 452.143  58
  -2 -11  -3 4774.56 484.522  62
  -2 -11  -4 12154.3 774.757  30
  -2 -11  -4 13206.5 802.918  62
   2  11   4 12437.2 744.735  58
   2  11   4 13460.1 785.574  22
  -2 -11  -4 12347.3 731.628  20
   2  11   5 32.7225 120.197  58
  -2 -11  -5 101.044 133.629  62
   2  11   5 317.378 164.859  22
  -2 -11  -5-33.9354 119.346  30
  -2 -11  -5 253.178 146.268  20
   2  11   6 65370.1 2007.27  23
  -2 -11  -6 61577.9 2000.49  20
  -2 -11  -6 66575.6 2026.92  30
   2  11   6 68488.0 2077.88  58
   2  11   7 34672.6 1320.29  58
  -2 -11  -7 33783.9 1302.76  20
   2  11   8 1629.59 260.506  58
  -2 -11  -8 1239.84 234.511  20
   2  11   9 1395.20 225.880  58
  -2 -11  -9 1418.33 235.274  20
   2  11  10 3640.82 313.723  58
  -2 -11 -10 3863.84 335.821  20
  -2 -12   2 449.191 124.246  39
  -2 -12   1 2407.55 274.122  39
  -2 -12   0 29313.7 1110.95  39
  -2 -12  -1 65540.1 1953.42  62
  -2 -12  -1 67752.3 1972.36  39
  -2 -12  -1 66344.3 1940.36  30
   2  12   1 65809.8 1898.85  23
   2  12   1 65718.4 1918.02  22
  -2 -12  -2 38796.7 1378.33  62
  -2 -12  -2 34985.4 1288.41  39
  -2 -12  -2 38352.1 1358.01  30
   2  12   2 35865.2 1296.61  23
   2  12   2 38867.1 1340.45  22
  -2 -12  -3 10249.4 646.306  62
  -2 -12  -3 9342.00 618.008  30
   2  12   3 9384.07 595.044  23
   2  12   3 9791.55 607.627  22
   2  12   4 2026.37 273.976  58
  -2 -12  -4 2008.89 293.726  30
  -2 -12  -4 1986.77 294.745  62
   2  12   4 1881.89 288.552  23
   2  12   4 1750.63 270.118  22
  -2 -12  -5 4942.48 425.943  62
   2  12   5 4466.26 405.769  23
   2  12   5 4246.99 388.149  22
  -2 -12  -5 4898.37 428.056  30
   2  12   5 4582.70 398.412  58
   2  12   6 72192.2 1981.49  23
  -2 -12  -6 65993.2 1937.35  20
   2  12   6 69238.4 1987.48  58
  -2 -12  -6 68017.9 1947.78  30
   2  12   7 3275.36 322.550  58
  -2 -12  -7 2620.33 288.242  20
   2  12   8 13343.1 640.816  58
  -2 -12  -8 13622.9 642.136  20
   2  12   9 2689.91 253.353  58
  -2 -12  -9 2228.80 232.879  20
  -2 -13  -1 554.050 123.819  39
   2  13   2 29009.2 972.915  23
   2  13   2 30283.5 997.134  22
  -2 -13  -2 29764.7 1005.55  30
  -2 -13  -2 30984.8 1029.85  62
   2  13   3 28012.2 971.655  23
   2  13   3 28995.7 986.762  22
  -2 -13  -3 27302.3 985.441  30
  -2 -13  -3 29496.9 1015.38  62
   2  13   4 1072.02 182.019  22
   2  13   4 1322.86 202.666  23
  -2 -13  -4 991.301 185.874  30
  -2 -13  -4 1277.06 204.214  62
  -2 -13  -5 2684.15 259.349  62
   2  13   5 2168.10 228.237  58
   2  13   5 2528.49 255.135  23
   2  13   5 2703.49 252.528  22
  -2 -13  -5 2728.90 264.671  30
  -3  12   6 1800.15 214.927  33
  -3  12   5 1377.41 207.645  33
  -3  12   5 1853.28 225.521  22
  -3  12   4 263.447 125.598  33
  -3  12   4 569.971 141.776  22
  -3  12   3 34074.2 1162.29  33
  -3  12   3 34618.2 1167.26  22
  -3  12   2 21549.0 851.393  33
  -3  12   2 23535.6 894.321  22
  -3  12   1 3413.13 301.867  22
   3 -12   0 909.360 150.864  16
   3 -12   1 7666.59 402.191  16
  -3  11   9 16156.2 660.472  58
  -3  11   8 25076.7 926.583  58
  -3  11   7 12077.2 641.288  33
  -3  11   7 13675.0 665.288  58
  -3  11   6 23445.9 989.644  33
  -3  11   5 8704.14 586.531  33
  -3  11   5 7496.19 530.856  22
  -3  11   4 7365.21 542.160  22
  -3  11   3 84507.5 2422.00  22
  -3  11   2 6628.27 518.103  22
  -3  11   1 29468.6 1157.29  22
  -3  11   0 3103.07 334.297  22
  -3  11  -1 174.738 111.116  57
   3 -11   2 14583.6 671.424  16
  -3  11  -2 15366.0 670.632  57
   3 -11   3 17748.9 705.538  16
  -3  11  -3 17125.9 681.120  57
   3 -11   4 42.5998 73.7602  16
  -3  10  10 1175.85 180.821  32
  -3  10  10 1264.46 198.476  58
  -3  10   9 13306.0 686.453  58
  -3  10   8 8655.08 578.404  58
  -3  10   7 39114.3 1416.44  58
  -3  10   7 37270.3 1383.86  33
  -3  10   6 36768.3 1398.85  58
  -3  10   6 38612.0 1465.21  33
  -3  10   5 274.878 174.829  23
  -3  10   5 367.989 158.753  22
  -3  10   4 217.034 148.652  23
  -3  10   4 430.121 190.104  22
  -3  10   3 54141.3 1888.09  23
  -3  10   3 56948.7 1921.77  22
  -3  10   2 1067.96 248.517  23
  -3  10   2 1196.31 255.943  22
  -3  10   1 69326.9 2139.37  23
  -3  10   1 67027.9 2133.88  22
  -3  10   1 66381.7 2022.70  57
  -3  10   0 3842.48 410.687  22
  -3  10   0 3781.34 380.130  57
  -3  10  -1 516.556 165.905  57
  -3  10  -2 14007.1 719.703  57
  -3  10  -3 8075.25 509.188  57
   3 -10   3 8280.23 532.772  16
   3 -10   4 10982.6 578.321  16
   3 -10   5 16951.6 695.553  16
   3 -10   6 249.603 87.1240  18
  -3   9  11 4297.28 329.341  51
  -3   9  10 15553.0 771.126  58
  -3   9   9 7118.88 549.011  58
  -3   9   8 245.578 153.440  58
  -3   9   7 133981. 3535.65  58
  -3   9   7 126171. 3436.12  33
  -3   9   6 44118.7 1659.44  58
  -3   9   5 27030.3 1209.69  22
  -3   9   5 26486.9 1216.28  23
  -3   9   4 13255.5 831.856  23
  -3   9   4 13572.7 842.797  22
  -3   9   3 5499.79 528.529  23
  -3   9   3 5590.87 532.943  22
  -3   9   2 24706.5 1151.51  23
  -3   9   2 21275.4 1089.05  22
  -3   9   2 23234.3 1014.59  57
  -3   9   2 19955.8 908.318  55
  -3   9   1 44687.9 1657.81  23
  -3   9   1 46468.5 1693.49  22
  -3   9   1 47641.5 1576.45  57
  -3   9   1 42892.5 1466.70  55
  -3   9   0-58.9828 112.738  57
  -3   9   0 248.165 145.576  22
  -3   9   0 34.1403 125.389  23
  -3   9  -1 23747.3 1025.66  57
  -3   9  -2 7208.89 524.801  57
   3  -9   3 699.280 183.341  16
  -3   9  -3 772.228 194.511  57
   3  -9   4 48574.2 1576.35  16
  -3   9  -4 46397.7 1522.86  57
   3  -9   5 15381.6 744.776  16
   3  -9   6 4971.16 385.298  16
   3  -9   7 328.350 107.633  18
  -3   8  12 10993.1 528.055  51
  -3   8  11 16687.0 760.691  51
  -3   8  10 39033.7 1432.68  58
  -3   8   9 35.7845 125.835  58
  -3   8   8 2469.93 371.524  58
  -3   8   7 95459.9 2848.77  58
  -3   8   6 1077.33 271.729  58
  -3   8   5 75223.8 2386.04  58
  -3   8   5 74694.3 2361.92  23
  -3   8   4 6102.70 469.695  46
  -3   8   4 6192.84 769.260   9
  -3   8   4 6351.50 787.593  59
  -3   8   4 6198.92 566.164  23
  -3   8   4 5789.04 548.208  22
  -3   8   3 660.145 269.677   9
  -3   8   3 772.290 317.362  59
  -3   8   3 388.924 189.365  23
  -3   8   3 853.679 233.054  22
  -3   8   2 122524. 3311.31  23
  -3   8   2 118774. 3294.41  22
  -3   8   2 126041. 4090.89  59
  -3   8   2 121771. 3997.87   9
  -3   8   2 111344. 2987.25  55
  -3   8   2 116424. 3074.26  57
  -3   8   1 38018.3 1335.77  55
  -3   8   1 40783.3 1542.59  23
  -3   8   1 42029.8 1573.01  22
  -3   8   1 40274.3 2048.72  59
  -3   8   1 37440.6 1633.93  28
  -3   8   1 38765.0 1386.38  57
  -3   8   0 65364.2 1965.14  55
  -3   8   0 70813.9 2173.43  23
  -3   8   0 65689.4 2143.00  22
  -3   8   0 74767.1 2829.13  59
  -3   8   0 72722.4 2780.49   9
  -3   8   0 67347.7 2357.83  28
  -3   8   0 69385.0 2040.44  57
  -3   8  -1 17777.6 916.909  22
  -3   8  -1 17732.5 845.688  57
  -3   8  -1 17327.7 814.885  55
  -3   8  -2 4929.04 433.808  57
  -3   8  -2 5030.94 427.676  55
  -3   8  -3 567.596 170.585  57
   3  -8   4 56414.6 1819.31  16
   3  -8   5 2803.20 340.103  16
   3  -8   6 16113.9 795.063  16
   3  -8   7 5072.47 400.451  16
   3  -8   8 121.378 86.2634  18
  -3   7  12 2233.06 253.872  51
  -3   7  11 71251.0 2044.56  51
  -3   7  10 24018.4 1088.45  58
  -3   7   9 1812.22 320.595  58
  -3   7   8 16598.1 939.051  58
  -3   7   7 17343.5 967.559  58
  -3   7   6 30197.9 1331.19  58
  -3   7   6 31070.5 1175.91  46
  -3   7   5 104757. 2993.09  58
  -3   7   5 104187. 2741.16  46
  -3   7   4 5771.22 727.962  59
  -3   7   4 5951.62 440.485  46
  -3   7   4 5736.20 526.215  23
  -3   7   4 4677.24 475.587  22
  -3   7   4 5660.51 696.037   9
  -3   7   3 214.795 156.520  22
  -3   7   3-36.1527 115.026  23
  -3   7   3 290.362 123.066  55
  -3   7   3 357.417 214.383  59
  -3   7   2 59155.5 1749.60  55
  -3   7   2 57808.7 1957.31  23
  -3   7   2 61082.5 1991.91  22
  -3   7   2 57760.7 1767.90  57
  -3   7   1 906.909 183.815  55
  -3   7   1 946.163 312.901  59
  -3   7   1 1122.76 248.613  28
  -3   7   1 890.348 221.650  22
  -3   7   1 807.769 208.927  23
  -3   7   1 1050.07 194.667  57
  -3   7   0 111969. 2855.32  55
  -3   7   0 110439. 3213.48  28
  -3   7   0 115465. 3072.34  23
  -3   7   0 112187. 3062.97  22
  -3   7   0 109266. 2874.74  57
  -3   7  -1 79067.3 2334.35  22
  -3   7  -1 79051.0 2609.00   1
  -3   7  -1 77984.8 2187.48  57
  -3   7  -1 81262.6 2892.98  59
  -3   7  -1 77081.3 2520.98  28
  -3   7  -1 85290.3 2908.35   9
  -3   7  -2 5562.60 429.079  56
  -3   7  -2 5885.72 588.348  28
  -3   7  -2 6047.14 621.282   1
  -3   7  -3 800.670 253.594   1
   3  -7   4 17711.9 880.549  16
   3  -7   5 3226.53 370.942  16
   3  -7   6 36682.8 1374.64  16
   3  -7   7 12642.7 709.000  16
   3  -7   8 912.916 179.886  18
   3  -7   9 1572.67 204.828  18
   3  -6 -13 515.488 131.575  20
  -3   6  13 823.716 149.678  51
   3  -6 -12 9001.55 545.519  20
  -3   6  12 8879.85 530.295  51
   3  -6 -11 92525.5 2518.34  20
  -3   6  11 89703.4 2492.68  51
   3  -6 -10 29045.1 1168.41  20
  -3   6  10 29076.7 1223.80  58
  -3   6   9 29258.6 1259.48  58
  -3   6   8 509.970 189.474  58
  -3   6   7 288.333 170.988  58
  -3   6   6 104561. 2705.88  46
  -3   6   6 103329. 2931.24  58
  -3   6   5 168715. 3936.05  46
  -3   6   5 162522. 4178.46  58
  -3   6   4 18290.2 1200.09  59
  -3   6   4 16689.7 878.311  58
  -3   6   4 17372.3 883.241  23
  -3   6   4 17318.6 1132.75   9
  -3   6   4 18067.9 768.501  46
  -3   6   3 30140.5 1228.16  23
  -3   6   3 28055.1 1191.56  22
  -3   6   3 27938.2 1566.99  59
  -3   6   2 1114.98 328.820  59
  -3   6   2 885.197 166.639  44
  -3   6   2 1003.91 178.632  55
  -3   6   2 694.752 186.399  28
  -3   6   2 1087.57 231.256  22
  -3   6   2 685.243 193.324  23
  -3   6   2 808.868 159.497  57
  -3   6   1 3710.95 313.386  55
  -3   6   1 3842.71 544.623  59
  -3   6   1 3344.13 304.478  57
  -3   6   1 2755.21 341.680  23
  -3   6   1 3757.13 391.718  22
  -3   6   1 4001.35 415.108  28
  -3   6   0 142343. 3608.68  23
  -3   6   0 140344. 3610.53  22
  -3   6   0 145448. 4249.13  59
  -3   6   0 146570. 3784.41   1
  -3   6   0 146346. 3752.82  28
  -3   6  -1 29721.6 1472.45   9
  -3   6  -1 26556.7 1427.45  59
  -3   6  -1 27069.0 1254.23   1
  -3   6  -1 29047.8 1243.71  28
  -3   6  -1 28572.8 1010.48  56
  -3   6  -1 28119.6 1120.47  22
  -3   6  -2 26768.1 1294.60   1
  -3   6  -2 26151.6 980.141  56
  -3   6  -3 8115.56 710.036   1
  -3   6  -3 8364.01 517.027  56
  -3   6  -4 782.530 247.848   1
  -3   6  -5 50367.6 2117.70   1
   3  -6   5 55656.9 1775.79  16
   3  -6   6 61579.3 1959.99  16
   3  -6   7 4095.95 421.171  16
   3  -6   8 18488.3 869.846  18
   3  -6   9 47.9304 98.4121  18
   3  -6  10 589.419 138.587  18
  -3   5  13 974.375 165.467  51
   3  -5 -13 1053.33 183.003  20
   3  -5 -12 18599.8 846.734  20
  -3   5  12 19754.9 844.745  51
   3  -5 -11 22963.4 1008.85  20
  -3   5  11 23560.2 1002.08  51
  -3   5  10 3943.81 392.826  51
  -3   5  10 3438.63 387.308  58
   3  -5 -10 4418.95 419.479  20
   3  -5  -9 58000.7 1823.78  20
  -3   5   9 57088.6 1889.57  58
  -3   5   8 14231.5 805.787  58
  -3   5   8 13052.8 897.679   2
  -3   5   7 573.325 169.200  58
  -3   5   7 512.858 192.553   2
  -3   5   6 112195. 3164.88   2
  -3   5   6 112264. 2804.71  46
  -3   5   6 110905. 2998.28  58
  -3   5   5 25514.6 1159.16   2
  -3   5   5 26260.4 942.341  46
  -3   5   5 25652.8 1073.29  58
  -3   5   4 74658.1 1940.62  46
  -3   5   4 77179.2 2542.59  59
  -3   5   4 69390.7 2086.47  58
  -3   5   3 45427.0 1878.13  59
  -3   5   2 3507.84 343.051  28
  -3   5   2 3062.99 454.511  59
  -3   5   1 39316.4 1360.37  28
  -3   5   1 40327.3 1746.02  59
  -3   5   0 166713. 4119.08   1
  -3   5   0 171962. 4097.57  28
  -3   5   0 165937. 4562.81  59
  -3   5  -1 6690.26 532.433   1
  -3   5  -1 6859.50 637.872  59
  -3   5  -2 83027.9 2157.06  56
  -3   5  -2 84811.2 2550.48   1
  -3   5  -3 13401.3 641.565  56
  -3   5  -3 14372.2 881.906   1
  -3   5  -4 2879.58 299.741  56
  -3   5  -4 2469.17 388.611   1
  -3   5  -5 85390.4 2782.44   1
   3  -5   5 80305.5 2307.93  16
  -3   5  -6 8849.70 800.859   1
   3  -5   6 9979.41 635.173  16
   3  -5   7 26704.2 1143.66  16
   3  -5   8 29459.1 1188.00  18
   3  -5   9 930.181 203.535  18
   3  -5  10 13925.5 689.526  18
   3  -5  11 21041.9 784.050  18
   3  -4 -13 702.183 165.101  20
   3  -4 -12 13849.9 726.589  20
  -3   4  12 14111.8 708.724  51
   3  -4 -11 3097.42 350.946  20
  -3   4  11 2121.31 291.972  51
   3  -4 -10 82411.1 2343.27  20
  -3   4  10 79039.1 2305.28  51
  -3   4   9 100544. 2777.89  58
   3  -4  -9 102033. 2739.40  20
   3  -4  -8 640.200 165.660  20
  -3   4   8 760.139 227.728   2
  -3   4   8 595.460 184.519  58
  -3   4   7 39.5496 102.712   2
  -3   4   7-28.0171 98.5191  58
  -3   4   6 25308.5 1141.61   2
  -3   4   6 25546.7 1031.24  58
  -3   4   5 10361.3 590.137  58
  -3   4   5 10592.8 659.223   2
  -3   4   5 10392.4 513.902  46
  -3   4   4 182373. 4368.91   2
  -3   4   3 31810.9 1136.03   2
  -3   4   3 27253.0 1269.68  59
  -3   4   3 28956.8 1252.94   9
  -3   4   2 19316.1 1050.26  59
  -3   4   2 21380.1 1058.11   9
  -3   4   1 19911.9 791.386  28
  -3   4   1 19466.5 1047.21  59
  -3   4   0 25356.3 1200.72  59
  -3   4   0 26245.5 953.858  28
  -3   4   0 24319.2 957.764   1
  -3   4  -1 159593. 3880.94   1
  -3   4  -1 166953. 4164.35   9
  -3   4  -1 155200. 4144.11  59
  -3   4  -2 114069. 3030.45   1
  -3   4  -2 115988. 3136.33   9
  -3   4  -2 111162. 3143.35  59
  -3   4  -3 910.088 206.093   1
  -3   4  -4 7555.87 457.287  43
  -3   4  -4 6951.65 594.135   1
  -3   4  -5 29231.4 1356.27   1
   3  -4   5 28823.3 1077.87  16
  -3   4  -6 1086.20 268.125   1
   3  -4   6 1429.23 238.104  16
  -3   4  -7 71340.4 2567.26   1
   3  -4   7 71675.6 2143.64  16
   3  -4   8 26139.1 1100.46  18
   3  -4   9 1968.22 288.028  18
   3  -4  10 110.432 109.544  18
  -3   4 -11 1009.62 190.978  21
   3  -4  11 923.665 187.540  18
  -3   4 -12 6689.76 383.667  21
   3  -4  12 6357.32 375.128  18
   3  -3 -13 7394.12 479.310  20
   3  -3 -12 2334.03 294.283  20
  -3   3  12 2013.62 266.317  51
   3  -3 -11 3003.02 351.255  20
  -3   3  11 3155.04 347.728  51
  -3   3  10 66285.4 2010.57  51
  -3   3   9 42621.3 1790.98   2
  -3   3   9 44824.1 1495.61  51
  -3   3   8 26094.3 1059.49  58
  -3   3   8 25091.5 1244.57   2
  -3   3   8 27116.3 1248.38   4
  -3   3   7 42978.8 1432.14  58
  -3   3   7 43517.6 1642.76   2
  -3   3   7 45261.4 1617.37   4
  -3   3   6 6254.63 442.203  58
  -3   3   6 6440.22 516.327   2
  -3   3   6 6510.87 498.220   4
  -3   3   5 79641.8 2257.83   2
  -3   3   5 80233.4 2209.34   4
  -3   3   4 290171. 6433.12   2
  -3   3   3 789.115 189.398  59
  -3   3   3 514.447 133.306   2
  -3   3   3 700.800 172.317   9
  -3   3   2 170250. 4351.22  59
  -3   3   2 175727. 4303.24   9
  -3   3   1 1155.41 224.200  59
  -3   3   1 1747.09 180.624  28
  -3   3   1 1599.86 257.810   9
  -3   3   0 927.929 198.806   9
  -3   3   0 988.658 154.188   1
  -3   3   0 1233.02 227.518  59
  -3   3  -1 206961. 4829.55   9
  -3   3  -1 203253. 4615.96   1
  -3   3  -1 204298. 4853.53  59
  -3   3  -2 74263.2 2127.70   9
  -3   3  -2 75467.6 2057.38   1
  -3   3  -2 71636.7 2144.27  59
  -3   3  -3 16538.9 804.871   1
  -3   3  -4 11293.5 685.614   1
  -3   3  -5 226.872 102.266  43
   3  -3   5 186.008 98.0556  16
  -3   3  -5 110.702 95.8934   1
   3  -3   6 26050.2 1000.03  16
  -3   3  -6 25341.3 1250.52   1
   3  -3   7 102185. 2700.56  16
  -3   3  -7 98353.1 3099.90   1
   3  -3   8 11257.5 669.428  18
   3  -3   9 22819.1 1015.52  18
   3  -3  10 9329.41 609.698  18
   3  -3  11 522.922 152.174  18
  -3   3 -11 498.326 158.394  21
   3  -3  12 9124.81 510.881  18
  -3   3 -12 9737.60 535.420  21
  -3   2  13 51373.0 1557.56  61
   3  -2 -13 52727.3 1574.29  20
  -3   2  12 2825.21 335.726  61
   3  -2 -12 3942.55 381.556  20
  -3   2  11 2730.18 323.712  51
  -3   2  11 2737.64 349.800  61
  -3   2  10 12675.5 716.379  51
  -3   2  10 13801.9 790.564  61
  -3   2   9 1101.25 264.544   2
  -3   2   9 954.213 205.379  51
  -3   2   8 94066.0 2842.10   2
  -3   2   8 91342.6 2462.25  51
  -3   2   7 34876.7 1346.95   4
  -3   2   7 32259.6 1362.50   2
  -3   2   7 34285.8 1191.05  58
  -3   2   6 1317.64 233.315   2
  -3   2   6 1169.65 211.393   4
  -3   2   5 120472. 3007.88   4
  -3   2   5 123461. 3091.62   2
  -3   2   4 51147.5 1450.24   4
  -3   2   4 50912.6 1519.07   2
  -3   2   3 40994.7 1276.84   9
  -3   2   3 40172.6 1285.31  35
  -3   2   3 41192.0 1234.25   2
  -3   2   3 43015.9 1324.36  59
  -3   2   2 275113. 6208.38   9
  -3   2   2 277206. 6218.21  35
  -3   2   2 281165. 6251.47  59
  -3   2   2 295755. 6090.11   2
  -3   2   1 1383.92 210.462  59
  -3   2   1 1151.63 153.119   2
  -3   2   1 1257.84 194.063   9
  -3   2   0 51405.4 1531.30  59
  -3   2   0 48140.1 1286.44   1
  -3   2   0 51408.4 1518.06   9
  -3   2  -1 62337.0 1770.45   9
  -3   2  -1 65472.3 1743.41  27
  -3   2  -1 61248.0 1791.01  59
  -3   2  -1 61175.9 1629.15   1
  -3   2  -2 12821.1 620.418   9
  -3   2  -2 12377.7 618.755  59
  -3   2  -2 12512.0 581.475   1
  -3   2  -2 12496.2 612.903  27
  -3   2  -3 96341.6 2455.97  27
  -3   2  -3 90476.3 2400.97   1
  -3   2  -4 37248.3 1287.82  27
  -3   2  -4 37199.6 1312.29   1
  -3   2  -5 4811.97 417.360  27
  -3   2  -5 4593.04 432.184   1
  -3   2  -6 40010.1 1267.30  43
   3  -2   6 44145.4 1329.47  16
  -3   2  -6 43607.6 1617.63   1
   3  -2   7 15782.0 727.383  18
   3  -2   7 15538.6 733.901  16
  -3   2  -7 16810.8 982.369   1
  -3   2  -8 4612.60 548.549   8
   3  -2   8 5509.17 437.908  18
   3  -2   9 51623.5 1680.72  18
   3  -2  10 3835.40 395.323  18
  -3   2 -10 3881.49 409.086  21
   3  -2  11 677.150 174.762  18
  -3   2 -11 428.181 162.493  21
   3  -2  12 26014.3 1003.32  18
  -3   2 -12 27241.1 1049.47  21
   3  -2  13 617.061 131.686  18
  -3   2 -13 594.326 135.558  21
   3  -1 -13 66073.9 1806.65  20
  -3   1  13 58948.9 1751.37  61
  -3   1  12 14255.2 755.369  61
  -3   1  11 423.656 169.479  61
  -3   1  10 9025.94 640.108  61
  -3   1  10 9773.48 619.058  51
  -3   1   9 40787.0 1752.70   2
  -3   1   9 44495.9 1567.76  61
  -3   1   9 45761.9 1506.84  51
  -3   1   8 203975. 5214.98   2
  -3   1   8 200698. 4880.87  61
  -3   1   8 214823. 4827.28  51
  -3   1   7 24106.7 1122.85   2
  -3   1   7 23303.2 965.921  61
  -3   1   7 24987.1 933.841  51
  -3   1   6 13044.7 685.273   4
  -3   1   6 12403.6 715.286   2
  -3   1   5 15302.3 690.692   4
  -3   1   5 15708.5 748.665   2
  -3   1   4 5114.01 336.263   4
  -3   1   4 4835.31 354.263   2
  -3   1   3 178003. 3985.17  59
  -3   1   3 178363. 3964.30  35
  -3   1   3 173875. 3849.58   4
  -3   1   3 177991. 3950.29   2
  -3   1   3 173280. 3926.56  11
  -3   1   2 173285. 3843.22  11
  -3   1   2 169909. 3714.15   4
  -3   1   2 176289. 3942.51  59
  -3   1   2 172511. 3923.11  35
  -3   1   2 176742. 3813.18   2
  -3   1   1 6231.22 381.861   9
  -3   1   1 6748.87 405.367  59
  -3   1   1 6980.43 407.001  35
  -3   1   1 6635.23 318.014   2
  -3   1   0 9693.36 484.809   9
  -3   1   0 9535.35 493.532  59
  -3   1   0 9319.02 482.839  35
  -3   1   0 9687.17 441.043  27
  -3   1  -1 10293.2 511.456  59
  -3   1  -1 9643.69 484.629   9
  -3   1  -1 10334.0 472.825  27
  -3   1  -1 9132.08 401.038   1
  -3   1  -1 10809.4 514.798  35
  -3   1  -2 104832. 2535.25  59
  -3   1  -2 105506. 2532.43  35
  -3   1  -2 103321. 2472.78   1
  -3   1  -2 103398. 2527.40  27
  -3   1  -3 235375. 5232.03   1
  -3   1  -3 238624. 5265.71  27
  -3   1  -4 14622.4 692.160   1
  -3   1  -4 13927.2 682.956  27
  -3   1  -5 26566.2 1071.84   1
  -3   1  -5 26071.1 1025.96  27
  -3   1  -6 11477.5 711.249   1
  -3   1  -7 392.117 155.617   8
   3  -1   7 164.434 92.5639  18
  -3   1  -8 52854.8 2002.80   8
   3  -1   8 54724.8 1645.52  18
  -3   1  -9 64197.0 2395.62   8
   3  -1   9 68768.4 1997.80  18
  -3   1 -10 162.053 113.986  21
   3  -1  10 58.6411 93.2811  18
  -3   1 -11 509.629 175.758  21
   3  -1  11 492.332 162.781  18
  -3   1 -12 84.1862 119.038  21
   3  -1  12 178.957 121.246  18
  -3   1 -13 11921.8 605.084  21
   3  -1  13 11930.2 584.476  18
   3   0 -13 396.658 129.298  20
  -3   0  13 363.006 124.918  50
  -3   0  13 416.406 134.498  61
  -3   0  12 12977.9 706.914  61
  -3   0  11 804.971 211.052  61
  -3   0  10 1111.35 248.365  61
  -3   0   9 69785.4 2030.84  51
  -3   0   9 64337.3 2357.33   2
  -3   0   9 67672.9 2101.20  61
  -3   0   8 71533.4 2172.46  61
  -3   0   8 77484.4 2133.34  51
  -3   0   7 10543.8 573.333  51
  -3   0   7 10314.1 602.736  61
  -3   0   7 10225.7 712.576   3
  -3   0   7 10753.2 574.608  15
  -3   0   6 104965. 2601.92  15
  -3   0   6 104222. 2879.46   3
  -3   0   6 107421. 2607.43  51
  -3   0   5 3912.71 359.760   3
  -3   0   4 10669.5 548.290   3
  -3   0   4 9704.72 518.559  10
  -3   0   3 269700. 5821.36   3
  -3   0   3 270455. 5857.27  10
  -3   0   2 74682.4 1882.91  11
  -3   0   2 73841.1 1871.10  12
  -3   0   2 76518.5 1889.75  35
  -3   0   2 77385.8 1892.52  38
  -3   0   2 74816.5 1803.66   2
  -3   0   1 125795. 3007.18  11
  -3   0   1 136276. 3057.53  12
  -3   0   1 133509. 2894.41   2
  -3   0   1 132798. 3065.93  35
  -3   0   1 135389. 3057.32  38
  -3   0   1 137354. 2923.37  27
  -3   0   1 132431. 3014.91  26
  -3   0   0 61180.9 1522.68  11
  -3   0   0 61509.0 1564.02  12
  -3   0   0 57542.7 1364.44   2
  -3   0   0 62036.6 1584.77  35
  -3   0   0 59273.9 1552.62  38
  -3   0   0 61785.2 1475.43  27
  -3   0   0 57875.6 1466.39  26
  -3   0  -1 4569.16 282.474  27
  -3   0  -1 4562.70 235.371   1
  -3   0  -1 4176.53 207.688   8
  -3   0  -1 4595.81 306.783  35
  -3   0  -1 4500.87 297.376  38
  -3   0  -1 4516.91 294.315  12
  -3   0  -2 202489. 4389.38  27
  -3   0  -2 195238. 4295.77   1
  -3   0  -2 192843. 4242.99   8
  -3   0  -2 199429. 4351.83  38
  -3   0  -2 201451. 4374.80  35
  -3   0  -2 199992. 4342.05  12
  -3   0  -3 315535. 6693.40  27
  -3   0  -3 315026. 6645.65   1
  -3   0  -3 298522. 6587.11   8
  -3   0  -3 305750. 6585.48  35
  -3   0  -3 314276. 6570.60  12
  -3   0  -4 765.020 164.684  27
  -3   0  -4 849.687 162.133   1
  -3   0  -4 641.103 138.444   8
  -3   0  -5 84743.2 2348.48   8
  -3   0  -5 89043.8 2359.80  27
  -3   0  -6 34089.9 1319.18   8
  -3   0  -6 35679.7 1302.47  27
   3   0   7 12435.5 584.908  18
  -3   0  -7 12209.3 779.477   8
   3   0   8 102359. 2646.28  18
  -3   0  -8 107491. 3126.06   8
  -3   0  -9 27726.3 1130.13  21
   3   0   9 28044.9 1080.41  18
  -3   0  -9 27777.7 1401.09   8
   3   0  10 8719.66 573.257  18
  -3   0 -10 7941.32 581.670  21
   3   0  11 33722.8 1278.38  18
  -3   0 -11 35344.3 1347.23  21
   3   0  12 557.796 161.965  18
  -3   0 -12 264.635 143.076  21
   3   0  13 13694.9 656.388  18
  -3   0 -13 14102.2 696.565  21
   3   0  14 11442.9 505.737  18
  -3   0 -14 11683.4 532.551  21
   3   1 -13 2712.24 260.355  20
  -3  -1  13 2790.13 262.067  50
  -3  -1  12 52134.7 1643.39  50
  -3  -1  12 56618.6 1701.73  61
  -3  -1  11 8860.29 613.195  61
  -3  -1  10 4490.54 448.878  61
  -3  -1   9 22897.0 1059.11  61
  -3  -1   8 18333.3 910.261  61
  -3  -1   8 18074.3 1061.36   3
  -3  -1   8 19200.5 863.106  15
  -3  -1   7 68120.7 2226.65   3
  -3  -1   7 67090.6 1912.76  15
  -3  -1   7 67909.4 1916.99  51
  -3  -1   7 66887.0 1986.04  61
  -3  -1   6 119028. 3190.86   3
  -3  -1   6 117683. 2900.26  15
  -3  -1   6 119028. 2973.18  61
  -3  -1   6 119773. 2898.02  51
  -3  -1   5 5286.17 432.944  10
  -3  -1   5 4642.66 400.151   3
  -3  -1   4 69587.3 1974.67  10
  -3  -1   4 71002.7 1933.15   3
  -3  -1   3 43415.2 1337.28  10
  -3  -1   3 44845.0 1275.33   3
  -3  -1   2 8031.70 374.051   3
  -3  -1   2 8752.33 430.920  12
  -3  -1   2 9185.51 460.347  10
  -3  -1   2 8561.01 423.486  38
  -3  -1   2 8132.64 457.439  26
  -3  -1   1 328757. 6914.18   3
  -3  -1   1 328978. 7142.63  26
  -3  -1   1 330172. 7098.85  12
  -3  -1   1 344294. 7115.92  38
  -3  -1   0 112522. 2510.58  27
  -3  -1   0 111355. 2636.18  26
  -3  -1   0 110041. 2630.10  12
  -3  -1   0 115721. 2602.64  11
  -3  -1   0 114458. 2641.35  38
  -3  -1  -1 2024.52 180.814  11
  -3  -1  -1 2479.95 217.002  12
  -3  -1  -1 2395.88 196.480  27
  -3  -1  -1 2253.80 140.305   7
  -3  -1  -1 2274.22 153.937   5
  -3  -1  -1 2658.48 227.230  38
  -3  -1  -2 51671.2 1370.33  12
  -3  -1  -2 50039.3 1368.80  27
  -3  -1  -2 48750.8 1284.33   8
  -3  -1  -2 51222.9 1372.53  38
  -3  -1  -3 143505. 3297.00  12
  -3  -1  -3 149760. 3409.80  27
  -3  -1  -3 143762. 3316.80   8
  -3  -1  -3 147913. 3306.82  38
  -3  -1  -4 71207.4 1888.91   8
  -3  -1  -4 68914.7 1919.57  27
  -3  -1  -5 160560. 3837.65   8
  -3  -1  -5 159028. 3839.48  27
  -3  -1  -6 2448.00 313.706   8
  -3  -1  -6 3368.25 349.719  27
  -3  -1  -7 9524.84 531.758  21
   3   1   7 7968.22 574.927  31
  -3  -1  -7 9167.00 629.595  27
  -3  -1  -7 7884.22 611.488   8
   3   1   7 8898.65 478.254  18
  -3  -1  -8 37424.8 1308.98  21
  -3  -1  -8 35775.8 1540.69   8
   3   1   8 38064.1 1242.28  18
   3   1   8 40811.3 1536.82  31
  -3  -1  -9 1346.00 239.023  21
   3   1   9 1700.67 241.972  18
  -3  -1  -9 1441.32 307.088   8
   3   1  10 71419.2 2086.04  18
  -3  -1 -10 70820.7 2151.13  21
   3   1  11 19862.7 911.304  18
  -3  -1 -11 18799.4 935.210  21
   3   1  12 1290.83 232.918  18
  -3  -1 -12 1166.40 227.762  21
   3   1  13 969.842 183.164  18
  -3  -1 -13 997.809 197.115  21
   3   1  14 6547.19 388.444  18
  -3  -1 -14 6462.94 399.773  21
  -3  -2  13 8431.77 423.227  52
   3   2 -13 7818.30 420.306  57
   3   2 -13 7512.13 405.304  20
  -3  -2  12 43654.2 1377.65  50
  -3  -2  11 9121.84 599.879  61
  -3  -2  11 8992.26 585.332  50
  -3  -2  10 1168.89 246.418  61
  -3  -2   9 10615.0 702.744  61
  -3  -2   8 4269.98 427.347  61
  -3  -2   8 3860.60 383.332  15
  -3  -2   8 3726.82 534.558  26
  -3  -2   8 3863.96 492.132   3
  -3  -2   7 131523. 3394.71  61
  -3  -2   7 133464. 3311.78  15
  -3  -2   7 134142. 3860.87  26
  -3  -2   7 129671. 3660.43   3
  -3  -2   6 99819.2 2668.42  61
  -3  -2   6 102294. 2609.88  15
  -3  -2   6 104355. 3087.48  26
  -3  -2   6 102152. 2898.49   3
  -3  -2   5 1349.39 229.991   3
  -3  -2   5 1254.91 260.845  26
  -3  -2   5 1260.46 240.959  10
  -3  -2   4 2404.04 269.379   3
  -3  -2   4 2147.13 301.402  26
  -3  -2   4 2155.00 297.000  10
  -3  -2   3 2858.02 259.754   3
  -3  -2   3 3220.01 320.603  10
  -3  -2   3 2701.72 264.160  25
  -3  -2   3 2936.87 312.897  26
  -3  -2   2 106185. 2678.28  26
  -3  -2   2 103902. 2531.00  25
  -3  -2   2 104061. 2639.32  10
  -3  -2   2 105156. 2565.26  24
  -3  -2   2 108943. 2563.44  38
  -3  -2   1 323538. 6980.16  25
  -3  -2   1 340800. 7174.05  26
  -3  -2   1 334106. 7099.65  10
  -3  -2   1 330016. 7100.59  24
  -3  -2   1 335177. 7100.11  38
  -3  -2   0 1753.34 208.954  26
  -3  -2   0 2351.38 186.712  25
  -3  -2   0 1786.64 185.725  10
  -3  -2   0 1574.44 194.007  24
  -3  -2   0 1972.96 209.818  38
  -3  -2  -1 3049.07 227.381  11
  -3  -2  -1 3111.79 207.405   6
  -3  -2  -1 3301.46 230.153   5
  -3  -2  -1 3069.88 265.335  38
  -3  -2  -1 3088.88 269.903  24
  -3  -2  -2 387.384 86.7965  11
  -3  -2  -2 552.227 120.738  24
  -3  -2  -2 467.801 91.4148   6
  -3  -2  -2 545.784 95.9446   7
  -3  -2  -2 649.755 132.553  38
  -3  -2  -3 13166.4 583.683  24
  -3  -2  -3 13678.3 551.709   7
  -3  -2  -3 14601.4 602.944  38
  -3  -2  -4 162033. 3878.45  27
  -3  -2  -4 167814. 3834.58   8
  -3  -2  -5 121052. 3065.84  27
  -3  -2  -5 121123. 3064.12   8
  -3  -2  -6 2251.97 297.809  27
  -3  -2  -6 2423.45 319.020   8
   3   2   7 4943.68 377.689  61
  -3  -2  -7 5279.99 480.411  27
   3   2   7 4702.60 342.386  18
  -3  -2  -7 5129.31 487.942   8
  -3  -2  -7 4811.21 376.077  21
   3   2   8 964.537 197.090  61
  -3  -2  -8 932.924 195.340  21
   3   2   8 641.488 153.004  18
  -3  -2  -8 1050.27 256.420   8
   3   2   9 37544.1 1318.61  61
   3   2   9 36447.7 1547.50  31
  -3  -2  -9 33492.7 1558.83   8
   3   2   9 34461.3 1232.78  18
  -3  -2  -9 38083.1 1351.98  21
   3   2  10 90473.9 2532.80  61
   3   2  10 89504.1 2470.04  18
  -3  -2 -10 90262.7 2557.38  21
   3   2  11 14842.8 788.214  61
   3   2  11 13128.3 720.837  18
  -3  -2 -11 13242.7 768.315  21
   3   2  12 3307.69 359.457  61
   3   2  12 3059.49 336.593  18
  -3  -2 -12 3170.93 354.557  21
   3   2  13 355.481 144.571  61
   3   2  13 366.673 126.518  18
  -3  -2 -13 557.182 163.539  21
   3   2  14 9913.86 496.910  18
   3   3 -12 14802.7 657.814  57
  -3  -3  12 13300.9 600.746  50
  -3  -3  12 13461.9 620.023  52
   3   3 -11 27982.9 1093.71  57
  -3  -3  11 27129.1 1053.62  50
  -3  -3  10 21804.8 992.773  50
  -3  -3   9 137.296 154.450  61
  -3  -3   9 261.173 138.513  50
  -3  -3   8 23785.2 1041.12  15
  -3  -3   8 25047.6 1121.51  61
  -3  -3   7 50234.4 2046.94  26
  -3  -3   7 50566.3 1621.03  15
  -3  -3   7 45713.7 1856.29   3
  -3  -3   7 48907.9 1665.58  61
  -3  -3   6 1555.70 291.925   3
  -3  -3   6 2402.07 306.104  61
  -3  -3   6 1464.92 310.709  10
  -3  -3   6 1394.09 311.879  26
  -3  -3   5 128818. 3377.27   3
  -3  -3   5 135359. 3604.13  26
  -3  -3   5 126511. 3153.99  61
  -3  -3   4 30132.1 1200.76  25
  -3  -3   4 30274.5 1289.93  26
  -3  -3   4 33916.3 1379.31  10
  -3  -3   3 38439.3 1325.19  25
  -3  -3   3 41559.6 1450.81  26
  -3  -3   2 71793.8 1953.64  24
  -3  -3   2 67499.7 1919.12  38
  -3  -3   2 70813.0 2034.85  26
  -3  -3   2 71547.1 1937.88  25
  -3  -3   2 72220.8 2062.53  10
  -3  -3   1 239801. 5524.46  24
  -3  -3   1 243374. 5531.07  38
  -3  -3   1 251348. 5454.32  25
  -3  -3   1 252536. 5589.02  26
  -3  -3   1 250029. 5541.99  10
  -3  -3   0 42486.6 1337.11  24
  -3  -3   0 39504.3 1306.34  38
  -3  -3   0 41509.1 1249.02  10
  -3  -3   0 41436.2 1218.24  25
  -3  -3  -1 202834. 4445.38  25
  -3  -3  -1 202566. 4623.30  24
  -3  -3  -1 209123. 4424.92  10
  -3  -3  -1 196908. 4587.79  38
  -3  -3  -1 197905. 4460.80   5
  -3  -3  -1 196131. 4408.13   6
  -3  -3  -2 10880.8 567.979  24
  -3  -3  -2 10709.7 558.878  38
  -3  -3  -2 9590.35 460.812   6
  -3  -3  -3 67694.3 1852.79  24
  -3  -3  -3 68126.4 1850.38  38
  -3  -3  -3 67047.8 1747.58   6
  -3  -3  -3 65749.2 1748.97   7
  -3  -3  -4 68078.0 1837.25   7
  -3  -3  -4 68371.4 1832.57   6
  -3  -3  -4 67079.9 1856.78  24
  -3  -3  -5 36000.2 1234.00   7
  -3  -3  -6 74272.2 2157.26   7
  -3  -3  -6 72183.6 2188.82  27
  -3  -3  -7 22257.9 887.261  21
  -3  -3  -7 21242.4 1025.08   7
  -3  -3  -7 21675.9 1047.35  27
   3   3   7 21461.7 811.406  18
   3   3   8 7537.19 504.301  61
  -3  -3  -8 6945.18 490.592  21
  -3  -3  -8 7213.94 621.298   7
  -3  -3  -8 6723.03 588.522  27
   3   3   8 6449.20 435.941  18
  -3  -3  -9 26714.5 1101.55  21
   3   3   9 27982.3 1117.79  61
   3   3   9 26704.4 1035.49  18
  -3  -3  -9 25173.7 1293.67   7
  -3  -3 -10 69127.2 2085.95  21
   3   3  10 67078.7 2055.43  61
   3   3  10 64204.3 1955.22  18
   3   3  11 280.421 142.859  18
   3   3  11 410.624 174.238  61
  -3  -3 -12 38999.7 1412.88  21
   3   3  12 41191.8 1438.35  61
   3   3  12 38798.1 1338.09  17
   3   3  12 39019.4 1360.24  18
   3   3  13 4654.54 394.561  61
   3   3  13 4413.75 369.598  18
  -3  -3 -13 4298.82 381.670  21
   3   3  14 8931.84 476.923  61
   3   3  14 7493.88 432.711  18
   3   4 -12 124.687 75.7345  57
  -3  -4  12 14.3143 62.5854  52
   3   4 -11 41401.3 1344.34  57
  -3  -4  11 40513.0 1312.29  52
   3   4 -10 42055.4 1444.01  57
  -3  -4  10 38978.6 1395.20  52
  -3  -4  10 39838.8 1381.60  50
   3   4  -9 387.534 158.144  19
   3   4  -9 384.639 155.851  57
  -3  -4   9 186.294 131.815  50
  -3  -4   8 583.888 192.039  50
   3   4  -8 899.026 205.776  19
  -3  -4   7 116685. 3127.40  61
  -3  -4   7 115370. 3086.11  50
  -3  -4   7 111912. 3039.87  15
   3   4  -7 115778. 3061.81  19
  -3  -4   6 91581.2 2548.13  50
  -3  -4   6 94938.3 2599.75  61
  -3  -4   6 95733.9 3049.78  26
  -3  -4   5 167461. 4454.97  25
  -3  -4   5 181426. 4659.82  26
  -3  -4   5 174049. 4111.37  50
  -3  -4   5 162015. 4664.80  10
  -3  -4   4 3608.53 330.455  50
  -3  -4   4 4776.39 462.547  25
  -3  -4   4 3591.23 432.137  26
  -3  -4   3 1776.36 273.907  25
  -3  -4   3 2455.52 336.534  26
  -3  -4   2 84580.1 2326.87  25
  -3  -4   2 83065.3 2406.68  26
  -3  -4   1 478.461 161.895  24
  -3  -4   1 378.066 148.125  38
  -3  -4   1 331.753 134.598  26
  -3  -4   1 567.423 144.256  25
  -3  -4   0 231952. 5380.39  24
  -3  -4   0 226668. 5338.54  38
  -3  -4   0 230984. 5159.36  25
  -3  -4   0 224263. 5173.79  10
  -3  -4  -1 151905. 3778.93  24
  -3  -4  -1 148083. 3735.83  38
  -3  -4  -1 150879. 3559.71  25
  -3  -4  -1 154513. 3606.99   5
  -3  -4  -1 146748. 3496.13  10
  -3  -4  -2 1982.85 278.354  24
  -3  -4  -2 1662.44 257.067  38
  -3  -4  -2 1797.75 232.117   5
  -3  -4  -2 1967.77 227.709   6
  -3  -4  -3 16531.5 800.978  38
  -3  -4  -3 15532.0 790.562  24
  -3  -4  -3 16997.3 722.320   6
  -3  -4  -4 59657.7 1817.06  38
  -3  -4  -4 61862.7 1842.10  24
  -3  -4  -4 61209.6 1767.99   6
  -3  -4  -4 61961.8 1767.77   7
  -3  -4  -5 34392.9 1231.54   7
  -3  -4  -5 33587.3 1216.87   6
  -3  -4  -6 209992. 5040.72   7
  -3  -4  -6 214852. 5052.35   6
  -3  -4  -6 212215. 4783.32  21
   3   4   7 19560.6 768.870  18
  -3  -4  -7 18773.3 975.485   7
  -3  -4  -7 18840.6 979.907   6
  -3  -4  -7 20760.9 853.774  21
  -3  -4  -8 212.402 116.083  21
  -3  -4  -8 299.556 157.186  27
  -3  -4  -8 207.912 132.279   7
  -3  -4  -8 292.741 147.072   6
   3   4   8-22.1678 87.9670  18
  -3  -4  -9 3971.63 400.455  21
   3   4   9 4385.74 383.411  18
   3   4   9 3704.97 393.147  61
  -3  -4  -9 3801.34 483.823   7
  -3  -4  -9 4016.76 507.288   6
   3   4  10 8161.37 548.851  18
   3   4  10 8034.31 540.689  17
   3   4  10 7400.62 574.372  61
  -3  -4 -10 8537.07 602.226  21
   3   4  11 54594.9 1764.64  18
  -3  -4 -11 57945.2 1859.56  21
   3   4  11 58056.7 1784.64  17
   3   4  11 57867.1 1882.15  61
   3   4  12 55229.7 1740.01  18
   3   4  12 56595.3 1733.05  17
  -3  -4 -12 57121.0 1807.46  21
   3   4  12 59146.9 1849.41  61
   3   4  13 2616.44 310.580  61
   3   4  13 2450.06 277.354  18
   3   4  14 606.458 148.148  61
  -3  -5  11 45406.6 1318.67  52
   3   5 -11 47526.6 1368.68  57
   3   5 -10 13889.8 678.586  19
  -3  -5  10 13845.8 690.156  52
   3   5 -10 14169.9 707.065  57
   3   5  -9 13764.3 744.433  19
  -3  -5   9 14211.7 766.924  52
   3   5  -9 14930.4 786.346  57
   3   5  -8 6535.20 520.192  19
   3   5  -8 6672.98 537.546  57
  -3  -5   8 6153.25 518.445  52
   3   5  -7 350.844 154.995  19
  -3  -5   7 187.742 124.167  15
   3   5  -7 64.5736 128.119  57
  -3  -5   7 125.382 128.749  50
  -3  -5   7 131.671 135.204  52
   3   5  -6 40827.2 1455.14  57
  -3  -5   6 36825.5 1854.39  10
  -3  -5   6 40361.5 1444.05  50
  -3  -5   6 41752.2 1486.01  52
   3   5  -5 81019.9 2275.65  57
  -3  -5   5 81344.4 2289.11  50
  -3  -5   5 82157.9 2305.39  52
  -3  -5   5 80615.3 2645.79  25
  -3  -5   5 73943.7 2811.28  10
  -3  -5   4 49.9778 112.464  52
  -3  -5   4 316.193 131.542  50
  -3  -5   4 178.831 142.248  26
  -3  -5   4 247.182 144.911  25
  -3  -5   3 61136.8 2030.29  26
  -3  -5   3 58565.0 1938.13  25
  -3  -5   3 55364.9 1641.19  52
  -3  -5   3 53476.1 1621.04  50
  -3  -5   3 55745.3 1727.89  39
  -3  -5   2 5660.25 508.986  26
  -3  -5   2 5849.64 493.021  25
  -3  -5   1 47119.5 1563.83  25
  -3  -5   1 44337.6 1696.60  24
  -3  -5   1 42040.2 1642.79  38
  -3  -5   0 191462. 4835.56  24
  -3  -5   0 201557. 4560.51  25
  -3  -5  -1 31532.9 1368.38  24
  -3  -5  -1 31497.4 1194.87   5
  -3  -5  -1 29129.7 1142.34  25
  -3  -5  -2 27987.9 1275.38  24
  -3  -5  -2 29633.1 1142.35   5
  -3  -5  -2 29903.5 1124.82   6
  -3  -5  -3 5799.37 524.031  24
  -3  -5  -3 5610.38 450.444   5
  -3  -5  -3 6325.80 464.757   6
  -3  -5  -4 4372.75 436.215  38
  -3  -5  -4 4682.22 414.857   6
  -3  -5  -4 4545.13 459.922  24
  -3  -5  -5 111319. 2985.79   6
  -3  -5  -6 168995. 4139.64  20
  -3  -5  -6 184525. 4469.55   6
  -3  -5  -6 180978. 4449.44   7
   3   5   6 179785. 4060.17  17
   3   5   7 215.085 114.232  17
  -3  -5  -7 236.040 144.654   6
   3   5   8 42752.6 1396.80  18
  -3  -5  -8 42465.3 1730.68   7
  -3  -5  -8 43949.1 1743.80   6
   3   5   8 44750.5 1432.16  17
  -3  -5  -9 688.706 221.721   7
  -3  -5  -9 496.660 204.419   6
  -3  -5  -9 758.847 240.278  27
   3   5   9 886.889 192.116  18
   3   5   9 993.759 205.818  17
   3   5   9 484.524 168.357  61
   3   5  10 1087.51 209.949  18
   3   5  10 908.912 211.691  17
   3   5  10 916.591 225.609  61
   3   5  11 83201.6 2377.18  18
   3   5  11 85838.2 2401.39  17
   3   5  11 86705.9 2520.42  61
   3   5  12 21385.6 912.425  18
   3   5  12 19339.6 877.132  17
   3   5  12 20618.3 960.974  61
   3   5  13 1001.82 187.384  17
   3   5  13 1169.52 216.702  61
   3   5  14 4817.13 349.237  61
   3   6 -10 4979.00 363.133  57
  -3  -6   9 31711.4 1160.52  52
   3   6  -9 35303.1 1217.54  19
   3   6  -9 34116.6 1217.11  57
  -3  -6   8 2297.27 306.935  52
   3   6  -8 2559.17 329.338  19
   3   6  -8 2616.72 325.833  57
  -3  -6   7 6643.70 532.637  52
   3   6  -7 7774.10 570.643  19
   3   6  -7 7492.34 565.400  57
   3   6  -6 50836.6 1716.84  57
  -3  -6   6 50578.2 1709.22  52
   3   6  -5 7330.66 543.948  57
  -3  -6   5 7979.77 563.315  52
  -3  -6   5 7497.03 718.000  25
  -3  -6   5 6590.94 755.679  10
  -3  -6   4 56324.6 1765.31  52
  -3  -6   4 57913.3 2123.77  25
  -3  -6   3 66920.9 2092.78  39
  -3  -6   3 69163.3 1973.59  52
  -3  -6   3 71049.4 2330.56  25
  -3  -6   2 3464.21 376.723  39
  -3  -6   2 3499.00 416.872  25
  -3  -6   2 3051.19 304.533  52
  -3  -6   1 9014.18 647.753  25
  -3  -6   1 9070.07 758.369  24
  -3  -6   1 7755.58 698.054  38
  -3  -6   1 10036.3 533.278  52
  -3  -6   1 9663.20 518.550  50
  -3  -6   0 137986. 3751.02  62
  -3  -6   0 155319. 4324.87  24
  -3  -6   0 165465. 3698.47  20
  -3  -6   0 142481. 3751.01  30
  -3  -6   0 157751. 3586.98  49
  -3  -6   0 163633. 3978.81  25
  -3  -6  -1 480.230 161.357  30
  -3  -6  -1 102.561 121.665  24
  -3  -6  -1 100.310 106.456  25
  -3  -6  -1 322.676 116.391  20
  -3  -6  -1 342.642 145.263  62
  -3  -6  -2 118322. 3125.41  30
  -3  -6  -2 119591. 3596.77  24
  -3  -6  -2 123935. 3001.79  20
  -3  -6  -2 124928. 3304.83   5
  -3  -6  -3 31035.3 1169.61  62
  -3  -6  -3 29604.7 1435.65  24
  -3  -6  -3 31176.4 1091.35  20
  -3  -6  -3 29782.7 1155.41  30
  -3  -6  -3 32603.8 1312.62   5
  -3  -6  -3 32069.4 1280.91   6
  -3  -6  -4 91.1823 108.220  24
  -3  -6  -4 360.790 143.228   5
  -3  -6  -4 240.938 126.530   6
  -3  -6  -4 308.532 130.844  30
  -3  -6  -4 478.950 141.101  20
   3   6   5 69566.1 1850.28  17
  -3  -6  -5 70524.5 2213.34   6
  -3  -6  -5 65454.3 1941.74  20
   3   6   6 51043.9 1505.57  17
  -3  -6  -6 49247.9 1813.05   6
  -3  -6  -6 47759.6 1582.38  20
   3   6   7 39698.6 1318.97  17
  -3  -6  -7 39201.5 1623.03   6
  -3  -6  -7 37879.3 1394.95  20
   3   6   8 66344.2 1939.26  17
  -3  -6  -8 63115.7 2021.35  20
  -3  -6  -8 64461.6 2334.53   6
  -3  -6  -9 2833.30 362.990  20
   3   6   9 3645.92 375.350  17
   3   6   9 4052.79 431.201  61
  -3  -6 -10 1618.39 286.885  20
   3   6  10 1187.42 263.729  61
   3   6  10 2044.60 289.671  17
   3   6  11 51192.8 1739.94  61
   3   6  11 48215.4 1616.27  17
   3   6  12 238.494 141.478  61
   3   6  12 362.300 145.306  17
   3   6  13 32585.8 1162.79  61
   3   6  13 32531.3 1109.20  17
   3   6  14 9008.31 471.815  61
   3   7  -9 40151.0 1251.42  19
   3   7  -9 40799.2 1262.93  57
   3   7  -8 2641.63 300.874  19
   3   7  -8 2203.53 283.162  57
   3   7  -7 793.560 192.912  19
   3   7  -7 1025.93 224.808  57
   3   7  -6 42601.2 1496.99  57
  -3  -7   6 39226.0 1425.88  52
   3   7  -5 497.273 161.666  57
  -3  -7   5 386.980 154.863  52
  -3  -7   4 209380. 4956.60  52
  -3  -7   3 46589.1 1516.43  52
  -3  -7   3 43448.4 1818.62  25
  -3  -7   3 45305.7 1652.62  39
  -3  -7   2 12299.7 862.593  25
  -3  -7   2 13498.7 809.358  39
  -3  -7   1 13133.7 659.531  49
  -3  -7   1 13642.8 876.534  25
  -3  -7   1 13375.6 807.288  39
  -3  -7   0 12434.4 627.081  49
  -3  -7   0 13102.3 774.238  30
  -3  -7   0 14121.9 1054.40  24
  -3  -7   0 12848.4 682.749  20
  -3  -7   0 11419.6 741.303  62
  -3  -7   0 12540.7 825.600  25
  -3  -7  -1 59759.4 1698.58  49
  -3  -7  -1 56412.7 2014.18  25
  -3  -7  -1 59615.6 1778.70  20
  -3  -7  -1 59304.3 2380.47  24
  -3  -7  -1 61074.4 1956.01  30
  -3  -7  -1 55247.5 1913.57  62
  -3  -7  -2 191800. 4737.42  62
  -3  -7  -2 193611. 4531.96  20
  -3  -7  -2 201501. 5406.71  24
  -3  -7  -2 189257. 4720.00  30
  -3  -7  -2 191255. 4416.27  49
  -3  -7  -3 1183.14 320.153  24
  -3  -7  -3 853.941 206.539  30
  -3  -7  -3 589.704 184.391  62
  -3  -7  -3 633.443 200.776   5
  -3  -7  -3 750.208 176.241  20
  -3  -7  -4 14381.6 1027.75  24
  -3  -7  -4 13651.0 726.651  20
  -3  -7  -4 14222.3 907.861   5
  -3  -7  -4 14024.6 896.355   6
  -3  -7  -4 14457.2 792.474  62
  -3  -7  -4 14503.3 799.936  30
   3   7   5 22848.5 907.455  17
  -3  -7  -5 23211.4 1197.06   6
  -3  -7  -5 24283.1 1239.15   5
  -3  -7  -5 23538.3 1018.69  20
   3   7   6 221.010 119.404  17
   3   7   6 61.6606 113.330  58
  -3  -7  -6 280.612 156.875   6
  -3  -7  -6 309.801 131.469  20
   3   7   7 149409. 3652.08  17
  -3  -7  -7 144105. 4149.27   6
  -3  -7  -7 148313. 4219.33   5
  -3  -7  -7 144803. 3781.98  20
   3   7   8 71334.4 2098.39  17
  -3  -7  -8 68078.9 2200.52  20
   3   7   9 121.329 128.660  17
  -3  -7  -9 109.980 122.936  20
   3   7   9 139.410 133.254  61
   3   7  10 2700.32 335.687  17
  -3  -7 -10 2541.63 352.134  20
   3   7  10 3079.73 393.823  61
   3   7  11 941.869 210.660  17
  -3  -7 -11 976.409 227.214  20
   3   7  11 1219.76 241.523  61
   3   7  12 39417.9 1364.77  61
   3   7  12 36796.5 1286.99  17
   3   7  13 73194.3 1981.08  61
   3   7  13 71536.9 1922.58  17
   3   8  -8 18932.8 756.630  19
   3   8  -8 17997.5 738.558  57
  -3  -8   8 18364.6 738.156  49
   3   8  -7 13458.2 688.730  19
   3   8  -7 14426.8 702.526  57
   3   8  -6 8295.69 556.990  57
   3   8  -5 6843.03 520.671  57
  -3  -8   4 44068.7 1595.36  39
  -3  -8   3 4214.91 398.324  49
  -3  -8   3 5101.53 498.539  39
  -3  -8   2 37456.3 1679.56  25
  -3  -8   2 36514.6 1312.18  49
  -3  -8   2 38217.0 1515.00  39
  -3  -8   1 5594.18 589.285  25
  -3  -8   1 4895.32 508.786  39
  -3  -8   1 4546.53 400.641  49
  -3  -8   0 5224.74 514.408  30
  -3  -8   0 6461.11 743.137  24
  -3  -8   0 7160.60 590.796  62
  -3  -8   0 5325.57 521.536  39
  -3  -8   0 5319.46 669.123  38
  -3  -8   0 4814.82 550.515  25
  -3  -8  -1 138784. 4272.27  24
  -3  -8  -1 133920. 3602.83  30
  -3  -8  -1 132080. 3615.79  62
  -3  -8  -1 128076. 3373.53  20
  -3  -8  -2 58792.0 2501.52  24
  -3  -8  -2 58096.4 1988.47  30
  -3  -8  -2 56757.9 1985.20  62
  -3  -8  -2 56116.5 1801.83  20
  -3  -8  -3 17974.0 1266.10  24
  -3  -8  -3 17712.1 974.935  30
  -3  -8  -3 16701.2 945.960  62
  -3  -8  -3 17694.1 871.083  20
  -3  -8  -4 26588.3 1119.17  20
  -3  -8  -4 27072.3 1552.92  24
  -3  -8  -4 24885.6 1167.59  30
  -3  -8  -4 25581.8 1181.98  62
  -3  -8  -4 25136.8 1346.27   5
  -3  -8  -5 2388.15 407.636   5
  -3  -8  -5 1444.22 269.579  30
  -3  -8  -5 2512.52 335.927  20
  -3  -8  -6 47242.2 2020.53   5
  -3  -8  -6 45920.0 1966.49   6
   3   8   6 51471.9 1747.10  58
  -3  -8  -6 49476.8 1729.98  20
   3   8   6 48019.8 1583.66  17
   3   8   7 117515. 3150.77  58
  -3  -8  -7 112339. 3140.70  20
   3   8   7 108980. 2968.65  17
  -3  -8  -8 14335.7 858.956  20
   3   8   8 13642.6 762.953  17
   3   8   9 22075.6 1037.11  61
  -3  -8  -9 21195.5 1062.88  20
   3   8   9 19145.1 938.321  17
  -3  -8 -10 5443.23 507.877  20
   3   8  10 4614.35 434.500  17
   3   8  11 1084.21 225.251  61
   3   8  11 1165.06 221.573  17
  -3  -8 -11 832.810 202.602  20
   3   8  12 45530.0 1418.33  61
  -3  -8 -12 41838.8 1407.58  20
   3   8  12 44162.8 1392.77  17
   3   8  13 45460.5 1316.59  61
   3   8  13 45442.4 1304.58  17
  -3  -9   7 13153.9 584.498  49
   3   9  -7 13707.8 602.145  57
   3   9  -6 900.482 177.174  19
  -3  -9   6 727.584 159.537  49
   3   9  -6 680.271 156.804  57
  -3  -9   5 2986.73 315.649  49
  -3  -9   4 25177.8 1083.71  39
  -3  -9   4 24829.2 1022.90  49
  -3  -9   3 21902.6 1050.82  39
  -3  -9   2 52029.5 1848.30  39
  -3  -9   1 3448.23 434.010  39
  -3  -9   0 7470.31 615.753  30
  -3  -9   0 7252.33 622.845  39
  -3  -9   0 7189.58 612.805  62
  -3  -9  -1 82140.6 2558.66  30
  -3  -9  -1 82149.9 2564.81  62
  -3  -9  -1 81082.6 2536.93  39
  -3  -9  -2 368.942 189.634  30
  -3  -9  -2 828.800 248.680  62
  -3  -9  -2 531.856 209.458  39
  -3  -9  -2 227.041 157.807  20
  -3  -9  -3 67223.5 2235.65  30
  -3  -9  -3 68579.9 2251.94  62
  -3  -9  -3 64048.9 2059.16  20
  -3  -9  -4 63945.8 2151.46  30
  -3  -9  -4 63174.1 2043.10  20
  -3  -9  -4 64554.2 2157.15  62
  -3  -9  -5 3120.79 407.098  30
   3   9   5 3528.08 410.747  58
  -3  -9  -5 3431.84 415.216  62
  -3  -9  -5 3456.11 401.399  20
   3   9   6 5147.62 497.747  58
   3   9   6 4781.98 434.017  17
  -3  -9  -6 5158.12 505.105  20
   3   9   7 33359.2 1303.50  17
  -3  -9  -7 34639.9 1435.94  20
   3   9   8 7308.81 584.694  58
  -3  -9  -8 6958.35 594.160  20
   3   9   8 7358.59 550.062  17
  -3  -9  -9 48930.3 1741.66  20
   3   9   9 48302.2 1631.27  17
  -3  -9 -10 8661.59 615.134  20
   3   9  10 8184.83 561.287  17
   3   9  11 405.661 151.999  17
  -3  -9 -11 379.961 149.722  20
   3   9  12 21617.9 815.764  17
  -3  -9 -12 21259.1 839.277  20
   3  10  -6 1571.67 189.638  19
   3  10  -5 1931.77 237.801  19
  -3 -10   4 120.799 99.2361  39
  -3 -10   3 50141.8 1658.49  39
  -3 -10   2 64874.0 2062.63  39
  -3 -10   1 6326.52 556.225  39
  -3 -10   0 3653.88 421.280  30
  -3 -10   0 3820.74 432.443  62
  -3 -10   0 3619.43 438.269  39
  -3 -10  -1 17225.8 960.070  30
  -3 -10  -1 17936.5 982.826  62
  -3 -10  -1 18346.5 994.189  39
  -3 -10  -2 18350.1 1004.55  30
  -3 -10  -2 17022.4 977.868  62
  -3 -10  -2 17079.3 944.650  39
  -3 -10  -3 78483.8 2402.10  20
  -3 -10  -3 80492.4 2539.17  62
  -3 -10  -3 84280.8 2575.96  30
  -3 -10  -4 29278.8 1308.90  30
  -3 -10  -4 27580.9 1274.95  62
  -3 -10  -4 29170.7 1238.42  20
   3  10   4 28986.8 1253.49  58
  -3 -10  -5 17746.2 976.245  30
  -3 -10  -5 19754.3 1012.47  62
  -3 -10  -5 18425.4 961.095  20
   3  10   5 19575.8 995.585  58
   3  10   6 960.801 239.472  58
  -3 -10  -6 1073.37 246.671  20
   3  10   7 1183.50 250.983  58
  -3 -10  -7 820.195 221.230  20
   3  10   7 840.713 210.901  17
   3  10   8 34605.8 1344.10  58
   3  10   8 32493.0 1237.77  17
  -3 -10  -8 34972.8 1373.74  20
   3  10   9 74722.7 2152.92  58
   3  10   9 67530.6 2035.26  17
  -3 -10  -9 74048.2 2194.15  20
   3  10  10 1222.42 207.714  17
  -3 -10 -10 1451.48 246.063  20
   3  10  11 2510.44 256.025  17
  -3 -10 -11 2699.53 283.307  20
   3  11  -4 2455.95 240.947  19
  -3 -11   3 30499.1 1080.55  39
  -3 -11   2 9055.22 575.179  39
  -3 -11   1 32627.5 1258.28  39
   3  11   0 15726.2 799.336  22
  -3 -11   0 16425.3 838.347  62
  -3 -11   0 14427.9 818.153  39
  -3 -11  -1 305.970 165.213  62
   3  11   1 313.000 162.611  22
  -3 -11  -1 32.9648 130.818  30
  -3 -11  -1 135.006 143.179  39
  -3 -11  -2 1228.36 255.302  39
  -3 -11  -2 1446.54 285.672  62
   3  11   2 1723.78 288.994  22
   3  11   2 1065.36 232.102  58
  -3 -11  -2 1665.00 294.632  30
  -3 -11  -3 78730.1 2415.24  62
   3  11   3 79972.8 2370.85  22
  -3 -11  -3 75480.1 2376.04  30
   3  11   3 78408.4 2315.68  58
  -3 -11  -4 427.302 188.868  30
   3  11   4 332.594 157.821  22
  -3 -11  -4 428.168 181.531  62
   3  11   4 161.880 128.586  58
  -3 -11  -4 346.622 163.788  20
   3  11   5 37739.8 1417.51  58
  -3 -11  -5 36760.6 1415.05  62
   3  11   5 36985.6 1393.57  22
  -3 -11  -5 38248.6 1412.00  20
  -3 -11  -5 36524.5 1413.89  30
   3  11   6 791.692 204.830  58
  -3 -11  -6 753.322 203.034  20
  -3 -11  -6 816.383 205.866  30
  -3 -11  -7 4312.34 424.874  20
   3  11   7 4936.08 443.636  58
  -3 -11  -8 50348.5 1638.24  20
   3  11   8 49094.9 1604.67  58
  -3 -11  -9 21989.6 928.005  20
   3  11   9 23001.0 915.946  58
  -3 -11 -10 15364.3 687.742  20
  -3 -12   2 34.7976 76.0611  39
  -3 -12   1 61127.2 1739.02  39
  -3 -12   0 11253.6 616.485  39
  -3 -12  -1 561.582 165.115  62
  -3 -12  -1 786.826 182.958  39
  -3 -12  -1 539.328 158.612  30
   3  12   1 732.007 164.984  23
   3  12   1 614.025 158.870  22
  -3 -12  -2 23028.0 990.430  62
  -3 -12  -2 21734.6 934.041  39
  -3 -12  -2 22568.9 974.576  30
   3  12   2 24215.2 974.212  23
   3  12   2 23397.8 969.028  22
   3  12   3 2456.94 295.992  58
  -3 -12  -3 2534.85 314.818  30
  -3 -12  -3 2344.66 312.382  62
   3  12   3 2617.06 311.523  22
   3  12   4 13875.9 717.722  58
  -3 -12  -4 14234.7 753.268  30
  -3 -12  -4 13615.2 736.775  62
   3  12   4 15769.2 770.224  23
   3  12   4 14057.0 730.054  22
   3  12   5 75169.2 2102.21  58
  -3 -12  -5 70483.2 2082.95  30
  -3 -12  -5 71296.3 2082.04  62
   3  12   5 75686.0 2105.93  23
   3  12   5 74604.8 2084.48  22
   3  12   6 7456.95 484.119  23
  -3 -12  -6 6716.34 463.280  30
   3  12   6 7460.48 501.129  58
   3  12   7 22.8677 90.7412  58
  -3 -12  -7 225.110 109.392  20
  -3 -12  -8 9917.24 542.273  20
   3  12   8 11323.4 564.176  58
   3  13   2 380.200 119.007  22
  -3 -13  -2 232.698 93.1507  62
   3  13   3 1488.15 200.733  22
   3  13   3 1240.53 178.906  23
  -3 -13  -3 1530.33 207.717  62
   3  13   4 68231.0 1822.74  23
   3  13   4 70480.6 1829.48  22
  -3 -13  -4 67710.8 1839.99  62
   3  13   5 25288.5 872.611  23
   3  13   5 25575.3 868.304  22
  -3 -13  -5 24202.6 863.681  62
   3  13   5 25694.8 870.105  58
  -4  12   5 2374.22 233.463  33
  -4  12   4 21678.8 812.343  60
  -4  12   4 21457.3 802.926  33
  -4  12   4 21399.2 788.264  22
  -4  12   3 801.959 145.292  33
  -4  12   3 849.500 161.166  22
  -4  12   2 158.938 87.8782  22
  -4  12   1 24433.7 847.158  60
   4 -12  -1 24314.5 813.275  16
  -4  11   8 3003.46 268.318  32
  -4  11   7 6969.50 431.940  33
  -4  11   6 21715.4 892.291  33
  -4  11   5 15329.8 724.580  22
  -4  11   5 14894.0 744.515  33
  -4  11   4 82369.1 2287.50  22
  -4  11   4 82685.5 2319.25  33
  -4  11   3 654.536 171.816  22
  -4  11   3 1037.51 211.353  33
  -4  11   2 4256.54 390.575  22
  -4  11   2 4341.33 384.092  33
  -4  11   1 24735.5 996.643  22
  -4  11   0 44.9954 89.2662  22
  -4  11   0 130.670 88.5277  46
   4 -11   1 17205.8 720.887  16
   4 -11   2 9977.13 501.268  16
   4 -11   3 2579.20 233.307  16
  -4  10   9 533.585 144.721  32
  -4  10   8 10487.5 595.779  58
  -4  10   7 1335.27 225.539  33
  -4  10   7 1488.86 245.137  58
  -4  10   6 1290.21 250.991  33
  -4  10   5 64526.2 2014.31  22
  -4  10   5 66095.6 2087.55  33
  -4  10   4 37333.2 1420.33  22
  -4  10   4 34736.2 1412.99  33
  -4  10   3 2815.74 309.312  46
  -4  10   3 3499.74 406.335  22
  -4  10   3 3532.85 412.398  33
  -4  10   2 29033.0 1108.52  46
  -4  10   2 30803.4 1276.99  22
  -4  10   2 30583.2 1266.67  33
  -4  10   1 1651.58 284.259  22
  -4  10   0 1421.14 217.845  55
  -4  10   0 1397.02 259.121  22
  -4  10  -1 25755.8 977.598  55
   4 -10   2 5980.97 441.001  16
   4 -10   3 16127.8 723.467  16
   4 -10   4 452.279 132.838  16
   4 -10   5 865.917 138.690  16
  -4   9  11 16075.2 625.346  51
  -4   9  10 25985.0 935.401  51
  -4   9  10 25317.6 955.754  32
  -4   9   9 11968.5 681.510  58
  -4   9   8 38249.9 1427.66  58
  -4   9   7 4029.02 421.698  33
  -4   9   7 4109.70 439.728  58
  -4   9   6 111.043 146.854  33
  -4   9   6 107.093 125.546  58
  -4   9   5 40145.6 1415.89  46
  -4   9   5 41027.8 1618.83  33
  -4   9   5 42165.9 1570.05  22
  -4   9   4 5548.07 456.937  46
  -4   9   4 7338.61 607.739  22
  -4   9   3 47031.9 1576.17  46
  -4   9   3 49561.0 1807.13  22
  -4   9   2 14476.3 883.873  22
  -4   9   1 1025.28 251.951  22
  -4   9   1 712.354 177.440  55
  -4   9   0 33363.7 1350.97  22
  -4   9   0 31485.1 1196.03  55
  -4   9  -1 46618.4 1620.42  22
  -4   9  -1 44760.1 1495.68  55
  -4   9  -2 10356.9 608.145  55
   4  -9   3 46623.2 1536.29  16
  -4   9  -3 46475.2 1490.04  55
   4  -9   4 4201.29 373.110  16
  -4   9  -4 3729.71 344.908  55
   4  -9   5-66.3501 93.8020  16
  -4   9  -5-39.5113 86.3679  55
   4  -9   6 7458.53 436.546  16
   4  -9   7 11509.4 481.994  18
  -4   8  11 4212.60 335.982  51
  -4   8  10 315.255 136.202  51
  -4   8  10 331.165 143.061  32
  -4   8   9 62894.1 2017.28  58
  -4   8   8 35008.8 1427.89  58
  -4   8   7 2139.76 326.722  33
  -4   8   7 1907.37 331.512  58
  -4   8   6 350.602 175.446  33
  -4   8   6 504.117 160.549  46
  -4   8   6 442.625 195.696  58
  -4   8   5 17005.8 978.208  33
  -4   8   5 15850.2 815.092  46
  -4   8   4 2374.13 371.157  22
  -4   8   4 1509.70 246.857  46
  -4   8   3 77502.5 2444.69  23
  -4   8   3 72808.7 2393.35  22
  -4   8   3 72102.2 2146.04  46
  -4   8   2 31735.7 1217.24  55
  -4   8   2 34684.0 1451.02  23
  -4   8   2 32864.3 1423.85  22
  -4   8   1 4186.80 397.493  55
  -4   8   1 4620.48 494.514  23
  -4   8   1 4748.01 500.748  22
  -4   8   0 16736.7 817.852  55
  -4   8   0 17354.5 947.534  22
  -4   8  -1 27780.7 1112.58  55
  -4   8  -1 29287.0 1243.64  22
  -4   8  -2 63915.7 1930.73  55
  -4   8  -3 62054.8 1891.49  55
   4  -8   4 3300.33 367.049  16
   4  -8   5 1347.57 229.306  16
   4  -8   6 8086.26 517.259  16
   4  -8   7 19.5176 82.7737  18
  -4   8  -8 16318.5 613.195  55
   4  -8   8 16623.1 634.019  18
  -4   7  12 13436.3 598.551  51
  -4   7  11 46.2438 104.011  51
  -4   7  10 1603.58 253.237  51
  -4   7   9 56921.8 1928.32  58
  -4   7   8 68825.9 2256.93  58
  -4   7   7 30785.2 1370.96  58
  -4   7   6 5913.25 569.316  58
  -4   7   6 5767.10 538.749  33
  -4   7   6 5704.15 472.166  46
  -4   7   5 3450.69 356.030  46
  -4   7   5 4092.45 482.183  58
  -4   7   4 43608.3 2129.51  59
  -4   7   4 40705.6 1407.66  46
  -4   7   4 41111.6 1605.90  23
  -4   7   4 39675.7 1564.90  22
  -4   7   3 118173. 3022.47  46
  -4   7   3 112817. 3273.39  22
  -4   7   3 114066. 3285.57  23
  -4   7   3 114071. 3987.22  59
  -4   7   3 120535. 3042.10  55
  -4   7   3 121369. 3997.13   9
  -4   7   2 973.190 234.026  23
  -4   7   2 903.872 260.701  22
  -4   7   2 847.626 327.190  59
  -4   7   2 727.781 181.424  55
  -4   7   2 658.239 257.684   9
  -4   7   1 47874.9 1766.08  23
  -4   7   1 52309.2 1836.91  22
  -4   7   1 50108.9 2327.92  59
  -4   7   1 48656.1 1581.11  55
  -4   7   0 4856.81 477.958  23
  -4   7   0 5684.01 522.011  22
  -4   7   0 4592.66 652.014  59
  -4   7   0 4940.14 419.284  55
  -4   7   0 4633.77 645.748   9
  -4   7  -1 241.354 155.183  22
  -4   7  -1 236.290 136.469  55
  -4   7  -1 258.325 181.234   9
  -4   7  -1 399.930 223.540  59
  -4   7  -2 16703.4 798.490  56
  -4   7  -3 75827.5 2170.30  56
   4  -7   4 10340.4 651.736  16
  -4   7  -4 10770.3 638.161  56
   4  -7   5 10831.5 668.688  16
   4  -7   6 87.1403 106.696  16
   4  -7   7 19908.4 885.827  16
   4  -7   8 25607.5 949.063  18
   4  -7   9 157.977 90.2525  18
  -4   6  12 33047.9 1125.67  51
  -4   6  12 36084.2 1248.54  36
  -4   6  11 784.998 180.777  51
  -4   6  10 1432.37 242.759  51
  -4   6   9 48800.3 1745.76  58
  -4   6   8 347.526 183.219  58
  -4   6   7 58084.8 2001.70  58
  -4   6   6 49162.2 1702.23  33
  -4   6   6 49490.5 1595.24  46
  -4   6   6 47879.7 1779.87  58
  -4   6   5 2877.66 376.284  33
  -4   6   5 3188.57 328.367  46
  -4   6   5 3155.94 408.013  58
  -4   6   4 19919.1 986.779  23
  -4   6   4 19871.7 965.443  22
  -4   6   4 19226.7 842.895  46
  -4   6   4 18780.9 1266.69  59
  -4   6   3 55231.2 2404.81  59
  -4   6   3 59076.5 2412.72   9
  -4   6   3 61376.6 1748.63  55
  -4   6   3 55858.7 1904.49  22
  -4   6   3 55079.2 1907.58  23
  -4   6   2 33730.6 1383.12  23
  -4   6   2 32692.9 1369.15  22
  -4   6   2 33449.4 1796.85  59
  -4   6   2 35807.4 1809.35   9
  -4   6   2 37390.2 1230.86  55
  -4   6   2 34901.2 1196.94  44
  -4   6   1 80488.5 2436.56  23
  -4   6   1 78470.1 2427.62  22
  -4   6   1 81336.7 3021.61  59
  -4   6   1 87347.7 3053.78   9
  -4   6   1 86256.5 2242.30  55
  -4   6   1 81216.2 2196.49  44
  -4   6   0 64.0947 166.558  59
  -4   6   0 128.630 127.703  23
  -4   6   0 61.6739 160.275   9
  -4   6  -1 1343.34 337.431  59
  -4   6  -1 1063.50 295.006   9
  -4   6  -1 1304.34 209.756  56
  -4   6  -1 1338.50 242.803  23
  -4   6  -1 1553.45 261.702  22
  -4   6  -2 79092.2 2190.25  56
  -4   6  -3 2804.20 313.227  56
  -4   6  -3 2223.96 386.116   1
   4  -6   4 14266.7 763.033  16
  -4   6  -4 14484.5 751.447  56
  -4   6  -4 14710.2 1018.15   1
   4  -6   5 30562.3 1208.05  16
  -4   6  -5 27880.1 1122.77  56
   4  -6   6 3384.32 374.996  16
  -4   6  -6 3062.11 343.793  56
   4  -6   7 6456.99 506.566  16
   4  -6   8 12221.8 662.856  18
   4  -6   9 863.702 178.161  18
   4  -6  10 27621.2 908.890  18
  -4   5  13 32357.8 1117.15  36
  -4   5  12 28252.7 1033.52  51
  -4   5  11 876.816 193.915  51
  -4   5  10 553.574 177.794  51
  -4   5   9 3892.43 430.935  58
  -4   5   8 33747.0 1381.17  58
  -4   5   7 125862. 3382.81  58
  -4   5   7 121802. 3585.42   2
  -4   5   6 1166.22 260.249   2
  -4   5   6 1341.24 269.096  58
  -4   5   5 579.759 174.365  33
  -4   5   5 591.869 153.223  46
  -4   5   5 947.679 213.991  58
  -4   5   4 509.365 135.398  46
  -4   5   4 519.534 171.757  58
  -4   5   3 466.034 205.526   9
  -4   5   3 379.064 138.415  23
  -4   5   3 369.316 162.337  22
  -4   5   3 223.116 101.085  55
  -4   5   3 559.226 244.553  59
  -4   5   3 335.247 138.890  44
  -4   5   2 73547.6 2582.67   9
  -4   5   2 67250.7 2091.05  22
  -4   5   2 67271.9 2091.11  23
  -4   5   2 75100.0 1937.09  55
  -4   5   2 70972.2 2611.06  59
  -4   5   2 71455.2 1930.50  44
  -4   5   1 49442.7 2003.81   9
  -4   5   1 48063.1 1587.14  23
  -4   5   1 46165.0 1573.24  22
  -4   5   1 46458.4 1398.01  55
  -4   5   1 45563.2 1996.33  59
  -4   5   1 45335.8 1390.50  44
  -4   5   0 105.149 147.574   9
  -4   5   0 138.548 113.908  23
  -4   5   0 256.088 135.022  22
  -4   5   0 472.501 128.783  56
  -4   5   0 271.434 114.575  44
  -4   5   0 493.294 201.376  59
  -4   5  -1 2527.31 428.587  59
  -4   5  -1 3165.44 295.770  56
  -4   5  -1 2846.89 434.593   9
  -4   5  -1 2305.86 300.315  22
  -4   5  -2 13137.1 642.899  56
  -4   5  -3 9176.61 547.407  56
  -4   5  -3 9334.92 728.500   1
  -4   5  -4 149751. 3667.22  56
  -4   5  -4 149725. 4169.40   1
   4  -5   4 150397. 3681.32  16
   4  -5   5 1118.83 216.120  16
  -4   5  -5 956.152 199.703  56
  -4   5  -5 1224.01 304.592   1
  -4   5  -6 6413.37 496.787  56
   4  -5   6 6550.48 511.720  16
  -4   5  -7 3962.38 388.676  56
   4  -5   7 3703.83 392.336  16
   4  -5   8 3179.79 351.552  18
   4  -5   9 21508.4 923.205  18
   4  -5  10 23566.9 906.162  18
   4  -5  11 152.056 86.8694  18
  -4   4  13 40513.0 1352.61  36
   4  -4 -13 42995.7 1270.40  20
  -4   4  12 14274.1 694.547  51
   4  -4 -12 15199.7 717.360  20
  -4   4  11 27608.6 1111.49  51
   4  -4 -11 31415.5 1161.65  20
  -4   4  10 16809.1 848.814  51
   4  -4 -10 18765.8 872.580  20
  -4   4   9 465.098 157.422  51
  -4   4   8 48732.6 1691.06  58
  -4   4   8 51341.1 1967.59   2
  -4   4   8 48203.9 1625.51  32
  -4   4   7 87757.1 2769.27   2
  -4   4   7 88931.4 2540.12  58
  -4   4   6 2457.43 354.553   2
  -4   4   6 2617.44 333.813  58
  -4   4   5 76556.2 2043.48  46
  -4   4   5 82564.6 2392.24   2
  -4   4   5 74307.4 2111.99  33
  -4   4   5 75533.0 2204.70  58
  -4   4   4 2225.52 298.062   2
  -4   4   4 1938.09 218.657  46
  -4   4   4 2172.30 272.544  33
  -4   4   4 1792.94 249.617  58
  -4   4   3 13742.1 893.573  59
  -4   4   3 12808.0 844.787  35
  -4   4   3 15264.3 907.368   9
  -4   4   2 247680. 6205.07  59
  -4   4   2 256914. 6171.68   9
  -4   4   1 7462.67 661.769  59
  -4   4   1 6614.81 609.564   9
  -4   4   0 26896.9 1324.05  59
  -4   4   0 28350.6 1318.31   9
  -4   4  -1 122718. 3517.63  59
  -4   4  -1 121965. 3481.39  35
  -4   4  -1 126738. 3500.82   9
  -4   4  -2 361.746 170.527   9
  -4   4  -2 164.554 123.458  59
  -4   4  -2 129.500 108.650   1
  -4   4  -2 40.7374 105.903  35
  -4   4  -3 25099.9 941.466  43
  -4   4  -3 25124.9 1155.04   1
  -4   4  -4 81174.7 2200.57  43
  -4   4  -4 80568.8 2551.57   1
   4  -4   5 2867.89 313.299  16
  -4   4  -5 2336.44 281.804  43
  -4   4  -5 2477.92 384.124   1
   4  -4   6 64614.4 1931.10  16
  -4   4  -6 62782.7 1882.95  43
  -4   4  -6 62944.4 2336.93   1
   4  -4   7 3686.85 383.123  16
   4  -4   8 149.612 122.905  18
   4  -4   9 44930.1 1524.59  18
   4  -4  10 2682.35 307.493  18
   4  -4  11 5338.05 383.694  18
   4  -3 -13 20657.5 794.614  20
  -4   3  13 19499.0 845.983  36
   4  -3 -12 8850.65 545.115  20
   4  -3 -11 122770. 3077.01  20
  -4   3  11 111828. 3012.34  51
   4  -3 -10 13657.1 740.259  20
  -4   3  10 12519.5 717.495  51
  -4   3   9 200.290 145.543  51
  -4   3   8 16955.3 818.204  51
  -4   3   8 17379.5 1040.43   2
  -4   3   7 11780.8 650.891  32
  -4   3   7 11567.0 673.247  58
  -4   3   7 10881.0 768.697   2
  -4   3   6 63932.4 1936.76  58
  -4   3   6 67278.6 2130.98   2
  -4   3   5 167523. 3880.20  46
  -4   3   5 168372. 4041.60  58
  -4   3   5 174911. 4221.93   2
  -4   3   4 731.499 168.123   2
  -4   3   3 4641.87 441.812  59
  -4   3   3 4831.94 441.569  35
  -4   3   3 3924.88 394.362   9
  -4   3   3 4067.47 361.360   2
  -4   3   2 83269.4 2477.05  35
  -4   3   2 83217.9 2501.87  59
  -4   3   2 87203.7 2483.65   9
  -4   3   1 7725.22 583.866  35
  -4   3   1 6807.67 566.500  59
  -4   3   1 7825.44 584.846   9
  -4   3   0 305055. 7113.29  35
  -4   3   0 309543. 7148.43  59
  -4   3   0 317635. 7127.49   9
  -4   3  -1 77694.9 2365.76  35
  -4   3  -1 79251.4 2396.96  59
  -4   3  -1 82116.5 2380.26   9
  -4   3  -2 21455.2 1008.13  59
  -4   3  -2 21091.6 991.858  35
  -4   3  -2 20773.3 898.833   1
  -4   3  -2 20785.8 988.916   9
  -4   3  -3 38860.0 1400.89   1
  -4   3  -4 11738.5 744.098   1
  -4   3  -4 13368.2 622.677  43
  -4   3  -5 32097.7 1383.14   1
  -4   3  -5 30683.0 1095.41  43
  -4   3  -6 52701.4 1977.22   1
  -4   3  -6 52023.8 1597.30  43
   4  -3   7 736.189 178.653  16
  -4   3  -7 771.655 231.748   1
  -4   3  -7 486.486 161.100  43
   4  -3   8 1265.03 233.510  18
   4  -3   9 5900.09 479.584  18
   4  -3  10 447.963 148.688  18
   4  -3  11 27790.3 1048.66  18
   4  -3  12 8820.74 472.042  18
  -4   2  13 328.250 125.202  36
   4  -2 -13 485.092 130.359  20
   4  -2 -12 32735.3 1180.45  20
  -4   2  11 81297.1 2300.57  51
  -4   2  10 3551.01 373.591  51
  -4   2   9 513.612 160.409  51
  -4   2   8 8022.80 687.354   2
  -4   2   8 8224.83 541.604  51
  -4   2   7 34478.8 1447.97   2
  -4   2   7 33527.0 1176.90  51
  -4   2   6 155703. 3733.54  58
  -4   2   6 160266. 3973.87   2
  -4   2   6 147526. 3638.02  32
  -4   2   5 67948.4 2038.94   2
  -4   2   4 22014.4 913.052   2
  -4   2   3 1109.63 204.180  35
  -4   2   3 1135.77 183.289   2
  -4   2   3 1193.61 211.679  59
  -4   2   2 3256.11 329.066   9
  -4   2   2 3644.26 353.323  35
  -4   2   2 2965.61 266.442   2
  -4   2   2 2920.96 323.206  59
  -4   2   1 27930.8 1116.79  59
  -4   2   1 29454.4 1128.50   9
  -4   2   1 29478.3 1127.53  35
  -4   2   0 134806. 3450.24  59
  -4   2   0 137524. 3444.43  35
  -4   2   0 138823. 3432.23   9
  -4   2  -1 26279.4 1055.44   9
  -4   2  -1 29174.1 1046.40  27
  -4   2  -1 26856.0 1074.85  35
  -4   2  -1 25568.2 1060.24  59
  -4   2  -2 39152.4 1341.03  59
  -4   2  -2 38723.4 1329.75   9
  -4   2  -2 38658.5 1316.73  27
  -4   2  -2 36221.5 1301.91  35
  -4   2  -2 36490.9 1202.91   1
  -4   2  -3 3058.20 334.387  27
  -4   2  -3 2862.39 300.624   1
  -4   2  -4 18106.8 895.499  27
  -4   2  -4 18031.5 871.666   1
  -4   2  -5 140801. 3363.30  45
  -4   2  -5 142745. 3369.57  43
  -4   2  -5 146684. 3729.51  27
  -4   2  -5 143060. 3743.47   1
  -4   2  -6 76069.3 2400.40   1
  -4   2  -6 72602.3 2012.96  43
  -4   2  -7 30746.9 1428.00   1
  -4   2  -7 30140.1 1408.39   8
  -4   2  -7 29446.4 1088.08  43
   4  -2   7 29161.4 1081.70  18
   4  -2   8 4373.37 389.133  18
  -4   2  -8 4694.27 401.658  43
   4  -2   9 888.976 197.521  18
  -4   2  -9 534.880 177.054  21
   4  -2  10 35200.1 1306.11  18
  -4   2 -10 35358.8 1344.45  21
   4  -2  11 33873.2 1234.43  18
  -4   2 -11 34833.1 1277.69  21
   4  -2  12 6901.05 449.296  18
  -4   2 -12 6578.13 448.845  21
   4  -2  13 2089.63 203.317  18
  -4   1  13 2119.10 237.718  50
   4  -1 -13 2120.34 236.484  20
  -4   1  12 27227.9 1072.43  61
   4  -1 -12 28326.4 1077.78  20
  -4   1  11 14532.0 804.630  61
  -4   1  10 5831.75 519.620  61
  -4   1  10 5235.35 453.539  51
  -4   1   9 31137.4 1210.35  51
  -4   1   8 186.046 112.740  51
  -4   1   8 45.4061 117.944   2
  -4   1   7 11789.9 630.352  51
  -4   1   7 11925.2 794.034   2
  -4   1   6 141360. 3393.43  51
  -4   1   6 144978. 3710.23   2
  -4   1   5 1024.37 197.961   2
  -4   1   4 119128. 2969.74   2
  -4   1   3 41010.0 1288.14  11
  -4   1   3 40401.6 1308.35  35
  -4   1   3 41213.8 1251.50   2
  -4   1   2 2244.13 265.332  59
  -4   1   2 1514.49 199.712  11
  -4   1   2 1739.71 187.031   2
  -4   1   2 1696.07 231.350  35
  -4   1   1 127093. 3206.91  35
  -4   1   1 136558. 3257.27  59
  -4   1   1 131520. 2988.13   2
  -4   1   0 173521. 4181.42  59
  -4   1   0 181707. 4059.93  27
  -4   1   0 179351. 4186.02  35
  -4   1  -1 63549.7 1834.56  59
  -4   1  -1 64635.6 1762.99  27
  -4   1  -1 63323.2 1826.83  35
  -4   1  -2 99894.2 2466.56   1
  -4   1  -2 97886.8 2590.71  35
  -4   1  -3 6619.57 464.014  27
  -4   1  -3 5915.50 412.162   1
  -4   1  -3 6051.81 422.018  35
  -4   1  -4 33173.9 1234.19  27
  -4   1  -4 32017.4 1180.98   1
  -4   1  -5 247095. 5763.17  27
  -4   1  -5 239980. 5696.47   8
  -4   1  -5 253905. 5769.74   1
  -4   1  -6 11188.8 719.300  27
  -4   1  -6 11232.4 567.606  48
  -4   1  -6 11074.3 716.763   8
  -4   1  -7 48961.3 1832.05   8
   4  -1   7 47853.4 1455.01  18
  -4   1  -8 45606.0 1556.23  21
   4  -1   8 47530.7 1506.03  18
  -4   1  -8 48660.9 1524.16  43
  -4   1  -8 47506.6 1893.87   8
  -4   1  -9 2636.35 319.968  14
   4  -1   9 2456.42 302.409  18
  -4   1  -9 2758.23 343.819  21
   4  -1  10 20194.7 923.883  18
  -4   1 -10 21113.2 985.122  21
   4  -1  11 21722.2 954.017  18
  -4   1 -11 23462.5 1023.78  21
   4  -1  12 1564.80 230.142  18
  -4   1 -12 1363.50 225.153  21
   4  -1  13 14881.6 628.589  18
  -4   1 -13 14602.9 645.066  21
  -4   0  13 1850.62 213.775  50
   4   0 -13 1577.99 205.822  20
  -4   0  12 10845.2 616.551  61
  -4   0  12 11022.7 611.671  50
  -4   0  11 1418.03 264.581  61
  -4   0  10 98682.8 2819.54  61
  -4   0   9 41723.5 1577.08  61
  -4   0   9 44982.0 1521.40  51
  -4   0   8 9932.74 663.509  61
  -4   0   8 9093.42 735.795   2
  -4   0   8 10416.3 627.816  51
  -4   0   7 717.852 199.205   2
  -4   0   7 1319.34 237.472  61
  -4   0   7 994.461 191.631  15
  -4   0   7 851.214 183.287  51
  -4   0   6 47704.4 1455.05  51
  -4   0   6 50172.8 1476.96  15
  -4   0   6 45337.9 1639.87   2
  -4   0   5 7926.05 534.261   2
  -4   0   4 391206. 8506.72  11
  -4   0   4 394558. 8449.47   2
  -4   0   3 22003.9 932.188  26
  -4   0   3 24662.9 922.587  11
  -4   0   3 23026.3 834.642   2
  -4   0   2 305.996 116.622  38
  -4   0   2 311.255 110.159  35
  -4   0   2 164.173 99.8801  26
  -4   0   2 430.718 122.943  11
  -4   0   2 325.485 112.226  12
  -4   0   1 44846.1 1348.81  38
  -4   0   1 45353.6 1367.52  35
  -4   0   1 42029.9 1275.21  26
  -4   0   1 43238.6 1300.35  11
  -4   0   1 43262.6 1335.64  12
  -4   0   0 11898.2 577.507  38
  -4   0   0 10791.2 566.466  35
  -4   0   0 10538.2 484.584  27
  -4   0   0 11186.8 524.967  11
  -4   0   0 10799.8 558.497  12
  -4   0  -1 298211. 6517.90  38
  -4   0  -1 303420. 6555.56  35
  -4   0  -1 290990. 6428.46  27
  -4   0  -1 305141. 6517.21  12
  -4   0  -2 166007. 3893.05  35
  -4   0  -2 169588. 3867.05  38
  -4   0  -2 165714. 3858.32  27
  -4   0  -2 166354. 3854.45  12
  -4   0  -3 20578.5 822.599  35
  -4   0  -3 21438.8 818.640  12
  -4   0  -3 20089.2 850.029  27
  -4   0  -4 718.292 158.973   8
  -4   0  -4 863.386 182.560  27
  -4   0  -5 86010.8 2433.33   8
  -4   0  -5 91614.6 2519.42  27
  -4   0  -6 1043.83 221.380  27
  -4   0  -6 931.621 207.095   8
  -4   0  -6 1595.57 201.818  48
  -4   0  -7 106746. 2761.45  21
  -4   0  -7 107723. 2715.35  48
  -4   0  -7 108503. 3072.86  27
  -4   0  -7 109710. 3122.98   8
  -4   0  -8 8187.80 534.525  14
  -4   0  -8 9375.43 742.852   8
  -4   0  -8 8455.99 564.128  21
  -4   0  -8 8750.68 538.369  48
   4   0   8 8952.27 528.600  18
  -4   0  -9 871.389 261.078   8
   4   0   9 651.006 164.045  18
  -4   0  -9 656.067 176.952  14
  -4   0  -9 1060.61 218.437  21
   4   0  10 11218.8 653.784  18
  -4   0 -10 10881.3 686.322  21
   4   0  11 797.321 185.103  18
  -4   0 -11 876.439 207.913  21
   4   0  12 19197.9 838.640  18
  -4   0 -12 18687.4 869.913  21
   4   0  13 23326.6 862.524  18
  -4   0 -13 22984.2 898.544  21
  -4  -1  13 2236.23 216.563  50
  -4  -1  13 2071.39 209.899  52
   4   1 -13 2133.77 212.204  57
   4   1 -13 1934.42 207.348  20
  -4  -1  12 862.053 180.806  50
  -4  -1  11 8344.33 564.646  50
  -4  -1  11 7985.60 571.249  61
  -4  -1  10 118870. 3224.14  61
  -4  -1   9 18696.1 973.443  61
  -4  -1   8 25003.7 1051.63  15
  -4  -1   8 25863.5 1143.17  61
  -4  -1   8 26037.4 1463.26  26
  -4  -1   7 1662.74 352.490  26
  -4  -1   7 1620.70 242.161  15
  -4  -1   7 1943.87 262.705  51
  -4  -1   7 2261.53 314.642  61
  -4  -1   6 2217.26 322.595   3
  -4  -1   6 2938.29 416.122  26
  -4  -1   6 2078.54 254.040  15
  -4  -1   6 2526.55 278.023  51
  -4  -1   6 1880.54 275.901  61
  -4  -1   5 145486. 3379.92  15
  -4  -1   5 145461. 3849.08  26
  -4  -1   5 142606. 3605.38   3
  -4  -1   5 138998. 3350.58  51
  -4  -1   5 141287. 3642.85  10
  -4  -1   4 115542. 3092.16  26
  -4  -1   4 110438. 2935.25  10
  -4  -1   3 3884.07 381.069  26
  -4  -1   3 4531.44 377.452  10
  -4  -1   2 5290.89 409.795  26
  -4  -1   2 6121.70 404.316  12
  -4  -1   2 5852.18 397.358  38
  -4  -1   1 5944.29 406.810  26
  -4  -1   1 5816.53 384.125  11
  -4  -1   1 5766.51 393.759  12
  -4  -1   1 5353.69 378.171  38
  -4  -1   0 24204.1 867.757  26
  -4  -1   0 24083.3 846.195  11
  -4  -1   0 22281.2 871.990  12
  -4  -1   0 22996.5 873.158  38
  -4  -1  -1 270950. 5944.08  27
  -4  -1  -1 273420. 5967.47  11
  -4  -1  -1 280832. 6066.34  12
  -4  -1  -1 282151. 6078.96  38
  -4  -1  -2 25290.1 918.691  27
  -4  -1  -2 26309.6 937.970  12
  -4  -1  -2 25851.5 930.247  38
  -4  -1  -3 8579.42 447.276   8
  -4  -1  -3 8459.30 507.670  27
  -4  -1  -3 9247.07 500.206  12
  -4  -1  -3 8807.80 490.793  38
  -4  -1  -4 16472.8 738.401   8
  -4  -1  -4 18819.4 839.231  27
  -4  -1  -5 934.083 186.433   8
  -4  -1  -5 888.015 194.311  27
  -4  -1  -6 75440.6 1993.03  48
  -4  -1  -6 77137.7 2311.54  27
  -4  -1  -6 76155.2 2023.75  14
  -4  -1  -6 77039.3 2303.06   8
  -4  -1  -7 72624.9 2360.64   8
  -4  -1  -7 74827.0 2354.48  27
  -4  -1  -7 78659.0 2044.15  48
  -4  -1  -7 71825.2 2047.55  21
  -4  -1  -7 74630.7 2039.39  14
  -4  -1  -8 941.743 248.138   8
  -4  -1  -8 1384.73 213.862  48
   4   1   8 1178.83 187.120  18
  -4  -1  -8 1176.48 207.554  14
  -4  -1  -8 1069.33 209.562  21
  -4  -1  -9 23903.8 1049.92  21
  -4  -1  -9 22771.4 1267.67   8
   4   1   9 25267.3 996.375  18
  -4  -1 -10 541.009 182.021  21
   4   1  10 543.654 173.257  18
  -4  -1 -11 14930.2 808.603  21
   4   1  11 14359.9 745.357  18
  -4  -1 -12 73829.8 2177.86  21
   4   1  12 76228.4 2113.32  18
  -4  -1 -13 6765.63 467.271  21
   4   1  13 7782.86 463.626  18
  -4  -2  12 5416.83 385.367  52
  -4  -2  12 5760.72 393.756  50
   4   2 -12 5851.06 395.885  57
  -4  -2  11 21674.5 938.066  50
  -4  -2  10 19796.5 968.317  61
  -4  -2  10 19228.5 938.414  50
  -4  -2   9 9837.03 637.750  15
  -4  -2   9 10113.4 689.273  61
  -4  -2   8 64499.2 1958.73  15
  -4  -2   8 60148.0 2013.76  61
  -4  -2   7 4172.81 387.636  15
  -4  -2   7 3463.62 513.847  26
  -4  -2   7 4532.61 442.796  61
  -4  -2   6 16647.8 778.671  15
  -4  -2   6 16243.9 815.646  61
  -4  -2   6 17705.6 1084.78  26
  -4  -2   5 29802.2 1308.16  10
  -4  -2   5 32868.3 1166.64  61
  -4  -2   5 33722.8 1467.25  26
  -4  -2   5 30813.8 1093.62  15
  -4  -2   4 4786.24 451.860  10
  -4  -2   4 5875.62 529.501  26
  -4  -2   3 127471. 3279.95  10
  -4  -2   3 129311. 3359.47  26
  -4  -2   2 36380.7 1204.36  38
  -4  -2   2 35653.1 1288.22  26
  -4  -2   2 34368.8 1175.81  12
  -4  -2   2 36103.2 1239.55  10
  -4  -2   1 1101.67 187.563  12
  -4  -2   1 1333.61 195.804  10
  -4  -2   1 1126.92 202.583  26
  -4  -2   1 1198.92 190.653  38
  -4  -2   0 31630.1 1090.89  38
  -4  -2   0 30199.2 1021.52  11
  -4  -2   0 31322.5 1084.98  12
  -4  -2  -1 88450.6 2164.12  11
  -4  -2  -1 88877.1 2272.15  12
  -4  -2  -1 83785.4 2258.23  38
  -4  -2  -1 82577.5 2116.51  27
  -4  -2  -2 15332.2 610.859  11
  -4  -2  -2 15264.8 691.600  12
  -4  -2  -2 14279.0 675.444  38
  -4  -2  -2 14959.2 661.479  27
  -4  -2  -3 372005. 7987.87  12
  -4  -2  -3 359616. 8009.65  27
  -4  -2  -3 380529. 7996.58  38
  -4  -2  -4 7251.53 427.661   7
  -4  -2  -4 7349.89 510.147  27
  -4  -2  -5 5275.53 408.563   7
  -4  -2  -5 5849.97 485.402  27
  -4  -2  -6 68758.9 1909.99  21
  -4  -2  -6 72686.8 1931.33  14
  -4  -2  -6 76019.6 2238.60   8
  -4  -2  -6 73012.0 2226.34  27
  -4  -2  -6 71955.3 1909.71  54
  -4  -2  -7 22339.2 1086.58  27
  -4  -2  -7 20552.1 859.148  21
  -4  -2  -7 20342.5 1055.34   8
  -4  -2  -7 20228.0 835.888  14
  -4  -2  -8 45428.6 1793.38   8
  -4  -2  -8 44060.0 1434.59  14
  -4  -2  -8 43255.7 1473.22  21
  -4  -2  -8 44980.4 1433.62  48
  -4  -2  -8 44835.4 1752.96  27
   4   2   9 52709.7 1604.59  18
  -4  -2  -9 50690.2 1683.30  21
  -4  -2  -9 46887.6 1898.31   7
   4   2  10 26.8008 89.8828  18
  -4  -2 -10 413.932 172.151  21
   4   2  11 17449.4 828.322  18
  -4  -2 -11 17351.0 883.531  21
   4   2  12 9890.42 581.858  18
  -4  -2 -12 9229.64 603.308  21
   4   2  13 10682.8 553.174  18
  -4  -2 -13 9180.46 555.877  21
   4   2  14 27203.7 883.101  18
  -4  -3  12 47.4415 80.4280  50
  -4  -3  12 163.317 86.5948  52
   4   3 -12 64.8425 82.4450  57
  -4  -3  11 2487.44 288.290  52
  -4  -3  11 3136.96 317.739  50
   4   3 -11 3640.23 339.150  57
  -4  -3  10 2568.23 326.265  50
  -4  -3   9 80296.7 2319.90  15
  -4  -3   9 77740.5 2350.01  50
  -4  -3   8 49466.8 1687.50  15
  -4  -3   8 50874.7 1753.94  50
  -4  -3   8 51544.6 1779.98  61
  -4  -3   7 2127.70 322.431  61
  -4  -3   7 1775.31 276.953  15
  -4  -3   7 1463.82 267.520  50
  -4  -3   6 1467.69 346.935  26
  -4  -3   6 1661.65 334.574  10
  -4  -3   6 1249.80 251.909  61
  -4  -3   6 1417.80 234.744  15
  -4  -3   6 1384.17 247.457  50
  -4  -3   5 26952.4 1352.14  10
  -4  -3   5 30318.9 1441.56  26
  -4  -3   5 30498.7 1151.47  61
  -4  -3   5 29505.3 1120.25  50
  -4  -3   4 1270.23 272.342  26
  -4  -3   4 930.920 179.006  50
  -4  -3   3 248224. 5928.21  10
  -4  -3   3 253469. 5966.26  26
  -4  -3   2 120761. 3131.57  10
  -4  -3   2 114351. 3011.98  24
  -4  -3   2 121996. 3180.89  26
  -4  -3   2 117811. 3025.76  38
  -4  -3   1 259.141 116.837  38
  -4  -3   1 418.836 141.741  24
  -4  -3   1 483.465 156.876  26
  -4  -3   1 526.106 148.102  10
  -4  -3   0 3475.54 347.691  38
  -4  -3   0 3622.37 353.618  24
  -4  -3   0 3431.18 281.127  25
  -4  -3   0 4019.97 335.740  10
  -4  -3  -1 30988.9 1160.25  38
  -4  -3  -1 33146.0 1196.03  24
  -4  -3  -1 31839.3 1052.79  11
  -4  -3  -2 143512. 3467.37  24
  -4  -3  -2 133772. 3340.62  27
  -4  -3  -2 144993. 3482.02  38
  -4  -3  -3 227943. 5116.59  24
  -4  -3  -3 213240. 5056.20  27
  -4  -3  -3 223398. 5100.71  38
  -4  -3  -4 3643.53 370.443  27
  -4  -3  -4 4624.04 352.107   7
  -4  -3  -4 4958.67 394.516  38
  -4  -3  -5 32208.0 1177.75   7
  -4  -3  -5 33039.2 1171.05   6
  -4  -3  -5 32973.7 1290.37  27
  -4  -3  -6 33549.2 1379.10  27
  -4  -3  -6 34445.1 1147.30  21
  -4  -3  -6 34284.1 1310.80   7
  -4  -3  -6 36430.5 1142.46  54
  -4  -3  -6 34670.5 1133.43  14
  -4  -3  -7 1048.13 230.621   7
  -4  -3  -7 809.493 160.042  14
  -4  -3  -7 882.266 186.651  21
  -4  -3  -7 799.333 220.918  27
  -4  -3  -7 1028.25 178.302  54
  -4  -3  -8 171835. 4149.65  21
  -4  -3  -8 166588. 4460.31   7
   4   3   8 173813. 4140.23  61
  -4  -3  -8 166701. 4042.84  14
  -4  -3  -8 174828. 4543.11  27
   4   3   9 42194.0 1455.36  61
  -4  -3  -9 39238.9 1437.23  21
  -4  -3  -9 39120.6 1685.88   7
   4   3   9 39391.0 1344.36  18
   4   3  10 4124.17 420.317  61
   4   3  10 3681.29 361.492  18
  -4  -3 -10 3822.50 407.369  21
   4   3  11 2199.64 308.032  61
  -4  -3 -11 2769.11 346.198  21
   4   3  11 2706.79 314.060  18
   4   3  12 4799.42 427.774  61
  -4  -3 -12 5023.90 442.864  21
   4   3  12 5152.20 421.396  17
   4   3  12 4553.83 387.979  18
   4   3  13 24934.4 922.542  17
   4   3  13 23133.9 895.177  18
   4   3  13 23991.1 932.351  61
   4   3  14 19377.5 707.252  18
   4   4 -11 135.608 87.1608  57
  -4  -4  11 131.038 93.1097  50
  -4  -4  11 19.5835 83.0724  52
   4   4 -10 799.532 189.974  57
  -4  -4  10 662.213 182.550  52
  -4  -4  10 670.508 175.641  50
  -4  -4   9 71417.8 2117.83  15
   4   4  -9 72020.7 2143.10  57
  -4  -4   9 70813.6 2166.59  52
  -4  -4   9 72735.1 2167.98  50
  -4  -4   8 44451.6 1553.00  15
  -4  -4   8 41844.0 1556.05  50
  -4  -4   7 2688.91 342.185  15
  -4  -4   7 1814.73 299.170  50
  -4  -4   6 32451.8 1674.53  10
  -4  -4   6 36221.9 1727.60  26
  -4  -4   6 35033.6 1341.55  50
  -4  -4   5 902.215 281.077  10
  -4  -4   5 995.411 278.396  26
  -4  -4   5 988.139 208.276  50
  -4  -4   4 50741.6 1572.89  53
  -4  -4   4 56259.9 2021.73  26
  -4  -4   4 51911.0 1602.87  52
  -4  -4   4 50867.3 1595.39  50
  -4  -4   4 46358.0 1954.02  10
  -4  -4   3 166966. 3878.51  53
  -4  -4   3 163155. 3879.89  50
  -4  -4   3 165259. 3881.85  52
  -4  -4   3 164159. 3928.43  39
  -4  -4   3 157059. 4359.01  10
  -4  -4   2 7353.80 603.847  10
  -4  -4   2 7290.31 588.221  26
  -4  -4   1 61335.8 2013.79  38
  -4  -4   1 65332.2 1917.99  25
  -4  -4   1 64878.1 2020.85  10
  -4  -4   1 67445.1 2065.11  24
  -4  -4   0 13614.5 782.956  38
  -4  -4   0 14057.1 688.191  25
  -4  -4   0 12647.9 759.886  24
  -4  -4   0 15009.4 743.871  10
  -4  -4  -1 3763.92 326.650  10
  -4  -4  -1 3610.14 341.677   5
  -4  -4  -1 3188.44 368.523  38
  -4  -4  -1 3987.97 411.670  24
  -4  -4  -2 174653. 4246.63   5
  -4  -4  -2 185486. 4478.04  38
  -4  -4  -2 188349. 4485.05  24
  -4  -4  -3 124549. 3145.59   5
  -4  -4  -3 126002. 3304.58  38
  -4  -4  -3 131367. 3334.99  24
  -4  -4  -4 27785.7 1043.88   6
  -4  -4  -4 26761.1 1116.41  38
  -4  -4  -4 27461.5 1127.56  24
  -4  -4  -5 3900.53 371.426   6
  -4  -4  -5 4324.76 399.460   7
  -4  -4  -6 14429.1 858.000  27
  -4  -4  -6 11689.6 727.080   7
  -4  -4  -6 12637.4 742.145   6
  -4  -4  -6 12307.1 599.331  54
  -4  -4  -6 13630.3 651.748  21
  -4  -4  -7 62735.4 2198.12  27
  -4  -4  -7 65971.8 1905.95  21
  -4  -4  -7 65696.9 2144.88   7
  -4  -4  -7 67480.6 1843.66  54
  -4  -4  -8 116487. 3461.22  27
  -4  -4  -8 116605. 3391.97   7
  -4  -4  -8 115643. 3373.20   6
  -4  -4  -8 120633. 3101.43  21
  -4  -4  -9 3442.12 468.897   7
  -4  -4  -9 3512.28 470.998   6
  -4  -4  -9 4086.22 410.880  21
   4   4   9 4260.12 430.866  61
  -4  -4  -9 3779.16 498.456  27
   4   4  10 17197.1 892.379  61
   4   4  10 16543.1 811.141  18
  -4  -4 -10 18124.2 913.969  21
  -4  -4 -11 4432.02 437.037  21
   4   4  11 6162.28 509.028  61
   4   4  11 4897.03 425.237  18
   4   4  11 5333.42 443.992  17
   4   4  12 11463.2 668.205  61
   4   4  12 9823.81 590.269  18
   4   4  12 11203.4 627.726  17
   4   4  13 31154.1 1111.41  61
   4   4  13 29610.6 1042.60  18
   4   4  13 31171.4 1076.19  17
   4   4  14 19098.4 719.129  61
  -4  -5  11 1238.11 161.974  52
  -4  -5  10 672.697 161.484  52
   4   5 -10 533.841 143.676  57
  -4  -5   9 18418.0 855.337  50
  -4  -5   9 19983.7 903.068  52
   4   5  -9 18965.3 874.603  57
  -4  -5   8 187.216 123.822  50
  -4  -5   8 194.020 145.490  52
  -4  -5   8 91.7258 102.560  15
   4   5  -8 214.107 141.390  57
  -4  -5   7 48789.4 1713.71  52
  -4  -5   7 48226.4 1689.49  50
  -4  -5   7 49961.6 1696.74  15
  -4  -5   6 34105.9 1326.96  50
  -4  -5   6 32502.5 1312.03  52
  -4  -5   5 14217.4 778.467  50
  -4  -5   5 13791.3 763.573  52
  -4  -5   5 13957.8 1016.44  26
  -4  -5   4 13932.1 736.116  52
  -4  -5   4 14438.3 746.663  50
  -4  -5   4 15795.4 1026.01  26
  -4  -5   3 18276.1 1059.60  26
  -4  -5   3 18286.8 870.111  39
  -4  -5   3 19060.4 828.630  50
  -4  -5   3 18183.3 815.666  52
  -4  -5   2 25681.9 1318.27  10
  -4  -5   2 30551.1 1247.49  25
  -4  -5   2 28384.9 1025.34  50
  -4  -5   2 28289.1 1028.83  52
  -4  -5   2 28013.0 1117.80  39
  -4  -5   1 118104. 3415.34  38
  -4  -5   1 119273. 3087.10  39
  -4  -5   1 125580. 3246.76  25
  -4  -5   1 119863. 2942.01  50
  -4  -5   1 123598. 2959.50  52
  -4  -5   1 115970. 3347.69  10
  -4  -5   1 126756. 3461.65  24
  -4  -5   0 4945.46 442.656  25
  -4  -5   0 5508.89 480.530  10
  -4  -5   0 5957.77 569.585  24
  -4  -5   0 4794.18 515.166  38
  -4  -5  -1 3132.06 410.579  24
  -4  -5  -1 2782.70 393.313  38
  -4  -5  -2 102515. 2766.54   5
  -4  -5  -2 104706. 3026.37  24
  -4  -5  -2 95786.8 2935.63  38
  -4  -5  -3 18165.4 883.337   5
  -4  -5  -3 17333.9 840.811   6
  -4  -5  -3 18832.1 1010.24  24
  -4  -5  -3 19523.6 1014.22  38
  -4  -5  -4 112197. 2772.35  13
  -4  -5  -4 114797. 3175.21  38
  -4  -5  -4 115335. 3059.09   5
  -4  -5  -4 111816. 2996.80   6
  -4  -5  -4 114481. 3181.58  24
  -4  -5  -5 47152.2 1638.88   6
  -4  -5  -6 5969.70 412.818  54
   4   5   6 5856.54 394.248  17
  -4  -5  -6 5102.23 492.504   6
   4   5   7 16627.3 740.406  17
  -4  -5  -7 16210.2 749.066  54
  -4  -5  -7 15506.9 932.300   6
  -4  -5  -7 14965.0 922.857   7
  -4  -5  -7 15777.7 993.274  27
  -4  -5  -8 29441.9 1428.79   6
  -4  -5  -8 29140.5 1418.79   7
   4   5   8 34023.3 1193.64  17
  -4  -5  -8 32695.7 1534.82  27
   4   5   9 24661.5 1035.68  17
   4   5   9 26563.3 1154.99  61
   4   5  10 26025.5 1067.33  17
   4   5  10 23656.4 1106.71  61
   4   5  11 21146.6 937.784  18
   4   5  11 22433.0 973.797  17
   4   5  11 23167.2 1055.86  61
   4   5  12 4099.92 380.958  17
   4   5  12 5475.18 460.065  61
   4   5  13 4768.81 370.811  17
   4   5  13 5045.13 396.612  61
   4   5  14 602.839 132.104  61
  -4  -6  10 235.626 92.8471  52
  -4  -6   9 1487.98 219.775  52
  -4  -6   8 14571.4 744.374  15
  -4  -6   8 14747.9 767.767  52
   4   6  -8 15157.3 754.728  19
  -4  -6   7 58280.8 1852.47  15
   4   6  -7 58248.0 1836.34  19
  -4  -6   7 54451.4 1790.57  50
  -4  -6   7 57364.7 1856.05  52
  -4  -6   6 9422.32 635.397  50
  -4  -6   6 9161.59 636.686  52
  -4  -6   5 7349.48 551.928  50
  -4  -6   5 7813.23 580.601  52
  -4  -6   4 35881.2 1301.18  50
  -4  -6   4 36018.1 1316.08  52
  -4  -6   4 31188.4 1740.44  10
  -4  -6   4 31167.0 1291.57  39
  -4  -6   3 7702.16 787.950  10
  -4  -6   3 7273.07 640.421  25
  -4  -6   3 5987.64 525.459  39
  -4  -6   3 6431.67 477.370  50
  -4  -6   3 6321.74 481.413  52
  -4  -6   2 89397.2 3099.52  10
  -4  -6   2 97998.9 2552.93  50
  -4  -6   2 98451.3 2562.52  52
  -4  -6   2 99534.8 2910.86  25
  -4  -6   2 94612.0 2740.44  39
  -4  -6   1 128324. 3838.34  10
  -4  -6   1 142977. 3379.24  49
  -4  -6   1 142722. 3376.55  50
  -4  -6   1 145869. 3778.48  25
  -4  -6   1 128016. 3553.07  39
  -4  -6   1 137324. 3980.75  38
  -4  -6   1 140067. 4004.07  24
  -4  -6   0 21.4373 78.7488  49
  -4  -6   0-53.7849 139.689  24
  -4  -6   0 73.5711 87.2229  25
  -4  -6   0 277.720 149.933  39
  -4  -6   0 30.6793 107.891  62
  -4  -6   0 105.582 137.108  38
  -4  -6  -1 1119.47 228.382  30
  -4  -6  -1 1403.14 207.621  49
  -4  -6  -1 1221.91 185.838  53
  -4  -6  -1 1254.64 209.263  20
  -4  -6  -1 1526.95 262.394  62
  -4  -6  -1 1480.60 332.741  38
  -4  -6  -1 1460.28 330.478  24
  -4  -6  -1 1507.28 257.229  39
  -4  -6  -2 5569.91 505.829   5
  -4  -6  -2 5835.57 421.596  20
  -4  -6  -2 4273.37 417.883  62
  -4  -6  -2 4269.26 416.321  30
  -4  -6  -2 4941.83 371.946  49
  -4  -6  -2 5306.43 386.896  53
  -4  -6  -2 6325.91 650.105  24
  -4  -6  -2 5255.20 586.930  38
  -4  -6  -3 7896.34 501.122  20
  -4  -6  -3 8416.74 563.146  62
  -4  -6  -3 6887.71 521.915  30
  -4  -6  -3 7467.36 688.114  38
  -4  -6  -3 7848.85 609.882   5
  -4  -6  -3 6587.28 657.229  24
  -4  -6  -4 176349. 4159.10  20
  -4  -6  -4 177243. 4220.30  62
  -4  -6  -4 175045. 4133.03  13
  -4  -6  -4 172736. 4460.81   5
  -4  -6  -4 178309. 4439.13   6
  -4  -6  -4 166826. 4618.65  38
  -4  -6  -4 175740. 4688.21  24
  -4  -6  -4 173765. 4212.13  30
  -4  -6  -5 32251.3 1169.94  13
  -4  -6  -5 34109.1 1232.43  20
  -4  -6  -5 32507.7 1418.28   5
  -4  -6  -5 34224.7 1412.15   6
   4   6   6 19923.1 815.531  17
  -4  -6  -6 17820.1 1018.89   6
  -4  -6  -7 152.627 97.2622  54
   4   6   7 73.8600 94.1367  17
  -4  -6  -7 46.0285 146.416   6
   4   6   8 5009.31 426.293  17
  -4  -6  -8 5287.45 589.793   6
  -4  -6  -8 3666.32 526.189  27
   4   6   9 54830.7 1887.82  61
   4   6   9 54624.8 1751.61  17
   4   6  10 130909. 3499.13  61
   4   6  10 130306. 3360.14  17
   4   6  11 3508.14 402.595  61
   4   6  11 3250.60 354.583  17
   4   6  12 3146.05 350.985  61
   4   6  12 2946.30 321.201  17
   4   6  13 89.5714 95.0023  61
   4   6  13 179.904 103.859  17
  -4  -7   9 50.7513 80.2190  49
   4   7  -8 13961.8 666.775  19
  -4  -7   8 13012.8 645.250  52
  -4  -7   7 33589.8 1254.27  15
  -4  -7   7 35842.9 1281.79  52
   4   7  -7 36686.9 1294.77  19
  -4  -7   6 5141.16 455.929  52
  -4  -7   5 47883.3 1637.89  52
  -4  -7   4 209.634 148.316  39
  -4  -7   4 366.454 155.411  52
  -4  -7   4 435.597 174.289  50
  -4  -7   3 1789.21 347.578  25
  -4  -7   3 2280.75 308.395  52
  -4  -7   3 1857.32 275.144  50
  -4  -7   3 1752.43 399.651  10
  -4  -7   3 1704.14 306.563  39
  -4  -7   2 82183.9 2527.48  39
  -4  -7   2 82029.6 2667.65  25
  -4  -7   2 73156.1 2803.87  10
  -4  -7   2 80613.0 2255.22  49
  -4  -7   2 79312.5 2239.33  50
  -4  -7   1 39769.2 1343.93  49
  -4  -7   1 37902.6 1631.40  25
  -4  -7   1 39207.4 1559.50  39
  -4  -7   0 51214.2 2206.23  24
  -4  -7   0 50706.0 1773.51  30
  -4  -7   0 55590.4 1962.26  25
  -4  -7   0 49685.8 2162.11  38
  -4  -7   0 46806.3 1743.80  62
  -4  -7   0 50456.9 1800.73  39
  -4  -7   0 49632.9 1562.20  49
  -4  -7  -1 49097.9 1712.80  62
  -4  -7  -1 43888.2 1638.81  30
  -4  -7  -1 44466.1 1425.61  49
  -4  -7  -1 38876.6 1932.83  38
  -4  -7  -1 43730.8 1474.51  20
  -4  -7  -1 42942.5 1601.34  39
  -4  -7  -1 45064.2 2079.65  24
  -4  -7  -2 976.198 191.323  49
  -4  -7  -2 936.137 229.656  30
  -4  -7  -2 813.374 170.212  53
  -4  -7  -2 773.410 282.242  24
  -4  -7  -2 1070.56 313.615  38
  -4  -7  -2 686.907 220.830  62
  -4  -7  -2 750.737 182.792  20
  -4  -7  -3 36065.5 1410.20  30
  -4  -7  -3 36571.4 1303.16  20
  -4  -7  -3 32379.2 1364.45  62
  -4  -7  -3 32001.9 1681.59  38
  -4  -7  -3 39308.9 1602.60   5
  -4  -7  -3 38181.0 1826.59  24
  -4  -7  -4 85301.0 2507.38  30
  -4  -7  -4 81250.4 2473.96  62
  -4  -7  -4 81030.3 2900.35  38
  -4  -7  -4 88695.0 2768.21   5
  -4  -7  -4 85342.1 2967.27  24
  -4  -7  -4 89180.1 2430.98  20
  -4  -7  -5 300.050 131.202  20
  -4  -7  -5 381.079 174.979   5
  -4  -7  -5 45.5072 83.6255   6
  -4  -7  -6 58598.9 1860.82  20
  -4  -7  -6 53818.1 2109.69   5
  -4  -7  -6 52364.1 2066.62   6
  -4  -7  -7 3385.78 400.392  20
  -4  -7  -7 4626.90 407.576  54
   4   7   7 3896.42 380.099  17
  -4  -7  -7 4534.09 570.230   5
  -4  -7  -7 4073.74 522.027   6
  -4  -7  -8 7727.86 609.203  20
   4   7   8 7931.32 555.534  17
   4   7   9 84904.8 2423.24  17
   4   7  10 27174.8 1108.39  17
   4   7  10 25084.8 1159.41  61
   4   7  11 8659.72 569.459  17
   4   7  11 9126.73 625.733  61
   4   7  12 10881.1 603.182  17
   4   7  12 11511.0 652.084  61
   4   7  13 964.024 168.024  17
   4   7  13 881.111 178.588  61
   4   8  -8 18041.7 687.089  19
  -4  -8   8 17010.6 679.426  49
   4   8  -7 4548.65 365.816  19
  -4  -8   7 3714.11 341.177  49
  -4  -8   6 39303.0 1374.84  49
  -4  -8   6 41525.2 1388.62  15
  -4  -8   5 55278.2 1770.70  49
  -4  -8   4 17388.9 864.914  49
  -4  -8   4 17102.3 908.033  39
  -4  -8   3 684.093 186.984  49
  -4  -8   3 564.998 207.890  39
  -4  -8   2 6480.18 498.704  49
  -4  -8   2 7948.40 647.952  39
  -4  -8   1 5012.52 427.552  49
  -4  -8   1 4213.82 493.942  39
  -4  -8   1 4027.14 525.133  25
  -4  -8   0 66155.4 2160.58  62
  -4  -8   0 60943.7 1873.85  49
  -4  -8   0 59166.8 2536.71  38
  -4  -8   0 62102.7 2103.46  30
  -4  -8   0 64790.5 2624.72  24
  -4  -8   0 63150.3 2162.70  39
  -4  -8  -1 62890.9 1898.87  49
  -4  -8  -1 60663.0 2606.69  38
  -4  -8  -1 69271.2 2206.67  39
  -4  -8  -1 64404.5 2173.77  30
  -4  -8  -1 64845.9 2691.35  24
  -4  -8  -1 63472.6 2185.68  62
  -4  -8  -2 2244.60 309.945  20
  -4  -8  -2 1839.93 338.682  30
  -4  -8  -2 2065.51 458.182  24
  -4  -8  -2 2347.54 344.103  39
  -4  -8  -2 2665.24 508.519  38
  -4  -8  -2 2346.67 373.002  62
  -4  -8  -3 23483.6 1023.31  20
  -4  -8  -3 22412.4 1130.46  30
  -4  -8  -3 18588.7 1331.39  38
  -4  -8  -3 22192.8 1124.83  62
  -4  -8  -3 20926.2 1425.31  24
  -4  -8  -4 35680.2 1474.86  62
  -4  -8  -4 38119.3 1407.15  20
  -4  -8  -4 37248.9 1504.57  30
  -4  -8  -4 37837.7 1702.90   5
  -4  -8  -4 33357.0 1785.01  38
  -4  -8  -4 37984.6 1913.49  24
  -4  -8  -5 60156.2 2277.38   5
  -4  -8  -5 56602.9 1932.66  62
  -4  -8  -5 57309.8 1941.20  30
  -4  -8  -5 56864.5 1886.10  20
   4   8   6 77028.5 2339.13  58
  -4  -8  -6 74778.8 2325.97  20
   4   8   7 12593.3 712.177  17
  -4  -8  -7 12834.1 790.955  20
   4   8   8 59.6926 122.572  17
  -4  -8  -8 184.824 161.601  20
   4   8   9 17650.8 928.297  61
   4   8   9 16667.5 839.646  17
  -4  -8  -9 14864.1 868.211  20
   4   8  10 1109.14 237.829  61
   4   8  10 806.448 191.589  17
   4   8  11 30835.7 1188.18  61
   4   8  11 29695.1 1126.95  17
   4   8  12 7998.02 503.269  61
   4   8  12 8127.00 489.557  17
   4   8  13 3627.63 276.136  17
   4   9  -7 580.979 123.012  19
  -4  -9   7 723.176 133.155  49
  -4  -9   6 51251.5 1524.86  49
   4   9  -6 53742.2 1558.53  19
  -4  -9   5 38286.4 1296.79  49
  -4  -9   4 3130.22 337.294  49
  -4  -9   4 4063.43 399.831  39
  -4  -9   3 2344.66 332.541  39
  -4  -9   3 1239.44 225.713  49
  -4  -9   2 6316.47 562.052  39
  -4  -9   2 5841.97 470.600  49
  -4  -9   1 44077.3 1690.37  39
  -4  -9   1 41820.7 1451.60  49
  -4  -9   0 94482.5 2741.83  30
  -4  -9   0 93145.5 2760.77  62
  -4  -9   0 88763.7 2765.00  39
  -4  -9   0 85787.1 2449.48  49
  -4  -9  -1 6295.97 583.319  30
  -4  -9  -1 4140.04 393.370  49
  -4  -9  -1 5493.50 543.828  39
  -4  -9  -1 5838.96 571.331  62
  -4  -9  -2 20699.9 1070.13  39
  -4  -9  -2 23356.3 1173.18  30
  -4  -9  -2 22400.8 1154.86  62
  -4  -9  -2 18970.4 958.574  20
  -4  -9  -3 1276.16 283.203  30
  -4  -9  -3 1367.31 301.952  62
  -4  -9  -3 1828.43 296.374  20
  -4  -9  -4 1442.47 294.559  30
  -4  -9  -4 1232.54 287.114  62
  -4  -9  -4 1703.90 285.976  20
  -4  -9  -5 88821.0 2685.82  30
  -4  -9  -5 86371.7 2662.10  62
  -4  -9  -5 91183.1 2632.57  20
   4   9   6 104417. 2945.44  58
  -4  -9  -6 101818. 2929.18  20
   4   9   7 8992.14 654.872  58
  -4  -9  -7 8377.42 634.759  20
  -4  -9  -8 10733.3 719.614  20
   4   9   8 10054.8 634.355  17
   4   9   9 584.603 187.958  61
  -4  -9  -9 844.753 221.318  20
   4   9   9 790.770 192.275  17
   4   9  10 18926.9 874.544  17
   4   9  10 22078.6 949.742  61
  -4  -9 -10 21196.2 964.326  20
   4   9  11 65828.0 1899.87  17
   4   9  11 72416.9 1956.14  61
   4   9  12 12650.7 567.544  17
   4   9  12 11553.0 545.917  61
   4  10  -6 14562.0 572.022  19
  -4 -10   5 768.058 149.034  49
   4  10  -5 952.249 162.873  19
  -4 -10   5 781.795 148.274  15
  -4 -10   4 37105.2 1196.90  49
  -4 -10   4 35450.1 1207.47  39
  -4 -10   3 4497.90 376.538  49
  -4 -10   3 4922.57 429.599  39
  -4 -10   2 2649.41 350.779  39
  -4 -10   1 33159.8 1363.99  39
  -4 -10   0 79345.9 2415.82  62
  -4 -10   0 77818.8 2445.03  39
  -4 -10   0 80015.8 2397.65  30
  -4 -10  -1 16930.4 961.841  62
  -4 -10  -1 18108.6 984.460  39
  -4 -10  -1 17148.5 955.119  30
  -4 -10  -2 120392. 3403.79  62
  -4 -10  -2 116336. 3289.65  39
  -4 -10  -2 123882. 3407.27  30
  -4 -10  -3 133.495 137.060  20
  -4 -10  -3 123.968 145.324  62
  -4 -10  -3 81.9245 144.057  30
  -4 -10  -4 2541.54 342.731  20
  -4 -10  -4 2519.01 375.446  62
  -4 -10  -4 2595.79 384.436  30
  -4 -10  -5 54425.2 1929.12  62
  -4 -10  -5 55806.8 1943.54  30
  -4 -10  -5 59076.2 1925.11  20
   4  10   5 58961.5 1946.93  58
  -4 -10  -6 6881.99 565.197  20
   4  10   6 7206.61 580.307  58
  -4 -10  -7 52302.7 1811.23  20
   4  10   7 56336.8 1841.13  58
  -4 -10  -8 20546.0 984.925  20
   4  10   8 20559.5 959.263  58
  -4 -10  -9 524.762 183.039  20
   4  10   9 335.969 137.252  17
   4  10  10 26674.7 976.254  17
  -4 -10 -10 26318.7 1022.27  20
   4  10  11 34602.7 1066.45  17
  -4 -10 -11 31400.3 1055.98  20
   4  11  -4 39402.4 1112.58  19
  -4 -11   4 34023.0 1045.47  15
  -4 -11   3 11269.3 568.375  39
  -4 -11   2 759.690 174.949  39
  -4 -11   1 8161.14 556.633  39
  -4 -11   0 4091.72 412.470  39
  -4 -11   0 3692.05 382.412  62
  -4 -11  -1 41396.1 1484.11  30
  -4 -11  -1 39662.2 1469.30  39
  -4 -11  -1 41303.0 1503.08  62
  -4 -11  -2 93886.7 2638.88  39
  -4 -11  -2 93201.6 2691.12  30
   4  11   2 93863.1 2619.73  58
  -4 -11  -2 94577.9 2725.55  62
  -4 -11  -3 1001.77 234.840  62
  -4 -11  -3 1057.37 259.808  30
   4  11   3 1220.60 247.045  58
  -4 -11  -4 1462.14 270.073  62
   4  11   4 1233.01 247.811  58
  -4 -11  -4 1418.42 273.372  30
   4  11   5 14428.9 787.526  22
   4  11   5 13677.9 775.091  58
  -4 -11  -5 14554.7 806.691  30
  -4 -11  -5 14932.7 793.774  20
  -4 -11  -5 13515.3 784.204  62
   4  11   6 9925.42 640.637  58
  -4 -11  -6 10125.1 642.721  20
  -4 -11  -6 10103.8 634.209  30
  -4 -11  -7 75296.5 2224.29  20
   4  11   7 80466.4 2256.54  58
  -4 -11  -8 11942.2 663.786  20
   4  11   8 11996.7 651.379  58
  -4 -11  -9 202.191 109.226  20
  -4 -11 -10 6317.48 395.985  20
  -4 -12   1 1369.80 195.386  39
  -4 -12   0 1627.32 228.874  39
  -4 -12  -1 49987.7 1552.70  39
  -4 -12  -1 52272.4 1581.50  62
   4  12   1 52072.0 1548.28  22
  -4 -12  -2 8036.47 539.771  62
   4  12   2 8792.69 537.366  22
  -4 -12  -3 6504.95 490.774  30
   4  12   3 7960.41 504.314  58
  -4 -12  -3 7899.56 536.550  62
   4  12   3 6996.88 488.622  22
   4  12   4 712.765 182.893  58
  -4 -12  -4 744.800 187.543  62
   4  12   4 570.552 164.785  22
   4  12   5 631.772 165.279  58
  -4 -12  -5 466.962 152.285  62
   4  12   5 466.906 148.862  22
   4  12   6 26775.7 1008.38  58
   4  12   6 26182.6 975.427  23
   4  12   7 72209.6 1959.01  58
   4  12   8 247.360 100.999  58
  -5  11   6 10611.4 534.639  33
  -5  11   5 7754.40 467.532  60
  -5  11   5 7948.11 483.509  33
  -5  11   4 7716.33 489.740  60
  -5  11   4 7067.15 467.039  33
  -5  11   3 4035.33 361.486  60
  -5  11   3 3842.94 303.121  46
  -5  11   3 3791.20 338.268  33
  -5  11   2 52513.8 1588.79  60
  -5  11   2 50454.5 1441.17  46
  -5  11   1 237.758 100.416  46
  -5  11   1 374.818 130.280  60
   5 -11   0 24502.1 849.784  16
  -5  11   0 23898.8 832.493  46
  -5  11   0 23834.8 878.659  60
  -5  11  -1 89.4593 67.0747  46
   5 -11   1 15.2119 62.4720  16
  -5  11  -2 104.001 64.6820  46
  -5  10   8 35439.0 1167.04  32
  -5  10   7 782.935 169.556  33
  -5  10   7 449.719 144.638  32
  -5  10   6 55352.6 1731.30  33
  -5  10   5 5330.44 466.162  33
  -5  10   5 5363.02 402.584  46
  -5  10   5 5190.77 447.061  60
  -5  10   5 5000.33 424.972  22
  -5  10   4 138.321 94.7157  46
  -5  10   4 127.943 117.518  33
  -5  10   4 240.629 139.042  22
  -5  10   3 5227.38 404.175  46
  -5  10   3 5186.56 474.605  33
  -5  10   3 5647.66 484.856  22
  -5  10   2 23521.1 944.086  46
  -5  10   2 23991.6 1041.25  33
  -5  10   2 24931.7 1079.92  22
  -5  10   1 5451.57 417.425  46
  -5  10   1 6764.53 513.480  22
  -5  10   0 29781.1 1144.19  22
  -5  10  -1 5829.97 405.166  55
  -5  10  -2 6206.57 404.857  55
   5 -10   2 6093.40 409.570  16
  -5  10  -3 18896.6 719.522  55
   5 -10   3 18218.0 724.793  16
  -5  10  -4 493.798 114.076  55
   5 -10   4 573.640 118.213  16
  -5   9  10 1358.39 170.472  51
  -5   9  10 1410.34 189.553  32
  -5   9   9 151.846 106.538  51
  -5   9   9 181.957 110.557  32
  -5   9   8 6049.51 476.922  32
  -5   9   7 15018.2 799.590  58
  -5   9   7 15794.9 809.767  33
  -5   9   6 82986.2 2469.62  33
  -5   9   5 6176.41 557.004  33
  -5   9   5 5539.09 450.846  46
  -5   9   4 14353.5 871.799  33
  -5   9   4 13048.3 714.891  46
  -5   9   4 15180.1 866.633  22
  -5   9   3 12697.2 814.822  33
  -5   9   3 10757.2 645.719  46
  -5   9   3 12007.8 788.494  22
  -5   9   2 2112.98 342.157  33
  -5   9   2 2344.98 355.578  22
  -5   9   2 2066.32 290.230  46
  -5   9   1 71662.5 2242.90  22
  -5   9   1 67833.6 2022.71  55
  -5   9   0 18780.9 944.830  22
  -5   9   0 17593.8 831.511  55
  -5   9  -1 4382.34 421.921  22
  -5   9  -1 4618.81 403.990  55
   5  -9   2 1321.45 217.145  16
  -5   9  -2 1320.58 221.010  55
   5  -9   3 4743.41 391.788  16
  -5   9  -3 4867.06 386.478  55
   5  -9   4 106.952 93.5864  16
  -5   9  -4 355.219 127.322  55
   5  -9   5 18458.3 729.982  16
  -5   9  -5 17935.4 716.787  55
   5  -9   6 10938.7 476.227  18
  -5   9  -6 11349.8 489.967  55
  -5   8  11 5164.05 332.979  51
  -5   8  10 14422.2 682.672  32
  -5   8  10 14462.3 654.493  51
  -5   8   9 5681.38 466.750  32
  -5   8   9 6279.33 454.056  51
  -5   8   8 760.455 214.230  58
  -5   8   7 29933.6 1264.18  33
  -5   8   7 33852.2 1377.26  58
  -5   8   6 58603.9 2023.84  33
  -5   8   6 60815.0 2040.06  58
  -5   8   5 4700.16 506.862  33
  -5   8   5 5020.04 444.004  46
  -5   8   4 42832.0 1706.53  33
  -5   8   4 40713.7 1452.86  46
  -5   8   4 40330.1 1616.29  22
  -5   8   3 1404.86 313.823  33
  -5   8   3 1608.85 318.965  22
  -5   8   3 1686.75 266.232  46
  -5   8   2 590.839 214.841  33
  -5   8   2 972.580 253.828  22
  -5   8   2 317.421 156.350  55
  -5   8   1 57569.7 1976.70  33
  -5   8   1 58934.5 2025.29  22
  -5   8   1 53885.2 1754.73  55
  -5   8   0 14040.4 857.891  22
  -5   8   0 13443.0 729.144  55
  -5   8  -1 46578.5 1672.71  22
  -5   8  -1 45791.0 1541.11  55
  -5   8  -2 4793.34 423.767  55
   5  -8   3 4996.04 429.191  16
  -5   8  -3 5581.95 456.280  55
   5  -8   4 2621.54 311.638  16
  -5   8  -4 2442.21 296.315  55
   5  -8   5 50652.5 1565.59  16
  -5   8  -5 49924.3 1558.43  55
   5  -8   6 103.288 92.9698  16
  -5   8  -6 227.354 120.062  55
  -5   8  -7 10233.6 497.791  55
   5  -8   7 10559.1 496.666  18
  -5   7  11 5790.30 392.956  51
  -5   7  10 58468.5 1728.83  51
  -5   7  10 57171.4 1744.73  32
  -5   7   9 4242.58 403.190  51
  -5   7   9 4006.69 418.663  32
  -5   7   8 6427.49 575.782  58
  -5   7   7 31392.1 1385.31  58
  -5   7   6 12621.7 805.158  33
  -5   7   6 12157.5 711.107  46
  -5   7   6 12934.8 849.695  58
  -5   7   5 50420.8 1890.97  33
  -5   7   5 52870.7 1706.96  46
  -5   7   4 57524.1 2097.94  33
  -5   7   4 61435.9 1880.35  46
  -5   7   4 59397.8 2058.10  22
  -5   7   3 1090.30 268.466  22
  -5   7   3 1521.95 249.177  46
  -5   7   3 2136.08 493.666  59
  -5   7   3 1802.70 347.033  33
  -5   7   3 1673.80 431.951  35
  -5   7   2 1443.30 408.493  35
  -5   7   2 1231.32 399.635  59
  -5   7   2 1312.05 234.424  55
  -5   7   2 1776.00 327.369  22
  -5   7   2 1176.73 353.785   9
  -5   7   2 939.161 249.193  33
  -5   7   1 28230.7 1730.20  35
  -5   7   1 26446.5 1686.53  59
  -5   7   1 30510.8 1155.39  55
  -5   7   1 28401.9 1112.86  44
  -5   7   1 28401.5 1314.24  22
  -5   7   1 27367.3 1284.54  33
  -5   7   1 31559.5 1787.90   9
  -5   7   0 75.2873 159.674  59
  -5   7   0 148.395 175.932  35
  -5   7   0 78.2797 149.653  22
  -5   7   0 275.301 130.571  55
  -5   7  -1 62213.0 2069.90  22
  -5   7  -1 63730.8 1912.13  55
  -5   7  -2 34642.4 1280.43  55
  -5   7  -3 1388.80 249.338  56
  -5   7  -4 18756.1 876.991  56
   5  -7   4 18466.6 888.638  16
  -5   7  -5 1785.39 259.173  56
   5  -7   5 1296.37 240.951  16
   5  -7   6 22321.7 939.464  16
  -5   7  -6 21969.7 905.279  56
   5  -7   7 14983.8 691.782  18
   5  -7   8-17.2959 79.9330  18
  -5   6  12 99.8938 99.3621  36
  -5   6  12 50.5391 71.4569  51
  -5   6  11 35686.7 1200.17  51
  -5   6  10 59691.5 1805.98  51
  -5   6   9 193.145 113.292  32
  -5   6   9 289.622 130.361  51
  -5   6   8 11609.0 785.171  58
  -5   6   8 9522.02 685.560  32
  -5   6   7 1530.46 317.710  58
  -5   6   6 2445.54 384.042  58
  -5   6   6 2713.37 380.120  33
  -5   6   5 110270. 3121.96  33
  -5   6   5 113358. 2919.39  46
  -5   6   5 104110. 3119.26  58
  -5   6   4 34857.5 1447.08  33
  -5   6   4 32966.0 1362.80  22
  -5   6   4 34148.3 1252.08  46
  -5   6   3 16079.8 1203.11   9
  -5   6   3 15584.5 917.119  33
  -5   6   3 14128.4 736.743  44
  -5   6   3 15172.2 887.860  22
  -5   6   3 15572.6 755.594  46
  -5   6   3 13689.1 1139.81  59
  -5   6   3 12736.3 1099.50  35
  -5   6   2 3068.10 540.670  35
  -5   6   2 3676.78 437.376  22
  -5   6   2 3092.13 327.365  44
  -5   6   2 3749.68 609.154  59
  -5   6   2 3252.74 330.041  55
  -5   6   2 3207.09 548.900   9
  -5   6   2 3589.77 439.676  33
  -5   6   1 7634.40 833.222  35
  -5   6   1 7410.65 613.476  22
  -5   6   1 7709.59 519.997  44
  -5   6   1 7202.17 831.586  59
  -5   6   1 7858.94 519.917  55
  -5   6   1 7763.99 834.084   9
  -5   6   1 8245.19 634.537  33
  -5   6   0 52379.9 2306.58   9
  -5   6   0 54502.1 1655.75  55
  -5   6   0 49745.9 2289.47  59
  -5   6   0 52898.1 1635.59  44
  -5   6   0 51510.0 1829.38  22
  -5   6   0 52984.9 2332.82  35
  -5   6  -1 102055. 3590.27  35
  -5   6  -1 105329. 3036.78  22
  -5   6  -1 115570. 2896.81  55
  -5   6  -1 116089. 2891.80  56
  -5   6  -1 105133. 3625.68  59
  -5   6  -1 111642. 3679.12   9
  -5   6  -2 10797.0 628.963  56
  -5   6  -3 2295.97 300.361  56
  -5   6  -4 231.979 134.089  56
   5  -6   5 504.866 172.564  16
  -5   6  -5 175.111 135.010  56
   5  -6   6 33438.9 1271.92  16
  -5   6  -6 35658.2 1288.70  56
   5  -6   7 6427.26 476.796  16
   5  -6   7 5999.89 457.789  18
  -5   6  -7 5675.00 443.301  56
   5  -6   8 2046.53 258.378  18
   5  -6   9 180.044 87.5496  18
  -5   5  12 2551.92 298.303  36
  -5   5  12 2570.13 256.187  51
  -5   5  11 54926.3 1825.62  36
  -5   5  11 52237.2 1615.04  51
  -5   5  10 18103.8 855.729  51
  -5   5   9 16672.2 835.054  51
  -5   5   9 16704.1 861.452  32
  -5   5   8 27016.1 1180.53  32
  -5   5   7 4983.01 508.497  58
  -5   5   6 3068.97 398.646  58
  -5   5   6 2831.01 354.631  33
  -5   5   5 121991. 3034.30  46
  -5   5   5 114596. 3247.24  58
  -5   5   5 116538. 3174.71  33
  -5   5   4 95.4502 94.6737  46
  -5   5   4 33.8091 113.362  33
  -5   5   3 66494.8 2483.39   9
  -5   5   3 63920.1 1853.77  44
  -5   5   3 63949.8 2000.40  22
  -5   5   3 63879.9 2044.71  33
  -5   5   3 61989.8 1807.36  55
  -5   5   3 61315.2 1805.27  46
  -5   5   3 61589.2 2505.45  35
  -5   5   3 64609.8 2515.16  59
  -5   5   2 16345.0 1161.70  59
  -5   5   2 16366.7 760.096  44
  -5   5   2 16250.3 865.698  22
  -5   5   2 15984.4 865.787  33
  -5   5   2 15685.9 1128.74  35
  -5   5   2 17990.4 1193.98   9
  -5   5   2 15617.5 724.678  55
  -5   5   1 63.3238 116.295  59
  -5   5   1 299.131 129.099  44
  -5   5   1 428.133 156.160  22
  -5   5   1 162.826 150.505  33
  -5   5   1 309.429 185.588  35
  -5   5   1-60.5010 143.440   9
  -5   5   1 21.9923 87.2559  55
  -5   5   0 108996. 3508.95   9
  -5   5   0 111205. 2758.28  56
  -5   5   0 106847. 2952.55  22
  -5   5   0 109372. 3558.91  59
  -5   5   0 102965. 2739.43  44
  -5   5   0 111234. 3550.33  35
  -5   5   0 110028. 2752.85  55
  -5   5  -1 45793.8 1981.28   9
  -5   5  -1 43986.8 1441.67  44
  -5   5  -1 45979.6 1999.72  59
  -5   5  -1 44117.4 1565.19  22
  -5   5  -1 48459.7 1470.13  56
  -5   5  -1 46149.8 1994.93  35
  -5   5  -2 40367.7 1349.33  56
  -5   5  -3 57470.6 1760.34  56
  -5   5  -4 83.8371 114.765  56
  -5   5  -5 411.354 162.079  56
  -5   5  -6 76560.6 2244.20  56
  -5   5  -7 3294.68 358.512  56
  -5   5  -8 21812.5 944.139  56
   5  -5   8 23686.6 974.525  18
  -5   5  -9 10176.7 565.986  56
   5  -5   9 11646.9 612.021  18
   5  -5  10 960.207 161.158  18
  -5   5 -10 1003.99 171.159  14
  -5   4  12 144.784 130.285  36
  -5   4  11 7650.27 511.351  51
  -5   4  11 8298.77 648.778  36
  -5   4  10 84.0904 115.111  51
  -5   4   9 78946.8 2287.54  51
  -5   4   8 71260.6 2097.63  51
  -5   4   8 69761.1 2152.82  32
  -5   4   7 8612.22 635.718  58
  -5   4   7 8406.20 720.770   2
  -5   4   7 8889.51 622.668  32
  -5   4   6 14340.8 917.938   2
  -5   4   6 15531.4 852.189  58
  -5   4   5 36761.4 1331.12  33
  -5   4   5 39248.5 1541.89   2
  -5   4   5 37215.4 1413.36  58
  -5   4   5 36559.6 1247.91  46
  -5   4   4 29949.7 1221.13  58
  -5   4   4 33934.5 1117.71  46
  -5   4   4 31101.2 1209.26  33
  -5   4   3 180725. 4724.96   9
  -5   4   3 177742. 4146.33  44
  -5   4   3 174885. 4217.79  22
  -5   4   3 175737. 4293.50  33
  -5   4   3 175850. 4743.69  35
  -5   4   3 180534. 4791.62  59
  -5   4   3 179456. 4084.32  46
  -5   4   2 8699.59 754.004  59
  -5   4   2 8600.48 563.017  33
  -5   4   2 7523.37 527.171  22
  -5   4   2 8249.62 462.721  55
  -5   4   2 8651.12 506.390  44
  -5   4   2 7339.32 682.935  35
  -5   4   2 8628.75 728.704   9
  -5   4   1 10478.7 836.447  59
  -5   4   1 10526.5 622.612  33
  -5   4   1 10893.8 569.239  44
  -5   4   1 10362.3 528.398  55
  -5   4   1 9780.05 602.382  22
  -5   4   1 11077.5 846.579   9
  -5   4   1 10847.9 842.891  35
  -5   4   0 76561.4 2195.27  22
  -5   4   0 75178.6 2022.19  55
  -5   4   0 74005.8 2055.60  44
  -5   4   0 83104.5 2687.95   9
  -5   4   0 80711.1 2680.88  35
  -5   4   0 81430.7 2699.32  59
  -5   4   0 79571.5 2050.89  56
  -5   4  -1 10124.0 546.926  44
  -5   4  -1 10082.7 539.302  56
  -5   4  -1 9299.40 578.366  22
  -5   4  -1 11126.2 822.098   9
  -5   4  -1 10576.2 820.172  35
  -5   4  -1 9615.82 780.000  59
  -5   4  -2 96797.3 2913.88   9
  -5   4  -2 92278.6 2897.43  59
  -5   4  -2 89046.5 2359.16  56
  -5   4  -2 90149.7 2882.04  35
  -5   4  -2 89224.4 2364.86  44
  -5   4  -3 74026.2 2054.76  44
  -5   4  -3 75849.3 2086.61  56
  -5   4  -4 154.517 115.882  43
  -5   4  -5 4243.69 525.221   1
  -5   4  -5 4120.94 385.437  43
  -5   4  -6 4191.45 408.954  43
   5  -4   7 8181.15 559.461  18
   5  -4   8 35255.2 1291.81  18
   5  -4   9 6137.03 464.873  18
  -5   4  -9 6859.60 492.872  56
  -5   4 -10 64.6289 102.147  56
   5  -4  10-22.2129 91.2126  18
  -5   4 -10-48.4067 99.3858  14
   5  -4  11 181.828 87.7022  18
  -5   3  13 1689.71 214.224  36
  -5   3  12 1878.36 285.201  36
  -5   3  11 158.479 162.712  36
  -5   3  11 127.893 115.090  51
  -5   3  10 8854.62 581.388  51
  -5   3   9 90149.9 2514.53  51
  -5   3   8 25057.0 1073.09  32
  -5   3   8 26480.3 1076.66  51
  -5   3   7 7808.27 556.854  32
  -5   3   7 8089.96 535.818  51
  -5   3   7 6799.43 633.656   2
  -5   3   6 440.987 170.570   2
  -5   3   6 1083.07 214.118  32
  -5   3   5 767.804 182.732  41
  -5   3   5 1059.35 225.203   2
  -5   3   5 809.057 191.988  58
  -5   3   5 705.198 159.737  33
  -5   3   4 156840. 3582.51  46
  -5   3   4 160673. 3911.79   2
  -5   3   4 152727. 3703.11  33
  -5   3   3 82207.2 2154.79  39
  -5   3   3 79019.1 2228.71  33
  -5   3   3 87188.2 2607.49  59
  -5   3   3 83441.5 2541.98  35
  -5   3   3 82936.1 2092.18  46
  -5   3   3 85370.1 2368.60   2
  -5   3   2 15169.7 927.085  59
  -5   3   2 15651.6 908.049   9
  -5   3   2 14188.3 875.018  35
  -5   3   1 35329.7 1497.41  59
  -5   3   1 35378.6 1481.26   9
  -5   3   1 37414.8 1524.13  35
  -5   3   0 29582.3 1349.64  59
  -5   3   0 32254.6 1378.27   9
  -5   3   0 28674.0 1318.77  35
  -5   3  -1 20240.2 1080.00  59
  -5   3  -1 20683.9 1081.91  35
  -5   3  -2 96781.7 2898.14  59
  -5   3  -2 97514.8 2895.61  35
  -5   3  -2 102929. 2495.09  43
  -5   3  -2 99824.8 2489.30  44
  -5   3  -2 97122.5 2464.68  56
  -5   3  -3 14365.9 665.523  43
  -5   3  -3 14275.2 709.799  42
  -5   3  -4 12947.5 658.391  43
  -5   3  -5 218.188 138.868   1
  -5   3  -5 223.123 117.631  43
  -5   3  -6 7625.69 699.640   1
  -5   3  -6 8077.77 540.197  43
  -5   3  -7 65958.1 1984.13  43
   5  -3   8 21511.8 952.251  18
  -5   3  -8 22854.6 987.197  43
   5  -3   9 82.8088 124.174  18
   5  -3  10 6687.09 476.193  18
  -5   3 -10 6753.11 498.308  14
   5  -3  11 266.215 110.834  18
  -5   3 -12 2943.96 258.846  42
   5  -3  12 2716.27 234.295  18
  -5   2  12 14045.8 745.518  36
   5  -2 -12 13918.3 653.455  20
  -5   2  11 189.987 156.222  36
   5  -2 -11 602.450 159.875  20
  -5   2  10 18605.0 885.297  51
  -5   2   9 36792.2 1345.12  51
  -5   2   8 4846.29 433.676  51
  -5   2   7 59946.1 1816.79  32
  -5   2   7 58154.5 1760.95  51
  -5   2   7 56578.3 2062.03   2
  -5   2   6 1262.90 216.938  32
  -5   2   6 730.428 159.867  51
  -5   2   6 1171.02 247.641   2
  -5   2   5 1783.22 272.528   2
  -5   2   5 1533.11 233.712  32
  -5   2   5 1522.28 234.337  41
  -5   2   4 81504.2 2065.14  46
  -5   2   4 81471.9 2162.57  33
  -5   2   4 79244.7 2187.47  32
  -5   2   4 84475.8 2324.60   2
  -5   2   4 80855.8 2169.54  41
  -5   2   3 21547.0 1008.56  59
  -5   2   3 20092.2 972.201  35
  -5   2   2 55182.6 1859.65  59
  -5   2   2 57066.8 1875.21  35
  -5   2   1 49258.5 1707.43  59
  -5   2   1 46805.8 1668.09  35
  -5   2   0 2654.68 348.704  59
  -5   2   0 2546.95 341.699  35
  -5   2  -1 126080. 3362.46  59
  -5   2  -1 123195. 3323.32  35
  -5   2  -2 30683.4 1219.44  27
  -5   2  -2 27894.2 1211.11  59
  -5   2  -2 29504.3 1226.77  35
  -5   2  -3 2191.14 320.649  27
  -5   2  -4 63200.6 1797.13  45
  -5   2  -4 66129.5 1814.28  43
  -5   2  -4 67841.4 2160.11  27
  -5   2  -5 17911.6 779.019  43
  -5   2  -5 17271.5 762.920  45
  -5   2  -5 16105.2 954.144  27
  -5   2  -5 17047.6 943.788   1
  -5   2  -6 2714.24 303.664  43
  -5   2  -6 2842.97 408.252  27
  -5   2  -6 3155.13 422.002   1
  -5   2  -7 75862.9 2170.40  43
  -5   2  -8 34343.5 1269.11  43
  -5   2  -9 25550.6 1045.01  43
  -5   2  -9 23752.5 1064.65  14
   5  -2   9 25213.3 1031.15  18
  -5   2 -10 27983.6 1123.35  14
   5  -2  10 26820.5 1064.39  18
   5  -2  11 1503.05 221.317  18
   5  -2  12 7398.59 427.620  18
  -5   1  12 14998.3 715.173  50
   5  -1 -12 16096.0 707.339  20
  -5   1  11 34.2737 120.522  36
  -5   1  10 416.380 207.229  36
  -5   1   9 353.895 150.119  51
  -5   1   8 79683.2 2275.77  51
  -5   1   7 106641. 2786.49  51
  -5   1   6 175.297 121.826  32
  -5   1   6 457.894 128.592  51
  -5   1   5 12567.0 650.115  32
  -5   1   4 31180.3 1090.05  32
  -5   1   4 31220.6 1080.36  41
  -5   1   3 1343.20 214.335  11
  -5   1   2 248618. 5756.64  35
  -5   1   1 125550. 3259.59  35
  -5   1   0 1283.92 205.959  27
  -5   1   0 893.885 200.962  35
  -5   1  -1 4191.62 370.376  27
  -5   1  -1 5047.80 442.140  35
  -5   1  -2 31463.6 1181.46  27
  -5   1  -2 29889.2 1191.73  35
  -5   1  -3 84639.5 2421.96  27
  -5   1  -3 86432.2 2426.16  35
  -5   1  -4 120959. 3249.71  27
  -5   1  -5 1074.30 249.296  27
  -5   1  -5 989.176 173.840  45
  -5   1  -5 1126.64 182.926  48
  -5   1  -6 1999.60 339.606  27
  -5   1  -6 1419.10 215.551  45
  -5   1  -6 1923.16 253.356  43
  -5   1  -6 1697.98 241.975  48
  -5   1  -7 2656.72 303.430  43
  -5   1  -7 2704.13 407.801  27
  -5   1  -8 7392.13 522.663  43
  -5   1  -8 8284.72 568.421  14
  -5   1  -9 15734.9 829.520  14
  -5   1  -9 17463.9 834.913  43
  -5   1 -10 25572.2 1035.33  43
  -5   1 -10 26443.3 1092.36  14
   5  -1  10 25881.4 1045.01  18
   5  -1  11 2818.57 305.996  18
   5  -1  12 379.453 116.221  18
  -5   1 -13 1262.61 186.773  42
  -5   0  12 772.808 166.408  50
  -5   0  11 17876.2 860.421  50
  -5   0  10 69.3776 132.613  61
  -5   0   9 12005.7 810.920  36
  -5   0   9 11687.9 763.724  61
  -5   0   8 71538.8 2119.28  51
  -5   0   7 71697.4 2728.04  26
  -5   0   7 75847.1 2183.89  51
  -5   0   6 11217.5 617.603  32
  -5   0   6 10713.2 851.709  26
  -5   0   6 9779.01 571.611  51
  -5   0   6 10817.5 592.416  15
  -5   0   5 18905.6 805.639  32
  -5   0   5 17886.2 760.080  51
  -5   0   5 18489.7 1058.75  26
  -5   0   5 18252.1 768.241  15
  -5   0   4 2289.40 294.184  36
  -5   0   4 2077.97 241.217  41
  -5   0   4 1920.48 311.122  26
  -5   0   4 2064.38 294.428  11
  -5   0   3 28277.8 1118.24  11
  -5   0   2 173302. 4108.43  35
  -5   0   2 165029. 4021.31  11
  -5   0   2 166977. 4066.14  12
  -5   0   1 6787.56 501.697  35
  -5   0   1 6800.41 464.798  11
  -5   0   1 7279.33 504.199  12
  -5   0   0 120243. 3064.35  38
  -5   0   0 118591. 3090.25  35
  -5   0   0 118293. 3053.77  12
  -5   0  -1 3236.80 344.013  35
  -5   0  -1 3381.20 313.379  27
  -5   0  -1 3315.53 340.091  12
  -5   0  -2 8048.25 543.824  35
  -5   0  -2 7613.02 500.058  27
  -5   0  -2 6696.81 484.679  12
  -5   0  -3 117679. 3075.04  35
  -5   0  -3 118559. 3096.01  27
  -5   0  -3 120773. 3052.63  12
  -5   0  -4 94681.1 2667.83  27
  -5   0  -5 13527.6 812.787  27
  -5   0  -5 13810.0 634.451  48
  -5   0  -5 13524.9 619.822  45
  -5   0  -6 37169.3 1499.66  27
  -5   0  -6 35904.4 1205.98  48
  -5   0  -6 35402.7 1183.42  45
  -5   0  -7 735.781 229.586  27
  -5   0  -7 233.401 120.128  14
  -5   0  -7 558.261 156.748  48
  -5   0  -8 33425.6 1211.79  48
  -5   0  -8 31168.0 1214.19  14
  -5   0  -9 40488.6 1434.07  14
  -5   0 -10 1068.57 206.178  43
  -5   0 -10 754.790 195.235  21
  -5   0 -10 870.075 195.285  14
  -5   0 -11 4939.67 440.548  21
   5   0  11 5772.49 438.732  18
  -5   0 -12 4275.90 378.764  21
   5   0  12 4413.04 360.711  18
   5   0  13 4573.28 315.577  18
  -5   0 -13 4881.86 346.499  21
  -5  -1  12 1567.08 205.042  52
  -5  -1  12 1624.63 210.881  50
  -5  -1  12 1965.33 218.349  53
  -5  -1  11 36847.1 1308.87  50
  -5  -1  10 6155.33 512.115  50
  -5  -1   9 5381.88 514.408  61
  -5  -1   8 29868.7 1182.86  15
  -5  -1   8 27854.4 1251.20  61
  -5  -1   7 11492.5 658.020  15
  -5  -1   7 10479.7 696.341  61
  -5  -1   7 9318.90 865.756  26
  -5  -1   6 110750. 2866.19  15
  -5  -1   6 111434. 2984.88  61
  -5  -1   6 112142. 3071.71  36
  -5  -1   6 111726. 3466.70  26
  -5  -1   5 60230.2 1749.52  51
  -5  -1   5 64273.3 1947.42  36
  -5  -1   5 59411.7 1747.55  15
  -5  -1   5 63095.4 1791.35  32
  -5  -1   5 62860.8 2238.43  26
  -5  -1   4 675.900 207.054  26
  -5  -1   4 1044.79 202.165  36
  -5  -1   4 748.853 153.976  41
  -5  -1   4 695.438 179.658  11
  -5  -1   4 691.957 146.551  32
  -5  -1   4 740.702 151.431  15
  -5  -1   3 43849.0 1537.61  11
  -5  -1   3 45871.6 1629.43  26
  -5  -1   2 25032.4 1017.46  38
  -5  -1   2 23456.3 994.834  12
  -5  -1   2 24592.1 1007.66  11
  -5  -1   2 24418.5 1050.06  26
  -5  -1   1 51416.5 1627.31  38
  -5  -1   1 52830.9 1638.87  12
  -5  -1   1 52378.2 1598.06  11
  -5  -1   1 47130.2 1579.52  26
  -5  -1   0 122950. 3087.47  38
  -5  -1   0 122312. 3089.90  12
  -5  -1   0 114105. 2950.55  11
  -5  -1  -1 869.895 190.580  38
  -5  -1  -1 1174.65 208.930  12
  -5  -1  -1 967.133 172.035  27
  -5  -1  -2 49741.1 1581.05  38
  -5  -1  -2 50367.2 1598.11  12
  -5  -1  -2 47401.2 1510.93  27
  -5  -1  -3 84173.7 2291.16  38
  -5  -1  -3 84480.6 2296.15  12
  -5  -1  -4 1118.39 222.071  27
  -5  -1  -5 64686.7 1785.79  48
  -5  -1  -5 64165.7 1784.85  47
  -5  -1  -5 65477.1 1814.10  14
  -5  -1  -5 68446.3 2127.93  27
  -5  -1  -5 65928.2 1780.30  45
  -5  -1  -5 67129.5 1803.54  13
  -5  -1  -6 87862.2 2350.29  14
  -5  -1  -6 89580.2 2306.06  45
  -5  -1  -6 87542.2 2699.73  27
  -5  -1  -6 88029.7 2324.67  47
  -5  -1  -6 90692.7 2338.34  48
  -5  -1  -7 5132.13 405.978  48
  -5  -1  -7 4913.76 410.213  14
  -5  -1  -7 5230.74 539.728  27
  -5  -1  -7 4613.81 498.696   8
  -5  -1  -8 33841.0 1298.02  21
  -5  -1  -8 39083.1 1321.13  48
  -5  -1  -8 38239.6 1335.65  14
  -5  -1  -8 35210.9 1578.50  27
  -5  -1  -8 37882.8 1631.97   8
  -5  -1  -9 7735.68 542.918  14
  -5  -1  -9 8459.77 589.435  21
  -5  -1  -9 8636.95 562.058  48
  -5  -1 -10 17922.8 897.494  21
  -5  -1 -10 17381.5 844.434  14
  -5  -1 -11 48890.6 1635.54  21
  -5  -1 -11 47734.4 1541.54  43
   5   1  12 459.731 133.758  18
  -5  -1 -12 658.119 172.379  21
   5   1  13 2149.89 227.278  17
  -5  -1 -13 2184.17 247.322  21
  -5  -2  12 40292.6 1199.67  50
  -5  -2  12 40933.6 1194.43  52
  -5  -2  11 26261.5 1007.02  52
  -5  -2  11 26695.9 1022.96  50
  -5  -2  10 28.1467 107.597  53
  -5  -2  10-30.1786 110.839  50
  -5  -2   9 579.725 204.852  50
  -5  -2   8 1213.38 241.275  15
  -5  -2   8 1125.56 254.002  50
  -5  -2   7 9845.41 897.435  26
  -5  -2   7 10171.4 637.439  15
  -5  -2   7 9367.99 657.960  50
  -5  -2   7 10674.3 706.041  61
  -5  -2   6 197836. 5344.16  26
  -5  -2   6 195455. 4608.99  15
  -5  -2   6 193463. 4694.05  50
  -5  -2   6 193420. 4727.60  61
  -5  -2   5 21262.3 1136.22  10
  -5  -2   5 23705.5 933.206  15
  -5  -2   5 21148.0 940.804  50
  -5  -2   5 23279.3 1267.60  26
  -5  -2   4 14627.7 928.117  26
  -5  -2   4 15297.5 698.672  32
  -5  -2   4 16071.6 910.126  10
  -5  -2   4 14772.9 679.767  15
  -5  -2   4 15006.2 712.081  50
  -5  -2   3 577.855 165.497  10
  -5  -2   3 489.729 178.940  26
  -5  -2   2 36151.2 1391.19  26
  -5  -2   2 34826.1 1283.74  38
  -5  -2   2 34144.0 1292.70  11
  -5  -2   2 34648.4 1284.94  12
  -5  -2   1 278217. 6311.87  26
  -5  -2   1 270644. 6237.26  38
  -5  -2   1 273265. 6246.16  12
  -5  -2   1 276474. 6201.16  11
  -5  -2   0 291410. 6501.35  38
  -5  -2   0 292490. 6506.63  12
  -5  -2   0 279559. 6378.88  11
  -5  -2  -1 334.184 141.759  12
  -5  -2  -1 467.260 133.616  11
  -5  -2  -1 220.873 124.370  38
  -5  -2  -2 14697.9 713.681  27
  -5  -2  -2 14748.0 756.913  12
  -5  -2  -2 16139.7 789.751  38
  -5  -2  -3 1019.41 206.002  27
  -5  -2  -3 1424.65 230.081  38
  -5  -2  -3 1385.46 232.671  12
  -5  -2  -4 53204.2 1761.24  27
  -5  -2  -5 133601. 3167.39  45
  -5  -2  -5 133138. 3197.31  14
  -5  -2  -5 133233. 3177.98  13
  -5  -2  -5 133552. 3563.10  27
  -5  -2  -5 135085. 3177.03  54
  -5  -2  -5 132381. 3164.32  47
  -5  -2  -6 18380.5 794.152  14
  -5  -2  -6 16481.5 961.999  27
  -5  -2  -6 17993.9 766.490  54
  -5  -2  -6 18624.0 766.045  45
  -5  -2  -6 17727.0 758.660  47
  -5  -2  -7 4507.82 508.302  27
  -5  -2  -7 4718.75 397.320  14
  -5  -2  -7 5114.38 405.754  21
  -5  -2  -7 4303.11 376.293  48
  -5  -2  -8 78.2760 114.073  48
  -5  -2  -8 113.565 108.546  21
  -5  -2  -8 47.5509 87.3387  27
  -5  -2  -8 135.579 115.009  14
  -5  -2  -9 1165.15 226.681  14
  -5  -2  -9 1549.58 265.942  21
  -5  -2  -9 959.780 204.856  48
  -5  -2 -10 6657.79 529.302  21
  -5  -2 -11 43728.5 1534.96  21
  -5  -2 -12 12359.0 628.058  43
  -5  -2 -12 12391.6 687.228  21
   5   2  13 4459.28 339.177  17
  -5  -3  11 8200.90 480.820  50
  -5  -3  11 8396.96 484.919  52
  -5  -3  10 19981.9 895.575  50
  -5  -3  10 19210.9 883.080  52
  -5  -3   9 14012.9 791.706  52
  -5  -3   9 13765.4 793.659  50
  -5  -3   9 14832.6 789.640  53
  -5  -3   9 15996.9 816.046  15
  -5  -3   8 10802.8 720.587  50
  -5  -3   8 10523.4 694.370  53
  -5  -3   8 12216.5 723.085  15
  -5  -3   7 54057.9 1768.42  15
  -5  -3   7 50769.7 1782.88  50
  -5  -3   6 108978. 2953.88  15
  -5  -3   6 110019. 3014.95  50
  -5  -3   6 115896. 3635.29  26
  -5  -3   5 3450.65 347.236  15
  -5  -3   5 3791.20 378.868  50
  -5  -3   5 4029.55 540.177  26
  -5  -3   5 3276.69 462.247  10
  -5  -3   4 44132.1 1773.34  10
  -5  -3   4 43427.0 1454.26  53
  -5  -3   4 43179.8 1431.17  52
  -5  -3   4 43244.7 1444.93  50
  -5  -3   3 1796.55 236.014  50
  -5  -3   3 1347.24 203.883  52
  -5  -3   3 1431.03 294.253  26
  -5  -3   3 1676.04 226.391  39
  -5  -3   3 1368.04 204.281  33
  -5  -3   3 1543.88 286.338  10
  -5  -3   3 1792.63 235.298  53
  -5  -3   2 5350.62 487.929  10
  -5  -3   2 4875.29 443.844  38
  -5  -3   2 5164.33 502.784  26
  -5  -3   1 161640. 4036.26  10
  -5  -3   1 160865. 4056.44  12
  -5  -3   1 159992. 4050.83  38
  -5  -3   1 169084. 4164.31  26
  -5  -3   0 67720.3 2055.34  12
  -5  -3   0 64794.7 1938.26  11
  -5  -3   0 66796.1 2059.97  38
  -5  -3  -1 51514.9 1582.26  11
  -5  -3  -1 51807.1 1704.38  12
  -5  -3  -1 49649.8 1693.01  38
  -5  -3  -2 70975.2 2128.83  12
  -5  -3  -2 71576.6 2154.21  38
  -5  -3  -3 4775.30 434.997  38
  -5  -3  -3 4924.42 439.458  27
  -5  -3  -4 45076.4 1530.16  12
  -5  -3  -4 42929.5 1505.90  38
  -5  -3  -4 43127.2 1562.85  27
  -5  -3  -5 171043. 3909.45  54
  -5  -3  -5 167044. 3904.31  13
  -5  -3  -5 163353. 4291.80  27
  -5  -3  -5 172676. 3907.68  47
  -5  -3  -6 11114.0 578.591  47
  -5  -3  -6 10571.6 759.522  27
  -5  -3  -6 11658.6 598.826  54
  -5  -3  -6 11827.0 607.396  21
  -5  -3  -6 10708.0 589.645  14
  -5  -3  -6 11453.2 584.857  45
  -5  -3  -7 55050.6 1713.22  21
  -5  -3  -7 58680.9 1712.51  54
  -5  -3  -7 57538.0 1731.75  14
  -5  -3  -8 14282.4 740.529  48
  -5  -3  -8 13807.5 952.029  27
  -5  -3  -8 15479.0 790.970  21
  -5  -3  -9 7556.03 567.829  21
  -5  -3  -9 8653.89 568.195  48
  -5  -3 -10 46615.9 1623.39  21
  -5  -3 -10 45960.3 1527.68  48
  -5  -3 -11 47358.7 1622.83  21
   5   3  12 9486.04 564.893  17
   5   3  13 23722.0 881.293  17
  -5  -4  11 7102.51 394.999  50
  -5  -4  11 5846.35 366.175  52
  -5  -4  10 39900.7 1307.83  50
  -5  -4  10 38918.3 1301.88  52
  -5  -4   9 15551.9 797.111  50
  -5  -4   9 14833.6 787.442  52
  -5  -4   9 14701.7 760.386  15
  -5  -4   8 33.4874 112.284  50
  -5  -4   8 199.904 141.304  52
  -5  -4   8 31.5867 105.912  15
  -5  -4   7 1673.00 291.074  50
  -5  -4   7 2035.27 310.480  52
  -5  -4   7 2001.59 299.627  15
  -5  -4   6 35405.8 1397.57  52
  -5  -4   6 37128.7 1431.51  50
  -5  -4   6 37470.9 1405.05  53
  -5  -4   6 37929.6 1409.46  15
  -5  -4   5 74398.7 2188.91  53
  -5  -4   5 75007.5 2210.88  50
  -5  -4   5 73352.7 2187.30  52
  -5  -4   5 78188.2 2750.39  26
  -5  -4   4 95772.7 2575.79  53
  -5  -4   4 98670.2 3119.42  26
  -5  -4   4 92944.5 3076.19  10
  -5  -4   4 91845.6 2544.49  52
  -5  -4   4 92948.3 2569.49  50
  -5  -4   3 2062.72 273.576  50
  -5  -4   3 1986.69 258.234  52
  -5  -4   3 2148.55 271.335  53
  -5  -4   3 2158.62 368.974  10
  -5  -4   3 2010.24 359.706  26
  -5  -4   3 1892.55 262.450  39
  -5  -4   2 5374.90 540.147  26
  -5  -4   2 5181.24 412.823  39
  -5  -4   2 5176.13 392.606  50
  -5  -4   2 5217.54 388.100  52
  -5  -4   2 4700.18 504.864  10
  -5  -4   2 4916.14 386.663  53
  -5  -4   1 61299.2 2048.98  38
  -5  -4   1 60459.4 1764.93  39
  -5  -4   1 57700.7 1697.74  53
  -5  -4   1 62594.6 2017.99  10
  -5  -4   1 62223.1 1713.03  50
  -5  -4   0 26888.9 1216.88  38
  -5  -4   0 28988.7 1263.17  24
  -5  -4   0 25291.0 1105.30  10
  -5  -4  -1 153431. 3909.60  24
  -5  -4  -1 139937. 3821.51  38
  -5  -4  -2 7087.15 579.196  24
  -5  -4  -2 6652.82 560.638  38
  -5  -4  -3 25765.1 1158.43  24
  -5  -4  -3 25032.3 1106.16  27
  -5  -4  -3 22822.1 1090.87  38
  -5  -4  -4 9022.96 656.350  27
  -5  -4  -4 9173.67 647.538  38
  -5  -4  -4 10121.6 529.120  13
  -5  -4  -4 9924.75 513.600  47
  -5  -4  -5 46611.5 1401.67  54
  -5  -4  -5 45745.0 1403.71  13
  -5  -4  -5 44255.4 1706.47  27
  -5  -4  -5 46337.7 1396.74  47
  -5  -4  -6 51451.9 1937.30  27
  -5  -4  -6 51913.5 1562.75  54
  -5  -4  -7 84263.2 2259.12  54
  -5  -4  -7 83160.2 2216.07  45
  -5  -4  -8 9207.19 580.355  54
  -5  -4  -8 11046.5 855.677  27
   5   4   9 1709.68 281.082  61
  -5  -4  -9 1850.15 275.568  48
   5   4  10 17742.2 898.168  61
  -5  -4 -10 17854.0 852.793  48
   5   4  11 1008.80 211.588  17
   5   4  11 1226.41 244.587  61
   5   4  12 68126.1 1936.77  17
   5   4  12 66543.9 1953.33  61
   5   4  13 5795.37 395.059  17
   5   4  13 4671.78 359.761  61
  -5  -5  10 48561.7 1396.25  50
  -5  -5  10 48626.5 1415.01  52
  -5  -5   9 1289.91 211.578  15
  -5  -5   9 1187.72 213.853  52
  -5  -5   9 961.026 189.740  50
  -5  -5   8 6722.42 510.268  15
  -5  -5   8 6689.00 520.024  50
  -5  -5   8 5384.38 472.873  52
  -5  -5   7 5980.86 505.831  15
  -5  -5   7 6105.49 518.431  50
  -5  -5   7 6234.01 526.704  52
  -5  -5   6 18987.2 943.457  15
  -5  -5   6 18050.2 937.498  50
  -5  -5   6 18559.2 945.747  52
  -5  -5   5 50517.9 2181.40  26
  -5  -5   5 49873.3 1709.10  50
  -5  -5   5 49967.7 1710.23  52
  -5  -5   4 68711.2 2066.91  39
  -5  -5   4 69979.0 2547.26  26
  -5  -5   4 65407.4 2021.67  50
  -5  -5   4 66403.3 2022.37  52
  -5  -5   4 67282.4 2019.61  53
  -5  -5   4 60698.6 2527.28  10
  -5  -5   3 8479.38 593.595  39
  -5  -5   3 8396.47 747.691  26
  -5  -5   3 8095.93 542.426  53
  -5  -5   3 7319.09 731.645  10
  -5  -5   3 9050.85 567.941  50
  -5  -5   3 8741.45 562.288  52
  -5  -5   2 1839.44 280.267  39
  -5  -5   2 1539.66 235.050  53
  -5  -5   2 1128.93 205.847  52
  -5  -5   2 1339.08 222.505  50
  -5  -5   1 25274.9 1264.38  24
  -5  -5   1 22504.3 1202.61  38
  -5  -5   1 22624.0 993.284  39
  -5  -5   1 23365.5 918.996  50
  -5  -5   1 24465.9 933.380  52
  -5  -5   1 24640.1 932.438  49
  -5  -5   1 22548.4 912.850  53
  -5  -5   0 28366.3 1030.31  50
  -5  -5   0 27729.1 1014.56  49
  -5  -5   0 27764.2 1362.46  38
  -5  -5   0 30442.1 1133.00  39
  -5  -5   0 29222.2 1394.19  24
  -5  -5   0 29217.7 1131.07  62
  -5  -5   0 29380.4 1125.04  30
  -5  -5   0 25932.5 1212.07  10
  -5  -5   0 28318.0 1028.25  53
  -5  -5  -1 234973. 5383.30  49
  -5  -5  -1 250308. 5582.95  30
  -5  -5  -1 229444. 5976.60  38
  -5  -5  -1 243545. 5495.16  39
  -5  -5  -1 247073. 6063.05  24
  -5  -5  -1 240188. 5411.70  53
  -5  -5  -1 251361. 5428.62  13
  -5  -5  -1 239094. 5559.57  62
  -5  -5  -2 11418.8 644.723  30
  -5  -5  -2 11638.4 827.140  38
  -5  -5  -2 12334.0 846.374  24
  -5  -5  -2 11454.8 645.416  62
  -5  -5  -2 11278.4 582.159  53
  -5  -5  -2 11015.0 574.605  13
  -5  -5  -2 11191.6 571.789  49
  -5  -5  -3 54787.6 1706.47  30
  -5  -5  -3 59913.3 1744.52  62
  -5  -5  -3 56717.7 1650.14  53
  -5  -5  -3 54328.9 1623.93  13
  -5  -5  -3 55670.0 2042.44  38
  -5  -5  -3 56993.2 2044.41  24
  -5  -5  -4 7710.29 642.547  24
  -5  -5  -4 7918.09 476.376  47
  -5  -5  -4 6937.52 462.712  13
  -5  -5  -4 7592.58 633.028  27
  -5  -5  -4 7254.55 620.657  38
  -5  -5  -5 8868.42 533.343  13
  -5  -5  -5 10155.2 550.900  47
  -5  -5  -5 8696.95 709.925  27
  -5  -5  -6 80124.2 2735.08  27
  -5  -5  -6 88117.2 2326.05  54
  -5  -5  -7 43917.3 1444.60  54
  -5  -5  -7 38821.4 1756.42  27
   5   5   7 41972.5 1371.11  17
  -5  -5  -8 7250.26 513.323  54
  -5  -5  -8 5614.17 640.037  27
   5   5   8 6936.67 493.817  17
   5   5   9 1652.83 289.662  61
   5   5   9 1235.19 226.415  17
   5   5  10 368.972 178.077  61
  -5  -5 -10 687.560 185.009  48
   5   5  10 428.433 154.712  17
   5   5  11 17196.2 832.928  17
   5   5  11 19164.0 918.053  61
   5   5  12 43672.5 1414.68  17
   5   5  12 43776.3 1456.39  61
   5   5  13 15704.4 675.043  17
   5   5  13 14827.0 673.461  61
  -5  -6   9 6642.51 410.161  15
  -5  -6   9 6137.08 396.084  50
  -5  -6   9 6165.00 401.090  49
  -5  -6   9 6356.37 415.631  52
  -5  -6   8 27913.3 1073.16  15
  -5  -6   8 28724.0 1079.53  50
  -5  -6   8 28529.4 1098.40  52
  -5  -6   7 180.182 123.382  15
  -5  -6   7 305.608 162.061  52
  -5  -6   7 177.582 129.449  50
  -5  -6   6 1564.44 272.758  15
  -5  -6   6 1958.59 297.442  50
  -5  -6   5 100542. 2814.53  50
  -5  -6   5 101719. 2833.78  52
  -5  -6   4 1028.84 232.631  52
  -5  -6   4 1148.98 238.633  50
  -5  -6   4 1561.61 286.008  39
  -5  -6   3 108056. 2836.03  50
  -5  -6   3 106639. 2841.30  52
  -5  -6   3 101237. 2947.27  39
  -5  -6   3 98629.3 3444.07  10
  -5  -6   2 4161.97 455.922  39
  -5  -6   2 3950.55 546.685  10
  -5  -6   2 3982.46 376.344  50
  -5  -6   2 3858.48 375.826  49
  -5  -6   2 4083.60 387.379  52
  -5  -6   2 4668.00 403.332  53
  -5  -6   1 854.983 191.151  49
  -5  -6   1 664.459 235.437  38
  -5  -6   1 1098.59 210.795  50
  -5  -6   1 883.153 180.995  53
  -5  -6   1 708.638 252.284  10
  -5  -6   1 801.819 213.002  39
  -5  -6   0 28295.1 1223.26  62
  -5  -6   0 29553.5 1094.88  53
  -5  -6   0 31843.3 1121.07  49
  -5  -6   0 28721.1 1229.22  39
  -5  -6   0 26961.9 1482.94  38
  -5  -6   0 30246.6 1553.07  24
  -5  -6   0 31118.3 1257.32  30
  -5  -6  -1 109612. 3472.76  24
  -5  -6  -1 108674. 3006.51  62
  -5  -6  -1 111209. 2839.09  20
  -5  -6  -1 107611. 2933.67  39
  -5  -6  -1 106066. 3447.16  38
  -5  -6  -1 106817. 2979.53  30
  -5  -6  -1 112884. 2803.20  49
  -5  -6  -1 106353. 2766.97  53
  -5  -6  -2 23305.5 938.203  53
  -5  -6  -2 25805.4 1391.76  38
  -5  -6  -2 24438.8 1086.48  30
  -5  -6  -2 22517.5 1052.83  62
  -5  -6  -2 23638.5 947.114  49
  -5  -6  -2 23644.4 1337.78  24
  -5  -6  -3 91171.4 2451.84  53
  -5  -6  -3 90532.2 3007.16  24
  -5  -6  -3 89370.8 2462.52  13
  -5  -6  -3 94506.8 2607.34  30
  -5  -6  -3 92180.6 2596.05  62
  -5  -6  -3 92924.7 3034.99  38
  -5  -6  -4 13519.5 955.233  24
  -5  -6  -4 14087.8 720.233  13
  -5  -6  -4 12730.2 735.191  30
  -5  -6  -4 13741.8 753.711  62
  -5  -6  -4 13025.3 937.225  38
  -5  -6  -4 13687.7 689.425  47
  -5  -6  -5 3982.07 521.252  27
  -5  -6  -5 3384.11 461.101  13
  -5  -6  -5 3526.11 343.011  47
  -5  -6  -6 99294.4 3356.52  27
  -5  -6  -6 118220. 2944.75  54
  -5  -6  -7 8947.67 817.767  27
  -5  -6  -7 9510.42 603.695  54
   5   6   7 10189.8 589.544  17
  -5  -6  -8 46898.7 1572.45  54
   5   6   8 45763.8 1527.98  17
   5   6   9 34226.9 1281.49  17
   5   6  10 2325.31 304.393  17
   5   6  10 3211.59 392.778  61
   5   6  11 15496.6 775.701  17
   5   6  11 16520.1 855.114  61
   5   6  12 43096.6 1383.41  17
   5   6  12 42684.4 1429.35  61
   5   6  13 484.900 125.287  17
   5   6  13 562.866 141.455  61
  -5  -7   9 21375.1 727.714  49
  -5  -7   8 20337.6 813.603  49
  -5  -7   8 22537.7 833.404  15
  -5  -7   7 50.8893 104.506  52
  -5  -7   7 189.903 103.793  50
  -5  -7   7 101.263 113.897  49
  -5  -7   7 101.316 107.442  15
  -5  -7   6 147.127 132.461  52
  -5  -7   6 195.600 132.591  50
  -5  -7   6 408.584 151.674  49
  -5  -7   6 326.204 140.703  15
  -5  -7   5 15260.6 808.591  50
  -5  -7   5 16218.4 841.651  49
  -5  -7   5 15599.6 829.286  52
  -5  -7   4 16492.8 909.046  39
  -5  -7   4 17449.1 876.544  50
  -5  -7   4 16066.1 845.964  49
  -5  -7   4 17893.6 895.080  52
  -5  -7   3 160574. 4267.79  39
  -5  -7   3 167758. 4090.90  50
  -5  -7   3 166503. 4103.37  49
  -5  -7   2 33836.9 1455.54  39
  -5  -7   2 35444.4 1301.50  49
  -5  -7   1 8102.75 661.768  39
  -5  -7   1 9305.84 587.621  49
  -5  -7   0 20456.3 904.923  49
  -5  -7   0 19062.8 856.409  53
  -5  -7   0 17985.2 1260.67  38
  -5  -7   0 20281.9 1051.73  39
  -5  -7   0 20015.9 1333.89  24
  -5  -7   0 19993.5 1031.72  30
  -5  -7   0 18987.8 1014.94  62
  -5  -7  -1 614.852 261.264  38
  -5  -7  -1 388.434 184.329  30
  -5  -7  -1 501.663 152.955  53
  -5  -7  -1 264.389 125.585  49
  -5  -7  -1 326.271 158.653  39
  -5  -7  -1 394.551 172.639  62
  -5  -7  -1 342.903 230.056  24
  -5  -7  -2 132120. 3313.73  20
  -5  -7  -2 125983. 3504.35  62
  -5  -7  -2 127146. 4079.34  24
  -5  -7  -2 129376. 3236.95  53
  -5  -7  -2 116247. 3955.91  38
  -5  -7  -2 129219. 3519.74  30
  -5  -7  -3 38332.3 1918.93  24
  -5  -7  -3 43977.0 1639.46  30
  -5  -7  -3 42228.3 1618.95  62
  -5  -7  -3 41406.2 1971.77  38
  -5  -7  -3 44775.5 1513.16  20
  -5  -7  -4 1075.38 211.585  47
  -5  -7  -4 930.970 214.351  20
  -5  -7  -4 711.111 210.663  30
  -5  -7  -4 554.723 236.307  24
  -5  -7  -4 1557.05 286.306  62
  -5  -7  -4 799.358 269.401  38
  -5  -7  -5 6911.78 555.636  30
  -5  -7  -6 16773.6 1155.49  27
  -5  -7  -7 17125.7 854.517  54
  -5  -7  -8 79244.6 2326.28  54
   5   7   8 82798.7 2326.57  17
   5   7   9 20264.1 938.342  17
   5   7  10 1044.26 216.513  17
   5   7  10 750.279 211.584  61
   5   7  11 3579.09 349.764  17
   5   7  11 3356.15 372.873  61
   5   7  12 128.373 104.093  17
   5   7  12 604.545 158.138  61
   5   7  13 15432.7 627.896  17
   5   7  13 16084.7 657.193  61
  -5  -8   8 8019.58 402.059  49
  -5  -8   7 4777.59 347.882  15
  -5  -8   7 4589.55 348.800  49
  -5  -8   6 731.580 168.185  15
  -5  -8   6 737.697 175.490  49
   5   8  -6 715.691 170.203  19
  -5  -8   5 701.403 183.898  49
  -5  -8   4 54385.2 1821.93  39
  -5  -8   4 53657.5 1745.65  49
  -5  -8   3 62158.3 2074.91  39
  -5  -8   3 60847.3 1919.12  49
  -5  -8   2 2102.97 345.799  39
  -5  -8   2 1404.86 253.672  49
  -5  -8   1 6018.74 484.210  49
  -5  -8   1 6207.29 597.227  39
  -5  -8   0 125.109 159.452  62
  -5  -8   0 200.770 117.818  49
  -5  -8   0 511.148 221.268  39
  -5  -8   0 40.4342 148.540  30
  -5  -8  -1 3694.28 465.401  62
  -5  -8  -1 5238.67 542.199  30
  -5  -8  -1 5103.19 438.092  49
  -5  -8  -1 4588.86 499.498  39
  -5  -8  -2 150461. 3787.51  20
  -5  -8  -2 148232. 4050.64  62
  -5  -8  -2 142882. 4638.98  24
  -5  -8  -2 140653. 4633.69  38
  -5  -8  -2 154647. 4084.32  30
  -5  -8  -3 12947.2 860.564  62
  -5  -8  -3 11610.5 1057.20  38
  -5  -8  -3 12531.1 841.884  30
  -5  -8  -3 13992.7 781.512  20
  -5  -8  -4 12221.9 743.984  20
  -5  -8  -4 13150.3 741.986  47
  -5  -8  -4 13349.2 852.051  62
  -5  -8  -4 15007.0 895.364  30
  -5  -8  -5 3345.68 408.362  62
  -5  -8  -5 3644.85 409.060  20
  -5  -8  -5 3370.05 415.153  30
  -5  -8  -6 4853.30 482.405  20
  -5  -8  -7 58734.1 1880.53  54
  -5  -8  -8 68301.9 2067.00  54
   5   8   9 113.550 112.636  17
   5   8  10 5372.53 439.226  17
   5   8  10 6334.06 514.175  61
   5   8  11 4725.30 387.495  17
   5   8  11 6273.59 473.690  61
   5   8  12 7299.09 440.403  17
   5   8  12 7506.15 462.957  61
  -5  -9   6 2417.14 247.508  49
  -5  -9   6 2567.17 246.951  15
   5   9  -6 2697.84 251.221  19
  -5  -9   5 516.135 143.009  15
  -5  -9   5 361.734 124.844  49
  -5  -9   4 28958.8 1146.16  39
  -5  -9   4 31732.1 1156.73  49
  -5  -9   3 18985.1 948.714  39
  -5  -9   3 19009.9 879.838  49
  -5  -9   2 56077.6 1901.44  39
  -5  -9   2 50491.2 1679.57  49
  -5  -9   1 24608.5 1199.00  39
  -5  -9   1 23760.6 1024.15  49
  -5  -9   0 8430.07 681.138  39
  -5  -9   0 7760.57 640.819  62
  -5  -9   0 7845.07 635.159  30
  -5  -9   0 7826.00 549.649  49
  -5  -9  -1 38915.4 1602.99  30
  -5  -9  -1 38625.4 1602.62  62
  -5  -9  -1 37511.4 1554.17  39
  -5  -9  -2 68410.0 2319.54  62
  -5  -9  -2 64465.2 2259.05  30
  -5  -9  -3 3074.29 425.095  62
  -5  -9  -3 2318.73 330.134  20
  -5  -9  -3 3011.49 427.528  30
  -5  -9  -4 82482.2 2625.46  62
  -5  -9  -4 84784.5 2411.21  47
  -5  -9  -4 83145.2 2624.95  30
  -5  -9  -4 83004.7 2471.47  20
  -5  -9  -5 22824.2 1062.84  20
  -5  -9  -5 22040.8 1106.47  62
  -5  -9  -5 20864.9 1087.14  30
  -5  -9  -6 2994.63 384.995  20
   5   9   6 4433.68 456.417  58
  -5  -9  -7 22489.7 1001.31  54
  -5  -9  -7 22065.2 1061.82  20
  -5  -9  -8 15501.7 848.862  20
   5   9   9 17586.4 876.973  61
   5   9  10 46040.1 1473.61  17
   5   9  10 49527.5 1569.08  61
   5   9  11 4279.00 342.551  17
   5   9  11 5364.09 394.629  61
  -5 -10   5 488.626 117.176  49
   5  10  -5 678.697 130.196  19
  -5 -10   5 412.974 101.772  15
  -5 -10   4 15653.3 681.140  39
  -5 -10   4 15162.2 668.927  49
  -5 -10   3 2175.18 280.579  39
  -5 -10   3 2493.72 275.183  49
  -5 -10   2 48173.3 1609.69  39
  -5 -10   2 44927.4 1461.53  49
  -5 -10   1 58429.4 1933.10  39
  -5 -10   0 3561.28 413.329  62
  -5 -10   0 3565.87 420.350  39
  -5 -10  -1 116.160 159.061  62
  -5 -10  -1 333.281 152.128  39
  -5 -10  -2 6831.94 605.600  30
  -5 -10  -2 6235.54 581.379  62
  -5 -10  -3 24787.4 1200.62  30
  -5 -10  -3 23601.0 1176.01  62
  -5 -10  -4 93646.5 2803.65  30
  -5 -10  -4 95023.0 2814.07  62
  -5 -10  -4 93674.8 2660.96  20
  -5 -10  -5 9727.91 684.538  62
   5  10   5 8526.46 622.526  58
  -5 -10  -5 8388.13 605.874  20
  -5 -10  -6 547.803 190.802  20
   5  10   6 1046.43 233.052  58
  -5 -10  -7 7096.04 503.932  54
   5  10   7 7812.14 563.318  58
  -5 -10  -7 6930.62 538.643  20
  -5 -10  -8 5951.78 483.073  20
   5  10   9 34752.2 1211.82  61
   5  10  10 30347.1 1037.82  61
  -5 -11   3 2827.58 258.175  39
  -5 -11   2 38371.8 1249.09  39
  -5 -11   1 818.529 186.637  39
  -5 -11   0 14816.2 770.070  39
  -5 -11  -1 705.286 187.533  39
  -5 -11  -1 793.466 197.376  62
  -5 -11  -2 2051.46 322.204  62
  -5 -11  -3 15926.8 872.424  62
   5  11   3 16766.6 844.806  58
  -5 -11  -3 16214.8 762.238  47
  -5 -11  -4 43975.1 1579.74  62
   5  11   4 44399.5 1536.80  58
   5  11   5 1163.02 229.566  58
  -5 -11  -5 946.734 213.346  62
   5  11   6 10063.5 617.602  58
  -5 -11  -6 9181.48 540.918  54
  -5 -11  -7 50.5621 92.8688  20
   5  11   7 150.793 113.063  58
  -5 -11  -8 3141.73 312.865  20
  -5 -11  -9 69618.4 1853.29  20
  -5 -12   1 6210.72 368.331  39
  -5 -12   1 5205.98 335.219  47
  -5 -12   0 49247.7 1423.18  39
  -5 -12   0 48628.1 1388.22  47
   5  12   1 229.092 109.095  22
  -5 -12  -1 177.563 98.2170  39
  -5 -12  -1 289.419 108.583  47
   5  12   2 213.879 113.528  22
  -5 -12  -2 199.948 98.4372  47
   5  12   3 66667.3 1887.62  58
   5  12   3 68863.4 1911.78  22
   5  12   4 313.484 138.647  58
   5  12   4 471.216 142.954  22
   5  12   5 50837.6 1514.94  58
   5  12   5 54363.8 1526.81  22
   5  12   6 23129.3 870.163  58
  -5 -12  -6 21285.1 777.486  54
   5  12   7 214.181 96.5852  58
  -6  11   4 34188.1 1061.05  33
  -6  11   4 33811.1 1070.53  60
  -6  11   4 34058.9 1064.99  34
  -6  11   3 13131.4 574.505  33
  -6  11   3 13975.7 621.751  60
  -6  11   3 14319.9 558.750  46
  -6  11   3 14084.1 621.852  34
  -6  11   2 848.501 132.592  46
  -6  11   2 1216.05 182.635  34
  -6  11   2 1076.52 172.013  60
  -6  11   1 149.261 73.3939  46
  -6  11   1 117.371 88.9164  34
  -6  11   1 83.5996 75.2455  60
  -6  10   7 1360.67 190.167  32
  -6  10   7 1100.69 172.159  33
  -6  10   6 677.627 159.456  33
  -6  10   5 2278.62 273.373  60
  -6  10   5 2707.24 304.239  33
  -6  10   4 49599.5 1576.61  60
  -6  10   4 47799.4 1435.76  46
  -6  10   4 48400.9 1559.08  33
  -6  10   3 4642.56 419.559  60
  -6  10   3 4884.36 368.171  46
  -6  10   3 5273.29 428.382  33
  -6  10   2 3475.31 309.969  46
  -6  10   2 3385.61 361.293  60
  -6  10   1 52.6968 111.766  60
  -6  10   1 163.534 94.4995  46
  -6  10   0 2514.38 287.425  60
  -6  10   0 3139.48 289.482  46
  -6  10  -1 3951.78 314.114  46
  -6  10  -2 30574.2 989.749  46
  -6  10  -3 1087.90 150.012  55
  -6   9   9 5347.53 357.758  32
  -6   9   8 15593.9 713.027  32
  -6   9   7 15427.0 738.214  33
  -6   9   7 13846.5 724.671  32
  -6   9   6 985.704 213.309  33
  -6   9   6 943.458 215.195  32
  -6   9   5 3414.59 396.296  33
  -6   9   4 38205.8 1467.99  60
  -6   9   4 36503.6 1295.70  46
  -6   9   4 39085.4 1483.91  33
  -6   9   3 1965.81 328.701  60
  -6   9   3 1730.68 297.123  33
  -6   9   3 1840.14 258.902  46
  -6   9   2 43724.0 1584.23  33
  -6   9   2 42037.1 1446.28  46
  -6   9   2 45073.1 1659.18  60
  -6   9   2 48266.2 1671.33  22
  -6   9   1 880.212 221.418  60
  -6   9   1 749.138 180.304  46
  -6   9   0 2064.99 270.424  55
  -6   9   0 2223.64 321.507  60
  -6   9  -1 25042.2 978.733  55
  -6   9  -2 6081.07 429.351  55
  -6   9  -3 12933.6 622.285  55
  -6   9  -4 14584.4 629.396  55
  -6   9  -5 43.2503 68.3626  55
  -6   8  10 3755.12 294.492  32
  -6   8   9 93.1927 104.816  32
  -6   8   8 34189.6 1281.41  32
  -6   8   7 15710.8 862.388  32
  -6   8   7 17081.5 854.873  33
  -6   8   6 7854.36 607.951  33
  -6   8   6 8278.16 634.133  32
  -6   8   5 6300.49 485.463  46
  -6   8   5 5680.55 544.468  33
  -6   8   4 24433.3 1204.08  60
  -6   8   4 24853.6 1048.49  46
  -6   8   4 25086.3 1228.04  33
  -6   8   3 22462.7 985.479  46
  -6   8   3 20484.6 1094.56  22
  -6   8   3 22824.6 1160.84  33
  -6   8   2 42926.6 1508.11  46
  -6   8   2 46951.0 1759.81  22
  -6   8   2 45454.0 1724.85  33
  -6   8   1 6814.62 606.733  22
  -6   8   1 6754.57 507.459  55
  -6   8   0-38.9431 143.038  60
  -6   8   0 223.303 152.833  22
  -6   8   0 166.326 117.575  55
  -6   8  -1 5421.15 497.876  60
  -6   8  -1 4612.17 414.852  55
  -6   8  -2 1679.38 254.989  55
  -6   8  -3 37243.6 1294.84  55
  -6   8  -4 30328.3 1104.73  55
  -6   8  -5 2073.91 248.773  55
  -6   8  -6 1073.16 168.551  55
  -6   8  -7 7770.14 385.128  55
  -6   7  10 3548.04 303.539  51
  -6   7  10 4471.59 354.484  32
  -6   7   9 9995.78 567.672  51
  -6   7   9 9513.99 603.822  32
  -6   7   8 80413.6 2397.92  32
  -6   7   7 11309.2 762.585  32
  -6   7   7 11883.9 728.965  33
  -6   7   6 15694.5 935.945  32
  -6   7   6 16737.7 939.174  33
  -6   7   5 800.990 245.413  33
  -6   7   5 903.355 207.610  46
  -6   7   4 1435.38 284.873  22
  -6   7   4 1556.87 255.390  46
  -6   7   4 1069.92 288.780  33
  -6   7   4 1330.74 289.123  60
  -6   7   3 41875.7 1676.50  22
  -6   7   3 39602.0 1670.22  33
  -6   7   3 42836.4 1481.52  46
  -6   7   2 70979.1 2365.49  22
  -6   7   2 70249.9 2084.95  46
  -6   7   2 71154.6 2079.70  55
  -6   7   2 65254.8 2294.00  33
  -6   7   1 11066.9 768.276  33
  -6   7   1 11144.7 659.973  44
  -6   7   1 10699.6 779.314  22
  -6   7   1 10137.3 631.877  55
  -6   7   0 8100.52 552.657  44
  -6   7   0 7431.55 636.485  22
  -6   7   0 7592.83 537.564  55
  -6   7  -1 149.530 142.907  22
  -6   7  -1 39.0378 109.511  60
  -6   7  -1 28.3916 95.1965  55
  -6   7  -2 10276.1 629.435  55
  -6   7  -3 27797.7 1115.01  55
  -6   7  -4 1658.54 254.013  55
  -6   7  -4 1467.70 241.372  56
  -6   7  -5 1429.75 235.686  55
  -6   7  -5 1508.90 240.269  56
  -6   7  -6 131.519 95.8571  56
  -6   7  -7 288.463 106.101  55
  -6   7  -8 5849.76 356.094  14
  -6   7  -8 5914.51 345.286  55
  -6   6  11 16413.4 674.461  51
  -6   6  10 23.5989 90.2146  32
  -6   6  10 44.9018 85.8262  51
  -6   6   9 17240.2 823.363  51
  -6   6   9 20017.0 921.020  32
  -6   6   8 63278.3 2057.53  32
  -6   6   7 18248.0 1004.84  32
  -6   6   6 40275.8 1629.11  32
  -6   6   6 42320.9 1594.62  33
  -6   6   5 8383.22 569.883  46
  -6   6   5 8478.21 675.912  33
  -6   6   4 258.229 121.707  46
  -6   6   4 84.9869 168.592  33
  -6   6   4 40.2673 128.103  60
  -6   6   3 34888.2 1921.85  59
  -6   6   3 36141.7 1491.16  22
  -6   6   3 32885.0 1878.82  35
  -6   6   3 36389.1 1305.73  46
  -6   6   3 32757.4 1468.98  33
  -6   6   2 12123.5 1091.51   9
  -6   6   2 11844.9 1107.55  59
  -6   6   2 11849.5 671.854  46
  -6   6   2 10848.9 656.605  44
  -6   6   2 11240.9 793.584  22
  -6   6   2 10988.1 793.259  33
  -6   6   2 12158.8 1114.80  35
  -6   6   2 12169.7 672.856  55
  -6   6   1 44680.5 1493.79  55
  -6   6   1 42871.9 2195.33  59
  -6   6   1 46745.7 1536.08  44
  -6   6   1 43034.7 1703.77  22
  -6   6   1 45284.7 2213.80   9
  -6   6   1 45433.6 1712.21  33
  -6   6   1 40175.9 2135.04  35
  -6   6   0 12775.1 695.575  55
  -6   6   0 11559.0 1071.58  59
  -6   6   0 12684.5 827.213  22
  -6   6   0 14242.9 1159.08   9
  -6   6   0 14046.3 734.231  44
  -6   6  -1-37.5009 153.989  22
  -6   6  -1 82.1712 116.161  55
  -6   6  -1-27.8734 121.847  44
  -6   6  -1 39.2273 137.939  60
  -6   6  -2 7008.71 514.162  55
  -6   6  -2 6752.15 502.916  56
  -6   6  -3 88004.1 2469.17  56
  -6   6  -4 6332.77 499.959  56
  -6   6  -5 23307.7 1011.77  56
  -6   6  -6 10097.6 612.830  56
  -6   6  -7 354.781 125.582  56
  -6   6  -8 6699.45 501.412  56
  -6   6  -9 4045.44 302.297  14
  -6   5  11 19016.2 778.135  51
  -6   5  11 20094.9 897.253  36
  -6   5  10 1835.30 255.547  51
  -6   5  10 1872.00 305.319  36
  -6   5   9 966.100 203.811  51
  -6   5   9 1121.36 228.153  32
  -6   5   9 1053.51 265.699  36
  -6   5   8 867.872 208.828  32
  -6   5   8 761.606 189.598  51
  -6   5   7 25543.1 1182.38  32
  -6   5   6 79601.2 2494.17  32
  -6   5   6 80401.6 2402.81  33
  -6   5   5 3127.67 338.166  46
  -6   5   5 3576.13 446.751  58
  -6   5   5 3375.53 403.503  33
  -6   5   4 1335.10 223.618  46
  -6   5   4 1325.00 270.551  33
  -6   5   3 34003.3 1423.81  33
  -6   5   3 36478.6 1849.39  59
  -6   5   3 35713.1 1279.43  44
  -6   5   3 32277.0 1732.49  35
  -6   5   3 33964.0 1226.83  46
  -6   5   3 34241.7 1421.58  60
  -6   5   2 5240.10 684.026  59
  -6   5   2 4115.00 372.682  46
  -6   5   2 4106.84 389.782  44
  -6   5   2 4203.27 456.272  22
  -6   5   2 3891.35 441.224  33
  -6   5   2 4292.85 374.865  55
  -6   5   2 4037.15 595.253  35
  -6   5   1 66586.9 2692.47  59
  -6   5   1 65153.0 1960.37  44
  -6   5   1 68604.9 2185.18  22
  -6   5   1 64681.1 2122.78  33
  -6   5   1 66711.2 2670.54  35
  -6   5   1 67376.0 1923.02  55
  -6   5   0 20559.8 1034.98  22
  -6   5   0 21234.6 928.699  44
  -6   5   0 21776.5 900.911  55
  -6   5   0 19140.0 1308.51  35
  -6   5   0 18923.9 1312.44  59
  -6   5  -1 4081.96 587.823  35
  -6   5  -1 4689.28 478.361  60
  -6   5  -1 4566.21 623.179  59
  -6   5  -1 5736.18 439.279  56
  -6   5  -1 5404.07 441.267  44
  -6   5  -1 4957.30 477.466  22
  -6   5  -1 5677.02 438.245  55
  -6   5  -2 1601.06 251.295  44
  -6   5  -2 1677.58 249.877  56
  -6   5  -3 7858.63 538.780  44
  -6   5  -3 7362.55 527.816  56
  -6   5  -4 10006.7 634.113  56
  -6   5  -5 124587. 3258.95  56
  -6   5  -6 421.048 171.918  56
  -6   5  -7 4369.70 408.160  56
  -6   5  -8 5004.75 402.688  56
  -6   5  -9 723.409 162.970  14
  -6   5  -9 485.886 132.448  56
  -6   5 -10 17663.1 671.137  14
  -6   5 -10 15873.7 603.617  56
  -6   4  12 44414.7 1400.54  36
  -6   4  11 32.5032 124.281  36
  -6   4  11 236.211 109.222  51
  -6   4  10 23282.7 1168.26  36
  -6   4  10 23491.4 967.813  51
  -6   4   9 675.993 184.617  51
  -6   4   9 684.766 237.526  36
  -6   4   9 741.163 191.705  32
  -6   4   8 203.824 119.703  51
  -6   4   8 297.883 144.801  32
  -6   4   8 555.946 219.744  36
  -6   4   7 98238.0 2979.09  36
  -6   4   7 97902.4 2809.88  32
  -6   4   6 34811.1 1379.52  32
  -6   4   6 32301.3 1273.09  33
  -6   4   5 1694.09 278.293  33
  -6   4   5 776.584 216.150  32
  -6   4   4 26771.4 1026.59  46
  -6   4   4 27539.5 1190.82  32
  -6   4   4 29179.9 1199.49  33
  -6   4   3 327.721 147.456  33
  -6   4   3 223.801 156.986  59
  -6   4   3 63.0771 115.886  60
  -6   4   3 151.843 110.684  44
  -6   4   3 163.322 152.752  35
  -6   4   3 198.708 107.328  46
  -6   4   2 22936.5 899.190  46
  -6   4   2 25253.9 985.273  44
  -6   4   2 22345.0 1039.44  33
  -6   4   2 21995.4 1319.91  59
  -6   4   2 23600.7 1068.56  60
  -6   4   2 22875.6 1329.10  35
  -6   4   1 96774.2 2530.03  44
  -6   4   1 95399.9 2657.95  33
  -6   4   1 93592.1 3197.13  59
  -6   4   1 92958.5 2696.46  60
  -6   4   1 96017.9 3200.32  35
  -6   4   0 5502.06 427.743  44
  -6   4   0 5589.54 656.470  35
  -6   4   0 5919.78 415.624  56
  -6   4   0 6066.68 675.727  59
  -6   4   0 5540.61 493.629  60
  -6   4  -1 69375.8 2569.45  59
  -6   4  -1 71434.0 2013.08  44
  -6   4  -1 68994.7 2550.11  35
  -6   4  -1 71968.5 1973.25  56
  -6   4  -1 68004.8 1936.94  55
  -6   4  -1 68615.9 2127.26  60
  -6   4  -2 12490.8 946.723  59
  -6   4  -2 12976.9 739.830  60
  -6   4  -2 12850.1 667.555  56
  -6   4  -2 14473.4 717.403  44
  -6   4  -2 11274.7 898.176  35
  -6   4  -3 943.496 214.256  44
  -6   4  -3 939.278 198.438  56
  -6   4  -4 35988.6 1288.09  44
  -6   4  -4 33967.8 1275.36  56
  -6   4  -5 1432.79 252.810  56
  -6   4  -6 2410.50 332.767  56
  -6   4  -7 4774.83 442.083  56
  -6   4  -8 1480.09 246.931  56
  -6   4  -9 5801.31 459.980  14
  -6   4  -9 6333.51 454.817  56
  -6   4 -10 21256.4 842.479  14
  -6   4 -10 20504.7 796.522  56
  -6   3  12 10068.0 576.890  36
  -6   3  11 16512.0 893.287  36
  -6   3  10 31445.0 1435.25  36
  -6   3  10 32195.6 1187.39  51
  -6   3   9 247.253 203.101  36
  -6   3   9 199.047 120.666  51
  -6   3   8 1376.33 258.832  32
  -6   3   8 1561.21 351.563  36
  -6   3   8 1843.77 273.320  51
  -6   3   7 40711.8 1739.21  36
  -6   3   7 43867.1 1556.47  32
  -6   3   6 423.222 195.900  36
  -6   3   6 684.068 195.680  32
  -6   3   5 83791.6 2363.89  33
  -6   3   5 83325.6 2422.87  32
  -6   3   5 84674.2 2401.41  41
  -6   3   5 81502.0 2515.97  36
  -6   3   4 42372.2 1420.39  41
  -6   3   4 40704.1 1424.45  33
  -6   3   4 38975.3 1428.53  32
  -6   3   4 39835.3 1282.34  46
  -6   3   3 4967.34 397.859  39
  -6   3   3 4361.32 372.664  44
  -6   3   3 5117.88 412.194  41
  -6   3   3 4549.09 412.676  33
  -6   3   3 5061.03 435.673  32
  -6   3   3 4493.79 397.726  60
  -6   3   3 4350.90 508.068  35
  -6   3   2 15243.8 710.109  39
  -6   3   2 14925.1 702.228  44
  -6   3   2 15142.5 734.846  40
  -6   3   2 13990.8 738.478  33
  -6   3   2 13963.4 737.905  60
  -6   3   2 13737.0 926.926  35
  -6   3   1 29260.9 1072.68  39
  -6   3   1 30545.0 1080.93  44
  -6   3   1 30828.8 1126.42  40
  -6   3   1 29624.0 1134.11  33
  -6   3   1 31234.2 1480.97  59
  -6   3   1 29768.5 1163.37  60
  -6   3   1 28678.8 1426.42  35
  -6   3   0 8756.76 550.955  40
  -6   3   0 10257.2 812.063  59
  -6   3   0 9855.86 609.751  60
  -6   3   0 10125.8 555.778  44
  -6   3   0 8741.82 534.340  39
  -6   3   0 10940.9 824.261  35
  -6   3  -1 142179. 3443.26  44
  -6   3  -1 136036. 3961.61  35
  -6   3  -1 142397. 4017.53  59
  -6   3  -1 136697. 3539.77  60
  -6   3  -1 140655. 3479.85  40
  -6   3  -2 605.414 165.951  42
  -6   3  -2 879.224 194.494  40
  -6   3  -2 901.781 177.573  44
  -6   3  -2 933.179 179.011  56
  -6   3  -2 656.304 211.533  35
  -6   3  -2 936.398 195.185  34
  -6   3  -2 1020.66 206.033  60
  -6   3  -3 166.607 107.111  43
  -6   3  -3 316.403 146.292  42
  -6   3  -3 141.263 102.972  56
  -6   3  -3 96.8488 111.943  44
  -6   3  -4 47491.0 1543.31  43
  -6   3  -4 48645.2 1665.11  42
  -6   3  -5 20848.5 930.006  43
  -6   3  -5 21463.3 1039.98  42
  -6   3  -6 48974.0 1621.14  43
  -6   3  -6 46431.4 1728.82  42
  -6   3  -7 23233.3 1022.53  43
  -6   3  -8 262.080 134.737  43
  -6   3  -8 480.122 199.771  42
  -6   3  -9 23845.7 1088.50  42
  -6   3  -9 23904.6 1039.32  14
  -6   3 -10 12625.9 657.291  56
  -6   3 -10 13081.1 718.182  42
  -6   3 -11 1546.62 200.815  14
  -6   3 -11 1256.22 178.846  56
  -6   3 -11 1199.12 190.913  42
  -6   2  12 618.129 161.476  36
  -6   2  11 60536.4 1962.58  36
  -6   2  10 55401.6 2016.02  36
  -6   2   9-49.5498 166.128  36
  -6   2   9 57.2375 109.402  51
  -6   2   8 12736.7 921.601  36
  -6   2   8 10763.4 656.561  51
  -6   2   8 10790.5 665.490  32
  -6   2   7 1411.45 331.614  36
  -6   2   7 1344.30 234.395  51
  -6   2   7 1499.60 254.983  32
  -6   2   6 34227.7 1302.70  32
  -6   2   6 33691.9 1488.17  36
  -6   2   5 164160. 3934.60  33
  -6   2   5 161849. 3998.09  32
  -6   2   5 154298. 4162.85  36
  -6   2   5 165423. 4011.88  41
  -6   2   4 7953.58 533.010  32
  -6   2   4 7446.18 508.638  33
  -6   2   4 6551.94 544.957  36
  -6   2   4 7297.42 507.447  41
  -6   2   3 21766.3 891.969  41
  -6   2   3 22086.5 1104.15  35
  -6   2   3 21992.2 969.702  36
  -6   2   3 19447.1 833.425  39
  -6   2   3 20600.1 893.647  33
  -6   2   3 21495.5 908.459  32
  -6   2   2 14191.7 709.686  33
  -6   2   2 14861.1 700.597  32
  -6   2   2 16612.3 727.997  40
  -6   2   2 14285.6 701.328  34
  -6   2   2 15080.4 900.345  35
  -6   2   2 14934.6 678.456  39
  -6   2   2 13426.9 688.150  60
  -6   2   1 1123.40 258.725  35
  -6   2   1 1256.05 206.733  33
  -6   2   1 1652.77 235.787  34
  -6   2   1 1466.91 213.921  40
  -6   2   1 1253.63 200.744  39
  -6   2   1 1513.88 207.148  44
  -6   2   1 1506.03 229.149  60
  -6   2   0 149000. 3586.11  60
  -6   2   0 142632. 3500.90  40
  -6   2   0 145166. 3464.52  39
  -6   2   0 147725. 3485.12  44
  -6   2   0 151160. 3999.97  35
  -6   2   0 150030. 3583.69  34
  -6   2  -1 69948.1 2051.65  60
  -6   2  -1 78678.0 2098.97  42
  -6   2  -1 73411.7 2014.62  40
  -6   2  -1 75201.0 1990.03  39
  -6   2  -1 77026.3 2088.54  34
  -6   2  -1 72296.8 2402.52  35
  -6   2  -1 73193.5 1986.17  44
  -6   2  -2 969.156 188.448  34
  -6   2  -2 1187.51 211.733  42
  -6   2  -2 786.262 163.511  40
  -6   2  -2 1022.57 187.892  60
  -6   2  -2 957.324 177.725  45
  -6   2  -2 697.774 200.274  35
  -6   2  -3 176.572 107.348  45
  -6   2  -3 196.010 129.500  42
  -6   2  -3 251.735 104.437  43
  -6   2  -4 9768.20 567.389  45
  -6   2  -4 10408.7 580.172  43
  -6   2  -4 10244.9 766.094  27
  -6   2  -4 10409.9 665.329  42
  -6   2  -5 13080.6 908.859  27
  -6   2  -5 13552.4 697.681  45
  -6   2  -5 12705.6 680.177  43
  -6   2  -6 140267. 4044.30  27
  -6   2  -6 140709. 3525.40  43
  -6   2  -7 5664.58 469.776  43
  -6   2  -8 32882.3 1248.09  43
  -6   2  -8 31164.4 1266.35  14
  -6   2  -9 688.400 188.117  14
  -6   2  -9 617.005 178.880  43
  -6   2 -10 10801.2 639.944  14
  -6   2 -10 11245.9 617.742  43
  -6   2 -11 11004.2 634.742  42
  -6   2 -11 10988.3 581.972  14
  -6   2 -12 6205.99 395.845  42
  -6   2 -12 6114.26 352.925  56
  -6   1  12 5332.25 372.527  53
  -6   1  11 63161.3 1958.38  36
  -6   1  10 19022.7 1027.12  36
  -6   1   9 24771.3 1277.40  36
  -6   1   8 14993.6 796.269  51
  -6   1   8 17052.9 1053.37  36
  -6   1   7 55.3807 92.8764  51
  -6   1   7 235.460 128.690  32
  -6   1   7 236.652 194.369  36
  -6   1   6 84337.0 2695.48  36
  -6   1   6 87410.6 2436.92  32
  -6   1   5 111943. 3222.24  36
  -6   1   5 114922. 3007.94  32
  -6   1   5 118734. 3044.51  41
  -6   1   4 2564.99 342.103  36
  -6   1   4 2043.31 275.601  41
  -6   1   4 2539.74 291.089  33
  -6   1   4 2531.01 294.963  32
  -6   1   3 59478.4 1735.40  41
  -6   1   3 60565.8 1860.59  36
  -6   1   3 57565.0 1730.29  33
  -6   1   3 57025.5 1727.02  32
  -6   1   3 59650.3 1690.63  39
  -6   1   2 1756.87 257.756  36
  -6   1   2 1571.52 279.026  35
  -6   1   2 1157.36 190.708  32
  -6   1   2 1380.93 197.512  39
  -6   1   2 1245.14 202.655  33
  -6   1   1 10078.0 707.208  35
  -6   1   0 100659. 2929.31  35
  -6   1  -1 55696.0 1820.46  27
  -6   1  -1 57872.9 1971.91  35
  -6   1  -2 63979.7 1997.74  27
  -6   1  -2 58960.1 1769.30  42
  -6   1  -2 60438.5 2034.69  35
  -6   1  -3 23571.3 997.144  42
  -6   1  -3 24977.7 1154.93  35
  -6   1  -3 25140.2 918.110  45
  -6   1  -3 24372.8 1141.95  27
  -6   1  -4 963.028 182.032  45
  -6   1  -4 643.356 196.099  27
  -6   1  -4 850.594 172.539  48
  -6   1  -4 1135.15 187.240  43
  -6   1  -4 641.316 186.772  42
  -6   1  -5 30562.2 1401.16  27
  -6   1  -5 30489.1 1100.08  43
  -6   1  -5 28349.4 1072.16  45
  -6   1  -6 31763.5 1483.58  27
  -6   1  -6 30853.6 1152.41  45
  -6   1  -6 31521.1 1166.54  43
  -6   1  -7 7813.08 543.012  43
  -6   1  -7 8346.68 550.740  45
  -6   1  -7 7989.77 724.755  27
  -6   1  -7 7691.26 558.991  14
  -6   1  -8 7147.74 547.687  14
  -6   1  -8 7133.84 526.821  43
  -6   1  -9 12807.7 746.769  14
  -6   1  -9 13880.8 743.908  43
  -6   1 -10 7460.79 531.013  14
  -6   1 -10 7050.27 501.844  43
  -6   1 -11 5925.08 436.204  14
  -6   1 -11 5830.29 416.278  43
  -6   1 -12 5689.88 424.605  42
  -6   0  12 4687.70 335.558  53
  -6   0  12 4471.75 319.420  50
  -6   0  11 10476.5 600.840  50
  -6   0  10 2411.16 322.254  50
  -6   0  10 2565.64 350.289  36
  -6   0   9 63920.2 2109.84  50
  -6   0   9 69532.7 2276.25  36
  -6   0   8 1741.91 346.486  36
  -6   0   7 86.0203 117.762  32
  -6   0   7 176.841 181.552  36
  -6   0   6 57417.3 1793.43  32
  -6   0   6 56446.5 1733.86  15
  -6   0   6 57692.6 2031.45  36
  -6   0   5 10103.4 609.536  32
  -6   0   5 9957.80 559.172  15
  -6   0   5 9818.49 704.155  36
  -6   0   4 45962.6 1462.56  41
  -6   0   4 44998.1 1596.61  36
  -6   0   4 44903.9 1658.73  11
  -6   0   4 44197.9 1432.64  33
  -6   0   4 44356.6 1461.09  32
  -6   0   3 146442. 3493.09  41
  -6   0   3 144504. 3772.26  11
  -6   0   3 150739. 3687.74  36
  -6   0   3 145909. 3474.10  39
  -6   0   3 142211. 3510.50  32
  -6   0   3 144848. 3512.30  33
  -6   0   2 1342.92 199.176  41
  -6   0   2 2264.12 306.392  11
  -6   0   2 1828.87 223.307  39
  -6   0   2 1887.31 266.079  36
  -6   0   2 1994.92 246.392  33
  -6   0   2 1904.83 235.506  32
  -6   0   1 7238.41 581.598  35
  -6   0   1 6005.79 521.017  12
  -6   0   0 41012.8 1597.86  35
  -6   0   0 46711.4 1632.88  12
  -6   0  -1 4855.67 483.650  35
  -6   0  -1 4769.22 459.750  12
  -6   0  -2 116683. 3188.03  27
  -6   0  -2 122296. 3353.16  35
  -6   0  -3 61000.1 1818.47  42
  -6   0  -3 64760.8 1735.07  45
  -6   0  -3 61821.9 2005.46  27
  -6   0  -3 60724.9 1700.37  47
  -6   0  -4 126.078 94.5739  14
  -6   0  -4 167.027 93.9683  45
  -6   0  -4 114.351 117.432  42
  -6   0  -4 151.105 113.328  27
  -6   0  -4 181.725 90.8811  48
  -6   0  -4 210.341 113.758  47
  -6   0  -5 11709.4 613.769  48
  -6   0  -5 11407.1 608.927  45
  -6   0  -5 11369.2 626.541  14
  -6   0  -6 17506.0 803.400  48
  -6   0  -6 17924.1 824.033  13
  -6   0  -6 18236.4 847.318  14
  -6   0  -6 18410.3 814.232  45
  -6   0  -6 17076.7 1034.10  27
  -6   0  -7 4899.02 416.621  45
  -6   0  -7 6187.01 468.551  48
  -6   0  -7 5443.09 593.739  27
  -6   0  -7 5584.26 470.961  14
  -6   0  -8 114903. 3014.37  43
  -6   0  -8 115516. 3075.54  14
  -6   0  -9 13302.1 731.879  43
  -6   0  -9 15088.9 797.070  14
  -6   0 -10 4176.90 395.966  43
  -6   0 -10 4657.91 429.957  14
  -6   0 -11 18302.3 817.904  43
  -6   0 -11 20525.4 875.650  14
  -6   0 -12 8774.45 562.695  42
  -6  -1  11 902.883 180.008  50
  -6  -1  11 922.085 179.713  53
  -6  -1  10 26072.0 1093.12  50
  -6  -1   9 75505.7 2311.54  50
  -6  -1   8 437.396 173.046  50
  -6  -1   7 7778.21 652.039  36
  -6  -1   7 8002.59 555.423  15
  -6  -1   7 7919.83 619.302  50
  -6  -1   6 4707.40 427.089  32
  -6  -1   6 4417.00 399.235  15
  -6  -1   6 4937.51 504.396  36
  -6  -1   6 4599.83 618.115  26
  -6  -1   5 5951.78 462.396  32
  -6  -1   5 6582.05 466.664  15
  -6  -1   5 6515.40 550.373  36
  -6  -1   5 6082.74 658.994  26
  -6  -1   4 196636. 4739.10  36
  -6  -1   4 186984. 5060.67  26
  -6  -1   4 197472. 4549.91  33
  -6  -1   4 194211. 4539.80  41
  -6  -1   4 196302. 4580.03  32
  -6  -1   4 195049. 4923.69  11
  -6  -1   3 62603.8 1794.37  39
  -6  -1   3 62580.6 2069.54  11
  -6  -1   3 62825.2 1814.86  33
  -6  -1   3 63925.8 1787.82  41
  -6  -1   3 62656.9 1823.74  32
  -6  -1   3 64696.8 1940.17  36
  -6  -1   2 6656.99 433.860  39
  -6  -1   2 5877.77 515.832  12
  -6  -1   2 7462.67 565.168  11
  -6  -1   2 7159.04 430.011  41
  -6  -1   2 6322.14 428.878  32
  -6  -1   2 6891.05 486.844  36
  -6  -1   2 6705.06 551.138  38
  -6  -1   2 6239.86 436.090  33
  -6  -1   1 1450.88 263.493  38
  -6  -1   1 1549.98 275.132  12
  -6  -1   1 1821.63 279.586  11
  -6  -1   0 343.585 145.765  38
  -6  -1   0 115.874 106.468  11
  -6  -1   0 205.781 131.167  12
  -6  -1  -1 107896. 3001.79  38
  -6  -1  -1 108733. 3009.78  12
  -6  -1  -2 210451. 4906.76  12
  -6  -1  -2 201035. 4869.31  38
  -6  -1  -3 9735.78 513.206  45
  -6  -1  -3 11193.6 699.392  12
  -6  -1  -3 9544.82 526.916  13
  -6  -1  -3 10137.6 518.334  47
  -6  -1  -3 10995.8 690.046  27
  -6  -1  -3 9772.79 665.512  38
  -6  -1  -4 35448.2 1165.29  47
  -6  -1  -4 34904.5 1149.64  48
  -6  -1  -4 35529.0 1195.48  13
  -6  -1  -4 36111.9 1171.59  45
  -6  -1  -4 35023.1 1424.37  27
  -6  -1  -4 34884.4 1158.24  14
  -6  -1  -4 34301.0 1246.79  42
  -6  -1  -5 7726.12 485.529  47
  -6  -1  -5 7684.93 478.504  48
  -6  -1  -5 7453.85 489.030  13
  -6  -1  -5 7922.24 649.146  27
  -6  -1  -5 6897.01 468.887  14
  -6  -1  -5 7067.55 464.257  45
  -6  -1  -6 587.076 214.368  27
  -6  -1  -6 543.300 155.501  14
  -6  -1  -6 568.573 157.588  13
  -6  -1  -6 463.887 142.148  48
  -6  -1  -6 454.780 143.919  45
  -6  -1  -7 129575. 3831.13  27
  -6  -1  -7 137093. 3442.60  14
  -6  -1  -7 136946. 3363.68  45
  -6  -1  -7 134415. 3391.84  48
  -6  -1  -8 42809.0 1512.98  14
  -6  -1  -8 44855.8 1506.71  48
  -6  -1  -9 9002.34 611.539  14
  -6  -1  -9 9793.94 611.885  48
  -6  -1 -10 9891.99 624.475  14
  -6  -1 -10 10148.8 621.744  43
  -6  -1 -11 9023.02 555.490  43
  -6  -1 -12 4861.59 436.458  42
  -6  -1 -12 4998.76 366.485  43
   6   1  13 37664.9 1089.80  17
  -6  -1 -13 33938.8 1133.38  42
  -6  -2  11 751.336 152.245  53
  -6  -2  11 551.507 139.069  50
  -6  -2  11 575.470 136.914  52
  -6  -2  10 28808.6 1096.19  53
  -6  -2  10 28151.6 1093.70  52
  -6  -2  10 28729.6 1118.49  50
  -6  -2   9 33152.7 1299.46  53
  -6  -2   9 32858.2 1297.46  52
  -6  -2   9 34257.3 1335.54  50
  -6  -2   8 32472.4 1318.21  52
  -6  -2   8 30079.6 1298.00  50
  -6  -2   8 33672.5 1282.31  15
  -6  -2   7 26016.7 1184.55  50
  -6  -2   7 28136.8 1145.46  15
  -6  -2   6 574.655 164.351  15
  -6  -2   6 643.107 272.918  26
  -6  -2   6 370.555 163.972  50
  -6  -2   5 7336.09 508.340  15
  -6  -2   5 7373.77 526.071  32
  -6  -2   5 6766.79 652.753  11
  -6  -2   5 8099.43 772.852  26
  -6  -2   5 7571.95 551.554  50
  -6  -2   4 102405. 2698.77  15
  -6  -2   4 105544. 2789.00  50
  -6  -2   4 104859. 2734.18  39
  -6  -2   4 105007. 3152.97  11
  -6  -2   4 106644. 3293.68  26
  -6  -2   4 107541. 2786.87  32
  -6  -2   4 109702. 2906.72  36
  -6  -2   3 2606.31 291.651  33
  -6  -2   3 2150.90 274.135  32
  -6  -2   3 3201.71 317.024  39
  -6  -2   3 2477.76 357.694  11
  -6  -2   3 2029.40 367.250  26
  -6  -2   3 1877.99 259.067  53
  -6  -2   3 2645.82 316.115  36
  -6  -2   2 60628.8 1752.26  33
  -6  -2   2 60532.2 1747.64  32
  -6  -2   2 60966.7 1742.84  39
  -6  -2   2 56801.6 1967.86  11
  -6  -2   2 61773.3 2012.53  12
  -6  -2   2 59386.5 2069.50  26
  -6  -2   2 63071.3 2029.87  38
  -6  -2   2 63093.2 1839.06  36
  -6  -2   2 57453.4 1730.43  53
  -6  -2   1 8031.28 615.787  38
  -6  -2   1 8348.98 520.974  36
  -6  -2   1 8693.93 632.447  12
  -6  -2   1 7210.47 559.980  11
  -6  -2   1 7969.76 475.741  39
  -6  -2   1 6455.23 432.446  32
  -6  -2   1 7193.71 461.409  33
  -6  -2   0 271.943 128.324  11
  -6  -2   0 502.341 174.467  12
  -6  -2   0 319.233 145.809  38
  -6  -2  -1 52500.0 1813.91  12
  -6  -2  -1 50451.7 1661.68  11
  -6  -2  -1 54296.9 1826.89  38
  -6  -2  -2 97210.2 2805.62  38
  -6  -2  -2 99109.2 2810.89  12
  -6  -2  -3 5352.09 374.042  45
  -6  -2  -3 4830.21 350.096  47
  -6  -2  -3 5237.36 375.705  29
  -6  -2  -3 5721.82 440.143  37
  -6  -2  -3 5197.32 488.814  38
  -6  -2  -3 5098.25 481.406  12
  -6  -2  -3 5140.95 375.163  13
  -6  -2  -3 4716.14 452.699  27
  -6  -2  -4 78985.6 2103.39  45
  -6  -2  -4 78055.7 2069.66  54
  -6  -2  -4 79514.1 2441.00  27
  -6  -2  -4 78747.6 2091.88  14
  -6  -2  -4 81201.2 2105.81  47
  -6  -2  -4 77044.2 2113.15  13
  -6  -2  -5 2206.38 260.183  45
  -6  -2  -5 2730.23 288.698  54
  -6  -2  -5 2304.07 280.141  13
  -6  -2  -5 2749.73 284.363  47
  -6  -2  -5 2712.08 287.287  14
  -6  -2  -5 1863.03 334.952  27
  -6  -2  -6 24834.8 1003.80  14
  -6  -2  -6 24354.0 977.807  13
  -6  -2  -6 24980.3 981.386  47
  -6  -2  -6 24090.3 976.286  48
  -6  -2  -6 23547.2 1229.87  27
  -6  -2  -6 25199.4 979.752  45
  -6  -2  -7 82570.2 2786.43  27
  -6  -2  -7 88581.4 2369.95  45
  -6  -2  -7 86092.0 2386.09  48
  -6  -2  -7 86815.7 2416.78  14
  -6  -2  -8 4798.94 425.922  48
  -6  -2  -8 5593.13 473.424  14
  -6  -2  -8 5980.81 630.350  27
  -6  -2  -9 40299.7 1403.07  48
  -6  -2  -9 36907.0 1388.27  14
  -6  -2 -10 1550.98 251.044  48
  -6  -2 -10 1528.20 268.347  21
  -6  -2 -11 8763.37 574.108  21
  -6  -2 -11 7645.91 516.241  43
  -6  -2 -12 31169.8 1077.03  43
   6   2  13 6438.10 384.035  17
  -6  -3  11 1107.22 159.476  52
  -6  -3  11 1012.60 154.813  50
  -6  -3  10 5072.31 384.751  53
  -6  -3  10 5384.78 414.012  50
  -6  -3  10 4956.03 396.022  52
  -6  -3   9 1042.93 214.159  53
  -6  -3   9 986.501 222.570  50
  -6  -3   9 695.952 192.818  52
  -6  -3   8 73155.4 2289.08  52
  -6  -3   8 74374.8 2313.84  50
  -6  -3   8 79609.8 2330.23  53
  -6  -3   8 80161.8 2286.65  15
  -6  -3   7 18799.6 967.620  52
  -6  -3   7 20170.7 1010.24  50
  -6  -3   7 18909.7 975.773  53
  -6  -3   7 21014.1 974.110  15
  -6  -3   6 565.094 196.628  52
  -6  -3   6 553.010 201.107  50
  -6  -3   6 828.451 200.932  15
  -6  -3   6 588.899 194.752  53
  -6  -3   5 1226.56 333.298  26
  -6  -3   5 1377.57 332.236  11
  -6  -3   5 2231.80 306.133  50
  -6  -3   5 1341.12 250.554  52
  -6  -3   5 1767.55 270.810  15
  -6  -3   5 2569.53 344.809  53
  -6  -3   4 20306.4 1214.43  26
  -6  -3   4 15980.9 1050.84  11
  -6  -3   4 18029.8 862.802  50
  -6  -3   4 18462.6 848.131  39
  -6  -3   4 18103.0 880.869  53
  -6  -3   4 17126.7 812.791  15
  -6  -3   3 23547.2 1268.01  26
  -6  -3   3 25580.7 1003.54  39
  -6  -3   3 24234.1 977.194  33
  -6  -3   3 22152.2 947.498  50
  -6  -3   3 22811.1 980.242  53
  -6  -3   3 23075.0 1209.54  11
  -6  -3   2 109719. 3146.35  26
  -6  -3   2 103430. 2676.33  39
  -6  -3   2 104615. 3025.48  11
  -6  -3   2 103177. 2631.12  50
  -6  -3   2 100724. 2657.40  53
  -6  -3   2 97473.0 2650.56  33
  -6  -3   1 15642.4 909.851  12
  -6  -3   1 15290.8 866.923  11
  -6  -3   1 15943.5 736.385  33
  -6  -3   1 15943.6 912.869  38
  -6  -3   1 15645.4 727.546  39
  -6  -3   1 15743.1 726.205  53
  -6  -3   0 168.476 102.344  53
  -6  -3   0 38.6754 91.7169  12
  -6  -3   0 98.2385 91.8837  11
  -6  -3   0 392.221 124.431  33
  -6  -3   0 22.8162 90.5399  37
  -6  -3   0 38.4715 91.2335  38
  -6  -3   0 21.1458 80.8651  39
  -6  -3  -1 39331.1 1409.82  11
  -6  -3  -1 40351.5 1211.74  13
  -6  -3  -1 39648.4 1549.54  12
  -6  -3  -1 37557.7 1280.28  37
  -6  -3  -1 38961.6 1253.49  33
  -6  -3  -1 39770.5 1260.52  29
  -6  -3  -1 37412.8 1526.07  38
  -6  -3  -2 5950.27 393.126  13
  -6  -3  -2 6868.06 575.160  12
  -6  -3  -2 5523.09 373.756  47
  -6  -3  -2 6171.65 419.453  29
  -6  -3  -2 5338.95 515.986  38
  -6  -3  -2 5648.01 436.803  37
  -6  -3  -3 151357. 3633.62  29
  -6  -3  -3 153401. 3635.81  13
  -6  -3  -3 162145. 4066.51  12
  -6  -3  -3 156423. 3612.39  47
  -6  -3  -3 163804. 4066.78  38
  -6  -3  -3 148043. 3561.28  54
  -6  -3  -4 52475.6 1876.04  27
  -6  -3  -4 52309.7 1580.54  13
  -6  -3  -4 54743.9 1870.31  12
  -6  -3  -4 50279.0 1523.68  54
  -6  -3  -4 55178.9 1576.25  47
  -6  -3  -5 10425.8 772.004  27
  -6  -3  -5 11015.3 603.919  13
  -6  -3  -5 11865.4 609.508  47
  -6  -3  -5 11164.0 598.680  54
  -6  -3  -5 10215.8 573.832  45
  -6  -3  -6 1030.49 267.934  27
  -6  -3  -6 768.615 179.035  13
  -6  -3  -6 781.943 172.624  45
  -6  -3  -6 655.588 163.632  47
  -6  -3  -6 1057.23 197.481  54
  -6  -3  -7 2944.26 325.553  45
  -6  -3  -7 3683.57 364.996  48
  -6  -3  -7 3606.68 356.179  47
  -6  -3  -8 1143.25 221.780  48
  -6  -3  -9 61947.4 1909.47  48
  -6  -3 -10 16472.6 811.699  48
  -6  -3 -11 3448.03 339.683  48
   6   3  12 2454.27 279.189  17
  -6  -3 -12 1661.56 232.169  43
   6   3  13 102.359 74.6144  17
  -6  -3 -13 141.282 81.5717  43
  -6  -4  10 282.630 109.545  52
  -6  -4  10 249.502 103.891  50
  -6  -4   9 7998.01 533.739  50
  -6  -4   9 7797.86 521.152  52
  -6  -4   8 71470.6 2123.90  15
  -6  -4   8 69358.6 2143.37  50
  -6  -4   8 72416.0 2160.82  52
  -6  -4   8 71873.7 2117.62  53
  -6  -4   7 21148.4 995.424  15
  -6  -4   7 20091.3 1006.98  50
  -6  -4   7 21122.1 1014.77  52
  -6  -4   7 20801.4 999.304  53
  -6  -4   6 9568.85 643.905  15
  -6  -4   6 9098.82 650.651  50
  -6  -4   6 8117.50 611.139  52
  -6  -4   6 10568.6 688.852  53
  -6  -4   5 1891.02 289.013  15
  -6  -4   5 1792.36 288.378  50
  -6  -4   5 1984.53 294.367  52
  -6  -4   5 1926.76 303.289  53
  -6  -4   4 632.076 175.182  39
  -6  -4   4 529.313 233.607  26
  -6  -4   4 498.359 164.884  52
  -6  -4   4 1125.22 228.295  50
  -6  -4   4 403.371 161.591  53
  -6  -4   3 81032.3 2312.24  39
  -6  -4   3 77245.9 2273.21  53
  -6  -4   3 79493.5 2264.66  50
  -6  -4   3 80504.3 2252.26  52
  -6  -4   3 82271.5 2770.65  26
  -6  -4   2 91655.8 2937.97  11
  -6  -4   2 96813.4 2575.34  53
  -6  -4   2 96622.1 2547.94  50
  -6  -4   2 96080.2 2524.67  52
  -6  -4   2 94631.4 2601.60  39
  -6  -4   1 237.263 115.343  39
  -6  -4   1 82.3644 115.620  11
  -6  -4   1 306.923 161.107  12
  -6  -4   1 266.397 120.530  53
  -6  -4   1 298.192 114.169  50
  -6  -4   1 350.725 180.085  38
  -6  -4   0 25362.3 1244.88  12
  -6  -4   0 24444.5 1142.37  11
  -6  -4   0 22215.9 916.644  53
  -6  -4   0 23339.8 1207.66  38
  -6  -4   0 24043.1 966.066  39
  -6  -4   0 24398.1 923.339  50
  -6  -4  -1 86.7224 102.917  38
  -6  -4  -1 385.800 119.966  47
  -6  -4  -1 333.221 110.078  49
  -6  -4  -1 285.730 108.306  13
  -6  -4  -1 435.152 178.753  12
  -6  -4  -1 111.910 88.9272  39
  -6  -4  -1 354.598 126.633  53
  -6  -4  -2 27025.1 1054.85  37
  -6  -4  -2 25262.8 1251.96  12
  -6  -4  -2 28192.8 990.789  13
  -6  -4  -2 26244.6 966.103  47
  -6  -4  -2 25604.3 978.713  53
  -6  -4  -2 26509.0 1268.22  38
  -6  -4  -3 102495. 3033.23  12
  -6  -4  -3 104247. 2629.42  13
  -6  -4  -3 103437. 2615.87  47
  -6  -4  -3 99491.6 2616.77  53
  -6  -4  -3 105578. 3062.65  38
  -6  -4  -4 49981.8 1904.16  27
  -6  -4  -4 54470.3 1933.30  12
  -6  -4  -4 52267.3 1601.16  13
  -6  -4  -4 55438.3 1603.18  47
  -6  -4  -4 51843.1 1566.97  54
  -6  -4  -4 53237.4 1920.35  38
  -6  -4  -5 67970.0 1940.41  54
  -6  -4  -5 64070.5 2313.49  27
  -6  -4  -5 69610.6 1974.59  13
  -6  -4  -5 70449.4 1950.79  47
  -6  -4  -6 1755.03 246.831  54
  -6  -4  -6 1913.04 257.905  47
  -6  -4  -6 1930.26 357.713  27
  -6  -4  -6 1692.38 253.212  13
  -6  -4  -7 737.037 172.478  47
  -6  -4  -7 799.889 181.428  45
  -6  -4  -7 467.582 152.027  54
  -6  -4  -7 475.904 217.480  27
  -6  -4  -8 45692.3 1517.35  45
   6   4   9 43120.4 1513.47  61
  -6  -4  -9 41740.9 1480.95  48
  -6  -4 -10 1048.04 215.481  48
  -6  -4 -11 5140.26 412.814  48
   6   4  11 4970.97 415.978  17
   6   4  12 417.469 140.020  17
   6   4  13 1393.65 186.551  17
  -6  -4 -13 1284.62 177.291  43
  -6  -5  10 1154.75 154.096  52
  -6  -5  10 973.170 142.631  50
  -6  -5   9 7234.34 456.331  50
  -6  -5   9 7223.59 460.746  52
  -6  -5   8 36859.1 1300.48  15
  -6  -5   8 37456.8 1324.33  50
  -6  -5   8 36032.7 1305.40  52
  -6  -5   7 246.740 130.877  15
  -6  -5   7 125.525 145.095  52
  -6  -5   7 317.632 168.441  50
  -6  -5   6 75550.2 2319.50  15
  -6  -5   6 80058.8 2374.37  50
  -6  -5   6 77701.9 2349.02  52
  -6  -5   6 79884.2 2338.97  53
  -6  -5   5 3537.36 390.710  15
  -6  -5   5 3285.45 380.891  53
  -6  -5   5 3253.81 391.894  50
  -6  -5   5 3150.85 377.323  52
  -6  -5   4 540.654 196.747  53
  -6  -5   4 341.312 150.930  52
  -6  -5   4 286.287 147.187  50
  -6  -5   4 369.307 163.281  39
  -6  -5   3 46995.5 1678.54  39
  -6  -5   3 48567.2 1609.73  50
  -6  -5   3 47075.3 1573.31  49
  -6  -5   3 48216.9 1598.46  52
  -6  -5   3 48731.8 1618.92  53
  -6  -5   2 12620.2 765.653  39
  -6  -5   2 13604.0 708.837  49
  -6  -5   2 12503.4 693.147  50
  -6  -5   2 12892.3 695.883  52
  -6  -5   2 12375.3 698.094  53
  -6  -5   2 12341.3 947.766  10
  -6  -5   1 75245.9 2241.57  39
  -6  -5   1 75808.5 2607.49  38
  -6  -5   1 74950.9 2112.25  50
  -6  -5   1 73670.1 2095.07  49
  -6  -5   1 73043.0 2120.64  53
  -6  -5   1 69732.7 2465.98  11
  -6  -5   1 78309.1 2625.46  12
  -6  -5   0 59014.2 2282.80  38
  -6  -5   0 62134.2 1935.88  39
  -6  -5   0 65196.8 1850.56  49
  -6  -5   0 63501.5 1861.25  53
  -6  -5   0 62097.1 2325.27  12
  -6  -5  -1 238.272 113.105  13
  -6  -5  -1 359.033 180.438  12
  -6  -5  -1 412.511 147.888  53
  -6  -5  -1 106.782 102.191  39
  -6  -5  -1 311.294 174.032  38
  -6  -5  -1 393.485 127.628  49
  -6  -5  -2 2785.75 308.450  13
  -6  -5  -2 2909.65 438.890  12
  -6  -5  -2 2842.20 303.311  47
  -6  -5  -2 2376.16 397.787  38
  -6  -5  -2 2922.24 309.078  53
  -6  -5  -3 62020.9 2294.96  38
  -6  -5  -3 64173.0 1883.43  47
  -6  -5  -3 67583.0 1923.69  53
  -6  -5  -3 64669.7 2321.62  12
  -6  -5  -3 67205.3 1916.34  13
  -6  -5  -4 559.070 204.204  38
  -6  -5  -4 715.653 178.318  13
  -6  -5  -4 848.265 250.264  12
  -6  -5  -4 879.186 185.509  47
  -6  -5  -5 66483.6 1993.45  13
  -6  -5  -5 72325.8 2002.17  47
  -6  -5  -5 70127.4 1991.80  54
  -6  -5  -6 22636.2 977.730  13
  -6  -5  -6 22695.4 969.395  54
  -6  -5  -6 21466.8 1254.87  27
  -6  -5  -6 23618.1 973.673  47
  -6  -5  -7 3728.80 375.797  54
  -6  -5  -7 3103.21 343.056  45
  -6  -5  -7 3054.22 476.760  27
  -6  -5  -8 65231.3 2001.08  54
   6   5   8 67010.6 1957.23  17
  -6  -5  -8 65416.2 1981.96  45
   6   5   9 26125.6 1065.61  17
   6   5   9 25149.1 1121.90  61
   6   5  10 31414.7 1241.64  61
   6   5  10 30685.8 1172.05  17
  -6  -5 -10 29848.4 1181.22  48
   6   5  11 31738.3 1191.79  61
   6   5  11 31737.3 1148.42  17
  -6  -5 -11 28607.0 1102.59  48
   6   5  12 2921.87 294.101  17
   6   5  12 3171.01 310.684  61
   6   5  13 9772.23 486.078  17
  -6  -5 -13 10258.8 486.666  43
  -6  -6   9 1360.75 175.935  50
  -6  -6   8 3591.24 327.589  15
  -6  -6   8 2843.32 288.054  49
  -6  -6   8 3276.12 312.512  50
  -6  -6   8 3735.89 337.444  52
  -6  -6   7 45346.6 1519.33  15
  -6  -6   7 45480.2 1518.53  50
  -6  -6   7 44534.7 1487.15  49
  -6  -6   7 46973.3 1535.20  52
  -6  -6   6 35636.2 1381.40  15
  -6  -6   6 38459.6 1412.16  50
  -6  -6   6 37734.1 1381.43  49
  -6  -6   6 40731.3 1442.57  52
  -6  -6   5 4558.09 439.964  50
  -6  -6   5 3726.70 401.524  49
  -6  -6   5 3940.37 413.112  52
  -6  -6   4 723.723 208.884  49
  -6  -6   4 732.214 197.385  52
  -6  -6   4 547.231 174.672  50
  -6  -6   4 577.135 191.808  39
  -6  -6   3 17009.5 867.611  49
  -6  -6   3 18230.7 889.823  50
  -6  -6   3 18641.8 893.778  52
  -6  -6   3 16571.2 850.316  53
  -6  -6   3 15825.2 921.857  39
  -6  -6   2 3827.66 568.794  10
  -6  -6   2 5402.84 451.351  49
  -6  -6   2 4760.96 435.059  50
  -6  -6   2 5124.80 447.101  53
  -6  -6   2 4680.69 494.207  39
  -6  -6   1 164212. 3975.61  49
  -6  -6   1 166699. 3983.75  53
  -6  -6   0 56488.2 1770.49  49
  -6  -6   0 60983.8 1965.07  39
  -6  -6   0 54983.2 2311.70  38
  -6  -6   0 57148.9 1773.37  53
  -6  -6  -1 314.466 152.303  53
  -6  -6  -1 501.194 148.118  49
  -6  -6  -1 685.392 264.317  38
  -6  -6  -1 330.380 165.238  62
  -6  -6  -1 160.817 132.215  39
  -6  -6  -1 126.992 165.015  24
  -6  -6  -2 3040.82 499.576  38
  -6  -6  -2 3505.46 420.558  62
  -6  -6  -2 3501.94 360.205  53
  -6  -6  -2 3223.37 513.261  24
  -6  -6  -2 3085.49 340.170  13
  -6  -6  -3 3582.58 362.079  47
  -6  -6  -3 4017.22 431.909  62
  -6  -6  -3 3976.81 388.085  53
  -6  -6  -3 3431.23 365.172  13
  -6  -6  -3 2612.12 445.153  38
  -6  -6  -4 66149.0 1942.31  47
  -6  -6  -4 64443.4 1962.91  13
  -6  -6  -5 87480.3 2506.71  13
  -6  -6  -5 92617.8 2495.96  47
  -6  -6  -5 89807.1 2487.69  54
  -6  -6  -6 17063.1 863.964  13
  -6  -6  -6 15357.2 1098.75  27
  -6  -6  -6 17348.0 838.006  47
  -6  -6  -6 18535.2 875.110  54
  -6  -6  -7 634.974 173.101  54
  -6  -6  -8 883.214 203.561  45
  -6  -6  -8 1562.35 258.799  54
   6   6   9 780.714 187.612  17
   6   6  10 42348.7 1523.86  61
  -6  -6 -10 40883.5 1443.73  48
   6   6  10 42536.9 1436.98  17
   6   6  11 46354.2 1535.08  61
  -6  -6 -11 44810.9 1457.55  48
   6   6  11 45864.6 1461.63  17
   6   6  12 505.624 143.924  61
   6   6  12 361.370 122.563  17
   6   6  13 237.828 94.6760  17
  -6  -7   8 173.304 83.5369  49
  -6  -7   8 32.0060 65.7347  15
  -6  -7   7 35603.7 1206.55  49
  -6  -7   7 38363.0 1243.88  15
  -6  -7   6 33002.9 1209.34  49
  -6  -7   6 33781.5 1219.89  50
  -6  -7   6 32326.1 1217.73  15
  -6  -7   5 5201.48 451.685  49
  -6  -7   5 4652.13 433.541  50
  -6  -7   5 4947.68 446.544  15
  -6  -7   4 2072.91 296.773  49
  -6  -7   4 2246.42 330.434  39
  -6  -7   4 2439.04 322.156  50
  -6  -7   3 1934.28 340.327  39
  -6  -7   3 2484.68 320.637  49
  -6  -7   2 11653.4 676.875  53
  -6  -7   2 12157.8 706.373  49
  -6  -7   1 95944.9 2622.57  53
  -6  -7   1 101805. 2689.42  49
  -6  -7   0 13468.8 722.087  53
  -6  -7   0 10292.8 991.159  38
  -6  -7   0 11751.5 800.836  39
  -6  -7   0 11270.3 797.020  62
  -6  -7   0 14501.4 759.550  49
  -6  -7  -1 3669.27 591.355  24
  -6  -7  -1 2304.22 463.101  38
  -6  -7  -1 3252.93 355.372  53
  -6  -7  -1 3188.35 409.322  39
  -6  -7  -1 3761.55 459.849  62
  -6  -7  -1 4351.62 404.164  49
  -6  -7  -2 15278.8 1201.58  38
  -6  -7  -2 17676.5 850.608  53
  -6  -7  -2 17576.7 1001.35  62
  -6  -7  -2 16734.1 1268.02  24
  -6  -7  -3 2199.93 350.080  62
  -6  -7  -3 2312.14 311.678  47
  -6  -7  -3 2372.03 470.011  24
  -6  -7  -3 2257.79 455.274  38
  -6  -7  -4 51210.3 2270.65  38
  -6  -7  -4 56245.9 2371.84  24
  -6  -7  -4 57842.3 1957.81  62
  -6  -7  -4 56755.7 1817.39  47
  -6  -7  -5 53355.8 1739.04  47
  -6  -7  -6 11344.8 698.081  54
  -6  -7  -7 17027.6 869.289  54
  -6  -7  -8 93.3294 123.427  54
  -6  -7  -9 7946.89 555.213  54
   6   7  10 59568.7 1760.63  17
  -6  -7 -10 55352.3 1759.25  48
   6   7  10 56030.4 1841.22  61
   6   7  11 1533.87 227.504  17
  -6  -7 -11 1354.77 215.620  48
   6   7  11 1538.76 246.953  61
   6   7  12 1409.44 192.089  17
   6   7  12 998.226 179.681  61
  -6  -8   7 21573.5 763.113  15
  -6  -8   7 21298.9 764.193  49
  -6  -8   6 1084.40 185.925  15
  -6  -8   6 1208.94 197.354  49
  -6  -8   5 38412.6 1316.18  49
  -6  -8   5 37182.5 1310.50  15
  -6  -8   4 27555.1 1102.95  49
  -6  -8   4 26586.1 1136.91  39
  -6  -8   3 5109.93 450.460  49
  -6  -8   3 5157.41 503.387  39
  -6  -8   2 4625.40 432.398  49
  -6  -8   2 5130.99 527.435  39
  -6  -8   1 30279.0 1197.37  49
  -6  -8   1 28718.5 1350.35  39
  -6  -8   0 9269.33 608.614  49
  -6  -8   0 8279.79 562.634  53
  -6  -8   0 8912.70 704.970  39
  -6  -8  -1 50651.8 1888.18  39
  -6  -8  -1 53346.2 1706.59  53
  -6  -8  -1 55501.4 2017.68  62
  -6  -8  -2 16470.3 1008.47  62
  -6  -8  -3 5283.94 486.680  47
  -6  -8  -3 6119.95 593.666  62
  -6  -8  -4 43762.6 1554.84  47
  -6  -8  -4 42348.9 1683.16  62
  -6  -8  -5 17856.8 895.225  47
  -6  -8  -6 57656.7 1876.09  54
  -6  -8  -7 65233.4 2036.37  54
  -6  -8  -8 1394.33 246.320  54
  -6  -8  -9 8117.76 543.237  54
   6   8  10 26775.9 1098.72  61
  -6  -8 -11 2589.88 271.886  48
   6   8  11 3645.46 341.685  61
   6   8  11 3296.47 296.473  17
   6   8  12 39730.4 1194.91  61
  -6  -9   6 6028.41 354.061  49
  -6  -9   6 5861.14 345.760  15
  -6  -9   5 47609.3 1413.12  49
  -6  -9   5 47388.5 1403.52  15
  -6  -9   4 7680.13 513.843  39
  -6  -9   4 8181.61 506.995  49
  -6  -9   3 12481.6 720.396  39
  -6  -9   3 10612.0 624.320  49
  -6  -9   2 1429.42 282.732  39
  -6  -9   2 1707.53 267.866  49
  -6  -9   1 3017.81 399.663  39
  -6  -9   1 3544.42 365.480  49
  -6  -9   0 67641.9 2252.19  39
  -6  -9  -1 115046. 3312.91  62
  -6  -9  -1 112954. 3234.81  39
  -6  -9  -2 3752.09 484.094  62
  -6  -9  -3 4311.40 436.268  47
  -6  -9  -3 4805.33 536.372  62
  -6  -9  -4 14151.6 793.481  47
  -6  -9  -4 15488.6 937.970  62
  -6  -9  -5 12652.6 731.291  47
  -6  -9  -6 85800.6 2464.65  54
  -6  -9  -7 39532.8 1421.78  54
  -6  -9  -8 4786.44 416.234  54
   6   9   9-27.8162 121.598  61
   6   9  10 23.6823 90.5321  61
  -6  -9 -11 20769.1 766.089  48
   6   9  11 22332.2 826.903  61
  -6 -10   4 595.542 130.520  15
  -6 -10   4 494.278 121.503  39
  -6 -10   3 25243.5 959.956  39
  -6 -10   2 2330.09 298.594  39
  -6 -10   1 2575.24 335.246  39
  -6 -10   0 34834.6 1375.34  39
  -6 -10  -1 10679.6 701.983  39
  -6 -10  -2 11005.8 667.846  47
  -6 -10  -3 19345.5 906.660  47
  -6 -10  -4 390.493 148.066  47
   6  10   5 19116.5 933.347  58
  -6 -10  -6 38806.9 1365.15  54
  -6 -10  -6 38392.6 1383.82  20
   6  10   6 39258.4 1405.50  58
  -6 -10  -7 382.716 138.145  54
  -6 -10  -8 10541.8 574.785  54
   6  10   9 382.683 127.737  61
   6  10  10 4777.64 337.299  61
  -6 -10 -10 4169.87 309.376  48
  -6 -11   2 946.616 152.499  47
  -6 -11   2 831.268 154.297  39
  -6 -11   1-20.0119 87.4823  47
  -6 -11   1 174.520 103.437  39
  -6 -11   0 15607.7 712.146  47
  -6 -11   0 15034.3 732.888  39
  -6 -11  -1 630.989 153.395  47
  -6 -11  -1 835.208 190.272  39
  -6 -11  -2 46541.9 1468.58  47
   6  11   3 22693.3 966.401  58
  -6 -11  -3 20956.4 869.830  47
   6  11   4 429.065 163.551  58
  -6 -11  -5 3027.82 308.632  54
   6  11   5 3541.55 360.596  58
  -6 -11  -6 14652.0 681.147  54
   6  11   6 15156.5 721.417  58
  -6 -11  -7 17437.0 720.267  54
  -6 -11  -8 50962.9 1425.80  45
  -6 -12  -1 14696.8 596.729  47
   6  12   2 97868.3 2376.61  22
   6  12   2 98162.2 2367.31  58
   6  12   3 1250.60 198.304  22
   6  12   3 1671.59 213.653  58
  -6 -12  -3 1042.88 156.274  47
   6  12   4 21047.9 808.241  22
   6  12   4 21523.9 811.441  58
  -6 -12  -4 19652.3 747.440  54
  -6 -12  -5 269.461 88.9945  54
   6  12   5 127.996 98.9143  58
   6  12   5 106.029 100.957  22
  -7  10   5 21690.2 808.227  33
  -7  10   4 6123.97 407.162  60
  -7  10   4 6284.94 409.371  33
  -7  10   4 6294.27 408.667  34
  -7  10   3 171.695 103.380  33
  -7  10   3 465.034 141.919  34
  -7  10   3 621.483 155.932  60
  -7  10   3 374.956 108.176  46
  -7  10   2 12616.5 624.709  60
  -7  10   2 12328.4 555.899  46
  -7  10   2 13175.5 638.835  34
  -7  10   1 5249.43 380.348  60
  -7  10   1 6010.45 363.848  46
  -7  10   1 5046.91 375.456  34
  -7  10   0 19249.7 753.714  60
  -7  10   0 21082.1 739.922  46
  -7  10   0 20046.2 763.696  34
  -7  10  -1 12287.8 517.343  46
  -7   9   7 4008.21 320.113  32
  -7   9   7 4184.79 327.572  33
  -7   9   6 33730.4 1179.43  33
  -7   9   5 46106.6 1522.27  33
  -7   9   4 4868.39 432.803  33
  -7   9   4 4948.03 438.649  60
  -7   9   4 4573.48 367.208  46
  -7   9   4 4924.79 434.713  34
  -7   9   3 11832.0 681.083  33
  -7   9   3 12075.1 713.992  60
  -7   9   3 11377.4 600.376  46
  -7   9   3 11513.0 693.278  34
  -7   9   2 19737.2 883.828  33
  -7   9   2 19505.3 938.352  60
  -7   9   2 19478.6 816.167  46
  -7   9   2 18196.7 910.179  34
  -7   9   1 296.260 133.349  34
  -7   9   1 155.837 105.665  46
  -7   9   1 326.600 140.861  60
  -7   9   0 28518.0 1030.75  46
  -7   9   0 28252.2 1112.91  60
  -7   9   0 30717.9 1144.83  34
  -7   9  -1 10162.1 541.214  46
  -7   9  -1 9352.76 554.921  34
  -7   9  -1 10445.2 544.377  55
  -7   9  -2 1890.95 220.947  55
  -7   9  -2 1457.45 198.852  46
  -7   9  -3 1477.37 188.571  55
  -7   9  -3 2080.98 219.396  46
  -7   9  -4 2047.86 198.550  55
  -7   9  -4 2062.20 194.785  46
  -7   8   9 5930.38 377.143  32
  -7   8   8-89.9636 123.918  32
  -7   8   7 430.184 166.422  32
  -7   8   7 404.244 136.837  33
  -7   8   6 59077.1 1868.97  32
  -7   8   6 61059.2 1910.07  33
  -7   8   5 14196.5 822.316  33
  -7   8   4 18774.1 982.712  33
  -7   8   4 17043.9 937.731  60
  -7   8   4 17847.6 827.217  46
  -7   8   4 16988.8 924.631  34
  -7   8   3 1613.66 290.657  33
  -7   8   3 1470.36 288.180  34
  -7   8   3 1017.97 206.224  46
  -7   8   3 981.656 261.102  60
  -7   8   2 749.221 213.750  34
  -7   8   2 748.586 207.595  33
  -7   8   2 835.605 192.346  46
  -7   8   2 795.850 235.419  60
  -7   8   1 16521.6 801.941  46
  -7   8   1 17641.2 966.831  60
  -7   8   1 16786.5 935.842  34
  -7   8   0 48917.4 1547.97  55
  -7   8   0 49888.6 1736.71  60
  -7   8   0 48795.6 1570.93  46
  -7   8   0 47028.3 1702.93  34
  -7   8  -1 517.622 152.666  55
  -7   8  -1 441.728 160.702  34
  -7   8  -1 439.966 156.557  60
  -7   8  -2 14803.4 709.579  55
  -7   8  -3 263.302 118.737  55
  -7   8  -4 19.6457 83.3169  55
  -7   8  -5 30040.3 976.476  55
  -7   8  -6 7879.69 384.798  55
  -7   7   9 33887.1 1162.15  32
  -7   7   8-28.3086 116.244  32
  -7   7   7 1671.05 285.367  32
  -7   7   7 1629.36 268.530  33
  -7   7   6 21442.2 1040.82  33
  -7   7   6 20337.6 1034.40  32
  -7   7   5 4335.70 478.421  33
  -7   7   5 3832.70 453.506  32
  -7   7   4 24869.4 1206.11  34
  -7   7   4 24972.9 1211.47  60
  -7   7   4 26104.2 1258.24  33
  -7   7   4 26710.7 1084.99  46
  -7   7   3 21477.1 1151.61  34
  -7   7   3 23003.3 1001.13  46
  -7   7   3 22966.3 1187.70  60
  -7   7   3 23384.1 1190.90  33
  -7   7   2 1430.55 253.041  46
  -7   7   2 1451.88 315.348  33
  -7   7   2 1354.69 315.207  60
  -7   7   1 2910.46 330.642  55
  -7   7   1 2420.62 388.785  60
  -7   7   1 2660.15 322.417  46
  -7   7   1 3124.34 353.557  44
  -7   7   0 23011.6 980.771  44
  -7   7   0 20014.6 1085.20  60
  -7   7   0 22158.7 958.163  55
  -7   7  -1 11836.3 676.969  44
  -7   7  -1 12175.2 787.935  60
  -7   7  -1 12315.3 791.532  34
  -7   7  -1 12373.0 684.014  55
  -7   7  -2 27227.4 1081.36  55
  -7   7  -3 104.099 117.082  55
  -7   7  -4 514.289 156.126  55
  -7   7  -5 9935.55 557.125  55
  -7   7  -6 411.965 121.043  55
  -7   7  -7 8290.71 426.385  14
  -7   7  -7 8660.84 430.049  55
  -7   6  10 23462.3 862.363  32
  -7   6   9 29021.5 1107.50  32
  -7   6   8 1051.13 227.508  32
  -7   6   7 7098.58 594.627  32
  -7   6   7 7154.76 544.041  33
  -7   6   6 9623.17 681.676  33
  -7   6   6 9711.15 716.528  32
  -7   6   5 1120.05 268.609  32
  -7   6   5 1305.88 284.736  33
  -7   6   4 112988. 3002.58  46
  -7   6   4 118716. 3303.20  60
  -7   6   4 107209. 3205.36  32
  -7   6   4 117997. 3353.28  33
  -7   6   4 113890. 3233.71  34
  -7   6   3 3274.39 353.257  46
  -7   6   3 3824.86 463.848  34
  -7   6   3 4166.92 497.896  33
  -7   6   3 3146.06 438.775  60
  -7   6   2 19723.0 924.170  44
  -7   6   2 20283.0 1125.79  60
  -7   6   2 18366.8 1047.96  33
  -7   6   2 18508.7 888.014  46
  -7   6   1 4482.90 418.286  46
  -7   6   1 5132.31 549.863  60
  -7   6   1 5212.48 438.510  55
  -7   6   1 5502.52 471.162  44
  -7   6   1 5189.19 530.283  33
  -7   6   0 16106.6 803.617  55
  -7   6   0 16510.4 833.374  44
  -7   6   0 16509.2 984.654  60
  -7   6  -1 42654.7 1693.55  34
  -7   6  -1 46411.2 1532.45  55
  -7   6  -1 48057.7 1575.60  44
  -7   6  -1 42119.1 1687.84  60
  -7   6  -2 44006.0 1500.28  44
  -7   6  -2 42214.9 1614.43  34
  -7   6  -2 43808.4 1487.56  55
  -7   6  -3 1598.93 254.795  55
  -7   6  -3 1987.40 293.953  56
  -7   6  -4 385.328 146.097  55
  -7   6  -4 364.270 145.733  56
  -7   6  -5 2925.90 326.473  55
  -7   6  -5 3273.16 344.112  56
  -7   6  -6 1054.22 201.119  56
  -7   6  -7 34309.1 1136.71  55
  -7   6  -7 35041.5 1152.26  56
  -7   6  -7 35946.0 1197.19  14
  -7   6  -8 6879.25 382.509  56
  -7   6  -8 6759.89 406.049  14
  -7   6  -8 6266.26 369.929  55
  -7   5  10 43057.4 1439.93  36
  -7   5  10 41570.4 1310.24  32
  -7   5   9 3113.97 337.221  32
  -7   5   8 15559.3 842.132  32
  -7   5   7 1424.15 285.179  32
  -7   5   6 161.121 165.508  32
  -7   5   6 462.355 180.939  33
  -7   5   5 67650.9 2188.74  33
  -7   5   5 62601.3 2175.99  32
  -7   5   4 62098.3 2115.68  33
  -7   5   4 59778.7 2077.12  32
  -7   5   4 60956.2 1855.55  46
  -7   5   3 15184.2 764.697  46
  -7   5   3 14608.0 784.358  44
  -7   5   3 14305.4 885.144  34
  -7   5   3 14993.1 910.018  60
  -7   5   3 15101.6 918.790  33
  -7   5   2 32993.7 1213.26  46
  -7   5   2 33547.0 1268.85  44
  -7   5   2 31008.6 1413.06  34
  -7   5   2 34887.4 1481.75  60
  -7   5   2 32970.0 1422.27  33
  -7   5   1 323.407 134.221  46
  -7   5   1 525.908 276.029  35
  -7   5   1 350.705 169.872  44
  -7   5   1 425.809 179.044  33
  -7   5   1 763.117 313.441  59
  -7   5   1 213.970 169.921  60
  -7   5   0 416.552 192.899  60
  -7   5   0 807.966 187.821  55
  -7   5   0 704.489 215.595  34
  -7   5   0 557.114 176.289  44
  -7   5  -1 98319.2 2978.94  34
  -7   5  -1 103608. 3012.94  60
  -7   5  -1 106662. 2822.31  44
  -7   5  -1 104819. 2754.00  55
  -7   5  -2 1179.33 223.424  55
  -7   5  -2 1523.41 288.320  60
  -7   5  -2 1780.43 277.653  44
  -7   5  -2 965.780 244.571  34
  -7   5  -3 44728.5 1540.18  44
  -7   5  -3 43891.1 1509.29  55
  -7   5  -3 46735.9 1547.28  56
  -7   5  -4 10980.5 668.750  44
  -7   5  -4 11707.9 684.382  56
  -7   5  -5 8245.04 569.419  56
  -7   5  -6 23691.3 1011.55  56
  -7   5  -7 13985.2 705.755  56
  -7   5  -7 13204.6 725.094  14
  -7   5  -8 2189.10 268.307  14
  -7   5  -8 1878.47 237.603  56
  -7   5  -9 3944.06 309.835  14
  -7   5  -9 3504.34 275.263  56
  -7   4  11 7035.54 483.344  36
  -7   4  10 20605.4 996.634  36
  -7   4   9 3555.73 365.574  32
  -7   4   9 4034.71 464.130  36
  -7   4   8 89681.1 2554.88  32
  -7   4   8 86843.7 2736.96  36
  -7   4   7 9340.86 677.396  32
  -7   4   7 8896.20 708.145  36
  -7   4   6 7269.67 565.135  33
  -7   4   6 7145.72 600.324  32
  -7   4   5 31316.2 1345.27  32
  -7   4   5 30111.3 1283.48  33
  -7   4   4 405.224 174.898  33
  -7   4   4 430.496 134.539  46
  -7   4   4 525.962 182.749  32
  -7   4   3 39787.1 1511.79  34
  -7   4   3 35322.5 1797.95  35
  -7   4   3 41455.7 1543.77  60
  -7   4   3 37374.2 1515.01  33
  -7   4   3 41775.8 1417.06  44
  -7   4   2 38078.7 1514.41  34
  -7   4   2 34972.0 1824.56  35
  -7   4   2 41722.0 1573.45  60
  -7   4   2 37592.1 1495.39  33
  -7   4   2 41803.6 1412.66  44
  -7   4   1 131.870 171.236  35
  -7   4   1-38.0135 133.671  60
  -7   4   1-35.0211 123.149  33
  -7   4   1-75.0309 137.786  34
  -7   4   1 250.307 125.104  44
  -7   4   0 2931.05 337.695  44
  -7   4   0 2708.16 374.751  60
  -7   4   0 3355.03 401.800  34
  -7   4   0 3472.75 545.953  35
  -7   4  -1 24077.2 1021.15  44
  -7   4  -1 23742.8 1127.88  60
  -7   4  -1 24282.7 1130.68  34
  -7   4  -1 23305.3 1420.85  35
  -7   4  -2 11159.7 633.914  56
  -7   4  -2 10166.9 638.388  44
  -7   4  -2 11727.4 737.740  60
  -7   4  -2 11870.6 740.586  34
  -7   4  -2 10490.7 918.658  35
  -7   4  -3 35990.6 1335.29  44
  -7   4  -3 36388.9 1316.33  56
  -7   4  -4 7068.86 532.586  44
  -7   4  -4 7368.87 542.090  56
  -7   4  -5 2299.76 308.678  44
  -7   4  -5 2699.96 330.159  56
  -7   4  -6 21320.1 1039.48  42
  -7   4  -6 23302.9 1019.87  56
  -7   4  -7 517.182 187.789  42
  -7   4  -7 489.279 185.694  56
  -7   4  -7 95.3461 116.855  14
  -7   4  -8 9423.99 578.788  56
  -7   4  -8 10729.4 643.191  14
  -7   4  -9 8623.50 499.311  56
  -7   4  -9 8966.58 533.701  14
  -7   4 -10 283.477 95.0811  56
  -7   4 -10 287.700 107.807  14
  -7   3  11 108.775 138.289  36
  -7   3  10 485.285 202.041  36
  -7   3   9 36762.2 1601.84  36
  -7   3   9 40793.9 1371.27  32
  -7   3   9 37314.8 1318.36  51
  -7   3   8 66734.3 2044.82  32
  -7   3   8 63184.4 2302.99  36
  -7   3   7 1477.80 272.311  32
  -7   3   7 2112.43 385.765  36
  -7   3   6 15052.4 944.468  36
  -7   3   6 12572.3 740.380  33
  -7   3   6 14529.8 837.713  32
  -7   3   5 7988.28 598.790  41
  -7   3   5 7226.92 616.592  36
  -7   3   5 6670.54 539.980  33
  -7   3   5 7666.64 600.132  32
  -7   3   4 5468.89 467.414  39
  -7   3   4 5574.72 500.646  33
  -7   3   4 6452.67 533.274  32
  -7   3   4 6669.84 521.690  41
  -7   3   3 131928. 3329.93  41
  -7   3   3 124656. 3363.78  33
  -7   3   3 123996. 3340.22  32
  -7   3   3 126818. 3268.77  39
  -7   3   3 128161. 3343.11  60
  -7   3   3 129010. 3330.33  34
  -7   3   2 55075.8 1773.76  40
  -7   3   2 55611.8 1744.86  41
  -7   3   2 56996.3 1712.21  44
  -7   3   2 53542.0 1802.32  33
  -7   3   2 57170.4 1755.15  39
  -7   3   2 55231.1 1825.03  60
  -7   3   2 53708.3 1802.10  34
  -7   3   2 48660.8 2099.59  35
  -7   3   1 8831.75 589.606  40
  -7   3   1 8508.50 546.426  44
  -7   3   1 8955.14 607.058  33
  -7   3   1 9429.79 592.508  39
  -7   3   1 8897.59 624.485  60
  -7   3   1 7993.88 593.951  34
  -7   3   1 7234.11 737.885  35
  -7   3   0 57.5843 122.204  35
  -7   3   0 416.070 145.973  44
  -7   3   0 230.029 155.889  34
  -7   3   0 99.5368 121.957  60
  -7   3  -1 6007.32 464.010  44
  -7   3  -1 5251.79 476.865  34
  -7   3  -1 6137.46 668.392  35
  -7   3  -1 6444.24 498.270  40
  -7   3  -1 6919.10 546.380  60
  -7   3  -2 33225.1 1254.00  44
  -7   3  -2 33147.4 1626.93  35
  -7   3  -2 33892.6 1315.02  34
  -7   3  -2 35169.8 1340.16  60
  -7   3  -2 36056.2 1343.91  42
  -7   3  -3 83867.1 2386.19  44
  -7   3  -3 83185.8 2340.71  56
  -7   3  -4 15301.6 794.433  44
  -7   3  -4 14517.6 759.150  56
  -7   3  -4 15686.6 878.245  42
  -7   3  -4 15211.1 793.875  43
  -7   3  -5 2146.81 295.890  44
  -7   3  -5 1874.78 281.516  56
  -7   3  -5 1883.73 329.401  42
  -7   3  -5 2141.77 304.374  43
  -7   3  -6 7306.04 606.280  42
  -7   3  -6 5462.47 467.884  44
  -7   3  -6 6029.55 503.410  43
  -7   3  -6 6160.89 499.497  56
  -7   3  -7-28.2210 107.894  44
  -7   3  -7 122.155 121.161  56
  -7   3  -7 212.604 154.442  43
  -7   3  -7 113.564 174.952  42
  -7   3  -7 99.7265 111.466  14
  -7   3  -8 26268.5 1084.62  56
  -7   3  -8 27982.1 1200.58  42
  -7   3  -8 26133.2 1123.19  14
  -7   3  -9 10907.3 611.348  56
  -7   3  -9 10421.6 651.126  42
  -7   3  -9 11683.9 660.022  14
  -7   3 -10 3028.65 284.973  56
  -7   3 -10 2657.04 293.250  42
  -7   3 -10 3531.42 321.286  14
  -7   3 -11 2078.04 195.808  56
  -7   2  11 9212.92 587.220  36
  -7   2  11 9469.65 549.121  53
  -7   2  10 75.4742 138.607  36
  -7   2   9 39425.5 1673.16  36
  -7   2   8 37018.8 1364.54  32
  -7   2   8 35597.9 1640.03  36
  -7   2   7 2774.89 350.694  32
  -7   2   7 2939.92 462.623  36
  -7   2   6 22957.3 1056.76  32
  -7   2   6 21163.0 1183.13  36
  -7   2   5 66.3347 121.816  32
  -7   2   5 33.3649 141.498  41
  -7   2   5 213.931 192.460  36
  -7   2   5-60.7503 101.840  33
  -7   2   4 72500.2 2365.94  36
  -7   2   4 76262.5 2179.24  39
  -7   2   4 76466.4 2260.89  41
  -7   2   4 79237.4 2282.55  33
  -7   2   4 77911.6 2289.32  32
  -7   2   3 97960.6 2796.68  36
  -7   2   3 100968. 2646.97  39
  -7   2   3 99731.1 2728.33  33
  -7   2   3 96740.5 2700.95  32
  -7   2   3 99324.2 2687.59  41
  -7   2   2 2588.07 302.635  41
  -7   2   2 3178.08 336.077  40
  -7   2   2 3697.68 491.858  35
  -7   2   2 2874.43 339.372  60
  -7   2   2 2932.92 311.355  39
  -7   2   2 2938.14 341.724  34
  -7   2   2 2673.43 321.378  33
  -7   2   1 62647.5 1884.75  40
  -7   2   1 66867.8 1884.68  39
  -7   2   1 59606.6 2278.99  35
  -7   2   1 63344.0 1959.22  60
  -7   2   1 63514.8 1943.75  34
  -7   2   1 61296.9 1904.89  33
  -7   2   0 27400.2 1080.88  40
  -7   2   0 27454.1 1045.99  44
  -7   2   0 27373.3 1049.69  39
  -7   2   0 27640.2 1422.78  35
  -7   2   0 29564.7 1161.66  60
  -7   2   0 28035.3 1134.38  34
  -7   2   0 26625.4 1070.08  33
  -7   2  -1 51.7712 102.694  40
  -7   2  -1 24.2971 92.8867  44
  -7   2  -1 71.6144 94.7045  39
  -7   2  -1 58.4036 115.849  34
  -7   2  -1 29.4529 98.7535  60
  -7   2  -1 102.116 143.227  35
  -7   2  -2 39651.2 1727.73  35
  -7   2  -2 40392.2 1334.05  45
  -7   2  -2 39593.3 1349.79  44
  -7   2  -2 39081.2 1410.88  60
  -7   2  -2 39222.1 1354.28  40
  -7   2  -2 40191.5 1437.70  42
  -7   2  -2 39868.0 1407.64  34
  -7   2  -3 53581.3 1673.65  45
  -7   2  -3 54476.2 1812.37  42
  -7   2  -4 39082.9 1381.40  45
  -7   2  -4 40085.8 1373.90  43
  -7   2  -4 41037.4 1556.24  42
  -7   2  -5 56200.0 1774.52  43
  -7   2  -5 55790.1 1968.27  42
  -7   2  -6 2322.26 318.700  14
  -7   2  -6 2290.52 372.349  42
  -7   2  -6 2393.01 312.606  43
  -7   2  -7 2374.81 318.151  43
  -7   2  -7 2578.10 337.611  14
  -7   2  -7 2181.07 306.429  13
  -7   2  -7 2400.44 386.982  42
  -7   2  -8 27217.6 1158.51  14
  -7   2  -8 27085.2 1117.56  43
  -7   2  -8 26977.7 1255.09  42
  -7   2  -9 2124.66 299.952  14
  -7   2  -9 2290.92 295.340  43
  -7   2  -9 2090.87 326.102  42
  -7   2 -10 16676.4 828.632  42
  -7   2 -10 15760.8 758.385  14
  -7   2 -11 12062.7 556.941  56
  -7   2 -11 11487.5 561.283  14
  -7   2 -11 13369.5 632.452  42
  -7   1  11 5083.01 390.892  53
  -7   1  11 5058.13 404.663  36
  -7   1  10 418.769 173.743  36
  -7   1   9 9812.22 752.747  36
  -7   1   8 196.499 172.757  36
  -7   1   8 87.3927 97.6949  32
  -7   1   7 42089.1 1804.47  36
  -7   1   7 43443.8 1531.79  32
  -7   1   6 33510.6 1539.07  36
  -7   1   6 34329.9 1336.69  32
  -7   1   5 2814.33 355.160  32
  -7   1   5 2407.43 310.033  33
  -7   1   5 2302.80 391.362  36
  -7   1   4 5934.21 482.791  33
  -7   1   4 7045.26 527.829  32
  -7   1   4 6412.01 501.254  41
  -7   1   4 6273.89 468.043  39
  -7   1   4 5606.59 541.531  36
  -7   1   3 22727.4 979.946  32
  -7   1   3 21397.8 960.551  33
  -7   1   3 22236.0 958.022  41
  -7   1   3 22355.6 934.015  39
  -7   1   3 22021.9 1061.68  36
  -7   1   2 30189.7 1419.80  35
  -7   1   2 29059.6 1202.04  36
  -7   1   2 29117.2 1112.53  41
  -7   1   2 29831.0 1101.33  40
  -7   1   2 28004.5 1120.63  33
  -7   1   2 29361.2 1111.47  32
  -7   1   2 29526.2 1124.90  34
  -7   1   2 29246.8 1093.55  39
  -7   1   2 27908.5 1068.57  29
  -7   1   1 102329. 2714.80  40
  -7   1   1 105326. 3204.61  35
  -7   1   1 104296. 2823.87  36
  -7   1   1 107599. 2815.02  60
  -7   1   1 102502. 2753.89  33
  -7   1   1 104456. 2788.74  34
  -7   1   1 108798. 2719.13  39
  -7   1   0 2902.93 313.318  40
  -7   1   0 2946.57 311.304  33
  -7   1   0 3434.49 351.351  34
  -7   1   0 2530.52 402.563  35
  -7   1   0 2789.23 324.342  60
  -7   1   0 2483.15 278.653  39
  -7   1  -1 2276.99 275.774  40
  -7   1  -1 1788.38 239.023  44
  -7   1  -1 1983.44 276.051  34
  -7   1  -1 1808.96 340.808  35
  -7   1  -1 1977.97 269.778  60
  -7   1  -1 1919.63 249.994  39
  -7   1  -2 12349.2 654.159  40
  -7   1  -2 11834.0 694.289  42
  -7   1  -2 13129.6 642.619  45
  -7   1  -2 12383.8 871.966  35
  -7   1  -2 14110.3 865.699  27
  -7   1  -2 12005.8 676.912  34
  -7   1  -3 834.848 246.665  35
  -7   1  -3 1006.43 250.620  27
  -7   1  -3 1053.35 192.648  45
  -7   1  -3 1036.67 231.599  42
  -7   1  -4 63992.3 2272.25  27
  -7   1  -4 65295.2 1892.24  45
  -7   1  -4 62583.7 1838.54  43
  -7   1  -4 60763.5 2040.51  42
  -7   1  -5 15659.4 765.779  43
  -7   1  -5 15044.7 765.437  45
  -7   1  -5 13829.2 867.097  42
  -7   1  -5 13808.2 976.301  27
  -7   1  -5 13609.0 739.929  14
  -7   1  -6 2796.80 336.160  43
  -7   1  -6 3131.23 343.754  45
  -7   1  -6 2593.46 392.878  42
  -7   1  -6 3000.31 347.617  13
  -7   1  -6 2322.58 424.538  27
  -7   1  -6 2827.01 344.721  14
  -7   1  -7 24131.0 1057.06  13
  -7   1  -7 24647.2 1057.98  43
  -7   1  -7 24643.8 1091.08  14
  -7   1  -7 26666.3 1304.51  42
  -7   1  -8 15830.3 823.380  43
  -7   1  -8 16420.6 862.212  14
  -7   1  -8 16344.1 995.776  42
  -7   1  -9 18080.5 859.899  43
  -7   1  -9 17764.5 883.936  14
  -7   1  -9 18644.2 1016.94  42
  -7   1 -10 27351.2 1034.56  43
  -7   1 -10 27200.6 1069.72  14
  -7   1 -10 24465.3 1131.82  42
  -7   1 -11 10436.8 534.539  43
  -7   1 -11 10874.7 568.869  14
  -7   1 -11 10917.8 627.540  42
  -7   1 -12 5816.94 339.267  56
  -7   1 -12 6411.14 395.937  42
  -7   0  11 604.431 161.722  53
  -7   0  10 2074.94 307.614  36
  -7   0  10 2577.90 321.902  53
  -7   0   9 972.655 255.016  36
  -7   0   8 34052.6 1509.62  36
  -7   0   7 48762.9 1653.51  32
  -7   0   7 48370.0 1902.37  36
  -7   0   6 25482.5 1098.51  32
  -7   0   6 24216.2 1257.84  36
  -7   0   5 34107.4 1494.26  36
  -7   0   5 35240.4 1347.94  32
  -7   0   5 37276.6 1327.50  33
  -7   0   4 7806.37 549.795  41
  -7   0   4 8280.46 647.108  36
  -7   0   4 7822.37 557.281  32
  -7   0   4 7323.49 508.191  39
  -7   0   4 7577.56 541.456  33
  -7   0   3 2493.37 302.615  41
  -7   0   3 1641.84 296.936  36
  -7   0   3 1924.64 267.273  32
  -7   0   3 2120.80 270.079  39
  -7   0   3 2385.12 297.010  33
  -7   0   2 36437.2 1255.67  40
  -7   0   2 35491.1 1251.26  41
  -7   0   2 34975.7 1365.30  36
  -7   0   2 37142.8 1251.52  29
  -7   0   2 38228.5 1297.11  32
  -7   0   2 37773.9 1279.22  39
  -7   0   2 36211.7 1294.70  33
  -7   0   1 162466. 3940.35  40
  -7   0   1 166290. 4101.25  36
  -7   0   1 165723. 3991.32  33
  -7   0   1 164744. 3945.87  29
  -7   0   1 172049. 3962.71  39
  -7   0   0 1228.09 203.809  29
  -7   0   0 1025.86 196.429  34
  -7   0   0 1270.36 213.731  33
  -7   0   0 1283.58 204.364  39
  -7   0   0 782.210 177.259  40
  -7   0  -1 20528.1 872.098  40
  -7   0  -1 21082.6 839.806  39
  -7   0  -1 21410.5 926.270  34
  -7   0  -1 19883.9 860.647  29
  -7   0  -1 19676.5 890.525  37
  -7   0  -2 6380.39 480.011  37
  -7   0  -2 7160.21 451.682  45
  -7   0  -2 6667.71 458.342  13
  -7   0  -2 6340.90 457.188  29
  -7   0  -2 7456.13 487.571  40
  -7   0  -2 6290.73 476.204  42
  -7   0  -3 47659.0 1787.61  27
  -7   0  -3 46554.2 1477.67  29
  -7   0  -3 47054.3 1510.80  13
  -7   0  -3 45265.1 1566.50  42
  -7   0  -3 48434.5 1483.77  45
  -7   0  -3 46911.3 1456.41  47
  -7   0  -4 94080.7 2893.10  27
  -7   0  -4 87303.4 2632.55  42
  -7   0  -4 92123.8 2525.84  13
  -7   0  -4 96933.2 2501.16  45
  -7   0  -4 95060.1 2466.11  48
  -7   0  -5 39087.8 1671.40  27
  -7   0  -5 36830.4 1311.15  14
  -7   0  -5 34661.3 1312.53  13
  -7   0  -5 33665.4 1444.47  42
  -7   0  -5 36120.0 1271.42  43
  -7   0  -5 37631.3 1311.62  45
  -7   0  -5 39798.2 1318.23  48
  -7   0  -6 882.055 264.196  27
  -7   0  -6 816.939 188.686  13
  -7   0  -6 530.836 171.833  14
  -7   0  -6 871.652 194.240  43
  -7   0  -6 555.500 212.961  42
  -7   0  -6 716.924 189.984  48
  -7   0  -6 664.190 183.775  45
  -7   0  -7 16397.0 854.705  14
  -7   0  -7 16528.7 824.585  43
  -7   0  -7 16928.2 827.868  45
  -7   0  -7 15194.9 975.101  42
  -7   0  -7 16170.6 820.279  13
  -7   0  -8 1079.73 222.299  45
  -7   0  -8 944.598 210.918  43
  -7   0  -8 1153.37 294.179  42
  -7   0  -8 953.714 224.490  14
  -7   0  -9 29874.2 1204.19  14
  -7   0  -9 30871.7 1185.82  43
  -7   0  -9 29869.4 1380.23  42
  -7   0 -10 7916.95 540.130  14
  -7   0 -10 6744.16 586.285  42
  -7   0 -10 8029.88 531.839  43
  -7   0 -11 89.8115 126.977  42
  -7   0 -11 105.761 107.571  43
  -7   0 -12 1685.94 227.839  42
  -7   0 -12 2157.15 214.119  43
  -7  -1  11 12363.7 565.414  53
  -7  -1  11 11976.1 548.466  50
  -7  -1  10 26891.4 1039.56  53
  -7  -1  10 26042.3 1023.24  50
  -7  -1   9 3417.91 387.148  53
  -7  -1   9 3121.18 368.273  50
  -7  -1   8 2874.75 393.136  36
  -7  -1   8 2558.29 357.090  53
  -7  -1   7 57989.8 2059.86  36
  -7  -1   6 212.699 191.414  36
  -7  -1   6 372.348 154.381  32
  -7  -1   6 167.343 128.985  15
  -7  -1   5 93106.4 2613.36  32
  -7  -1   5 90152.9 2668.68  53
  -7  -1   5 95880.3 2824.74  36
  -7  -1   4 11822.5 765.424  36
  -7  -1   4 11316.5 660.898  41
  -7  -1   4 10695.1 807.929  11
  -7  -1   4 11436.0 663.944  33
  -7  -1   4 11335.0 677.620  32
  -7  -1   4 11176.1 695.610  53
  -7  -1   4 10596.2 627.573  39
  -7  -1   3 1026.95 235.593  36
  -7  -1   3 787.559 187.096  41
  -7  -1   3 1044.73 257.317  11
  -7  -1   3 494.592 162.757  33
  -7  -1   3 472.195 153.611  32
  -7  -1   3 701.314 186.225  53
  -7  -1   3 658.936 168.207  39
  -7  -1   2 57208.3 1751.45  32
  -7  -1   2 59311.4 1714.55  29
  -7  -1   2 58959.0 1758.88  39
  -7  -1   2 58217.8 2068.95  12
  -7  -1   2 58013.6 2021.69  11
  -7  -1   2 57840.1 1714.24  41
  -7  -1   2 55779.9 1768.39  33
  -7  -1   2 57942.3 1878.77  36
  -7  -1   1 28583.2 1065.57  32
  -7  -1   1 28998.7 1073.36  29
  -7  -1   1 31765.4 1113.98  39
  -7  -1   1 29009.7 1344.00  12
  -7  -1   1 29396.2 1086.65  40
  -7  -1   1 27108.1 1079.39  33
  -7  -1   1 29840.7 1182.03  36
  -7  -1   0 34815.4 1200.01  29
  -7  -1   0 35260.1 1185.96  39
  -7  -1   0 34187.2 1480.65  12
  -7  -1   0 32645.7 1173.37  40
  -7  -1   0 35085.4 1206.79  33
  -7  -1   0 31999.2 1230.64  37
  -7  -1  -1 41663.0 1322.24  39
  -7  -1  -1 41413.2 1365.23  29
  -7  -1  -1 41326.4 1424.00  37
  -7  -1  -1 40356.4 1354.13  40
  -7  -1  -1 43244.3 1692.82  12
  -7  -1  -2 2927.13 306.643  29
  -7  -1  -2 3018.02 305.212  13
  -7  -1  -2 3498.90 440.416  12
  -7  -1  -2 2794.25 326.919  37
  -7  -1  -2 2970.31 314.546  40
  -7  -1  -2 3187.79 328.435  42
  -7  -1  -3 11620.4 617.573  40
  -7  -1  -3 10671.1 630.504  42
  -7  -1  -3 11324.5 763.339  27
  -7  -1  -3 11333.0 614.498  29
  -7  -1  -3 10713.7 661.010  37
  -7  -1  -3 11615.9 629.535  13
  -7  -1  -3 12583.8 824.324  12
  -7  -1  -3 11553.4 606.606  45
  -7  -1  -3 10477.8 574.663  47
  -7  -1  -4 68610.5 2384.74  27
  -7  -1  -4 75640.5 2088.60  45
  -7  -1  -4 76348.7 2225.89  42
  -7  -1  -4 74305.1 2123.24  13
  -7  -1  -4 75489.5 2080.82  47
  -7  -1  -5 3311.61 452.575  27
  -7  -1  -5 3506.98 350.568  14
  -7  -1  -5 2402.65 294.680  45
  -7  -1  -5 3070.73 387.313  42
  -7  -1  -5 2927.55 335.336  13
  -7  -1  -5 3027.86 335.128  47
  -7  -1  -5 3096.29 321.063  48
  -7  -1  -6 63070.9 2392.51  27
  -7  -1  -6 60982.5 2175.73  42
  -7  -1  -6 71590.8 2018.65  48
  -7  -1  -6 68450.5 2031.82  14
  -7  -1  -6 69332.3 2035.30  13
  -7  -1  -6 67155.8 1992.82  45
  -7  -1  -7 5653.83 577.542  42
  -7  -1  -7 4899.34 435.431  48
  -7  -1  -7 5278.06 462.554  14
  -7  -1  -7 4690.78 421.049  45
  -7  -1  -7 4574.71 417.575  13
  -7  -1  -8 291.008 154.312  43
  -7  -1  -8 363.125 186.422  42
  -7  -1  -8 147.098 128.659  48
  -7  -1  -8 140.344 111.410  45
  -7  -1  -8 125.892 124.908  14
  -7  -1  -9 9986.59 620.509  43
  -7  -1  -9 9319.39 741.019  42
  -7  -1  -9 9549.81 628.660  14
  -7  -1 -10 5914.55 558.599  42
  -7  -1 -10 7265.06 505.431  43
  -7  -1 -11 915.883 230.377  42
  -7  -1 -11 1013.51 185.982  43
  -7  -1 -12 19970.1 842.838  42
  -7  -1 -12 20919.8 770.320  43
  -7  -2  10 12834.2 634.670  50
  -7  -2  10 12335.6 622.131  53
  -7  -2   9 807.572 196.659  50
  -7  -2   9 1061.01 217.895  53
  -7  -2   8 202.362 160.019  50
  -7  -2   8 374.132 161.369  53
  -7  -2   7 6493.74 555.206  50
  -7  -2   7 5818.83 538.971  53
  -7  -2   7 5915.88 477.620  15
  -7  -2   6 39240.7 1509.74  50
  -7  -2   6 40932.0 1431.75  15
  -7  -2   6 37997.8 1520.50  53
  -7  -2   5 97084.8 2791.71  53
  -7  -2   5 101772. 2892.47  36
  -7  -2   5 99795.8 2646.97  15
  -7  -2   4 455.726 157.053  39
  -7  -2   4 225.851 136.988  53
  -7  -2   4 430.118 174.271  36
  -7  -2   4 171.349 148.478  33
  -7  -2   4 508.609 208.951  11
  -7  -2   3 526.781 156.028  39
  -7  -2   3 644.452 178.833  53
  -7  -2   3 467.048 187.561  36
  -7  -2   3 560.972 168.670  33
  -7  -2   2 3850.54 372.679  39
  -7  -2   2 3890.04 379.170  53
  -7  -2   2 3284.03 436.369  11
  -7  -2   2 3728.90 370.530  33
  -7  -2   2 4182.09 425.326  36
  -7  -2   1 454.033 143.634  29
  -7  -2   1 426.490 138.535  39
  -7  -2   1 359.065 164.098  11
  -7  -2   1 754.039 220.779  12
  -7  -2   1 782.309 175.116  33
  -7  -2   1 266.753 163.561  38
  -7  -2   0 178111. 4218.98  29
  -7  -2   0 178655. 4211.91  39
  -7  -2   0 187395. 4737.78  12
  -7  -2   0 175294. 4507.56  11
  -7  -2   0 178386. 4235.53  33
  -7  -2   0 178300. 4700.33  38
  -7  -2   0 180461. 4318.30  37
  -7  -2  -1 36142.4 1237.04  29
  -7  -2  -1 34829.6 1189.21  39
  -7  -2  -1 34885.5 1525.45  38
  -7  -2  -1 33443.2 1269.91  37
  -7  -2  -1 36160.7 1547.64  12
  -7  -2  -1 36670.5 1174.15  13
  -7  -2  -1 33684.6 1199.44  33
  -7  -2  -2 13218.1 649.618  47
  -7  -2  -2 16184.3 724.382  13
  -7  -2  -2 14977.1 931.279  12
  -7  -2  -2 14495.1 718.319  29
  -7  -2  -2 15122.7 779.217  37
  -7  -2  -2 14033.8 905.130  38
  -7  -2  -3 3331.09 326.921  29
  -7  -2  -3 3589.17 452.099  38
  -7  -2  -3 3389.34 383.719  37
  -7  -2  -3 3941.73 468.860  12
  -7  -2  -3 3236.29 331.457  13
  -7  -2  -3 3548.00 333.632  45
  -7  -2  -3 3391.83 318.403  47
  -7  -2  -4 3973.72 469.284  27
  -7  -2  -4 4464.89 378.811  45
  -7  -2  -4 4115.78 354.815  54
  -7  -2  -4 4506.24 397.611  13
  -7  -2  -4 3220.12 325.720  47
  -7  -2  -5 25313.4 1027.67  14
  -7  -2  -5 27077.1 1047.54  45
  -7  -2  -5 25870.4 1059.09  13
  -7  -2  -5 25388.8 1304.34  27
  -7  -2  -5 26762.4 1044.69  47
  -7  -2  -5 25597.5 1018.05  48
  -7  -2  -6 56308.5 1814.69  14
  -7  -2  -6 58271.7 1834.88  13
  -7  -2  -6 60022.8 1822.32  45
  -7  -2  -6 58493.7 2218.38  27
  -7  -2  -6 60996.4 1838.20  47
  -7  -2  -6 60140.2 1817.98  48
  -7  -2  -7 2160.73 287.743  45
  -7  -2  -7 1804.41 274.101  48
  -7  -2  -7 1828.32 270.030  13
  -7  -2  -7 1650.63 271.721  14
  -7  -2  -8 3501.81 364.221  45
  -7  -2  -8 3410.02 369.931  48
  -7  -2  -9 3501.51 368.383  48
  -7  -2 -10 53.7945 117.585  43
  -7  -2 -11 30399.4 1099.51  43
   7   2  12 26215.0 902.475  17
  -7  -2 -12 23047.3 860.723  43
  -7  -3  10 138.587 90.1332  53
  -7  -3  10 548.469 134.397  50
  -7  -3   9 7963.81 512.878  53
  -7  -3   9 7345.34 502.649  50
  -7  -3   8 338.336 153.132  53
  -7  -3   8 405.122 171.838  50
  -7  -3   7 1424.11 274.115  53
  -7  -3   7 999.298 232.244  50
  -7  -3   7 1174.23 231.380  15
  -7  -3   6 100353. 2884.71  53
  -7  -3   6 98214.5 2849.51  50
  -7  -3   6 103675. 2784.88  15
  -7  -3   5 54074.2 1829.47  53
  -7  -3   5 52186.7 1703.28  15
  -7  -3   5 50469.1 1767.72  50
  -7  -3   4 9282.66 621.238  50
  -7  -3   4 8269.80 818.931  26
  -7  -3   4 8152.77 581.049  39
  -7  -3   4 8221.23 610.655  53
  -7  -3   4 7216.80 738.186  11
  -7  -3   4 9052.69 579.196  15
  -7  -3   4 9628.05 625.338  33
  -7  -3   3 31070.7 1217.31  39
  -7  -3   3 28468.2 1179.75  53
  -7  -3   3 30925.0 1215.31  33
  -7  -3   3 30918.5 1556.48  26
  -7  -3   3 29792.0 1484.36  11
  -7  -3   2 3505.21 362.243  39
  -7  -3   2 3067.98 343.633  53
  -7  -3   2 3519.61 372.122  33
  -7  -3   2 2663.64 414.662  11
  -7  -3   1 63208.8 2248.68  38
  -7  -3   1 61214.5 1889.85  37
  -7  -3   1 63706.1 1891.61  39
  -7  -3   1 59760.9 1844.20  53
  -7  -3   1 61828.7 1900.13  33
  -7  -3   1 61293.7 2149.85  11
  -7  -3   1 64574.8 2262.18  12
  -7  -3   0 126230. 3554.09  11
  -7  -3   0 131569. 3756.73  12
  -7  -3   0 123785. 3231.06  53
  -7  -3   0 131074. 3751.01  38
  -7  -3   0 131475. 3336.76  37
  -7  -3   0 133697. 3287.51  29
  -7  -3   0 135488. 3323.70  33
  -7  -3   0 131501. 3273.67  39
  -7  -3  -1 5353.36 570.221  12
  -7  -3  -1 4197.26 450.901  11
  -7  -3  -1 5267.88 387.828  13
  -7  -3  -1 4841.56 392.029  53
  -7  -3  -1 4558.61 419.808  37
  -7  -3  -1 4999.88 549.427  38
  -7  -3  -1 4716.87 390.089  39
  -7  -3  -1 5578.44 436.207  33
  -7  -3  -1 5362.81 424.967  29
  -7  -3  -2 51810.2 1718.34  37
  -7  -3  -2 51704.6 1980.95  38
  -7  -3  -2 53720.9 1602.26  13
  -7  -3  -2 52406.5 2001.03  12
  -7  -3  -2 54141.9 1657.48  29
  -7  -3  -2 52483.3 1570.93  47
  -7  -3  -3 4173.22 496.348  38
  -7  -3  -3 4781.02 382.760  47
  -7  -3  -3 5029.55 407.606  13
  -7  -3  -3 5118.82 547.513  12
  -7  -3  -3 3874.02 355.031  45
  -7  -3  -4 2944.55 306.028  47
  -7  -3  -4 2820.34 313.685  13
  -7  -3  -4 2802.42 314.377  45
  -7  -3  -4 2668.11 292.251  54
  -7  -3  -5 45962.8 1901.03  27
  -7  -3  -5 48894.1 1556.79  47
  -7  -3  -5 47448.7 1578.30  13
  -7  -3  -5 49242.4 1571.25  45
  -7  -3  -5 48180.1 1537.60  54
  -7  -3  -6 65964.3 1961.71  45
  -7  -3  -6 67072.8 1992.00  13
  -7  -3  -6 62926.7 2364.16  27
  -7  -3  -6 65537.4 1960.08  48
  -7  -3  -6 65216.0 1955.71  47
  -7  -3  -7 602.267 169.903  13
  -7  -3  -7 1127.58 223.622  48
  -7  -3  -7 780.423 206.075  47
  -7  -3  -7 568.650 165.732  45
  -7  -3  -8 32747.6 1259.75  48
  -7  -3  -8 32552.8 1230.55  45
  -7  -3  -9 8435.32 575.180  48
  -7  -3 -10 16913.6 818.321  48
  -7  -3 -11 23570.0 939.870  43
  -7  -3 -12 245.442 100.256  43
   7   3  12 355.080 115.682  17
  -7  -4  10 5537.49 333.709  50
  -7  -4   9 25275.8 921.981  53
  -7  -4   9 27056.2 974.904  50
  -7  -4   9 25044.9 930.831  52
  -7  -4   8 3798.63 365.623  53
  -7  -4   8 3501.86 351.987  15
  -7  -4   8 3821.37 375.939  50
  -7  -4   8 3656.33 362.488  52
  -7  -4   7 2995.84 361.553  53
  -7  -4   7 2741.90 331.342  15
  -7  -4   7 2682.81 348.406  50
  -7  -4   7 3124.97 357.470  52
  -7  -4   6 24618.4 1113.54  53
  -7  -4   6 23427.2 1056.45  15
  -7  -4   6 23699.1 1095.10  50
  -7  -4   6 24072.1 1081.88  52
  -7  -4   5 5910.42 524.210  53
  -7  -4   5 5762.60 492.007  15
  -7  -4   5 6327.93 532.802  50
  -7  -4   5 5484.55 490.457  52
  -7  -4   4 76767.7 2258.50  15
  -7  -4   4 76754.5 2329.92  53
  -7  -4   4 78145.4 2328.15  39
  -7  -4   4 76563.0 2298.75  50
  -7  -4   3 42534.9 1916.71  11
  -7  -4   3 41476.6 1508.30  53
  -7  -4   3 41836.6 1522.97  39
  -7  -4   3 40096.6 1452.81  50
  -7  -4   2 374.666 188.348  11
  -7  -4   2 355.259 150.705  53
  -7  -4   2 192.772 152.509  39
  -7  -4   2 552.266 163.164  50
  -7  -4   1 13181.0 943.050  12
  -7  -4   1 11746.7 862.932  11
  -7  -4   1 12500.8 701.784  53
  -7  -4   1 12736.8 733.915  39
  -7  -4   1 11791.6 893.935  38
  -7  -4   1 12853.3 684.395  50
  -7  -4   0 25303.2 1033.76  53
  -7  -4   0 26339.6 1379.09  38
  -7  -4   0 26831.3 1084.54  39
  -7  -4   0 25133.7 1255.31  11
  -7  -4   0 25708.2 1378.57  12
  -7  -4   0 26095.0 1067.73  37
  -7  -4  -1 18415.2 809.767  47
  -7  -4  -1 18221.7 829.723  53
  -7  -4  -1 17893.7 1107.39  38
  -7  -4  -1 17222.1 819.455  39
  -7  -4  -1 17094.5 1097.30  12
  -7  -4  -1 17960.1 803.350  13
  -7  -4  -1 19263.9 890.847  37
  -7  -4  -2 89606.8 2387.92  47
  -7  -4  -2 87424.0 2405.62  53
  -7  -4  -2 83455.1 2853.07  38
  -7  -4  -2 89343.1 2923.35  12
  -7  -4  -2 92206.3 2418.52  13
  -7  -4  -2 91882.9 2548.31  37
  -7  -4  -3 3248.26 329.242  53
  -7  -4  -3 2537.04 293.824  47
  -7  -4  -3 3148.44 449.130  38
  -7  -4  -3 2750.21 421.177  12
  -7  -4  -3 2600.50 305.926  13
  -7  -4  -4 7491.49 497.273  54
  -7  -4  -4 6841.44 488.555  47
  -7  -4  -4 7464.58 686.027  38
  -7  -4  -4 7305.98 517.375  13
  -7  -4  -4 6535.68 647.044  12
  -7  -4  -5 33969.1 1230.83  47
  -7  -4  -5 33211.5 1252.11  13
  -7  -4  -5 33037.0 1227.92  45
  -7  -4  -5 32042.6 1199.72  54
  -7  -4  -6 6807.36 709.610  27
  -7  -4  -6 7297.22 540.671  13
  -7  -4  -6 8856.15 578.032  45
  -7  -4  -6 8731.48 564.933  47
  -7  -4  -6 8329.66 555.704  54
  -7  -4  -7 66622.7 2038.38  13
  -7  -4  -7 71038.4 2071.86  45
  -7  -4  -7 69529.2 2058.10  47
  -7  -4  -7 66547.2 2053.06  48
  -7  -4  -8 35275.9 1287.26  45
  -7  -4  -8 33914.4 1270.41  47
  -7  -4  -8 32013.0 1265.35  48
  -7  -4  -9 2362.13 311.887  48
   7   4  10 9305.32 566.760  17
  -7  -4 -10 9206.17 581.572  48
   7   4  11 13121.1 648.497  17
  -7  -4 -11 13021.7 657.251  48
  -7  -4 -12 817.413 155.874  43
   7   4  12 1030.78 173.312  17
  -7  -5   9 23962.6 834.965  50
  -7  -5   8 1135.36 193.056  15
  -7  -5   8 1376.52 210.419  52
  -7  -5   8 914.101 189.011  50
  -7  -5   7 8707.22 567.912  15
  -7  -5   7 8891.30 569.777  53
  -7  -5   7 8446.99 573.772  50
  -7  -5   7 8494.46 564.858  52
  -7  -5   6 8506.35 598.089  15
  -7  -5   6 9882.65 642.239  53
  -7  -5   6 8912.17 615.040  50
  -7  -5   6 8897.29 609.852  52
  -7  -5   5 13245.8 775.281  15
  -7  -5   5 14529.8 819.587  53
  -7  -5   5 16246.7 857.794  50
  -7  -5   5 14046.0 792.191  52
  -7  -5   4 58408.6 1966.85  39
  -7  -5   4 58767.8 1919.78  15
  -7  -5   4 59813.5 1941.01  50
  -7  -5   4 62154.2 1939.44  52
  -7  -5   4 62411.4 1982.89  53
  -7  -5   3 26518.3 1147.00  53
  -7  -5   3 27375.2 1219.61  39
  -7  -5   3 27150.7 1142.62  50
  -7  -5   2 2404.04 323.607  53
  -7  -5   2 2283.40 429.952  11
  -7  -5   2 2758.97 368.153  39
  -7  -5   2 2113.63 294.091  50
  -7  -5   1 878.400 201.507  53
  -7  -5   1 450.605 168.792  39
  -7  -5   1 432.384 206.923  11
  -7  -5   0 4607.74 408.651  47
  -7  -5   0 4748.09 408.256  49
  -7  -5   0 5154.55 438.589  53
  -7  -5   0 3555.10 526.524  38
  -7  -5   0 4584.82 592.967  12
  -7  -5   0 5460.23 486.325  39
  -7  -5  -1 65536.7 1944.06  53
  -7  -5  -1 64132.2 2471.77  38
  -7  -5  -1 66506.8 2007.07  39
  -7  -5  -1 61723.1 1908.73  47
  -7  -5  -1 63452.9 2471.07  12
  -7  -5  -1 66935.2 1952.05  13
  -7  -5  -2 202511. 4800.05  53
  -7  -5  -2 198476. 5465.92  38
  -7  -5  -2 201826. 4779.91  47
  -7  -5  -2 210078. 4818.27  13
  -7  -5  -2 203100. 5509.55  12
  -7  -5  -3 2646.34 313.044  47
  -7  -5  -3 3048.34 469.212  38
  -7  -5  -3 2477.82 429.445  12
  -7  -5  -3 2349.65 305.946  13
  -7  -5  -3 2725.74 302.330  54
  -7  -5  -3 2391.28 311.259  53
  -7  -5  -4 6542.83 666.649  38
  -7  -5  -4 6461.60 481.678  54
  -7  -5  -4 7159.14 509.599  47
  -7  -5  -4 6123.88 656.416  12
  -7  -5  -4 7331.45 534.780  13
  -7  -5  -5 13387.3 723.688  54
  -7  -5  -5 12064.8 713.080  13
  -7  -5  -5 12528.6 703.242  47
  -7  -5  -6 36064.7 1334.63  54
  -7  -5  -6 35818.6 1345.71  45
  -7  -5  -6 36871.1 1369.09  13
  -7  -5  -6 36898.2 1338.13  47
  -7  -5  -7 64597.6 1984.49  54
  -7  -5  -7 62327.7 1967.77  45
  -7  -5  -7 67465.6 1990.46  47
  -7  -5  -7 62517.3 1967.63  13
  -7  -5  -8 14846.9 778.604  45
  -7  -5  -8 13121.6 755.779  48
  -7  -5  -9 178.814 126.440  48
   7   5  10 962.397 194.807  17
  -7  -5 -10 786.047 189.244  48
   7   5  11 303.954 121.914  17
  -7  -5 -11 227.339 107.918  48
   7   5  12 17435.1 699.991  17
  -7  -6   8 12442.0 566.387  15
  -7  -6   7 3379.76 325.350  15
  -7  -6   7 3474.15 334.064  50
  -7  -6   6 614.066 170.662  15
  -7  -6   6 773.180 185.967  49
  -7  -6   6 922.174 199.316  50
  -7  -6   5 13471.1 758.470  50
  -7  -6   5 13688.2 748.141  49
  -7  -6   5 13322.8 734.909  53
  -7  -6   5 11659.9 715.950  15
  -7  -6   4 118197. 3118.51  50
  -7  -6   4 117257. 3093.00  49
  -7  -6   4 116244. 3105.87  53
  -7  -6   4 109412. 3083.70  15
  -7  -6   4 116334. 3196.49  39
  -7  -6   3 2607.85 340.262  50
  -7  -6   3 2490.96 333.912  53
  -7  -6   3 2859.95 388.543  39
  -7  -6   3 2366.03 315.515  49
  -7  -6   2 25059.2 1090.61  53
  -7  -6   2 25753.8 1096.68  49
  -7  -6   2 24207.2 1196.15  39
  -7  -6   1 357.930 151.840  49
  -7  -6   1 302.392 150.555  53
  -7  -6   1 512.037 208.928  39
  -7  -6   0 1991.38 292.155  53
  -7  -6   0 1688.21 270.020  49
  -7  -6   0 1680.80 392.319  38
  -7  -6   0 2155.73 347.929  39
  -7  -6   0 2492.27 469.885  12
  -7  -6  -1 142965. 4454.58  12
  -7  -6  -1 151354. 3693.40  53
  -7  -6  -1 139212. 3675.74  47
  -7  -6  -1 139822. 4418.24  38
  -7  -6  -1 151484. 3812.59  39
  -7  -6  -2 36797.2 1358.63  13
  -7  -6  -2 35203.8 1815.54  12
  -7  -6  -2 33633.2 1287.64  53
  -7  -6  -2 36219.3 1341.20  47
  -7  -6  -2 33687.6 1773.41  38
  -7  -6  -3 51209.0 2245.08  12
  -7  -6  -3 55723.1 1786.90  13
  -7  -6  -3 55676.6 1757.74  53
  -7  -6  -3 52732.4 1736.67  47
  -7  -6  -4 7668.47 576.463  13
  -7  -6  -4 7420.11 539.601  54
  -7  -6  -4 8677.28 590.221  47
  -7  -6  -4 7705.33 781.705  38
  -7  -6  -5 5442.97 485.935  13
  -7  -6  -5 5932.59 486.346  47
  -7  -6  -5 5693.39 474.560  54
  -7  -6  -6 2578.82 339.011  13
  -7  -6  -6 3673.68 393.670  54
  -7  -6  -6 2883.29 339.647  47
  -7  -6  -7 76967.8 2341.57  13
  -7  -6  -7 83885.2 2342.19  47
  -7  -6  -7 77662.1 2332.96  45
  -7  -6  -7 82473.8 2369.18  54
  -7  -6  -8 332.029 135.953  45
  -7  -6  -8 372.586 158.027  54
  -7  -6  -9 19581.7 932.519  48
  -7  -6  -9 20663.5 919.260  45
   7   6   9 20891.6 974.152  61
  -7  -6 -10 5211.82 427.198  48
   7   6  10 5234.99 443.505  61
   7   6  11 5221.43 382.751  17
  -7  -6 -11 5574.25 405.427  48
   7   6  11 5628.69 418.134  61
   7   6  12 19738.8 725.185  17
  -7  -6 -12 19127.1 713.088  48
  -7  -7   7 17033.3 686.846  15
  -7  -7   7 16499.0 663.444  49
  -7  -7   6 138.712 98.0762  15
  -7  -7   6 111.001 99.8913  49
  -7  -7   5 10804.1 645.922  15
  -7  -7   5 11705.6 649.183  49
  -7  -7   4 4959.45 475.531  39
  -7  -7   4 5744.22 479.015  15
  -7  -7   4 5239.41 451.179  49
  -7  -7   3 46236.5 1581.87  49
  -7  -7   3 45809.9 1557.33  53
  -7  -7   3 44864.9 1696.91  39
  -7  -7   2 57673.6 1841.20  49
  -7  -7   2 52941.2 1974.34  39
  -7  -7   2 59077.5 1836.87  53
  -7  -7   1 1920.24 286.710  53
  -7  -7   1 1693.96 271.582  49
  -7  -7   1 1703.13 321.157  39
  -7  -7   0 3604.25 388.515  53
  -7  -7   0 3117.26 358.074  49
  -7  -7   0 3211.57 419.331  39
  -7  -7  -1 31438.8 1210.04  53
  -7  -7  -1 29099.3 1238.33  47
  -7  -7  -1 28419.1 1288.38  39
  -7  -7  -2 9108.77 638.356  47
  -7  -7  -2 8120.53 576.945  53
  -7  -7  -3 54955.3 1826.76  47
  -7  -7  -4 3360.74 379.671  47
  -7  -7  -4 3107.65 363.128  54
  -7  -7  -5 893.143 211.875  47
  -7  -7  -5 805.886 202.897  54
  -7  -7  -6 44392.6 1551.86  47
  -7  -7  -6 44741.7 1579.82  54
  -7  -7  -7 12481.5 732.205  54
  -7  -7  -8 31964.9 1251.58  54
  -7  -7  -8 31696.4 1238.79  45
  -7  -7  -9 50744.2 1618.34  45
  -7  -7 -10 7467.92 504.015  48
   7   7  10 8017.14 542.322  61
  -7  -7 -11 3801.32 320.775  48
   7   7  11 4023.53 347.433  61
  -7  -8   6 7944.29 434.444  15
  -7  -8   6 7803.98 426.929  49
  -7  -8   5 1396.41 209.985  15
  -7  -8   5 1349.10 207.403  49
  -7  -8   4 879.179 187.271  49
  -7  -8   4 829.005 187.134  15
  -7  -8   4 987.132 210.070  39
  -7  -8   3 61488.3 1868.97  49
  -7  -8   3 61136.0 1998.54  39
  -7  -8   2 25395.4 1072.09  49
  -7  -8   2 26263.2 1219.46  39
  -7  -8   1 2220.91 306.849  53
  -7  -8   1 2379.13 313.363  49
  -7  -8   1 1706.68 317.960  39
  -7  -8   0 4000.26 471.452  39
  -7  -8   0 4667.73 426.708  53
  -7  -8  -1 438.855 164.449  53
  -7  -8  -1 599.396 198.067  47
  -7  -8  -1 516.369 206.559  39
  -7  -8  -2 19978.4 992.994  47
  -7  -8  -3 87767.2 2566.81  47
  -7  -8  -4 15893.8 855.185  47
  -7  -8  -5 1501.42 260.057  47
  -7  -8  -5 1871.96 295.256  54
  -7  -8  -6 242.156 136.163  47
  -7  -8  -6-32.3811 97.1116  54
  -7  -8  -7 11435.9 694.181  54
  -7  -8  -8 60120.2 1861.59  54
  -7  -8  -8 58593.1 1843.82  45
  -7  -8  -9 19755.3 867.097  45
   7   8   9 22280.2 971.238  61
   7   8  10 48.4081 111.864  61
  -7  -8 -10 67.7470 92.7367  48
   7   8  11 1341.18 193.197  61
  -7  -8 -11 1251.79 173.434  48
  -7  -9   5 45.3650 59.9948  15
  -7  -9   4 3024.88 284.167  49
  -7  -9   4 3056.64 286.013  15
  -7  -9   4 3258.58 300.385  39
  -7  -9   3 51215.0 1566.95  49
  -7  -9   3 53629.2 1667.49  39
  -7  -9   2 3375.86 352.986  47
  -7  -9   2 3970.32 413.707  39
  -7  -9   1 33133.2 1285.46  47
  -7  -9   1 33619.5 1367.63  39
  -7  -9   0 18042.0 910.413  47
  -7  -9   0 17948.3 970.606  39
  -7  -9  -1 98.6665 120.805  47
  -7  -9  -1 73.6193 129.449  39
  -7  -9  -2 63325.4 2012.36  47
  -7  -9  -3 22560.3 1031.07  47
  -7  -9  -4 7355.46 547.294  47
  -7  -9  -5 53477.1 1705.61  47
  -7  -9  -5 50086.3 1704.49  54
  -7  -9  -6 3952.89 395.469  54
  -7  -9  -7 701.967 176.675  54
  -7  -9  -8 12770.2 657.671  54
  -7  -9  -8 9651.27 587.045  45
   7   9   9 9701.05 570.471  61
  -7  -9  -9 8525.17 502.074  45
  -7  -9 -10 7602.91 442.800  48
   7   9  10 8374.80 477.804  61
  -7 -10   3 12789.9 569.740  15
  -7 -10   3 14504.5 620.098  39
  -7 -10   2 11562.0 576.846  47
  -7 -10   2 11396.7 610.950  39
  -7 -10   1 51591.3 1584.61  47
  -7 -10   1 52510.1 1653.40  39
  -7 -10   0 7997.95 536.335  47
  -7 -10   0 8935.38 589.961  39
  -7 -10  -1 546.632 164.204  47
  -7 -10  -1 415.036 166.594  39
  -7 -10  -2 5612.24 454.602  47
  -7 -10  -3 650.660 175.321  47
  -7 -10  -4 48905.3 1580.70  47
  -7 -10  -4 51470.9 1623.05  54
  -7 -10  -5 31657.4 1150.29  47
   7  10   5 34941.3 1245.37  58
  -7 -10  -5 31418.4 1183.23  54
  -7 -10  -6 1048.58 192.016  54
  -7 -10  -7 1775.77 237.906  54
  -7 -10  -8 26821.5 964.289  45
  -7 -10  -8 27459.1 965.325  54
   7  10   9 10162.7 509.207  61
  -7 -10  -9 9639.84 487.372  48
  -7 -11   1 42730.1 1238.16  47
  -7 -11   1 44622.7 1283.45  39
  -7 -11   0 292.113 104.402  47
  -7 -11   0 292.853 111.622  39
  -7 -11  -1 6223.13 408.294  47
  -7 -11  -1 5449.77 388.573  39
  -7 -11  -2 838.565 165.988  47
  -7 -11  -3 2685.48 274.556  54
  -7 -11  -3 2740.09 274.228  47
   7  11   3 3024.83 313.683  58
  -7 -11  -4 66951.8 1804.89  47
   7  11   4 71167.7 1909.56  58
   7  11   5 17189.5 733.037  58
  -7 -11  -5 15439.3 686.743  54
   7  11   6 1750.21 216.520  58
  -7 -11  -6 1853.08 216.962  54
  -7 -11  -7 385.108 109.656  45
  -7 -11  -7 321.409 102.469  54
  -8   9   5 13515.0 622.479  33
  -8   9   4 19152.4 790.876  60
  -8   9   4 19190.9 787.266  33
  -8   9   4 19750.3 790.339  34
  -8   9   3 37217.6 1249.49  60
  -8   9   3 36936.3 1242.92  34
  -8   9   3 36491.6 1196.04  33
  -8   9   2 638.529 165.079  60
  -8   9   2 784.524 149.751  46
  -8   9   2 797.709 178.256  34
  -8   9   1 12439.1 628.242  60
  -8   9   1 11833.5 548.852  46
  -8   9   1 12078.3 622.229  34
  -8   9   0 60.2864 85.2254  60
  -8   9   0 48.9601 77.3836  46
  -8   9   0-20.1595 79.9756  34
  -8   9  -1 2085.27 207.057  46
  -8   8   7 41484.3 1251.87  32
  -8   8   7 40482.4 1242.16  33
  -8   8   6 424.149 150.137  33
  -8   8   5 414.070 175.798  33
  -8   8   4 24258.7 1039.62  60
  -8   8   4 23723.0 1036.42  33
  -8   8   4 24466.0 1032.30  34
  -8   8   3 9450.18 634.577  34
  -8   8   3 9411.23 636.810  60
  -8   8   3 8592.48 519.353  46
  -8   8   3 9348.02 620.841  33
  -8   8   2 37944.2 1410.06  34
  -8   8   2 38930.4 1426.41  60
  -8   8   2 33466.5 1187.22  46
  -8   8   2 34478.2 1290.46  33
  -8   8   1 28874.1 1192.39  34
  -8   8   1 28146.7 1043.99  46
  -8   8   1 28867.4 1190.91  60
  -8   8   0 1668.71 263.775  60
  -8   8   0 1856.42 240.261  46
  -8   8   0 1610.64 263.854  34
  -8   8  -1 229.489 123.959  60
  -8   8  -1 384.473 141.269  34
  -8   8  -1 125.348 91.4204  46
  -8   8  -2 8531.17 473.755  55
  -8   8  -2 7590.87 450.526  46
  -8   8  -3 151.686 94.6032  55
  -8   8  -4 30081.1 930.407  55
  -8   7   8 20703.7 829.642  32
  -8   7   7 46038.6 1474.21  33
  -8   7   7 47805.2 1521.30  32
  -8   7   6 378.149 157.580  32
  -8   7   6 683.648 184.035  33
  -8   7   5 5575.30 501.973  33
  -8   7   4 559.838 209.652  33
  -8   7   4 762.040 208.012  34
  -8   7   4 354.868 168.589  60
  -8   7   3 3344.01 420.776  33
  -8   7   3 4012.63 456.652  60
  -8   7   3 3606.12 360.007  46
  -8   7   3 3287.83 416.145  34
  -8   7   2 15525.4 883.246  33
  -8   7   2 17333.0 978.429  60
  -8   7   2 15336.8 768.914  46
  -8   7   2 16214.0 945.853  34
  -8   7   1 2674.31 390.555  60
  -8   7   1 3554.84 353.760  46
  -8   7   1 3056.34 412.750  34
  -8   7   0 9023.74 568.218  44
  -8   7   0 9463.80 578.827  46
  -8   7   0 9620.19 689.706  60
  -8   7   0 8785.46 545.569  55
  -8   7   0 9203.88 673.240  34
  -8   7  -1 3334.18 341.261  44
  -8   7  -1 4359.14 382.463  46
  -8   7  -1 3625.65 407.430  34
  -8   7  -1 3651.24 411.196  60
  -8   7  -1 3190.45 332.920  55
  -8   7  -2 901.732 184.305  44
  -8   7  -2 883.953 183.768  55
  -8   7  -3 5137.07 392.769  55
  -8   7  -4 14744.3 659.815  55
  -8   7  -5 734.941 139.086  55
  -8   7  -6 247.477 88.3902  13
  -8   7  -6 143.747 75.9790  55
  -8   6   9 2048.35 236.629  32
  -8   6   8 16640.8 794.153  32
  -8   6   7 15097.6 764.896  33
  -8   6   7 14862.0 802.894  32
  -8   6   6 12787.8 779.630  32
  -8   6   6 14024.4 797.595  33
  -8   6   5 22277.4 1080.44  32
  -8   6   5 21606.1 1085.67  33
  -8   6   4 1324.01 291.798  33
  -8   6   4 933.648 235.261  34
  -8   6   4 1110.50 257.699  60
  -8   6   3 1740.17 332.465  33
  -8   6   3 2049.19 348.005  34
  -8   6   3 1534.14 314.915  60
  -8   6   3 1673.38 263.408  46
  -8   6   2 54418.5 2016.99  34
  -8   6   2 58671.9 1791.75  44
  -8   6   2 54036.0 2020.17  60
  -8   6   2 52362.7 1712.92  46
  -8   6   2 55751.9 1977.90  33
  -8   6   1 174.900 141.649  44
  -8   6   1-44.1437 155.246  34
  -8   6   1 355.635 188.544  60
  -8   6   1 142.245 104.515  46
  -8   6   0 7059.91 522.525  44
  -8   6   0 6674.47 611.393  34
  -8   6   0 6820.31 614.668  60
  -8   6  -1 10588.0 621.019  55
  -8   6  -1 9418.98 705.175  34
  -8   6  -1 11542.9 670.629  44
  -8   6  -1 10433.6 734.879  60
  -8   6  -2 6295.44 539.235  34
  -8   6  -2 6642.49 480.329  55
  -8   6  -2 6744.13 501.787  44
  -8   6  -3 8665.22 548.887  55
  -8   6  -3 8548.63 552.426  44
  -8   6  -4 10317.7 584.331  55
  -8   6  -5 7023.98 455.193  55
  -8   6  -6 12159.8 572.865  55
  -8   6  -7 1627.66 195.186  13
  -8   6  -7 1394.25 172.187  55
  -8   5   9 88.5241 90.8929  32
  -8   5   8 22997.8 998.379  32
  -8   5   7 890.019 193.484  33
  -8   5   7 1089.32 234.698  32
  -8   5   6 47812.0 1748.20  32
  -8   5   6 47122.5 1675.34  33
  -8   5   5 17802.9 969.352  33
  -8   5   5 15835.9 928.462  32
  -8   5   4 1372.93 299.813  33
  -8   5   4 776.436 222.523  32
  -8   5   3 5650.43 554.889  60
  -8   5   3 6634.02 605.404  33
  -8   5   3 7258.23 626.588  34
  -8   5   2 13093.6 851.787  33
  -8   5   2 13064.2 870.930  60
  -8   5   2 12479.6 855.521  34
  -8   5   2 13039.7 734.064  44
  -8   5   1 14874.8 888.069  33
  -8   5   1 13916.5 915.130  60
  -8   5   1 13740.0 913.373  34
  -8   5   1 15213.4 797.730  44
  -8   5   0 77588.0 2536.91  60
  -8   5   0 77611.4 2524.78  34
  -8   5   0 78494.6 2284.39  44
  -8   5  -1 12384.8 827.202  60
  -8   5  -1 11863.3 812.724  34
  -8   5  -1 12596.7 724.023  44
  -8   5  -2 8119.63 576.477  44
  -8   5  -2 8793.03 659.875  60
  -8   5  -2 7878.76 628.199  34
  -8   5  -3 4965.51 428.171  56
  -8   5  -3 5491.97 464.551  44
  -8   5  -4 27.2740 100.172  56
  -8   5  -4 28.1683 123.138  44
  -8   5  -5 16570.9 797.529  44
  -8   5  -5 18093.4 831.372  56
  -8   5  -6 25255.6 988.612  56
  -8   5  -7 529.166 140.249  56
  -8   5  -7 705.334 160.369  13
  -8   5  -7 420.162 135.106  14
  -8   5  -8 79.1963 87.2835  56
  -8   5  -8 121.373 86.2492  14
  -8   4  10 7758.98 422.659  32
  -8   4  10 6712.21 469.889  36
  -8   4   9 10485.5 577.610  32
  -8   4   9 9338.39 628.762  36
  -8   4   8 3480.33 369.942  32
  -8   4   8 3515.11 415.456  36
  -8   4   7 1276.89 259.971  32
  -8   4   6 116386. 3138.96  33
  -8   4   6 114359. 3228.75  32
  -8   4   5 10577.7 747.991  32
  -8   4   5 10646.9 722.966  33
  -8   4   4 7444.75 625.252  33
  -8   4   4 6479.23 580.612  32
  -8   4   3 17258.0 856.134  44
  -8   4   3 19679.9 1015.49  34
  -8   4   3 17493.9 989.620  33
  -8   4   3 17743.2 981.235  60
  -8   4   2 412.352 159.266  44
  -8   4   2 80.0569 134.246  33
  -8   4   2 283.007 160.420  34
  -8   4   2 41.1012 144.566  60
  -8   4   1 42099.8 1467.85  44
  -8   4   1 41343.2 1590.46  33
  -8   4   1 39428.3 1620.93  60
  -8   4   1 39765.2 1620.17  34
  -8   4   0 40998.5 1449.64  44
  -8   4   0 40953.7 1634.53  60
  -8   4   0 38481.1 1596.10  34
  -8   4  -1 1836.16 330.306  34
  -8   4  -1 1677.06 275.396  44
  -8   4  -2 6373.87 561.807  60
  -8   4  -2 5675.20 482.518  44
  -8   4  -2 6347.84 558.185  34
  -8   4  -3 8342.47 589.056  44
  -8   4  -3 7563.46 532.744  56
  -8   4  -4 205.488 140.714  42
  -8   4  -4 429.094 168.922  44
  -8   4  -4 171.241 124.856  56
  -8   4  -5 57548.0 1817.83  44
  -8   4  -5 56796.7 1800.45  56
  -8   4  -5 59442.0 1920.11  42
  -8   4  -6 5885.75 461.719  56
  -8   4  -6 5480.37 466.166  14
  -8   4  -6 4828.29 420.453  44
  -8   4  -6 5176.36 467.307  42
  -8   4  -7 437.499 148.051  14
  -8   4  -7 246.945 127.069  13
  -8   4  -7 442.152 149.833  56
  -8   4  -7 699.223 194.624  42
  -8   4  -8 1151.51 189.264  56
  -8   4  -8 1449.49 218.307  14
  -8   4  -9 77.7640 71.8821  56
  -8   4  -9 17.5692 67.1682  14
  -8   3  10 18078.2 857.403  36
  -8   3   9 12827.5 808.245  36
  -8   3   9 15406.7 718.888  32
  -8   3   8 1145.14 292.164  36
  -8   3   8 991.335 215.181  32
  -8   3   7 9489.08 744.471  36
  -8   3   7 9713.58 663.876  32
  -8   3   6 54380.6 2005.54  36
  -8   3   6 52651.0 1782.80  33
  -8   3   6 56649.6 1906.11  32
  -8   3   5 2539.79 377.183  36
  -8   3   5 2384.26 349.027  32
  -8   3   5 2904.04 372.711  33
  -8   3   4 65645.9 2090.64  41
  -8   3   4 67879.6 2158.95  33
  -8   3   4 63931.5 2125.39  32
  -8   3   3 2627.07 362.046  32
  -8   3   3 4227.55 458.585  33
  -8   3   3 3411.45 398.781  34
  -8   3   3 3372.66 392.846  39
  -8   3   3 2850.86 367.537  60
  -8   3   3 3469.08 391.773  41
  -8   3   2 1106.97 220.973  41
  -8   3   2 896.184 204.734  44
  -8   3   2 1253.84 246.770  39
  -8   3   2 1069.52 245.167  33
  -8   3   2 1171.12 258.310  34
  -8   3   2 1378.16 274.476  60
  -8   3   2 907.336 300.312  35
  -8   3   1 60487.6 1869.84  44
  -8   3   1 61605.9 2052.93  34
  -8   3   1 61002.6 1996.78  33
  -8   3   1 61294.8 2062.48  60
  -8   3   1 58201.7 2468.31  35
  -8   3   0 14397.6 771.471  44
  -8   3   0 14751.7 880.311  34
  -8   3   0 16060.3 909.813  60
  -8   3   0 15332.9 1155.11  35
  -8   3  -1 20560.8 944.984  44
  -8   3  -1 19676.4 1021.15  34
  -8   3  -1 20811.7 1046.45  60
  -8   3  -1 19558.2 1314.18  35
  -8   3  -2 20136.1 1026.48  60
  -8   3  -2 22440.4 1069.88  34
  -8   3  -2 20868.5 964.749  44
  -8   3  -3 2173.27 335.453  42
  -8   3  -3 2224.90 315.593  44
  -8   3  -4 14933.8 874.708  42
  -8   3  -4 13396.3 764.024  44
  -8   3  -5 11565.1 770.688  42
  -8   3  -5 11034.2 685.175  44
  -8   3  -5 11250.2 672.279  56
  -8   3  -6 583.213 182.184  14
  -8   3  -6 669.568 198.003  13
  -8   3  -6 822.191 227.945  42
  -8   3  -6 564.423 175.784  44
  -8   3  -6 526.762 167.531  56
  -8   3  -7 46780.0 1567.98  56
  -8   3  -7 51111.6 1737.19  42
  -8   3  -7 46299.4 1600.29  13
  -8   3  -7 47117.9 1553.54  44
  -8   3  -7 50385.6 1655.18  14
  -8   3  -8 1169.75 215.099  14
  -8   3  -8 1132.31 233.263  42
  -8   3  -8 1117.89 208.966  56
  -8   3  -9 4932.14 388.082  14
  -8   3  -9 5135.35 407.684  42
  -8   3  -9 5065.63 368.586  56
  -8   3 -10 5114.90 338.894  14
  -8   3 -10 5380.90 323.942  56
  -8   3 -10 5335.17 351.033  42
  -8   2  10 44440.3 1518.77  36
  -8   2   9 27622.2 1022.16  32
  -8   2   9 26852.1 1243.31  36
  -8   2   8 2556.83 317.248  32
  -8   2   8 2654.82 415.012  36
  -8   2   7 1136.63 234.498  32
  -8   2   7 972.859 292.521  36
  -8   2   6 1582.05 326.895  36
  -8   2   6 1415.75 254.601  33
  -8   2   6 1649.91 282.655  32
  -8   2   5 55902.7 2055.28  36
  -8   2   5 56769.1 1916.94  32
  -8   2   5 56281.2 1858.81  33
  -8   2   4 17865.9 923.679  41
  -8   2   4 18824.6 945.851  33
  -8   2   4 15575.6 951.476  36
  -8   2   4 18396.8 953.947  32
  -8   2   4 19036.5 909.441  39
  -8   2   3 6386.60 562.869  36
  -8   2   3 4793.54 478.346  33
  -8   2   3 5706.98 503.441  32
  -8   2   3 5007.22 453.500  39
  -8   2   3 5744.67 489.033  41
  -8   2   2 62.3842 132.307  41
  -8   2   2-62.0687 118.662  40
  -8   2   2 133.808 132.728  34
  -8   2   2 137.020 140.682  33
  -8   2   2 414.251 198.427  35
  -8   2   2 274.777 148.357  29
  -8   2   2 150.114 135.071  39
  -8   2   1 24877.0 1453.60  35
  -8   2   1 26285.9 1144.04  33
  -8   2   1 26886.0 1172.60  34
  -8   2   1 26632.6 1099.40  39
  -8   2   1 27089.6 1128.83  40
  -8   2   0 1300.46 248.952  40
  -8   2   0 1173.27 221.556  44
  -8   2   0 1662.34 375.715  35
  -8   2   0 1260.11 232.426  39
  -8   2   0 837.163 220.042  34
  -8   2  -1 90104.1 2512.13  40
  -8   2  -1 84527.5 2416.59  44
  -8   2  -1 82892.6 3008.05  35
  -8   2  -1 89695.2 2584.82  34
  -8   2  -1 88928.7 2447.93  39
  -8   2  -2 25014.4 1066.82  44
  -8   2  -2 26464.2 1156.83  34
  -8   2  -2 28219.4 1140.37  40
  -8   2  -2 24161.7 1413.78  35
  -8   2  -2 26048.3 1110.64  29
  -8   2  -3 1165.39 233.813  44
  -8   2  -3 998.178 242.586  42
  -8   2  -4 741.349 207.713  44
  -8   2  -4 551.304 213.455  42
  -8   2  -4 1075.34 223.050  43
  -8   2  -5 2422.86 328.752  44
  -8   2  -5 2113.62 294.996  43
  -8   2  -5 3349.08 436.661  42
  -8   2  -5 2328.96 330.383  13
  -8   2  -6 18955.4 913.430  56
  -8   2  -6 20129.4 1078.49  42
  -8   2  -6 19932.1 975.986  13
  -8   2  -6 20569.6 947.574  43
  -8   2  -6 18307.4 915.024  44
  -8   2  -6 20325.9 975.913  14
  -8   2  -7 17164.8 857.277  56
  -8   2  -7 19960.4 1050.48  42
  -8   2  -7 18313.0 908.663  13
  -8   2  -7 17921.9 880.549  43
  -8   2  -7 17700.9 870.270  44
  -8   2  -7 17270.2 891.992  14
  -8   2  -8 4842.01 418.834  56
  -8   2  -8 4478.31 396.879  44
  -8   2  -8 5494.44 463.393  14
  -8   2  -8 4518.03 411.538  43
  -8   2  -8 5531.89 516.379  42
  -8   2  -9 89.8071 134.658  42
  -8   2  -9-21.4132 98.9617  44
  -8   2  -9 77.0214 112.233  14
  -8   2  -9 22.9761 87.8333  56
  -8   2 -10 787.328 161.309  14
  -8   2 -10 1086.62 194.448  42
  -8   2 -10 1055.53 168.608  56
  -8   1  10 35285.0 1228.37  53
  -8   1  10 38535.6 1332.64  36
  -8   1   9 216.253 135.076  53
  -8   1   9 74.8303 119.038  36
  -8   1   8 44832.3 1681.39  53
  -8   1   8 50172.5 1593.10  32
  -8   1   8 47746.3 1859.61  36
  -8   1   7 125.315 132.889  32
  -8   1   7 147.245 187.645  36
  -8   1   6 67.4885 123.950  32
  -8   1   6 196.923 215.219  36
  -8   1   5 63564.8 1994.86  33
  -8   1   5 65509.1 2297.81  36
  -8   1   5 62893.2 2046.72  32
  -8   1   4 41837.2 1542.43  41
  -8   1   4 41664.4 1547.50  32
  -8   1   4 43855.7 1551.47  33
  -8   1   4 41286.8 1692.67  36
  -8   1   4 42741.1 1488.00  39
  -8   1   3 11547.3 703.899  41
  -8   1   3 11928.0 727.043  32
  -8   1   3 12428.7 741.268  33
  -8   1   3 11764.9 789.090  36
  -8   1   3 11745.8 695.657  39
  -8   1   2 41232.1 1493.10  41
  -8   1   2 44493.5 1515.58  40
  -8   1   2 42995.6 1480.11  29
  -8   1   2 41225.1 1482.22  32
  -8   1   2 44237.3 1559.79  33
  -8   1   2 42404.6 1614.01  36
  -8   1   2 45008.4 1510.71  39
  -8   1   1 5461.74 453.302  39
  -8   1   1 5224.87 454.133  40
  -8   1   1 5326.52 469.045  33
  -8   1   1 5217.76 472.344  34
  -8   1   1 4681.02 431.531  29
  -8   1   0 26427.4 1061.58  39
  -8   1   0 26353.2 1098.31  40
  -8   1   0 26523.7 1094.50  33
  -8   1   0 25696.0 1137.69  34
  -8   1   0 25459.0 1084.98  29
  -8   1  -1 85936.2 2439.84  29
  -8   1  -1 88926.6 2445.31  40
  -8   1  -1 81762.6 2336.60  44
  -8   1  -1 86074.9 2494.93  34
  -8   1  -1 86813.3 2361.14  39
  -8   1  -2 8026.94 552.219  13
  -8   1  -2 9086.17 595.871  40
  -8   1  -2 8317.78 576.376  29
  -8   1  -2 8609.26 561.411  44
  -8   1  -2 8717.57 611.819  34
  -8   1  -3 20395.0 926.499  40
  -8   1  -3 18103.0 985.309  42
  -8   1  -3 20347.2 959.237  13
  -8   1  -3 20453.3 927.586  29
  -8   1  -3 21708.5 932.394  45
  -8   1  -3 18964.8 901.149  44
  -8   1  -4 1778.60 318.976  42
  -8   1  -4 2639.13 343.643  13
  -8   1  -4 1730.66 364.925  27
  -8   1  -4 2034.90 290.338  45
  -8   1  -5 604.019 181.626  45
  -8   1  -5 641.065 222.384  42
  -8   1  -5 655.097 181.681  43
  -8   1  -5 823.082 218.400  13
  -8   1  -6 36886.2 1572.78  42
  -8   1  -6 37123.2 1402.03  13
  -8   1  -6 35269.0 1336.25  45
  -8   1  -6 35387.2 1334.46  43
  -8   1  -6 35052.1 1355.59  14
  -8   1  -7 25581.0 1288.48  42
  -8   1  -7 27250.8 1144.70  13
  -8   1  -7 27359.8 1127.44  43
  -8   1  -7 28514.6 1177.27  14
  -8   1  -8-41.0882 163.020  42
  -8   1  -8 170.081 131.031  43
  -8   1  -8 369.969 156.788  14
  -8   1  -9 11055.8 732.162  42
  -8   1  -9 11420.9 632.678  43
  -8   1  -9 11884.8 672.587  14
  -8   1 -10 308.866 110.513  44
  -8   1 -10 433.138 133.263  56
  -8   1 -10 417.114 153.409  42
  -8   1 -10 498.025 139.381  43
  -8   1 -10 434.108 147.570  14
  -8   1 -11 1276.22 195.894  42
  -8   1 -11 1325.07 170.937  56
  -8   0  10 14639.1 698.935  36
  -8   0  10 14043.0 674.197  53
  -8   0   9 15139.5 825.750  36
  -8   0   9 13234.9 748.237  53
  -8   0   8 47503.6 1786.33  36
  -8   0   8 45646.1 1666.26  53
  -8   0   7 971.525 282.284  36
  -8   0   7 942.090 211.970  32
  -8   0   7 696.693 217.812  53
  -8   0   6 10521.9 807.947  36
  -8   0   6 10410.1 676.949  32
  -8   0   6 9724.06 710.781  53
  -8   0   5 79407.0 2620.00  36
  -8   0   5 78916.0 2383.02  32
  -8   0   5 80494.1 2337.48  33
  -8   0   4 11869.0 714.189  41
  -8   0   4 9953.68 765.155  36
  -8   0   4 10208.4 673.454  32
  -8   0   4 11105.6 671.877  39
  -8   0   4 10666.4 676.461  33
  -8   0   3 115185. 3089.31  41
  -8   0   3 116455. 3320.60  36
  -8   0   3 118463. 3144.34  32
  -8   0   3 118024. 3097.52  39
  -8   0   3 118481. 3157.39  33
  -8   0   2 53786.9 1724.37  40
  -8   0   2 54055.5 1726.17  41
  -8   0   2 53765.0 1890.93  36
  -8   0   2 54696.9 1784.91  33
  -8   0   2 53962.1 1746.64  32
  -8   0   2 54324.6 1714.90  29
  -8   0   2 54526.2 1739.20  39
  -8   0   1 171.458 117.405  29
  -8   0   1 388.067 155.558  39
  -8   0   1 427.417 159.907  40
  -8   0   1 82.7182 92.5248  41
  -8   0   1 150.933 128.077  33
  -8   0   0 13697.0 793.277  37
  -8   0   0 14583.5 768.682  29
  -8   0   0 14850.7 748.617  39
  -8   0   0 13747.4 751.909  33
  -8   0  -1 22280.2 925.922  39
  -8   0  -1 20202.3 983.054  37
  -8   0  -1 24055.7 1003.36  40
  -8   0  -1 21240.5 963.875  29
  -8   0  -2 10687.7 679.664  37
  -8   0  -2 9992.08 607.466  13
  -8   0  -2 10239.4 637.995  29
  -8   0  -2 11056.2 651.195  40
  -8   0  -3 41307.9 1429.84  13
  -8   0  -3 39455.2 1363.38  45
  -8   0  -3 39377.3 1389.71  29
  -8   0  -3 40377.3 1399.73  40
  -8   0  -3 37097.1 1472.34  42
  -8   0  -4 7781.03 565.349  13
  -8   0  -4 6762.87 675.649  27
  -8   0  -4 7881.64 542.450  45
  -8   0  -4 7611.84 617.977  42
  -8   0  -5 380.696 142.720  45
  -8   0  -5 666.334 233.910  42
  -8   0  -5 891.561 216.455  13
  -8   0  -6 36346.1 1327.07  45
  -8   0  -6 34888.2 1290.29  43
  -8   0  -6 30966.6 1459.67  42
  -8   0  -6 34967.8 1344.06  13
  -8   0  -6 34774.3 1326.37  14
  -8   0  -7 2444.05 316.168  45
  -8   0  -7 2025.35 368.071  42
  -8   0  -7 2092.38 290.008  43
  -8   0  -7 2600.04 331.354  13
  -8   0  -7 2335.69 319.710  14
  -8   0  -8 30557.7 1185.87  43
  -8   0  -8 29969.3 1387.15  42
  -8   0  -8 29427.7 1203.79  14
  -8   0  -9 23107.9 977.741  43
  -8   0  -9 24117.7 1163.62  42
  -8   0  -9 24856.7 1039.06  14
  -8   0 -10 568.607 186.989  42
  -8   0 -10 810.523 177.571  43
  -8   0 -11 2821.41 256.615  44
  -8   0 -11 3499.07 287.423  43
  -8   0 -11 3818.82 347.092  42
  -8  -1  10 390.064 126.019  53
  -8  -1   9 46210.3 1531.01  53
  -8  -1   8 49660.8 1750.55  36
  -8  -1   8 49691.7 1719.99  53
  -8  -1   7 41.4494 170.220  36
  -8  -1   7 186.765 148.201  53
  -8  -1   6-44.0434 147.672  36
  -8  -1   6 230.482 162.915  53
  -8  -1   5 702.090 242.382  36
  -8  -1   5 854.290 223.461  53
  -8  -1   5 935.073 227.395  32
  -8  -1   5 1013.72 223.973  33
  -8  -1   4 46280.2 1620.08  33
  -8  -1   4 48397.8 1616.87  39
  -8  -1   4 47335.3 1805.98  36
  -8  -1   4 48872.7 1672.23  32
  -8  -1   4 44449.0 1648.41  53
  -8  -1   3 94818.7 2617.35  41
  -8  -1   3 97081.2 2694.57  32
  -8  -1   3 96737.6 2685.81  33
  -8  -1   3 93861.8 2832.76  36
  -8  -1   3 93213.3 2632.28  39
  -8  -1   2 3579.94 366.124  29
  -8  -1   2 3615.18 381.796  32
  -8  -1   2 3936.13 409.829  33
  -8  -1   2 3920.72 381.814  40
  -8  -1   2 4019.20 383.119  41
  -8  -1   2 3535.22 378.372  39
  -8  -1   1 397.597 147.857  40
  -8  -1   1 574.995 157.080  41
  -8  -1   1 507.818 166.847  29
  -8  -1   1 436.275 144.902  32
  -8  -1   1 422.586 169.645  33
  -8  -1   1 784.803 217.299  37
  -8  -1   1 592.923 166.979  39
  -8  -1   0 2712.23 327.785  40
  -8  -1   0 3450.24 360.954  29
  -8  -1   0 3336.95 359.415  33
  -8  -1   0 3150.23 332.360  39
  -8  -1   0 3138.02 385.531  37
  -8  -1  -1 1588.40 252.627  29
  -8  -1  -1 1925.29 311.069  37
  -8  -1  -1 1584.85 240.654  39
  -8  -1  -1 1393.04 246.916  40
  -8  -1  -2 63667.9 1941.39  40
  -8  -1  -2 61900.1 2025.19  37
  -8  -1  -2 65779.8 1914.66  13
  -8  -1  -2 65885.0 1968.72  29
  -8  -1  -3 47350.4 1575.08  29
  -8  -1  -3 47668.3 1641.73  42
  -8  -1  -3 49784.6 1593.81  40
  -8  -1  -3 48788.8 1593.87  13
  -8  -1  -3 47131.5 1539.36  45
  -8  -1  -3 46462.7 1522.63  47
  -8  -1  -4 3291.36 386.436  42
  -8  -1  -4 2685.33 313.110  47
  -8  -1  -4 1900.43 290.681  13
  -8  -1  -4 2874.25 329.045  45
  -8  -1  -5 1902.97 285.690  45
  -8  -1  -5 2016.55 281.487  14
  -8  -1  -5 1800.27 365.535  27
  -8  -1  -5 1342.30 286.820  42
[truncated: 72,222 more chars]
