# Supplementary material for: Ring‐Opening Arylation of Cyclic Diaryliodoniums via Cyclic Triaryliodanes as Aryne Precursors and Dynamic Aryl Reservoirs
Source: Angew Chem Int Ed Engl. 2026 May 1;65(24):e6935149. doi: 10.1002/anie.6935149 (PMC13245596; doi:10.1002/anie.6935149)
Supplement: Supplementary file 1 — Supporting File 1: anie72419‐sup‐0001‐Data.zip. [file ANIE-65-e6935149-s001.zip › compound5.cif]

data_exp_29_auto
_audit_creation_date               2026-02-02
_audit_creation_method
;
Olex2 1.5-ac7-018
(compiled 2025.08.06 svn.rb7424aed for Rigaku Oxford Diffraction, GUI svn.r7314)
;
_shelx_SHELXL_version_number       '2018/3'
_audit_contact_author_address      ?
_audit_contact_author_email        ?
_audit_contact_author_name         ''
_audit_contact_author_phone        ?
_publ_contact_author_id_orcid      ?
_publ_section_references
;
Dolomanov, O.V., Bourhis, L.J., Gildea, R.J, Howard, J.A.K. & Puschmann, H.
 (2009), J. Appl. Cryst. 42, 339-341.

Sheldrick, G.M. (2015). Acta Cryst. A71, 3-8.

Sheldrick, G.M. (2015). Acta Cryst. C71, 3-8.
;
_chemical_name_common              ?
_chemical_name_systematic          ?
_chemical_formula_moiety           'C20 H11 F6'
_chemical_formula_sum              'C20 H11 F6'
_chemical_formula_weight           365.29
_chemical_melting_point            ?
_chemical_oxdiff_formula           C40H12F12
_chemical_oxdiff_usercomment       'DCM Et2O'
loop_
  _atom_type_symbol
  _atom_type_description
  _atom_type_scat_dispersion_real
  _atom_type_scat_dispersion_imag
  _atom_type_scat_source
 'C' 'C' 0.0181 0.0091 'International Tables Vol C Tables 4.2.6.8 and 6.1.1.4'
 'H' 'H' 0.0000 0.0000 'International Tables Vol C Tables 4.2.6.8 and 6.1.1.4'
 'F' 'F' 0.0727 0.0534 'International Tables Vol C Tables 4.2.6.8 and 6.1.1.4'

_shelx_space_group_comment
;
The symmetry employed for this shelxl refinement is uniquely defined
by the following loop, which should always be used as a source of
symmetry information in preference to the above space-group names.
They are only intended as comments.
;
_space_group_crystal_system        'orthorhombic'
_space_group_IT_number             60
_space_group_name_H-M_alt          'P b c n'
_space_group_name_Hall             '-P 2n 2ab'
loop_
  _space_group_symop_operation_xyz
 'x, y, z'
 '-x+1/2, -y+1/2, z+1/2'
 'x+1/2, -y+1/2, -z'
 '-x, y, -z+1/2'
 '-x, -y, -z'
 'x-1/2, y-1/2, -z-1/2'
 '-x-1/2, y-1/2, z'
 'x, -y, z-1/2'

_cell_length_a                     18.74846(13)
_cell_length_b                     10.78495(8)
_cell_length_c                     15.64900(12)
_cell_angle_alpha                  90
_cell_angle_beta                   90
_cell_angle_gamma                  90
_cell_volume                       3164.25(4)
_cell_formula_units_Z              8
_cell_measurement_reflns_used      25499
_cell_measurement_temperature      100.03(12)
_cell_measurement_theta_max        68.1500
_cell_measurement_theta_min        2.3180
_shelx_estimated_absorpt_T_max     ?
_shelx_estimated_absorpt_T_min     ?
_exptl_absorpt_coefficient_mu      1.212
_exptl_absorpt_correction_T_max    1.00000
_exptl_absorpt_correction_T_min    0.81088
_exptl_absorpt_correction_type     multi-scan
_exptl_absorpt_process_details
;
CrysAlisPro 1.171.44.128a (Rigaku Oxford Diffraction, 2025)
Empirical absorption correction using spherical harmonics,
implemented in SCALE3 ABSPACK scaling algorithm.
;
_exptl_absorpt_special_details     ?
_exptl_crystal_colour              'clear colourless'
_exptl_crystal_colour_lustre       clear
_exptl_crystal_colour_modifier     .
_exptl_crystal_colour_primary      colourless
_exptl_crystal_density_diffrn      1.534
_exptl_crystal_density_meas        ?
_exptl_crystal_density_method      ?
_exptl_crystal_description         block
_exptl_crystal_F_000               1480
_exptl_crystal_size_max            0.1
_exptl_crystal_size_mid            0.1
_exptl_crystal_size_min            0.05
_exptl_transmission_factor_max     ?
_exptl_transmission_factor_min     ?
_diffrn_reflns_av_R_equivalents    0.0275
_diffrn_reflns_av_unetI/netI       0.0120
_diffrn_reflns_Laue_measured_fraction_full  0.999
_diffrn_reflns_Laue_measured_fraction_max  0.992
_diffrn_reflns_limit_h_max         22
_diffrn_reflns_limit_h_min         -22
_diffrn_reflns_limit_k_max         12
_diffrn_reflns_limit_k_min         -12
_diffrn_reflns_limit_l_max         13
_diffrn_reflns_limit_l_min         -18
_diffrn_reflns_number              33188
_diffrn_reflns_point_group_measured_fraction_full  0.999
_diffrn_reflns_point_group_measured_fraction_max  0.992
_diffrn_reflns_theta_full          67.684
_diffrn_reflns_theta_max           68.256
_diffrn_reflns_theta_min           4.717
_diffrn_ambient_environment        N~2~
_diffrn_ambient_temperature        100.03(12)
_diffrn_detector                   'Hybrid Pixel Array Detector'
_diffrn_detector_area_resol_mean   10.0000
_diffrn_detector_type              HyPix-Bantam
_diffrn_measured_fraction_theta_full  0.999
_diffrn_measured_fraction_theta_max  0.992
_diffrn_measurement_details
;
List of Runs (angles in degrees, time in seconds):

  # Type    Start    End  Width  t~exp~   \w     \q     \k     \f   Frames
--------------------------------------------------------------------------
  1  \w     -4.00 113.00   0.50    0.40    --   36.86  10.00  36.00  234
  2  \w     53.00 105.00   0.50    0.40    --   36.86 156.00 -49.00  104
  3  \w     20.00  97.00   0.50    0.40    --   36.86-140.00  -6.00  154
  4  \w     28.00 107.00   0.50    0.40    --   36.86-156.00 -85.00  158
  5  \w    -39.00  25.00   0.50    0.40    --   36.86 -10.00-137.00  128
  6  \w   -108.00 -52.00   0.50    0.40    --  -39.99-156.00 -85.00  112
  7  \w    -93.00 -15.00   0.50    0.40    --  -39.99 130.00-121.00  156
  8  \w    -24.00  37.00   0.50    0.40    --  -39.99  10.00  36.00  122
  9  \w   -116.00  -2.00   0.50    0.40    --  -39.99 -10.00-137.00  228
 10  \w     53.00 170.00   0.50    1.59    --   93.82  10.00  36.00  234
 11  \w     27.00 116.00   0.50    1.59    --   93.82-130.00 166.00  178
 12  \w   -164.00 -63.00   0.50    1.59    --  -96.95-140.00  -6.00  202
 13  \w   -173.00 -59.00   0.50    1.59    --  -96.95 -10.00-137.00  228
 14  \w   -133.00 -28.00   0.50    1.59    --  -96.95 156.00 -49.00  210
 15  \w   -133.00 -28.00   0.50    1.59    --  -96.95 156.00 -49.00  210
 16  \w    -29.00  43.00   0.50    0.40    --   36.86 -38.00  30.00  144
 17  \w     19.00  96.00   0.50    0.40    --   36.86-138.00-120.00  154
 18  \w    -31.00  30.00   0.50    0.40    --  -39.99  25.00 -90.00  122
 19  \w     26.00  83.00   0.50    1.59    --   93.82 -68.00  30.00  114
 20  \w     80.00 162.00   0.50    1.59    --   93.82  33.00-120.00  164
 21  \w     63.00 161.00   0.50    1.59    --   93.82 140.00  51.00  196
 22  \w     27.00  57.00   0.50    1.59    --   93.82 -50.00 -60.00   60
 23  \w     63.00 161.00   0.50    1.59    --   93.82 140.00  51.00  196
 24  \w    -83.00 -29.00   0.50    1.59    --  -96.95  68.00-150.00  108
 25  \w    -57.00 -30.00   0.50    1.59    --  -96.95  50.00 120.00   54
 26  \w    -57.00 -30.00   0.50    1.59    --  -96.95  50.00   0.00   54
 27  \w   -105.00 -28.00   0.50    1.59    --  -96.95  77.00 150.00  154
 28  \w    -57.00 -30.00   0.50    1.59    --  -96.95  50.00 -60.00   54
 29  \w    -57.00 -30.00   0.50    1.59    --  -96.95  50.00  30.00   54
 30  \w     10.00 106.00   0.50    0.40    --   36.86  77.00  30.00  192
 31  \w    -32.00  64.00   0.50    0.40    --   36.86 -77.00 -30.00  192
 32  \w     18.00 104.00   0.50    0.40    --   36.86  50.00-150.00  172
 33  \w     10.00 106.00   0.50    0.40    --   36.86  77.00 -30.00  192
 34  \w     14.00 104.00   0.50    0.40    --   36.86  64.00 120.00  180
 35  \w     10.00 106.00   0.50    0.40    --   36.86  77.00 120.00  192
 36  \w     14.00 104.00   0.50    0.40    --   36.86  64.00 -90.00  180
 37  \w     10.00 106.00   0.50    0.40    --   36.86  77.00  60.00  192
 38  \w     14.00 104.00   0.50    0.40    --   36.86  64.00 -60.00  180
 39  \w   -109.00 -13.00   0.50    0.40    --  -39.99 -77.00-180.00  192
 40  \w   -109.00 -13.00   0.50    0.40    --  -39.99 -77.00 120.00  192
 41  \w    -31.00  30.00   0.50    0.40    --  -39.99  25.00-180.00  122
 42  \w     72.00 107.00   0.50    1.59    --   93.82  59.00  60.00   70
 43  \w     77.00 160.00   0.50    1.59    --   93.82  42.00 150.00  166
 44  \w    -57.00 -30.00   0.50    1.59    --  -96.95  50.00 -90.00   54
;
_diffrn_measurement_device         'four-circle diffractometer'
_diffrn_measurement_device_type   
 'XtaLAB Synergy, Single source at home/near, HyPix-Bantam'
_diffrn_measurement_method         '\w scans'
_diffrn_orient_matrix_type        
 'CrysAlisPro convention (1999,Acta A55,543-557)'
_diffrn_orient_matrix_UB_11        -0.0757601000
_diffrn_orient_matrix_UB_12        -0.0539973000
_diffrn_orient_matrix_UB_13        0.0082597000
_diffrn_orient_matrix_UB_21        -0.0316724000
_diffrn_orient_matrix_UB_22        0.1310754000
_diffrn_orient_matrix_UB_23        -0.0098808000
_diffrn_orient_matrix_UB_31        -0.0031350000
_diffrn_orient_matrix_UB_32        -0.0177634000
_diffrn_orient_matrix_UB_33        -0.0975754000
_diffrn_oxdiff_digest_hkl
;
433eeddb40416a54516aecaec59d4999fe1fc3
;
_diffrn_oxdiff_digest_od_ed
;

;
_diffrn_oxdiff_measurement_exp_name  exp_29.par
_diffrn_radiation_monochromator    mirror
_diffrn_radiation_probe            x-ray
_diffrn_radiation_type             'Cu K\a'
_diffrn_radiation_wavelength       1.54184
_diffrn_source                     'micro-focus sealed X-ray tube'
_diffrn_source_type                'PhotonJet (Cu) X-ray Source'
_reflns_Friedel_coverage           0.000
_reflns_Friedel_fraction_full      .
_reflns_Friedel_fraction_max       .
_reflns_number_gt                  2692
_reflns_number_total               2874
_reflns_special_details
;
 Reflections were merged by SHELXL according to the crystal
 class for the calculation of statistics and refinement.
 
 _reflns_Friedel_fraction is defined as the number of unique
 Friedel pairs measured divided by the number that would be
 possible theoretically, ignoring centric projections and
 systematic absences.
;
_reflns_threshold_expression       'I > 2\s(I)'
_computing_cell_refinement         'CrysAlisPro 1.171.44.128a (Rigaku OD, 2025)'
_computing_data_collection         'CrysAlisPro 1.171.44.128a (Rigaku OD, 2025)'
_computing_data_reduction          'CrysAlisPro 1.171.44.128a (Rigaku OD, 2025)'
_computing_molecular_graphics      'Olex2 1.5-ac7-018 (Dolomanov et al., 2009)'
_computing_publication_material    'Olex2 1.5-ac7-018 (Dolomanov et al., 2009)'
_computing_structure_refinement    'SHELXL 2018/3 (Sheldrick, 2015)'
_computing_structure_solution      'SHELXT  (Sheldrick, 2015)'
_refine_diff_density_max           0.634
_refine_diff_density_min           -0.418
_refine_diff_density_rms           0.056
_refine_ls_extinction_coef         0.00020(8)
_refine_ls_extinction_expression  
 'Fc^*^=kFc[1+0.001xFc^2^\l^3^/sin(2\q)]^-1/4^'
_refine_ls_extinction_method       'SHELXL-2018/3 (Sheldrick 2018)'
_refine_ls_goodness_of_fit_ref     1.049
_refine_ls_hydrogen_treatment      constr
_refine_ls_matrix_type             full
_refine_ls_number_parameters       236
_refine_ls_number_reflns           2874
_refine_ls_number_restraints       0
_refine_ls_R_factor_all            0.0490
_refine_ls_R_factor_gt             0.0469
_refine_ls_restrained_S_all        1.049
_refine_ls_shift/su_max            0.000
_refine_ls_shift/su_mean           0.000
_refine_ls_structure_factor_coef   Fsqd
_refine_ls_weighting_details      
 'w=1/[\s^2^(Fo^2^)+(0.0620P)^2^+3.7403P] where P=(Fo^2^+2Fc^2^)/3'
_refine_ls_weighting_scheme        calc
_refine_ls_wR_factor_gt            0.1247
_refine_ls_wR_factor_ref           0.1267
_refine_special_details            ?
_olex2_refinement_description
;
1. Fixed Uiso
 At 1.2 times of:
  All C(H) groups
2.a Aromatic/amide H refined with riding coordinates:
 C5(H5), C21(H21), C9(H9), C11(H11), C18(H18), C22(H22), C6(H6), C3(H3),
 C20(H20), C19(H19), C12(H12)
;
_atom_sites_solution_hydrogens     geom
_atom_sites_solution_primary       dual
_atom_sites_solution_secondary     ?
loop_
  _atom_site_label
  _atom_site_type_symbol
  _atom_site_fract_x
  _atom_site_fract_y
  _atom_site_fract_z
  _atom_site_U_iso_or_equiv
  _atom_site_adp_type
  _atom_site_occupancy
  _atom_site_site_symmetry_order
  _atom_site_calc_flag
  _atom_site_refinement_flags_posn
  _atom_site_refinement_flags_adp
  _atom_site_refinement_flags_occupancy
  _atom_site_disorder_assembly
  _atom_site_disorder_group
 F24 F 0.03932(8) 0.02150(11) 0.87092(8) 0.0361(3) Uani 1 1 d . . . . .
 F25 F 0.05163(7) 0.09748(11) 0.99679(8) 0.0313(3) Uani 1 1 d . . . . .
 F14 F -0.24823(8) 0.89998(14) 0.80457(12) 0.0553(5) Uani 1 1 d . . . . .
 F26 F 0.13926(7) 0.10496(12) 0.90984(10) 0.0437(4) Uani 1 1 d . . . . .
 C7 C -0.05390(9) 0.59151(17) 0.83287(11) 0.0180(4) Uani 1 1 d . . . . .
 F15 F -0.15997(9) 1.00313(15) 0.76108(13) 0.0662(6) Uani 1 1 d . . . . .
 C5 C -0.02778(10) 0.24784(18) 0.85227(11) 0.0215(4) Uani 1 1 d . . . . .
 H5 H -0.055562 0.175283 0.843468 0.026 Uiso 1 1 calc R U . . .
 C21 C 0.21075(10) 0.68523(19) 0.86287(13) 0.0260(4) Uani 1 1 d . . . . .
 H21 H 0.255826 0.690139 0.835353 0.031 Uiso 1 1 calc R U . . .
 C9 C -0.11657(10) 0.60539(18) 0.88101(12) 0.0211(4) Uani 1 1 d . . . . .
 H9 H -0.131247 0.539587 0.917336 0.025 Uiso 1 1 calc R U . . .
 C11 C -0.07510(10) 0.79519(17) 0.77447(11) 0.0189(4) Uani 1 1 d . . . . .
 H11 H -0.061535 0.861205 0.737706 0.023 Uiso 1 1 calc R U . . .
 C18 C 0.07840(10) 0.67175(17) 0.94193(11) 0.0197(4) Uani 1 1 d . . . . .
 H18 H 0.033112 0.667779 0.969021 0.024 Uiso 1 1 calc R U . . .
 C22 C 0.16822(10) 0.58099(18) 0.85170(12) 0.0224(4) Uani 1 1 d . . . . .
 H22 H 0.184941 0.514080 0.817679 0.027 Uiso 1 1 calc R U . . .
 C1 C -0.01571(10) 0.47208(16) 0.84632(11) 0.0179(4) Uani 1 1 d . . . . .
 C8 C -0.03291(9) 0.68799(17) 0.77736(11) 0.0169(4) Uani 1 1 d . . . . .
 F16 F -0.17952(11) 0.98486(17) 0.89367(11) 0.0739(6) Uani 1 1 d . . . . .
 C2 C 0.05529(10) 0.46279(17) 0.87560(11) 0.0181(4) Uani 1 1 d . . . . .
 C17 C 0.10106(10) 0.57373(17) 0.89008(11) 0.0183(4) Uani 1 1 d . . . . .
 C10 C -0.13612(10) 0.80749(18) 0.82384(11) 0.0211(4) Uani 1 1 d . . . . .
 C6 C -0.05562(10) 0.36346(18) 0.83440(11) 0.0201(4) Uani 1 1 d . . . . .
 H6 H -0.103053 0.369614 0.813483 0.024 Uiso 1 1 calc R U . . .
 C3 C 0.08271(10) 0.34521(17) 0.89357(11) 0.0199(4) Uani 1 1 d . . . . .
 H3 H 0.130478 0.337659 0.913151 0.024 Uiso 1 1 calc R U . . .
 C4 C 0.04159(10) 0.23912(17) 0.88339(11) 0.0211(4) Uani 1 1 d . . . . .
 C20 C 0.18758(11) 0.78210(19) 0.91406(13) 0.0263(4) Uani 1 1 d . . . . .
 H20 H 0.216704 0.853300 0.921773 0.032 Uiso 1 1 calc R U . . .
 C19 C 0.12149(11) 0.77453(18) 0.95407(12) 0.0234(4) Uani 1 1 d . . . . .
 H19 H 0.105821 0.840199 0.989911 0.028 Uiso 1 1 calc R U . . .
 C12 C -0.15752(10) 0.71144(19) 0.87726(12) 0.0232(4) Uani 1 1 d . . . . .
 H12 H -0.199642 0.718763 0.910616 0.028 Uiso 1 1 calc R U . . .
 C23 C 0.06832(11) 0.11639(19) 0.91396(14) 0.0271(5) Uani 1 1 d . . . . .
 C13 C -0.18020(11) 0.92303(19) 0.82114(13) 0.0258(4) Uani 1 1 d . . . . .

loop_
  _atom_site_aniso_label
  _atom_site_aniso_U_11
  _atom_site_aniso_U_22
  _atom_site_aniso_U_33
  _atom_site_aniso_U_23
  _atom_site_aniso_U_13
  _atom_site_aniso_U_12
 F24 0.0551(8) 0.0196(6) 0.0335(7) -0.0036(5) 0.0027(6) 0.0030(5)
 F25 0.0412(7) 0.0281(6) 0.0246(6) 0.0083(5) 0.0006(5) 0.0009(5)
 F14 0.0282(7) 0.0447(8) 0.0930(12) 0.0047(8) -0.0144(8) 0.0113(6)
 F26 0.0301(7) 0.0302(7) 0.0709(10) 0.0157(6) 0.0141(7) 0.0086(5)
 C7 0.0203(9) 0.0211(9) 0.0126(8) -0.0013(7) -0.0024(7) -0.0010(7)
 F15 0.0641(10) 0.0463(9) 0.0881(13) 0.0362(9) 0.0409(9) 0.0298(8)
 C5 0.0293(10) 0.0203(9) 0.0149(9) -0.0008(7) 0.0051(7) -0.0037(7)
 C21 0.0177(9) 0.0328(11) 0.0274(10) 0.0033(9) -0.0019(8) 0.0001(8)
 C9 0.0223(9) 0.0248(10) 0.0162(9) 0.0025(7) 0.0010(7) -0.0003(7)
 C11 0.0208(9) 0.0201(9) 0.0158(8) 0.0000(7) -0.0020(7) -0.0003(7)
 C18 0.0230(9) 0.0220(9) 0.0142(8) 0.0015(7) -0.0001(7) 0.0024(7)
 C22 0.0216(9) 0.0253(9) 0.0204(9) -0.0001(8) -0.0009(7) 0.0049(8)
 C1 0.0232(9) 0.0204(9) 0.0102(8) 0.0006(7) 0.0025(7) 0.0002(7)
 C8 0.0194(9) 0.0194(9) 0.0119(8) -0.0014(7) -0.0023(7) -0.0016(7)
 F16 0.1039(14) 0.0677(11) 0.0500(10) -0.0313(8) -0.0342(10) 0.0605(11)
 C2 0.0225(9) 0.0214(9) 0.0104(8) -0.0003(7) 0.0033(7) 0.0017(7)
 C17 0.0214(9) 0.0199(9) 0.0136(8) 0.0024(7) -0.0030(7) 0.0022(7)
 C10 0.0211(9) 0.0243(9) 0.0179(9) -0.0013(7) -0.0027(7) 0.0020(8)
 C6 0.0230(9) 0.0241(10) 0.0133(8) 0.0006(7) 0.0021(7) -0.0018(7)
 C3 0.0225(9) 0.0227(9) 0.0144(8) -0.0004(7) 0.0028(7) 0.0034(7)
 C4 0.0285(10) 0.0197(9) 0.0151(9) 0.0008(7) 0.0070(7) 0.0026(8)
 C20 0.0256(10) 0.0262(10) 0.0271(10) 0.0023(8) -0.0068(8) -0.0041(8)
 C19 0.0303(10) 0.0216(9) 0.0183(9) -0.0007(7) -0.0039(8) 0.0021(8)
 C12 0.0206(9) 0.0307(10) 0.0183(9) -0.0006(8) 0.0015(7) 0.0018(8)
 C23 0.0280(10) 0.0222(10) 0.0313(11) 0.0012(8) 0.0079(8) 0.0013(8)
 C13 0.0242(9) 0.0289(10) 0.0244(10) -0.0003(8) 0.0006(8) 0.0038(8)

_geom_special_details
;
 All esds (except the esd in the dihedral angle between two l.s. planes)
 are estimated using the full covariance matrix.  The cell esds are taken
 into account individually in the estimation of esds in distances, angles
 and torsion angles; correlations between esds in cell parameters are only
 used when they are defined by crystal symmetry.  An approximate (isotropic)
 treatment of cell esds is used for estimating esds involving l.s. planes.
;
loop_
  _geom_bond_atom_site_label_1
  _geom_bond_atom_site_label_2
  _geom_bond_distance
  _geom_bond_site_symmetry_2
  _geom_bond_publ_flag
 F24 C23 1.340(2) . ?
 F25 C23 1.349(2) . ?
 F14 C13 1.325(3) . ?
 F26 C23 1.337(2) . ?
 C7 C9 1.404(3) . ?
 C7 C1 1.489(2) . ?
 C7 C8 1.411(3) . ?
 F15 C13 1.332(3) . ?
 C5 C6 1.380(3) . ?
 C5 C4 1.392(3) . ?
 C21 C22 1.389(3) . ?
 C21 C20 1.386(3) . ?
 C9 C12 1.379(3) . ?
 C11 C8 1.402(3) . ?
 C11 C10 1.387(3) . ?
 C18 C17 1.399(3) . ?
 C18 C19 1.385(3) . ?
 C22 C17 1.397(3) . ?
 C1 C2 1.411(3) . ?
 C1 C6 1.403(3) . ?
 C8 C8 1.502(3) 4_556 ?
 F16 C13 1.316(3) . ?
 C2 C17 1.490(3) . ?
 C2 C3 1.397(3) . ?
 C10 C12 1.390(3) . ?
 C10 C13 1.496(3) . ?
 C3 C4 1.389(3) . ?
 C4 C23 1.494(3) . ?
 C20 C19 1.391(3) . ?

loop_
  _geom_angle_atom_site_label_1
  _geom_angle_atom_site_label_2
  _geom_angle_atom_site_label_3
  _geom_angle
  _geom_angle_site_symmetry_1
  _geom_angle_site_symmetry_3
  _geom_angle_publ_flag
 C9 C7 C1 114.77(16) . . ?
 C9 C7 C8 119.02(17) . . ?
 C8 C7 C1 126.21(16) . . ?
 C6 C5 C4 119.02(17) . . ?
 C20 C21 C22 120.17(18) . . ?
 C12 C9 C7 122.12(18) . . ?
 C10 C11 C8 121.77(17) . . ?
 C19 C18 C17 120.50(18) . . ?
 C21 C22 C17 120.57(18) . . ?
 C2 C1 C7 124.12(16) . . ?
 C6 C1 C7 116.57(16) . . ?
 C6 C1 C2 119.15(16) . . ?
 C7 C8 C8 125.45(13) . 4_556 ?
 C11 C8 C7 118.07(16) . . ?
 C11 C8 C8 116.44(12) . 4_556 ?
 C1 C2 C17 122.39(16) . . ?
 C3 C2 C1 118.48(17) . . ?
 C3 C2 C17 119.11(16) . . ?
 C18 C17 C2 121.35(17) . . ?
 C22 C17 C18 118.73(17) . . ?
 C22 C17 C2 119.92(16) . . ?
 C11 C10 C12 120.12(17) . . ?
 C11 C10 C13 121.30(17) . . ?
 C12 C10 C13 118.58(17) . . ?
 C5 C6 C1 121.73(17) . . ?
 C4 C3 C2 121.36(17) . . ?
 C5 C4 C23 119.02(18) . . ?
 C3 C4 C5 120.21(17) . . ?
 C3 C4 C23 120.47(17) . . ?
 C21 C20 C19 119.68(18) . . ?
 C18 C19 C20 120.33(18) . . ?
 C9 C12 C10 118.89(17) . . ?
 F24 C23 F25 105.86(16) . . ?
 F24 C23 C4 112.31(17) . . ?
 F25 C23 C4 111.33(16) . . ?
 F26 C23 F24 107.99(17) . . ?
 F26 C23 F25 105.25(18) . . ?
 F26 C23 C4 113.57(17) . . ?
 F14 C13 F15 104.94(18) . . ?
 F14 C13 C10 112.39(17) . . ?
 F15 C13 C10 113.77(17) . . ?
 F16 C13 F14 105.84(19) . . ?
 F16 C13 F15 106.1(2) . . ?
 F16 C13 C10 113.10(17) . . ?

_shelx_res_file
;
TITL exp_29_auto in Pbcn #60
    exp_29_auto.res
    created by SHELXL-2018/3 at 15:41:59 on 02-Feb-2026
CELL 1.54184 18.748459 10.784952 15.649001 90 90 90
ZERR 8 0.000133 0.000078 0.000121 0 0 0
LATT 1
SYMM 0.5-X,0.5-Y,0.5+Z
SYMM 0.5+X,0.5-Y,-Z
SYMM -X,+Y,0.5-Z
SFAC C H F
UNIT 160 88 48

L.S. 4
PLAN  5
TEMP -173
list 4
BOND
fmap 2
acta
REM <olex2.extras>
REM <HklSrc "%.\\exp_29_auto.hkl">
REM </olex2.extras>

WGHT    0.062000    3.740300
EXTI    0.000198
FVAR       2.70034
F24   3    0.039320    0.021499    0.870916    11.00000    0.05510    0.01957 =
         0.03351   -0.00363    0.00268    0.00298
F25   3    0.051632    0.097480    0.996788    11.00000    0.04119    0.02814 =
         0.02461    0.00831    0.00063    0.00091
F14   3   -0.248230    0.899977    0.804573    11.00000    0.02823    0.04471 =
         0.09299    0.00474   -0.01442    0.01132
F26   3    0.139256    0.104963    0.909840    11.00000    0.03014    0.03017 =
         0.07091    0.01572    0.01410    0.00858
C7    1   -0.053897    0.591509    0.832870    11.00000    0.02029    0.02108 =
         0.01259   -0.00131   -0.00239   -0.00104
F15   3   -0.159966    1.003126    0.761078    11.00000    0.06413    0.04631 =
         0.08806    0.03622    0.04092    0.02978
C5    1   -0.027783    0.247835    0.852275    11.00000    0.02928    0.02031 =
         0.01490   -0.00075    0.00514   -0.00369
AFIX  43
H5    2   -0.055562    0.175283    0.843468    11.00000   -1.20000
AFIX   0
C21   1    0.210748    0.685229    0.862868    11.00000    0.01772    0.03281 =
         0.02743    0.00331   -0.00187    0.00012
AFIX  43
H21   2    0.255826    0.690139    0.835353    11.00000   -1.20000
AFIX   0
C9    1   -0.116572    0.605386    0.881007    11.00000    0.02231    0.02481 =
         0.01616    0.00249    0.00105   -0.00034
AFIX  43
H9    2   -0.131247    0.539587    0.917336    11.00000   -1.20000
AFIX   0
C11   1   -0.075100    0.795195    0.774470    11.00000    0.02084    0.02009 =
         0.01584    0.00001   -0.00202   -0.00029
AFIX  43
H11   2   -0.061535    0.861205    0.737706    11.00000   -1.20000
AFIX   0
C18   1    0.078400    0.671747    0.941930    11.00000    0.02304    0.02196 =
         0.01416    0.00153   -0.00015    0.00236
AFIX  43
H18   2    0.033112    0.667779    0.969021    11.00000   -1.20000
AFIX   0
C22   1    0.168217    0.580990    0.851700    11.00000    0.02160    0.02525 =
         0.02036   -0.00009   -0.00093    0.00492
AFIX  43
H22   2    0.184941    0.514080    0.817679    11.00000   -1.20000
AFIX   0
C1    1   -0.015707    0.472078    0.846319    11.00000    0.02318    0.02041 =
         0.01024    0.00058    0.00250    0.00024
C8    1   -0.032905    0.687989    0.777358    11.00000    0.01944    0.01938 =
         0.01192   -0.00144   -0.00231   -0.00157
F16   3   -0.179523    0.984864    0.893667    11.00000    0.10393    0.06767 =
         0.05001   -0.03129   -0.03417    0.06048
C2    1    0.055286    0.462792    0.875602    11.00000    0.02249    0.02136 =
         0.01044   -0.00029    0.00333    0.00168
C17   1    0.101055    0.573726    0.890078    11.00000    0.02141    0.01985 =
         0.01362    0.00242   -0.00303    0.00218
C10   1   -0.136121    0.807486    0.823843    11.00000    0.02114    0.02435 =
         0.01786   -0.00135   -0.00275    0.00200
C6    1   -0.055618    0.363457    0.834403    11.00000    0.02300    0.02410 =
         0.01333    0.00061    0.00209   -0.00180
AFIX  43
H6    2   -0.103053    0.369614    0.813483    11.00000   -1.20000
AFIX   0
C3    1    0.082713    0.345207    0.893568    11.00000    0.02245    0.02272 =
         0.01439   -0.00040    0.00282    0.00340
AFIX  43
H3    2    0.130478    0.337659    0.913151    11.00000   -1.20000
AFIX   0
C4    1    0.041594    0.239123    0.883393    11.00000    0.02847    0.01974 =
         0.01510    0.00083    0.00700    0.00256
C20   1    0.187577    0.782096    0.914061    11.00000    0.02563    0.02621 =
         0.02708    0.00226   -0.00676   -0.00410
AFIX  43
H20   2    0.216704    0.853300    0.921773    11.00000   -1.20000
AFIX   0
C19   1    0.121486    0.774526    0.954070    11.00000    0.03032    0.02162 =
         0.01834   -0.00074   -0.00387    0.00215
AFIX  43
H19   2    0.105821    0.840199    0.989911    11.00000   -1.20000
AFIX   0
C12   1   -0.157517    0.711445    0.877257    11.00000    0.02062    0.03067 =
         0.01826   -0.00059    0.00147    0.00176
AFIX  43
H12   2   -0.199642    0.718763    0.910616    11.00000   -1.20000
AFIX   0
C23   1    0.068319    0.116391    0.913956    11.00000    0.02796    0.02215 =
         0.03130    0.00122    0.00785    0.00128
C13   1   -0.180197    0.923032    0.821139    11.00000    0.02423    0.02892 =
         0.02439   -0.00027    0.00058    0.00382
HKLF 4


REM  exp_29_auto in Pbcn #60
REM wR2 = 0.1267, GooF = S = 1.049, Restrained GooF = 1.049 for all data
REM R1 = 0.0469 for 2692 Fo > 4sig(Fo) and 0.0490 for all 2874 data
REM 236 parameters refined using 0 restraints

END

WGHT      0.0620      3.7403

REM Highest difference peak  0.634,  deepest hole -0.418,  1-sigma level  0.056
Q1    1  -0.1421  1.0127  0.8339  11.00000  0.05    0.63
Q2    1  -0.2129  0.9363  0.7580  11.00000  0.05    0.59
Q3    1  -0.2287  0.9139  0.8933  11.00000  0.05    0.53
Q4    1   0.1252  0.0877  0.8380  11.00000  0.05    0.47
Q5    1   0.1035  0.0924  0.9734  11.00000  0.05    0.31
;
_shelx_res_checksum                81606
_shelx_hkl_file
;
   0   0  -1 5.40755 6.44342   4
   0   0  -1-1.54221 5.51346   7
   0   0  -1-1.73775 5.42568  17
   0   0  -1 4.47734 4.02064  16
   0   0   1 4.97520 4.12640  16
   0   0  -1-0.91778 6.10067   3
   0   0  -2 68809.6 2063.26   4
   0   0  -2 69494.2 2063.61   3
   0   0  -2 69069.9 2059.40   7
   0   0  -2 67452.2 2055.57  31
   0   0  -2 66558.4 2044.74  41
   0   0  -2 68542.8 2062.22  17
   0   0  -2 67495.1 2049.14  16
   0   0  -3 11.7555 12.8073  16
   0   0  -3 2.64458 20.1439  17
   0   0  -3-2.71768 21.7550   4
   0   0  -3-2.36238 20.8554   7
   0   0  -3 24.1669 17.4807  31
   0   0  -3 9.73365 9.02303  41
   0   0  -3-2.78874 23.0655   3
   0   0  -4 984763. 29877.3   3
   0   0  -4 999999. 29876.7   4
   0   0  -4 995356. 29874.9  17
   0   0  -4 998133. 29846.7  16
   0   0  -4 988827. 29869.2   7
   0   0  -4 987222. 29861.2  31
   0   0  -5-4.81879 24.1465   3
   0   0  -5 9.37292 25.0507   4
   0   0  -5 18.3263 24.1161  17
   0   0  -5-4.11336 27.3338   7
   0   0  -5-3.43045 21.4129  31
   0   0  -6 17.8587 29.4907   3
   0   0  -6 98.2795 35.8307   4
   0   0  -6 66.6181 30.7051   7
   0   0  -7-36.1608 38.6583   3
   0   0  -7 6.92465 30.2223   4
   0   0  -7 12.5195 30.2662   7
   0   0  -7-6.85115 33.7335  17
   0   0  -7 20.0402 25.9563  31
   0   0  -8 146113. 4625.27   4
   0   0  -8 155836. 4639.66   3
   0   0  -8 147641. 4625.95  17
   0   0  -8 151372. 4619.79   7
   0   0  -9 38.2115 39.7535  17
   0   0  -9-8.90060 37.9539   7
   0   0  -9-20.4746 39.2768   3
   0   0  -9-28.4587 31.8271   4
   0   0 -10 6997.19 270.682  12
   0   0 -10 7476.24 353.164   7
   0   0 -10 7725.23 275.100  23
   0   0 -10 8388.03 372.191  17
   0   0 -10 7505.34 274.283  21
   0   0 -10 8105.01 368.200   4
   0   0 -10 7113.38 277.483  11
   0   0 -10 8567.95 274.491  14
   0   0 -10 8430.68 274.003  15
   0   0 -11 13.6944 31.2168  23
   0   0 -11 13.6971 30.0632  21
   0   0 -11-3.04946 21.8008  14
   0   0 -11-24.9476 44.9559   4
   0   0 -11 12.2348 21.8668  15
   0   0 -11 23.4717 25.7333  12
   0   0 -11 60.2344 31.0418  11
   0   0 -12 555.884 60.3734  11
   0   0 -12 631.401 58.5720  12
   0   0 -12 920.277 119.917  17
   0   0 -12 942.165 62.7805  15
   0   0 -12 726.421 109.477   4
   0   0 -12 821.559 59.8957  14
   0   0 -13 36.1571 28.7600  14
   0   0 -13 36.7979 32.0702  12
   0   0 -13 43.7097 34.1306  11
   0   0 -13 15.4218 43.0597  17
   0   0 -13 18.1239 28.8320  15
   0   0 -14 1635.33 99.9810  12
   0   0 -14 1574.52 93.3918  14
   0   0 -14 1704.09 106.045  11
   0   0 -14 1821.43 97.5403  15
   0   0 -15 3.67970 29.8497  14
   0   0 -15-8.45094 34.7250  12
   0   0 -15 39.4683 41.3162  11
   0   0 -15-3.68273 30.6504  15
   0   0 -16 622.248 56.0583  14
   0   0 -16 681.905 65.5026  11
   0   0 -16 675.715 56.8003  15
   0   0 -17-5.85535 26.1316  14
   0   0 -17 14.6100 26.5026  15
   0   0 -17 27.1450 30.1913  11
   0   0 -18 26720.3 846.596  11
   0  -1   0 20.7564 7.07061  40
   0   1   0 8.64300 8.00049  41
   0  -1   0-3.43795 6.30738  34
   0  -1   0 5.61178 5.33920  35
   0   1   0 7.29693 7.26029  16
   0  -1   0 7.65218 6.43724  39
   0   1   0 5.31167 6.95024  38
   0  -1   0 1.05927 7.18455  37
   0   1   0 0.90443 6.47412  36
   0   1   0-1.37093 5.53525  33
   0  -1  -1 11.6429 8.93984  40
   0  -1   1 66.0837 11.8219  40
   0  -1  -1 25.1408 9.62656  35
   0   1  -1 11.9722 9.89024  36
   0   1   1 15.7393 9.92823  36
   0  -1   1-1.94018 8.19733  37
   0  -1   1 3.42031 8.10291  34
   0  -1   1-1.12226 7.55558  35
   0   1  -1 11.6018 5.35953  33
   0  -1  -1 9.88542 7.50482  34
   0   1  -1-2.71352 9.87953  16
   0  -1  -1 14.3067 7.92278  17
   0   1  -1 83.5745 10.3923  17
   0   1   1-0.44005 4.45316  16
   0   1   1-1.17569 9.92565  38
   0  -1   1 4.74613 5.92068  39
   0   1  -1 8.82339 8.06797  38
   0  -1  -1 1.20140 9.30655  31
   0  -1   1 3.57181 5.73640  30
   0   1  -1 7.88263 7.17803   4
   0  -1  -1 11.7020 7.74690   4
   0  -1   2 44.4121 8.89657  30
   0  -1   2 20.2943 13.8714  34
   0  -1   2 4.81479 12.6876  35
   0  -1  -2-2.47687 20.2338   3
   0   1  -2 3.59697 12.8699  16
   0   1  -2 27.5607 14.0790  17
   0  -1  -2-7.39574 13.9912  17
   0  -1   2 1.22543 11.2481  37
   0   1   2 17.0946 12.9353  36
   0   1   2 94.9731 14.2156   9
   0  -1  -2 11.7360 16.4934   7
   0   1  -2 74.1649 12.9723   9
   0  -1   2 37.0734 11.6279  39
   0  -1   2 91.9274 17.9549  40
   0   1  -2 9.55288 13.0995  41
   0  -1   2 59.1668 12.1372   5
   0  -1  -2-1.80870 12.4975   4
   0  -1  -2 66.7432 12.9983   5
   0   1  -2 19.5745 13.8681   4
   0  -1  -2 8.58129 14.1183  31
   0   1   2-1.41400 5.78655  32
   0  -1   3 11.0418 11.3528  30
   0  -1   3 32.3665 18.9442  35
   0  -1   3 8.18503 17.4537  34
   0   1  -3 3.74827 10.1359   1
   0  -1  -3 42.9481 29.1652   3
   0   1   3 3.03159 11.4821   1
   0  -1  -3 23.6781 11.0207  18
   0   1  -3 13.4561 18.6677  16
   0  -1  -3 8.19462 22.1603  17
   0   1  -3 10.5168 20.4710  17
   0  -1   3 36.3655 16.6400  37
   0   1  -3 16.4136 11.8113   9
   0  -1  -3-5.32061 23.3551   7
   0   1   3-2.08899 11.0859   9
   0  -1   3 26.8892 15.7965  39
   0  -1   3 22.1929 19.8097  40
   0   1  -3 19.0795 16.8454  41
   0  -1  -3 1.97830 10.5793   5
   0   1  -3-13.5078 21.4802   4
   0  -1  -3 21.8499 21.5669   4
   0  -1   3-1.00767 10.6541   5
   0   1   3 15.5725 10.6544  32
   0  -1  -3 2.33931 19.2269  31
   0  -1   4 3.11699 12.2227  30
   0  -1  -4-3.48347 23.8208   7
   0  -1   4 10.8475 17.7164  37
   0  -1  -4 21.2250 30.3417   3
   0   1  -4 35.7653 26.2059  17
   0  -1  -4 18.3303 23.6357  17
   0   1  -4 5.39748 20.0914  16
   0  -1   4 25.8486 17.8398  34
   0   1  -4-2.21241 16.5998  41
   0  -1  -4 27.1292 23.9665  31
   0   1  -4 21.9105 23.2969   4
   0  -1  -4 18.4367 21.7019   4
   0  -1   4-4.54957 15.5570  39
   0  -1  -5-21.9704 26.8146   7
   0   1  -5 21.7101 25.2347   7
   0  -1   5 30.1535 18.9212  37
   0   1  -5 35.0698 18.2095  41
   0  -1  -5 7.34766 22.9357  31
   0  -1   5 22.2556 20.9232  34
   0  -1   5 5.86949 15.9284  39
   0   1  -5 51.3274 29.1289   4
   0  -1  -5 9.41895 25.1771   4
   0   1  -5 36.6095 25.5522  17
   0  -1  -5 46.6059 26.7363  17
   0   1  -5-6.31620 20.9900  16
   0  -1  -5-26.4337 32.2608   3
   0  -1  -6-5.39333 25.5927   7
   0  -1  -6 8.76214 26.7352  31
   0  -1  -6 109.343 38.2441  17
   0   1  -6 39.5948 29.7765  17
   0   1  -6 29.1081 22.9662  16
   0  -1  -6 5.81423 27.0539   4
   0   1  -6 5.71769 31.4782   4
   0  -1  -6 19.2936 32.2288   3
   0  -1   6-8.41212 25.6674  35
   0  -1   6 11.4864 21.3803  34
   0  -1  -7 15.2334 39.4637   3
   0  -1  -7-6.93607 30.9562  17
   0   1  -7 47.7844 34.2096  17
   0  -1   7 22.7144 23.9173  34
   0  -1   7 5.04016 24.8212  35
   0  -1  -7 13.9301 31.0854   4
   0   1  -7-6.90129 35.1762   4
   0  -1  -7-13.0187 32.6214   7
   0  -1   7 83.9276 30.8734  40
   0  -1  -8 9.00219 43.5262   3
   0  -1  -8 41.3066 36.0565  17
   0   1  -8-8.10424 31.9943  17
   0  -1   8 5.95970 28.8159  35
   0   1  -8-16.2281 37.7511   4
   0  -1  -8 8.19071 36.5517   4
   0  -1  -8 30.9361 38.0809   7
   0  -1   8 6.19871 28.8401  40
   0  -1  -9 10.5188 40.3562   3
   0   1  -9 9.49670 34.2246  17
   0  -1  -9-9.67363 34.8622  17
   0   1  -9-9.44789 35.1653   4
   0  -1  -9-9.53956 37.6603   4
   0  -1   9 41.7264 28.9398  35
   0  -1  -9 9.05195 35.7354   7
   0  -1   9-7.21788 27.6921  40
   0  -1 -10 12.2535 29.3476  23
   0  -1 -10-2.73232 22.7402  15
   0   1 -10 8.13076 22.6971  15
   0  -1 -10-11.0086 43.4597   4
   0   1 -10-10.8996 43.0293   4
   0   1 -10 2.70098 23.7102  14
   0  -1 -10-16.3413 22.9488  14
   0   1 -10-2.96527 26.0302  12
   0  -1 -10-3.52615 27.6470  11
   0   1 -10 3.56294 28.3262  11
   0  -1 -10 2.97371 26.6844  12
   0  -1 -10 11.2006 41.6888  17
   0   1 -10 65.8655 46.8095  17
   0  -1 -10 21.4437 30.4349  21
   0  -1 -10-10.5770 40.5793   7
   0  -1 -10 36.6319 48.2050   3
   0  -1 -11-10.4735 29.2370  23
   0  -1 -11-3.07142 26.0375  15
   0   1 -11-3.04693 24.8788  15
   0   1 -11 24.7979 44.6836   4
   0  -1 -11 62.6298 46.6218   4
   0  -1 -11-6.12487 24.6785  14
   0   1 -11 3.03748 23.3071  14
   0  -1 -11 4.00277 29.3276  11
   0   1 -11 12.2124 30.7730  11
   0  -1 -11 3.39522 27.3602  12
   0   1 -11 20.3266 29.5716  12
   0  -1 -11 51.2426 42.9795  17
   0   1 -11-12.4842 41.8841  17
   0  -1 -11-20.9420 30.2933  21
   0  -1 -11 12.1364 37.4547   7
   0  -1 -11 83.8018 53.5852   3
   0  -1 -12 38.9742 34.2132  23
   0  -1 -12-14.3203 46.1596  17
   0   1 -12 41.8033 53.4605  17
   0  -1 -12 6.76785 27.0870  15
   0   1 -12-20.1455 25.5734  15
   0   1 -12-13.8627 49.9588   4
   0   1 -12 34.0795 31.9065  12
   0  -1 -12 4.48029 30.0628  11
   0   1 -12-9.06200 35.7751  11
   0  -1 -12-3.79254 29.7360  12
   0  -1 -12-27.2722 47.4760   7
   0  -1 -12-3.37429 27.7302  14
   0   1 -12-40.1702 26.9759  14
   0  -1 -12 3.89803 30.5630  21
   0   1 -13 36.9311 36.8231  12
   0  -1 -13 12.3362 35.6902  12
   0  -1 -13-4.83331 34.2522  11
   0   1 -13-14.6741 34.6636  11
   0   1 -13 3.58572 28.7030  14
   0  -1 -13 21.6795 30.0731  14
   0  -1 -13 38.0360 37.5147  23
   0  -1 -13 12.6800 35.1782  21
   0  -1 -13-10.8663 32.1524  15
   0   1 -13 10.7847 29.9202  15
   0  -1 -14-26.1220 32.0137  15
   0   1 -14-7.41018 32.1571  15
   0   1 -14-4.26292 34.8073  12
   0   1 -14 25.3214 34.3062  11
   0  -1 -14 55.0190 37.2329  11
   0  -1 -14 64.2113 36.2891  12
   0   1 -14-7.39449 32.0890  14
   0  -1 -14-18.6205 31.9483  14
   0  -1 -15-40.1644 31.5098  15
   0   1 -15-7.25366 29.6158  15
   0   1 -15 16.8023 35.1798  12
   0  -1 -15 4.90185 32.8932  11
   0   1 -15 19.8605 35.1873  11
   0   1 -15 10.8716 29.7830  14
   0  -1 -15-36.4839 32.5642  14
   0  -1 -16-36.6661 30.2329  15
   0   1 -16-16.5629 31.1321  15
   0   1 -16-3.87533 32.0527  12
   0   1 -16 18.0971 35.9707  11
   0  -1 -16-13.3857 36.1962  11
   0  -1 -16-13.3458 28.4559  14
   0   1 -16 3.31589 28.7811  14
   0  -1 -17 8.59866 24.8766  15
   0   1 -17 2.84975 25.4344  15
   0   1 -17-3.84506 29.7199  11
   0  -1 -17 41.7236 33.4834  11
   0   1 -17 5.71105 24.2073  14
   0  -1 -17-17.2302 27.2506  14
   0   1 -18-23.6762 29.2813  11
   0  -1 -18-20.5902 27.1034  11
   0  -2   0 18614.3 589.172  37
   0  -2   0 18318.2 582.389  39
   0   2   0 18778.4 583.181  38
   0  -2   0 18693.8 582.934  34
   0   2   0 17950.9 576.236  33
   0   2   0 17985.1 588.697   9
   0  -2   0 18055.0 587.228   5
   0  -2   0 19044.3 583.721  40
   0   2   0 18887.6 585.094  41
   0   2   0 18607.2 583.402  36
   0  -2   0 18578.0 580.654  35
   0   2   0 18767.0 583.783  16
   0   2   1 2803.74 108.633  38
   0  -2   1 2621.86 100.294  39
   0  -2   1 2771.85 107.080  37
   0   2  -1 2661.16 102.547  38
   0  -2  -1 2710.57 108.641   5
   0  -2  -1 2471.72 89.7384   4
   0  -2   1 2695.60 108.844   5
   0   2  -1 2441.81 88.6978   4
   0   2  -1 2717.25 93.6121  33
   0  -2  -1 2677.56 103.155  34
   0  -2   1 2590.27 105.794  34
   0   2  -1 2690.61 109.749   9
   0   2   1 2810.41 111.228   9
   0  -2   1 2354.82 97.5112  30
   0   2  -1 2502.69 108.259  41
   0  -2   1 2600.18 105.535  40
   0   2   1 2495.72 100.259  41
   0  -2  -1 2800.95 106.142  40
   0   2  -1 2835.16 111.304  16
   0   2  -1 2509.57 93.3985  17
   0   2   1 2618.00 98.0140  16
   0  -2   1 2850.15 106.895  35
   0   2   1 2659.24 105.659  36
   0   2  -1 2835.41 107.531  36
   0  -2  -1 2735.07 103.865  35
   0  -2  -2 23008.6 728.237  34
   0  -2   2 23449.1 735.460  34
   0   2  -2 22374.8 713.922  33
   0   2   2 24334.2 738.325  38
   0  -2   2 24178.3 731.861  37
   0  -2   2 24581.4 725.854  39
   0   2  -2 23554.5 728.241  38
   0  -2  -2 22848.6 731.811   5
   0   2  -2 22132.5 724.101   4
   0  -2  -2 22253.8 725.367   4
   0  -2   2 22797.9 732.095   5
   0   2   2 23350.6 734.734   9
   0   2  -2 23342.0 733.841   9
   0  -2  -2 24399.0 759.480   3
   0  -2  -2 24261.7 740.085  31
   0  -2   2 22848.2 718.635  30
   0  -2  -2 24507.1 745.563   7
   0   2  -2 22839.8 737.735  41
   0  -2   2 23690.1 736.442  40
   0   2   2 23231.4 718.769  41
   0  -2  -2 24618.4 734.538  40
   0   2  -2 22671.3 726.583  17
   0  -2  -2 24266.8 732.607  17
   0   2  -2 23594.3 741.405  16
   0   2   2 24097.5 733.044  36
   0  -2  -2 22486.0 729.498  35
   0  -2   2 23460.1 734.568  35
   0   2  -2 23773.8 734.548  36
   0  -2   3 232257. 6879.99  34
   0  -2   3 232138. 6871.45  37
   0  -2   3 232586. 6865.49  39
   0   2  -3 222889. 6868.82  38
   0   2   3 228694. 6879.62  38
   0  -2  -3 230706. 6877.91   4
   0  -2  -3 219977. 6867.65   5
   0  -2   3 226017. 6869.20   5
   0   2  -3 225079. 6875.42   4
   0   2  -3 225691. 6869.85   9
   0   2   3 226931. 6870.69   9
   0  -2  -3 223891. 6883.78  31
   0   2  -3 230525. 6886.22  16
   0  -2  -3 233980. 6882.54  17
   0   2  -3 227674. 6876.57  17
   0  -2  -3 234569. 6892.03   7
   0   2   3 231871. 6874.58  36
   0  -2   3 225010. 6878.80  35
   0   2   3 229916. 6869.69   1
   0   2  -3 215996. 6866.01   1
   0  -2  -3 223517. 6906.51   3
   0   2  -3 227100. 6880.10  41
   0  -2   3 236261. 6880.44  40
   0   2  -4 22330.3 753.029  41
   0  -2   4 23858.7 740.779  39
   0  -2   4 24501.5 760.077  40
   0  -2  -4 22238.0 759.648  31
   0  -2  -4 25952.6 789.455   3
   0  -2  -4 22726.0 758.854   4
   0   2  -4 21969.7 755.493   4
   0  -2   4 24258.2 746.528  37
   0   2   4 24513.6 758.657  38
   0  -2  -4 25696.4 772.773   7
   0   2   4 24486.0 751.827  36
   0  -2   4 24909.0 759.577  35
   0   2  -4 22524.3 757.054  17
   0   2  -4 21488.7 756.938  16
   0  -2  -4 23117.0 761.520  17
   0  -2   4 23213.3 754.567  34
   0  -2  -5 4.34344 23.2173  31
   0   2  -5-7.27386 21.4036  41
   0  -2   5 8.26478 22.4214  40
   0   2  -5 13.8212 24.6265   4
   0  -2  -5-9.38483 28.2970   4
   0  -2  -5 6.17067 31.9692   3
   0  -2   5-3.92848 20.6786  34
   0  -2   5 8.20774 20.5644  35
   0   2   5-3.49331 20.5584  36
   0  -2   5 9.12995 18.3525  37
   0   2   5 3.94502 22.3291  38
   0   2  -5-4.19617 24.3841  16
   0  -2  -5 53.0878 28.7550  17
   0   2  -5 4.60984 22.6979  17
   0  -2  -5-5.02405 24.2917   7
   0  -2  -6 5777.79 241.517   7
   0   2  -6 4700.85 215.766  16
   0   2  -6 5311.28 231.020  17
   0  -2  -6 4777.56 231.412  17
   0  -2  -6 6257.81 262.374   3
   0  -2  -6 5216.21 231.449   4
   0   2  -6 5083.17 229.730   4
   0  -2   6 5477.45 221.601  34
   0  -2   6 6024.63 229.399  35
   0   2   6 5621.78 222.661  38
   0  -2  -6 4816.11 219.674  31
   0  -2   6 5904.48 230.847  40
   0  -2   7 58808.4 1871.13  34
   0   2   7 60132.5 1871.92  38
   0  -2  -7 62044.5 1898.17   4
   0   2  -7 61799.4 1896.14   4
   0  -2  -7 55418.5 1911.79   3
   0   2  -7 61565.6 1896.15  17
   0  -2  -7 63521.7 1904.31  17
   0  -2   7 58488.2 1876.51  35
   0  -2  -7 57968.7 1895.86   7
   0  -2   7 58276.5 1876.59  40
   0  -2   8 51132.2 1623.74  40
   0  -2  -8 50504.2 1646.36   4
   0   2  -8 50546.1 1641.75   4
   0  -2  -8 52062.0 1674.49   3
   0  -2   8 51284.1 1622.77  35
   0  -2  -8 51993.3 1650.45  17
   0   2  -8 49668.5 1640.88  17
   0  -2   8 49686.9 1613.17  34
   0  -2  -8 51042.1 1648.41   7
   0  -2  -9 17237.4 682.036   7
   0  -2   9 18443.2 663.847  40
   0   2  -9 17581.8 588.214  27
   0   2  -9 17916.0 587.038  24
   0  -2  -9 19124.2 602.372  23
   0  -2  -9 19108.6 600.907  12
   0   2  -9 19784.0 600.680  12
   0  -2  -9 19532.5 603.589  21
   0  -2  -9 19563.2 607.863  11
   0   2  -9 19438.3 607.086  11
   0   2  -9 17474.9 678.858  17
   0  -2  -9 18211.1 693.185  17
   0  -2   9 18288.1 662.394  35
   0   2  -9 18029.8 591.160  19
   0  -2  -9 18531.0 709.888   3
   0   2  -9 17989.6 681.856   4
   0  -2  -9 18993.3 689.783   4
   0  -2 -10 5506.69 192.258  14
   0   2 -10 5137.25 189.005  14
   0  -2 -10 4254.61 259.452   7
   0   2 -10 5175.16 187.686  19
   0   2 -10 5258.79 185.716  27
   0   2 -10 4891.27 182.576  24
   0  -2 -10 5057.02 195.844  12
   0   2 -10 4779.39 192.622  12
   0  -2 -10 5104.21 197.423  23
   0  -2 -10 4888.49 195.873  21
   0   2 -10 5196.26 274.882   4
   0  -2 -10 4560.48 279.900   3
   0  -2 -10 5093.69 272.928   4
   0   2 -10 5036.21 271.897  17
   0  -2 -10 5211.98 279.877  17
   0  -2  10 4468.30 244.456  35
   0   2 -10 4573.15 197.868  11
   0  -2 -10 5198.03 202.139  11
   0   2 -10 5373.66 190.565  15
   0  -2 -10 5304.44 190.972  15
   0  -2 -11 30.4536 26.3410  15
   0   2 -11 32.9899 24.7126  15
   0  -2 -11 12.5810 40.5933   7
   0   2 -11 83.1617 23.5149  27
   0  -2 -11-13.0097 40.1902  17
   0   2 -11 49.2043 44.3677  17
   0  -2 -11 120.344 35.6355  23
   0  -2 -11 91.1705 32.4212  21
   0   2 -11 79.6840 33.1626  11
   0  -2 -11 127.007 34.5689  11
   0   2 -11 163.562 34.4699  12
   0  -2 -11 108.825 31.5531  12
   0  -2 -11 203.718 69.0643   3
   0   2 -11 63.4783 23.4665  19
   0  -2 -11 9.11080 27.4575  14
   0   2 -11 44.8461 24.4785  14
   0  -2 -11 12.5332 52.1859   4
   0   2 -11 12.2838 44.3056   4
   0  -2 -12 3987.01 169.275  23
   0  -2 -12 3573.79 245.650   7
   0  -2 -12 4041.24 160.055  15
   0   2 -12 3895.53 158.300  15
   0   2 -12 3820.62 152.248  27
   0   2 -12 3662.53 156.178  14
   0  -2 -12 3898.67 158.998  14
   0  -2 -12 3821.63 167.098  21
   0  -2 -12 3295.42 254.128   3
   0   2 -12 3907.52 173.800  11
   0  -2 -12 3552.29 169.228  11
   0   2 -12 3675.02 162.710  12
   0  -2 -13 9468.95 331.052  21
   0   2 -13 8715.17 314.714  14
   0  -2 -13 8778.19 315.572  14
   0   2 -13 9130.42 336.616  11
   0  -2 -13 9399.16 337.299  11
   0  -2 -13 8732.39 315.480  15
   0   2 -13 8340.75 313.051  15
   0   2 -13 8210.74 305.876  27
   0  -2 -13 9438.05 330.606  23
   0   2 -13 9684.43 328.760  12
   0  -2 -14 2288.56 121.767  21
   0  -2 -14 2297.53 121.492  23
   0   2 -14 2130.70 102.164  27
   0   2 -14 1970.95 120.371  11
   0  -2 -14 2336.44 126.013  11
   0   2 -14 2081.00 107.685  15
   0  -2 -14 2189.71 109.432  15
   0  -2 -14 2148.20 109.011  14
   0   2 -14 2150.03 109.281  14
   0   2 -14 2045.44 114.130  12
   0   2 -15 2287.30 132.564  11
   0  -2 -15 2673.05 138.044  11
   0   2 -15 2714.30 123.811  15
   0  -2 -15 2837.68 125.715  15
   0   2 -15 2948.72 127.091  14
   0  -2 -15 2538.35 121.947  14
   0   2 -15 2405.97 127.021  12
   0   2 -16 2419.74 127.868  11
   0  -2 -16 2451.65 128.881  11
   0   2 -16 2338.19 113.840  15
   0  -2 -16 2674.91 118.012  15
   0   2 -16 2530.21 122.455  12
   0   2 -16 2569.49 116.711  14
   0  -2 -16 2509.36 115.995  14
   0   2 -17 860.964 61.4638  12
   0   2 -17 920.439 67.2649  11
   0  -2 -17 836.611 65.0805  11
   0   2 -18 924.867 60.3193  11
   0   3   0 25.1735 19.4818  16
   0  -3   0 53.4244 22.4092   5
   0   3   0 18.5578 16.8424  33
   0  -3   0 5.58823 18.3898  34
   0  -3   0 5.30290 18.7949  35
   0   3   0 63.5366 25.8369  38
   0   3   0 5.72262 20.4557  36
   0  -3   0 10.3752 22.5309  37
   0  -3   0 2.81893 19.8085  40
   0   3   0-11.9045 21.8101  41
   0   3   0 45.0784 26.4146   9
   0   3  -1 117.643 29.1613   9
   0   3   1 34.8327 22.9269   9
   0   3   1 13.7159 15.6430  16
   0   3  -1 39.2796 22.3905  16
   0  -3  -1 150.018 28.2676   5
   0  -3   1 20.1299 21.4109   5
   0  -3   1 3.03026 17.3924  34
   0  -3  -1 10.6275 19.6323  35
   0  -3   1 25.5135 21.2756  35
   0   3  -1 87.1933 17.0575  33
   0  -3  -1-5.42831 18.7399  34
   0   3   1 83.9451 25.1146  38
   0   3  -1 2.64779 18.6112  38
   0  -3   1 10.0902 17.0992  39
   0   3  -1 5.94940 20.1604  36
   0   3   1 14.4604 21.0270  36
   0  -3   1-3.26356 22.7332  37
   0   3   1 15.5217 18.1841  33
   0  -3  -1-11.5367 19.3623  40
   0   3  -1 16.5982 22.9163  41
   0   3   1-2.62739 16.9491  41
   0  -3   1 2.94236 20.6796  40
   0   3   2-6.97888 25.7755   9
   0   3  -2 31.0089 24.6296   9
   0   3   2 30.5586 25.1168  36
   0  -3   2 12.8529 24.4775  37
   0   3  -2 109.493 32.4160  36
   0   3  -2 18.7654 25.6665  16
   0   3  -2 51.4109 26.9091  41
   0   3   2 8.99340 20.1802  41
   0  -3  -2 28.2983 29.4066  40
   0  -3   2-3.27279 23.3958  40
   0  -3  -2-13.9129 20.8795  34
   0  -3   2-9.61216 22.9046  35
   0  -3  -2 51.4493 25.3752  35
   0  -3   2-3.35553 22.3023  34
   0   3   2 3.33352 22.7981  38
   0  -3   2 14.6371 19.5321  39
   0   3  -2 86.4435 27.5389  38
   0  -3  -2 13.3546 21.0748   5
   0  -3   2 6.76066 21.1046   5
   0  -3  -2-3.62142 26.5370  31
   0   3   3-3.48575 22.2390   9
   0   3  -3 6.85085 20.1616   9
   0  -3  -3 108.086 33.7873   7
   0   3   3 3.34411 19.4356   1
   0   3  -3 9.43490 18.0429   1
   0  -3  -3 80.9101 40.2441   3
   0   3   3 10.0098 21.5129  36
   0  -3   3 9.73828 18.3762  37
   0   3  -3 4.25245 23.0752  16
   0  -3   3 14.9188 21.3964  40
   0   3  -3 4.04258 21.6117  41
   0  -3   3 7.53906 20.7539  34
   0  -3   3 7.33822 20.7701  35
   0   3   3 26.4050 25.0687  38
   0   3  -3-5.85916 19.0850  38
   0  -3   3 47.4976 18.6123  39
   0  -3   3 10.1783 19.7184   5
   0  -3  -3-3.33314 19.6186   5
   0  -3  -3 20.2806 21.6840  31
   0  -3  -4 36.4500 30.2672   7
   0  -3  -4 33.1351 33.2151   3
   0   3  -4 61.9530 23.4275   1
   0   3   4-3.71270 19.5558  36
   0  -3   4 3.48752 20.7915  37
   0   3  -4 14.2823 27.6741  16
   0  -3   4 25.6480 24.8504  40
   0   3  -4 13.3037 22.9859  41
   0  -3   4 25.6869 22.8954  34
   0  -3   4-4.25498 20.5855  35
   0   3   4-8.57424 23.2718  38
   0  -3  -4 72.6242 22.7915   5
   0   3   5 4.86114 26.3823  38
   0   3   5 4.17695 23.3280  36
   0  -3   5-4.92906 28.2798  40
   0   3  -5-9.65142 31.4383  41
   0  -3  -5 14.9877 40.0619   3
   0  -3  -5 77.5483 35.5470   7
   0  -3  -5 95.0996 31.8661  31
   0   3  -5 5.32098 32.0932  16
   0  -3  -5 10.2082 24.6861  17
   0  -3   5 4.88743 26.9119  34
   0  -3  -6-8.53601 38.9120   3
   0   3   6 5.53752 28.6896  38
   0   3  -6 5.22873 30.7718  41
   0  -3   6 5.69212 29.0110  40
   0  -3  -6 6.19271 24.4483  17
   0   3  -6 5.91919 32.1165  16
   0  -3  -6-6.90272 34.5894   7
   0  -3   6 34.2687 33.6125  35
   0  -3   6 11.1539 26.9655  34
   0  -3  -7-19.5593 43.6431   3
   0   3   7 12.5224 29.1323  38
   0  -3   7 12.7002 26.4269  34
   0  -3   7 6.58857 30.6552  35
   0  -3  -7-7.40165 29.2220  17
   0  -3  -7 32.0918 38.0674   7
   0  -3   7 65.4386 33.9041  40
   0  -3   8-14.3983 28.4211  34
   0  -3   8 7.56462 31.4792  35
   0  -3  -8 22.3814 44.1788   3
   0  -3  -8-17.4743 32.5200  17
   0  -3  -8 18.5084 39.4610   7
   0  -3   8 52.4817 35.5727  40
   0  -3  -9-21.1527 42.8976   7
   0   3  -9 2.49870 18.7456  19
   0   3  -9 2.29418 17.4741  27
   0  -3  -9-6.27147 29.7562  23
   0   3  -9 13.1616 18.9293  24
   0   3  -9 2.85206 24.4676  12
   0  -3  -9-22.0143 31.2450  21
   0  -3  -9 12.6174 45.4709   3
   0  -3  -9-10.1930 32.8558  17
   0   3  -9 23.4863 27.9244  11
   0  -3  -9 30.4521 27.6275  11
   0  -3   9 8.62483 33.0899  35
   0  -3   9 17.0166 34.5095  40
   0   3 -10 17.9287 19.2156  27
   0   3 -10 5.52991 19.5951  19
   0  -3 -10 10.5747 29.5203  21
   0  -3 -10 14.0323 52.2287   3
   0   3  10 10.0204 43.7339  33
   0  -3 -10-23.9670 41.7226   7
   0  -3  10 29.1842 37.3229  35
   0  -3  10 9.58979 34.5606  40
   0  -3 -10 7.64470 28.8956  11
   0   3 -10-15.5450 25.8255  11
   0   3 -10 38.8912 26.4636  12
   0   3 -10 2.43969 17.5858  24
   0  -3 -10-10.5566 31.5770  23
   0   3 -11 16.0442 20.5182  24
   0  -3 -11 3.87209 33.7990  23
   0   3 -11-18.1075 21.9326  19
   0  -3 -11 13.3551 43.0482   7
   0  -3  11-43.2259 41.4597  35
   0  -3 -11 46.6909 64.7655   3
   0   3 -11 28.0276 22.7358  27
   0  -3 -11 3.87304 32.8329  21
   0   3 -11-25.4704 30.2831  12
   0   3 -11 39.2654 33.9652  11
   0  -3 -11 8.51863 32.4410  11
   0  -3 -12-4.19647 37.8608  21
   0  -3 -12 14.5584 46.9284   7
   0  -3 -12 4.19673 37.6612  23
   0   3 -12 37.2396 24.2872  24
   0   3 -12 3.21849 22.4147  19
   0   3 -12-3.01851 23.8363  27
   0  -3 -12 33.8133 64.8645   3
   0  -3 -12 4.61021 32.9531  11
   0   3 -12 33.5037 35.0700  11
   0   3 -12 27.7870 31.7769  12
   0   3 -13 2.97000 22.4517  24
   0  -3 -13-13.2394 39.6011  23
   0   3 -13 3.31859 25.2762  19
   0   3 -13-6.28282 26.4698  27
   0  -3 -13-8.82470 38.2955  21
   0  -3 -13 14.4982 35.4085  11
   0   3 -13-20.9928 32.9191  12
   0   3 -13-5.04900 33.2207  11
   0  -3 -14 22.1607 39.9852  23
   0   3 -14-13.0880 23.7799  19
   0   3 -14 15.6555 26.0598  27
   0   3 -14 4.23421 33.6634  12
   0  -3 -14 14.6350 37.7066  11
   0   3 -14 10.1696 36.3433  11
   0  -3 -14 22.1587 41.4435  21
   0   3 -15-2.91803 23.8261  27
   0  -3 -15-13.8682 32.7589  11
   0   3 -15 28.1999 35.1648  12
   0   3 -15 19.2234 34.3490  11
   0  -3 -15-4.22223 37.0642  23
   0  -3 -15-29.5479 39.0808  21
   0   3 -16-4.26246 31.2309  11
   0   3 -16 14.3587 29.6891  12
   0   3 -16 10.2131 21.6460  27
   0   3 -17 13.8877 28.5340  11
   0   3 -17 8.86341 24.8967  12
   0   3 -18-7.66968 22.4435  11
   0  -4   0 650.878 56.4134  34
   0   4   0 572.125 45.4783  33
   0   4   0 688.646 56.7034  16
   0  -4   0 676.078 61.8124   5
   0   4   0 699.804 57.7402  38
   0  -4   0 641.911 60.7090  37
   0  -4   0 545.227 54.3570  40
   0   4   0 603.208 54.4311  41
   0  -4   0 510.459 49.0490  35
   0   4   0 557.677 53.2280  36
   0   4   0 724.790 65.3322   9
   0  -4  -1 2446.46 117.740  34
   0   4   1 2253.16 111.583  33
   0  -4   1 2299.41 119.237  34
   0  -4  -1 2281.67 117.178  40
   0   4   1 2539.08 118.402  41
   0   4  -1 2135.82 119.599  41
   0  -4   1 2454.05 122.285  40
   0   4  -1 2432.98 127.915   9
   0   4   1 2516.78 130.068   9
   0  -4   1 2450.15 126.281   5
   0  -4  -1 2416.09 125.660   5
   0  -4   1 2263.06 125.232  37
   0  -4   1 2260.00 114.926  39
   0   4   1 2255.98 117.935  38
   0   4  -1 2454.10 117.250  38
   0   4  -1 2328.74 122.714   1
   0   4   1 2497.43 125.715   1
   0   4  -1 2415.40 122.603  16
   0   4   1 2269.77 117.365  36
   0  -4  -1 2225.31 115.208  35
   0  -4   1 2435.40 118.863  35
   0   4  -1 2221.52 118.331  36
   0  -4  -2 26732.4 854.629  34
   0   4   2 25352.4 853.409  33
   0  -4   2 27744.2 866.716  34
   0   4   2 26828.2 863.598  38
   0  -4   2 24408.5 848.185  39
   0   4  -2 27462.8 854.724  38
   0  -4   2 26280.2 863.746  37
   0  -4  -2 25769.3 859.047  40
   0  -4   2 26668.5 862.241  40
   0   4  -2 26972.0 868.285  41
   0   4  -2 26905.6 867.814   9
   0   4   2 27547.0 870.457   9
   0  -4   2 26370.9 864.651   5
   0  -4  -2 27113.8 866.396   5
   0  -4  -2 27436.5 873.171  31
   0   4  -2 25988.3 861.379   1
   0   4   2 26092.7 864.179   1
   0   4  -2 26885.0 868.771  16
   0  -4   2 26972.5 860.160  35
   0   4   2 26474.4 857.341  36
   0   4  -2 26753.6 862.014  36
   0  -4   3 21828.3 703.190  34
   0   4   3 19776.9 691.950  33
   0  -4   3 20458.8 694.831  37
   0   4   3 21101.4 699.009  38
   0   4  -3 21398.8 686.908  38
   0  -4  -3 20974.6 694.923  40
   0   4  -3 20976.6 704.238  41
   0  -4   3 21213.0 698.648  40
   0   4   3 20746.2 698.290   9
   0   4  -3 20390.9 695.253   9
   0  -4  -3 21753.1 697.947   5
   0  -4   3 21245.6 697.265   5
   0  -4  -3 21390.3 708.438  31
   0  -4  -3 21389.7 714.155   7
   0   4   3 21489.5 699.302   1
   0   4  -3 19518.8 689.774   1
   0  -4  -3 21468.3 738.316   3
   0   4  -3 20146.3 703.093  16
   0   4   3 20353.4 691.333  36
   0  -4   3 21442.0 698.340  35
   0   4  -3 21268.6 697.229  36
   0  -4   4 20048.9 675.916  34
   0   4   4 19627.4 673.400  33
   0   4   4 20320.3 674.921  38
   0  -4   4 20784.3 676.895  40
   0   4  -4 20043.0 677.767  41
   0   4  -4 18913.4 662.370   9
   0  -4  -4 20328.3 681.794  31
   0   4   4 20663.4 666.890   1
   0  -4  -4 20569.4 717.631   3
   0   4  -4 18396.0 656.955   1
   0  -4  -4 21118.9 693.899   7
   0  -4   4 20843.5 675.116  35
   0   4   4 19510.5 662.863  36
   0  -4  -4 18596.3 659.353   5
   0   4  -4 20092.4 682.982  16
   0   4   5 47.5825 34.5688  38
   0  -4  -5 64.9076 36.7436  31
   0   4   5 30.9366 33.0797  33
   0  -4   5-5.99404 30.5560  40
   0   4  -5 55.0004 35.0596  41
   0  -4   5 30.3447 32.4470  34
   0  -4   5-11.9869 26.7540  35
   0   4   5 5.13468 25.7376  36
   0   4  -5 65.7935 34.6379  16
   0  -4  -5 7.27617 34.5290   7
   0  -4  -5 46.1201 42.9198   3
   0   4   6 24376.6 803.553  33
   0  -4   6 23860.7 798.217  34
   0  -4   6 22088.8 790.832  40
   0   4  -6 26148.5 803.166  41
   0   4   6 22877.2 792.352  38
   0   4  -6 24496.0 806.773  16
   0  -4   6 23471.5 796.311  35
   0  -4  -6 20817.3 806.009   7
   0  -4  -6 21560.0 833.195   3
   0   4   7 1828.39 130.118  33
   0  -4   7 1679.35 124.045  34
   0  -4   7 2089.45 132.295  35
   0   4  -7 2316.34 135.186  41
   0  -4   7 1415.05 114.291  40
   0  -4  -7 1194.95 127.402   3
   0   4   7 1570.17 119.295  38
   0  -4  -7 1306.23 121.852   7
   0  -4  -8 55774.1 1956.70   7
   0   4  -8 62789.3 1853.54  19
   0   4  -8 60803.0 1848.61  24
   0   4  -8 61303.1 1856.90  12
   0   4  -8 61379.6 1849.37  27
   0  -4  -8 60087.4 1862.64  23
   0  -4  -8 59463.4 1862.66  21
   0  -4   8 60229.8 1938.33  34
   0   4   8 60400.4 1946.34  33
   0  -4   8 59312.1 1936.00  40
   0  -4   8 58546.2 1935.65  35
   0   4  -8 57199.8 1859.33  11
   0  -4  -8 63648.7 1867.58  11
   0  -4  -8 56105.7 1984.23   3
   0  -4  -9 1398.49 136.180   7
   0   4  -9 1411.64 75.6012  19
   0   4  -9 1377.36 72.1325  24
   0   4  -9 1595.41 83.6914  12
   0   4  -9 1334.88 71.9460  27
   0  -4  -9 1475.88 87.0211  23
   0  -4  -9 1534.71 87.1571  21
   0  -4   9 1091.19 109.866  34
   0   4   9 1338.30 123.823  33
   0  -4   9 1502.37 126.787  40
   0  -4   9 1377.84 124.281  35
   0  -4  -9 1436.77 85.9778  11
   0   4  -9 1381.78 84.3935  11
   0  -4  -9 1528.15 152.640   3
   0  -4 -10 32281.2 1223.79   7
   0   4 -10 35704.6 1104.37  19
   0   4 -10 36008.7 1101.34  27
   0   4 -10 35540.1 1099.93  24
   0   4 -10 35517.8 1110.60  12
   0  -4 -10 35701.8 1116.24  23
   0  -4 -10 35975.0 1117.03  21
   0   4  10 34105.3 1212.05  33
   0  -4  10 32856.4 1198.12  40
   0  -4  10 34178.7 1205.50  35
   0  -4 -10 35688.8 1120.66  11
   0   4 -10 34764.3 1118.70  11
   0  -4 -10 33159.3 1260.84   3
   0  -4 -11 14.2864 49.7400   7
   0   4 -11 22.8474 23.5256  19
   0   4 -11-2.89003 21.5140  24
   0  -4 -11 20.8596 35.5792  23
   0   4 -11 11.9754 23.4740  27
   0  -4 -11 8.35756 36.8886  21
   0  -4 -11 33.4895 67.9163   3
   0  -4  11 11.8675 39.8155  35
   0  -4  11-11.5550 41.6425  40
   0   4  11 83.7163 57.8246  33
   0   4 -11 9.14471 31.5532  11
   0   4 -11-22.9756 30.8581  12
   0  -4 -11-22.1936 33.0422  11
   0  -4 -12 36469.4 1144.09  21
   0   4 -12 35396.2 1130.22  19
   0  -4 -12 37051.6 1145.12  23
   0   4 -12 36072.2 1139.40  12
   0   4 -12 36638.7 1127.21  27
   0   4 -12 35967.3 1125.78  24
   0   4 -12 33635.8 1146.73  11
   0  -4 -12 36125.6 1149.34  11
   0  -4 -13 18129.6 570.534  21
   0   4 -13 16455.8 551.415  19
   0   4 -13 15891.1 546.337  27
   0  -4 -13 16846.7 571.238  11
   0   4 -13 16504.7 572.957  11
   0  -4 -13 16733.3 565.620  23
   0   4 -13 16788.2 561.821  12
   0   4 -14-9.96474 36.8012  11
   0   4 -14 37.2993 32.7258  12
   0  -4 -14 39.3646 39.2515  21
   0   4 -14 3.14577 26.1857  27
   0  -4 -14 35.0110 38.4204  23
   0   4 -15 440.815 51.0132  12
   0   4 -15 468.410 56.9016  11
   0  -4 -15 598.528 59.7920  21
   0  -4 -15 606.805 60.8660  23
   0   4 -15 595.933 48.7071  27
   0   4 -16 218.402 30.4744  27
   0   4 -16 248.700 38.0968  12
   0   4 -16 180.801 38.5603  11
   0   4 -17 3444.42 129.731  27
   0   4 -17 3451.05 138.503  12
   0   4 -17 3377.72 144.120  11
   0  -5   0 21.6761 28.9666  40
   0   5   0-5.33078 31.3717  41
   0  -5   0-12.3317 28.1072   5
   0  -5   0-5.37101 26.9137  34
   0  -5   0 20.6215 29.9578  35
   0   5   0 40.7689 30.7314  38
   0  -5   0-32.8088 33.4426  37
   0   5   0 21.4119 28.6135  36
   0   5   0-5.92645 32.6247   1
   0   5   0-18.8867 34.6567   9
   0   5  -1 6.26002 30.2678   9
   0   5   1 6.30142 32.1160   9
   0   5  -1-11.0826 30.5047  16
   0  -5  -1-18.4667 32.4014   5
   0  -5   1-6.19464 27.0366   5
   0  -5  -1 21.0720 28.1596  34
   0  -5   1-11.2111 29.0418  34
   0  -5   1 10.5899 28.7291  35
   0   5   1 15.9873 28.0512  38
   0   5  -1 4.97754 25.7881  38
   0   5   1-5.35124 29.4586  36
   0   5  -1-16.4844 31.5185  36
   0  -5   1 25.5579 34.1541  37
   0  -5   1 33.1886 28.6577  40
   0   5  -1-40.2273 35.8715  41
   0  -5  -1-16.3957 28.7678  40
   0   5  -1-5.87116 31.3836   1
   0   5   1-11.9844 33.9164   1
   0   5  -2-5.82701 36.7747   1
   0   5   2-12.1231 38.2548   1
   0   5   2 38.1072 30.3940  36
   0  -5   2-25.2214 31.5963  37
   0   5  -2-11.4599 28.7132  36
   0   5  -2-12.2380 38.1952  16
   0  -5  -2-28.1632 30.5618  40
   0  -5   2-5.77806 30.8864  40
   0   5  -2-37.0311 42.9766  41
   0   5   2-4.83049 26.2097  33
   0  -5   2 35.7962 30.9097  34
   0  -5   2 56.6329 32.4854  35
   0   5  -2 9.96426 26.2254  38
   0   5   2-5.66928 26.3773  38
   0  -5  -2-6.16081 31.3997   5
   0  -5   2-24.9511 34.8262   5
   0  -5  -2-19.8262 33.1165  31
   0  -5  -3-37.3035 39.2727   7
   0   5  -3 24.9546 28.4413   9
   0   5   3 69.7950 33.4002   9
   0  -5  -3-9.59921 36.8297   3
   0   5  -3-5.79146 26.4029   1
   0   5   3 18.3720 27.3309   1
   0   5   3 50.7791 31.0616  36
   0  -5   3 12.5230 30.8322  37
   0   5  -3-6.05643 31.3793  36
   0   5  -3 53.6848 36.9431  16
   0   5  -3-6.61804 30.1706  41
   0  -5   3 61.4672 34.7924  40
   0  -5  -3-11.7677 28.4510  40
   0  -5   3 60.6445 29.8621  35
   0  -5   3 12.8022 28.5674  34
   0   5   3-5.55846 30.1608  33
   0   5   3 164.860 43.2712  38
   0  -5   3-6.29109 24.8385   5
   0  -5  -3 12.3585 25.0654   5
   0  -5  -3 27.8962 36.1331  31
   0   5  -4-31.1604 40.5941   9
   0  -5  -4 48.7060 39.9707   7
   0   5   4-12.2368 41.0555   1
   0  -5  -4-10.3951 38.6920   3
   0   5  -4-51.4272 42.8684   1
   0   5   4 5.94168 25.9342  36
   0   5  -4-7.33211 37.3701  16
   0   5   4 46.3845 38.5070  38
   0  -5   4 6.64046 28.3175  35
   0  -5   4 6.92751 29.5414  34
   0   5   4-6.36805 31.9114  33
   0  -5  -4 22.2849 32.4220  31
   0  -5   4-26.6862 34.5656  40
   0   5  -4-7.06558 44.5919  41
   0  -5  -4-24.6758 39.3544   5
   0  -5  -5 8.89801 36.0913   7
   0   5  -5-15.1318 40.4433  41
   0  -5   5-7.32004 33.3699  40
   0   5   5 43.5624 33.0981  33
   0   5   5-14.4785 30.8704  38
   0  -5  -5 11.2738 40.6298   3
   0  -5   5 58.4715 35.3403  35
   0  -5   5 15.0635 31.3437  34
   0   5   5 12.6413 26.3042  36
   0  -5  -6 8.27766 15.1678  26
   0   5  -6 25.4424 22.2122  12
   0  -5  -6-12.2749 45.6890   3
   0  -5  -6 6.23317 27.2074  23
   0   5  -6 27.3717 16.4792  24
   0  -5  -6-9.36739 26.9473  21
   0   5  -6 14.1121 18.5751  20
   0   5  -6 8.91858 16.0758  19
   0  -5   6 24.8640 31.8001  34
   0  -5   6 24.4016 32.9933  35
   0   5   6 16.4066 32.3876  33
   0  -5   6 8.07993 33.6258  40
   0   5  -6 40.3036 33.5459  41
   0  -5  -6 19.4607 40.4933   7
   0   5   6 7.90834 32.0786  38
   0  -5  -7 10.7585 41.2757   7
   0  -5   7-53.4593 41.4533  40
   0   5  -7-17.1501 40.6856  41
   0  -5  -7-26.7383 46.5463   3
   0   5  -7-6.68385 17.9537  27
   0  -5  -7 4.42003 17.6900  26
   0  -5  -7-10.1141 31.8379  23
   0   5  -7 32.7683 19.1767  24
   0   5  -7 5.61592 23.9468  12
   0  -5  -7-27.0436 32.5375  21
   0   5  -7 3.10350 26.4672  11
   0  -5   7 9.12632 35.0136  34
   0  -5   7 27.0293 39.3225  35
   0   5   7 9.21470 43.7205  33
   0   5  -7 2.48384 19.3370  19
   0   5   7 51.8169 39.3679  38
   0  -5  -8 11.9465 43.0539   7
   0  -5   8 9.82070 34.1930  40
   0  -5  -8 14.5920 50.8045   3
   0   5  -8-2.47579 20.4777  27
   0  -5  -8-2.34718 18.6625  26
   0  -5  -8 43.7752 32.2033  23
   0   5  -8-2.42643 18.4828  24
   0   5  -8 43.4185 25.4880  12
   0  -5  -8-3.66297 31.9748  21
   0   5  -8 6.79464 23.4457  11
   0  -5   8-10.0236 37.3090  34
   0  -5   8 30.0290 41.6543  35
   0   5   8 61.3114 41.4470  33
   0   5   8-18.7766 40.9755  38
   0   5  -8 30.3388 21.6264  19
   0   5  -9 61.4235 23.5770  24
   0  -5  -9 19.7825 34.3407  23
   0   5  -9 27.3489 25.8449  12
   0  -5   9-11.0490 37.0705  35
   0  -5   9 21.8639 44.3407  34
   0   5   9-11.2522 43.1710  33
   0  -5  -9 3.97187 35.4507  21
   0   5  -9 11.8043 31.4974  11
   0  -5  -9-26.2363 57.2544   7
   0  -5  -9 31.7969 57.2960   3
   0  -5   9-10.7697 40.0864  40
   0   5  -9 13.6131 21.3494  27
   0   5  -9-21.2284 22.7531  19
   0  -5 -10-16.8625 37.2148  23
   0   5 -10 23.1958 22.8950  24
   0   5 -10 18.6242 30.4153  12
   0  -5 -10 25.3941 37.7752  21
   0   5 -10 4.41552 32.6128  11
   0   5 -10 2.95046 21.9654  27
   0  -5  10 58.4091 50.9855  40
   0  -5  10-24.2334 45.0995  35
   0   5  10 96.9068 56.3583  33
   0  -5  10-35.6178 38.2708  34
   0  -5 -10 17.1634 50.5044   3
   0   5 -10 32.7525 25.5001  19
   0  -5 -10 14.2500 53.0395   7
   0   5 -11-8.01643 31.8665  12
   0   5 -11-4.76035 39.1207  11
   0  -5 -11-26.5044 41.9183  23
   0   5 -11 12.3247 22.9368  24
   0  -5 -11-30.9713 43.1794  21
   0   5 -11-3.46478 25.1806  19
   0   5 -11 3.13613 21.6423  27
   0   5 -12-25.0428 35.1872  11
   0   5 -12-24.9734 34.6423  12
   0  -5 -12 13.6117 39.6063  23
   0  -5 -12 22.6905 38.2395  21
   0   5 -12-28.5513 24.8532  19
   0   5 -12 3.23910 25.0381  27
   0   5 -13 62.4016 36.5212  12
   0   5 -13 20.0092 37.2396  11
   0  -5 -13-13.3689 39.5584  23
   0  -5 -13 4.45516 39.9803  21
   0   5 -13 14.1199 27.8743  19
   0   5 -13 3.21224 27.3978  27
   0  -5 -14 4.20630 37.3369  23
   0   5 -14 3.03819 26.6702  27
   0  -5 -14-4.20447 36.9083  21
   0   5 -14-7.90438 31.6352  12
   0   5 -14 4.74971 35.9051  11
   0  -5 -15-18.6871 35.1230  23
   0   5 -15 29.5293 24.0892  27
   0   5 -15 4.23403 30.2621  11
   0   5 -15-14.1148 28.8123  12
   0  -5 -15 7.47192 32.7956  21
   0   5 -16-11.1506 20.7604  27
   0   5 -16-41.0526 27.8324  12
   0   5 -16-13.9815 27.4125  11
   0   5 -17 25.1230 16.0508  27
   0   5 -17 15.5794 20.7136  12
   0   5 -17-7.88469 22.2841  11
   0   6   0 10438.9 380.099  38
   0   6   0 9047.22 380.783   1
   0   6   0 9134.20 385.006   9
   0  -6   0 9549.90 379.042  34
   0   6   0 9732.73 379.954  36
   0   6   0 8791.80 367.353  41
   0  -6   0 10497.0 389.219  40
   0  -6   0 9169.50 385.554   5
   0   6   1 27.1596 30.3220  38
   0   6  -1 70.8497 36.9628  38
   0   6  -1 23.8295 36.2273   9
   0   6   1 7.99453 38.6710   9
   0   6   1 38.1464 40.1748   1
   0   6  -1 7.48340 36.8644   1
   0  -6   1 50.9829 33.2209  34
   0  -6   1 24.8379 35.3225  37
   0   6  -1 78.0137 39.6123  36
   0   6   1 62.0907 32.7534  36
   0  -6   1-7.93304 38.3738   5
   0  -6  -1 23.6481 36.6924   5
   0  -6  -1 33.5742 34.9473  31
   0  -6   1 100.911 38.5461  40
   0  -6  -1 64.0534 40.2991  40
   0   6  -1 78.7042 38.2628  41
   0  -6   2 15679.3 592.616  40
   0   6  -2 17372.1 603.937  41
   0  -6  -2 15637.4 593.424  40
   0  -6   2 16441.7 598.615  34
   0  -6   2 14911.8 598.358  37
   0   6  -2 16671.7 584.991  38
   0   6   2 16533.8 593.503  38
   0  -6   2 17748.2 611.701   5
   0  -6  -2 16840.6 605.388   5
   0  -6  -2 16769.8 613.189  31
   0   6  -2 16281.4 597.408   1
   0   6   2 17236.9 607.197   1
   0   6   2 16415.0 589.875  36
   0   6  -2 16068.9 593.449  36
   0  -6   2 16489.4 596.841  35
   0   6  -2 17041.0 606.020   9
   0   6   2 16285.0 603.104   9
   0  -6  -3 16243.0 639.532  31
   0   6  -3 18660.7 643.862  41
   0  -6   3 16917.5 629.403  40
   0  -6   3 17409.4 636.503  34
   0  -6  -3 16661.6 570.573  23
   0   6  -3 18386.9 556.935  20
   0  -6  -3 16645.1 570.701  21
   0   6   3 16673.6 626.122  38
   0  -6   3 19078.5 644.710   5
   0  -6  -3 18977.7 642.525   5
   0  -6  -3 15372.7 640.212   7
   0  -6  -3 15391.3 669.491   3
   0   6   3 18636.8 639.746   1
   0   6  -3 18839.1 635.882   1
   0  -6   3 17636.1 630.762  35
   0   6   3 16697.7 619.356  36
   0   6  -3 17766.1 634.567   9
   0   6   3 18925.7 644.019   9
   0  -6  -4 4536.29 171.131  26
   0   6  -4 4959.73 180.153  12
   0  -6  -4 4548.87 252.489   7
   0  -6   4 4711.75 237.582  35
   0   6   4 4967.63 232.559  36
   0  -6  -4 5127.30 191.380  23
   0  -6  -4 4861.16 189.145  21
   0   6  -4 4565.74 170.925  20
   0   6   4 4861.42 233.296  33
   0  -6   4 4848.13 242.272  34
   0  -6  -4 4616.72 277.747   3
   0   6   4 4902.36 238.533  38
   0   6  -4 4259.03 233.167  41
   0  -6   4 4137.94 229.324  40
   0   6  -4 4524.77 231.713   9
   0  -6  -5 17135.2 544.670  23
   0   6  -5 17891.6 535.288  12
   0  -6   5 16703.9 613.935  40
   0   6  -5 15560.5 607.176  41
   0   6   5 16248.1 602.007  33
   0  -6   5 16568.8 615.131  34
   0   6  -5 15510.4 521.689  20
   0  -6  -5 17027.4 544.351  21
   0  -6  -5 16458.4 635.213   7
   0   6   5 15974.7 607.015  38
   0  -6   5 16343.1 608.438  35
   0  -6  -5 16854.1 672.017   3
   0  -6  -5 15117.2 521.346  26
   0  -6  -6 27875.2 901.049  23
   0   6  -6 27958.6 890.559  12
   0  -6   6 26388.2 972.660  40
   0   6  -6 29043.3 985.103  41
   0   6   6 29136.4 982.384  33
   0  -6   6 27630.1 985.807  34
   0  -6  -6 27047.4 899.664  21
   0   6  -6 29473.6 883.926  20
   0  -6  -6 29297.2 884.564  26
   0   6   6 28993.1 980.171  38
   0  -6   6 27241.7 978.493  35
   0  -6  -6 26054.4 994.625   7
   0  -6  -6 25543.4 1027.99   3
   0  -6   7 104.219 50.9998  40
   0   6  -7 254.482 67.4359  41
   0   6   7 226.791 60.4173  33
   0  -6   7 234.334 59.1608  35
   0  -6   7 228.653 61.2955  34
   0  -6  -7 288.624 34.3502  26
   0  -6  -7 338.323 47.9541  23
   0   6  -7 268.155 38.4800  12
   0  -6  -7 315.480 48.2068  21
   0   6  -7 246.589 39.4294  11
   0   6   7 251.500 59.7229  38
   0  -6  -7 262.071 72.9434   7
   0  -6  -7 217.978 75.6902   3
   0   6  -7 289.338 34.3438  19
   0  -6  -8 1339.23 143.723   7
   0  -6   8 1146.81 123.990  40
   0  -6   8 1244.72 129.326  34
   0   6   8 1357.14 134.877  33
   0   6  -8 1662.63 78.4266  27
   0  -6  -8 1695.83 80.4757  26
   0  -6  -8 1443.19 91.4412  23
   0   6  -8 1289.86 81.1746  12
   0  -6  -8 1398.34 91.4550  21
   0   6  -8 1150.94 81.2370  11
   0  -6   8 1002.59 118.279  35
   0   6   8 1094.65 119.444  38
   0  -6  -8 1195.53 151.026   3
   0   6  -8 1790.07 85.4449  19
   0   6  -9 9481.97 315.684  27
   0  -6   9 7816.20 401.499  40
   0   6   9 8918.10 419.875  33
   0  -6   9 8721.48 418.887  34
   0  -6  -9 9718.53 316.231  26
   0   6  -9 8957.34 324.486  12
   0   6  -9 8242.71 326.852  11
   0  -6  -9 8826.97 469.102   3
   0  -6   9 8467.65 414.612  35
   0  -6  -9 9070.53 333.550  23
   0   6  -9 9811.26 322.622  19
   0  -6  -9 9179.96 334.600  21
   0  -6  -9 7910.66 425.055   7
   0  -6 -10 10426.8 373.041  21
   0   6 -10 9682.57 370.092  11
   0   6 -10 9752.44 362.426  12
   0  -6 -10 10155.0 371.222  23
   0   6 -10 10744.9 354.245  27
   0   6 -10 10790.5 361.041  19
   0  -6 -11 5024.90 212.140  21
   0   6 -11 4696.63 211.015  11
   0   6 -11 5086.79 205.751  12
   0  -6 -11 4914.19 210.631  23
   0   6 -11 5214.94 195.549  27
   0   6 -11 5132.97 200.122  19
   0  -6 -12 3864.24 177.795  23
   0   6 -12 3928.84 172.291  12
   0   6 -12 3776.76 179.801  11
   0  -6 -12 4150.15 180.437  21
   0   6 -12 4069.89 163.306  27
   0  -6 -13 7108.85 273.532  23
   0   6 -13 7654.23 259.193  27
   0  -6 -13 7284.60 274.575  21
   0   6 -13 6576.76 274.803  11
   0   6 -13 6861.29 267.708  12
   0  -6 -14 3.86572 36.3314  23
   0   6 -14 8.27147 22.9514  27
   0   6 -14 39.7216 31.3442  12
   0   6 -14 21.7050 33.5561  11
   0  -6 -14 7.72742 35.9548  21
   0  -6 -15 1123.92 72.1841  23
   0   6 -15 991.514 67.1618  12
   0   6 -15 937.309 71.0936  11
   0  -6 -15 1152.93 73.2480  21
   0   6 -15 1172.64 62.8354  27
   0   6 -16 46.7431 19.6887  27
   0   6 -16 72.6754 27.6441  11
   0   6 -16 70.7434 25.0335  12
   0  -7   0-14.7081 31.5455  21
   0   7   0 9.30396 37.7373   1
   0  -7   0-29.4575 34.1874   5
   0  -7   0 9.03001 34.6450  40
   0  -7   0 7.33373 30.1352  23
   0   7   0-19.6547 36.5783   9
   0   7   0-8.77484 33.6660  36
   0   7   0-8.22075 33.3439  38
   0   7   1 8.72422 32.4722  36
   0   7  -1-35.6724 38.9230  36
   0  -7  -1-7.41724 29.6862  23
   0   7  -1 32.4347 32.8891  38
   0   7   1 59.1718 39.3286  38
   0  -7  -1 11.1385 28.6983  21
   0   7  -1 11.2953 17.4621  20
   0   7  -1-19.5956 41.7791   9
   0   7   1-69.0121 43.9960   9
   0   7  -1-17.3141 33.2138  41
   0  -7   1 9.16217 40.8869  40
   0  -7  -1-31.9393 38.3683  31
   0  -7  -1-9.79493 39.7284   5
   0  -7   1-19.7173 39.9867   5
   0   7   1 9.34842 37.9173   1
   0   7  -1-18.3624 42.7160   1
   0  -7  -2-10.8184 40.2682  31
   0   7   2 29.6539 43.1428   9
   0   7  -2-58.6231 52.2281   9
   0   7   2-8.75700 30.4912  36
   0   7  -2-45.7967 33.0111  36
   0   7  -2-5.83681 22.7238  12
   0   7  -2-18.3694 47.5859  41
   0  -7   2 37.5587 41.9036  40
   0  -7  -2 22.6787 33.9201  23
   0  -7  -2 3.77573 31.6225  21
   0   7  -2 2.36402 19.0545  20
   0   7  -2-81.8980 54.2191   1
   0   7   2-37.6885 48.0222   1
   0   7   2-8.78940 33.7235  38
   0  -7   2-19.8048 54.5133   5
   0  -7  -2 9.77616 52.2583   5
   0  -7   2 9.55576 30.8043  34
   0   7   3 19.7193 36.6990   9
   0   7  -3-9.70814 34.9878   9
   0  -7  -3-11.5913 48.2361   7
   0   7   3 44.3027 34.9809  36
   0  -7  -3 19.3394 19.2216  26
   0   7  -3 39.2215 25.7318  12
   0  -7   3 19.4876 39.5217  40
   0   7  -3-19.4279 35.0087  41
   0  -7  -3 11.6107 32.2122  23
   0  -7  -3 27.0900 32.2102  21
   0   7  -3 17.3066 19.3873  20
   0   7  -3-18.0290 33.5535   1
   0   7   3-9.46744 40.3713   1
   0  -7  -3-44.8410 66.7022   3
   0   7   3 9.20950 36.3585  38
   0  -7  -3-9.76106 37.4502   5
   0  -7   3 9.94597 33.3699   5
   0  -7   3 40.1137 33.6465  34
   0  -7  -4 2.56714 21.7651  26
   0   7  -4 9.37926 24.8581  12
   0  -7  -4 48.7741 45.3857   7
   0   7   4 9.05047 33.6877  36
   0  -7  -4 40.0465 37.8197  23
   0  -7  -4 28.0456 36.9076  21
   0   7  -4 2.59250 24.3658  20
   0  -7   4 21.2890 32.8520  34
   0  -7   4 10.1132 36.4478  35
   0  -7   4-10.2117 38.0097  40
   0   7  -4 10.2490 45.7377  41
   0  -7  -4 15.6669 60.1081   3
   0   7   4 19.4098 34.9764  38
   0  -7  -5 16.5524 38.7001  23
   0   7  -5 36.1214 29.4705  12
   0  -7  -5-2.70673 24.8100  26
   0  -7  -5 12.4244 35.3224  21
   0   7  -5 37.9757 25.9908  20
   0  -7   5 10.7550 34.6703  35
   0  -7   5 33.7435 40.5379  34
   0  -7   5 43.0621 42.5026  40
   0   7  -5-10.7680 53.0209  41
   0  -7  -5 16.4043 61.0586   3
   0  -7  -5 12.8811 52.2475   7
   0   7   5-10.2738 38.2420  38
   0  -7  -6 12.9107 35.1396  21
   0  -7  -6 13.5284 48.7543   7
   0  -7  -6-51.2376 81.0350   3
   0  -7   6 35.9439 38.6204  34
   0   7   6 61.8753 40.7121  33
   0  -7   6-23.0980 38.7469  35
   0   7  -6-33.8367 48.0946  41
   0  -7   6 56.9480 46.1961  40
   0  -7  -6 11.4136 22.2148  26
   0   7  -6 3.46274 29.7067  12
   0  -7  -6 8.59121 37.4962  23
   0   7   6-21.7215 39.1406  38
   0  -7  -7 31.3171 42.4539  23
   0   7  -7 18.2784 28.4600  12
   0  -7  -7-2.97798 21.1035  26
   0  -7  -7 13.4538 39.8073  21
   0   7  -7 16.1832 27.4070  11
   0   7   7 44.9301 44.3436  33
   0  -7   7-12.3752 39.8898  35
   0  -7   7-76.3710 47.3756  34
   0  -7   7-36.1434 48.8655  40
   0  -7  -7-17.7956 54.9196   3
   0  -7  -7-14.2536 54.6849   7
   0   7   7 22.8664 43.8642  38
   0  -7  -8 36.8328 39.4983  23
   0   7  -8 23.0367 32.1543  12
   0  -7  -8-52.2716 26.0670  26
   0  -7  -8 46.2067 42.9960  21
   0   7  -8 16.8494 30.6139  11
   0  -7   8 40.2876 51.5224  34
   0   7   8 48.3316 47.7013  33
   0  -7   8 13.0395 43.7478  35
   0  -7  -8 36.9789 66.6330   3
   0   7   8 119.234 57.6507  38
   0  -7  -8 15.0497 59.4135   7
   0  -7   8 25.3613 45.6992  40
   0   7  -9 4.49924 32.9677  11
   0  -7  -9 9.37585 40.9226  23
   0  -7  -9 4.70571 39.6529  21
   0   7  -9 50.6022 28.9436  19
   0   7  -9-7.98907 32.4062  12
   0  -7 -10-28.2571 38.2038  23
   0   7 -10 16.3576 31.8372  12
   0   7 -10 12.0411 20.9622  27
   0  -7 -10 4.72723 39.5888  21
   0   7 -10 9.54475 33.5271  11
   0  -7 -11 9.16677 38.6198  23
   0   7 -11 9.04663 23.6435  27
   0  -7 -11-13.7875 38.2495  21
   0   7 -11 8.13439 30.9777  12
   0   7 -11-19.1589 35.3752  11
   0  -7 -12 34.4860 40.7090  23
   0   7 -12-2.90363 24.3167  27
   0  -7 -12 12.9330 35.4278  21
   0   7 -12-4.67588 35.3471  11
   0   7 -12-3.91861 34.3990  12
   0  -7 -13 15.6180 36.3317  23
   0   7 -13 5.31203 22.5162  27
   0  -7 -13 7.80767 34.8423  21
   0   7 -13-3.58492 28.3053  12
   0   7 -13 4.31541 30.8439  11
   0  -7 -14-23.4142 31.4340  23
   0   7 -14 11.5802 19.1550  27
   0  -7 -14 3.34282 32.4747  21
   0   7 -14 18.6899 30.9151  11
   0   7 -14-3.11082 26.2121  12
   0  -7 -15 5.38396 26.0335  23
   0   7 -15-1.89269 17.2585  27
   0  -7 -15 51.1162 26.8473  21
   0   7 -15 12.5908 22.1074  12
   0   7 -15 3.01938 24.8151  11
   0   8   0 8733.00 379.419  38
   0  -8   0 9081.62 416.774  31
   0   8   0 9386.00 402.321   1
   0  -8   0 8062.61 314.294  23
   0   8   0 9469.66 408.705   9
   0  -8   0 7634.00 311.632  21
   0   8   0 8083.52 379.782  36
   0  -8   0 9405.00 407.339   5
   0  -8   1 4656.61 263.175  40
   0  -8  -1 4629.99 203.831  23
   0  -8   1 4596.50 203.630  23
   0   8  -1 4968.15 274.829   9
   0   8   1 5538.27 285.386   9
   0  -8   1 4636.26 203.617  21
   0  -8  -1 4865.28 206.663  21
   0   8   1 5477.86 269.577  38
   0   8  -1 4984.27 269.281   1
   0   8   1 4632.62 265.294   1
   0  -8   1 4705.43 283.665  31
   0  -8  -1 4723.44 280.769  31
   0  -8   1 5097.02 278.938   5
   0  -8  -1 5204.33 279.086   5
   0   8  -1 4504.61 258.573  36
   0   8   1 4477.04 256.083  36
   0   8  -2 2570.41 113.782  12
   0  -8  -2 2113.42 180.132   7
   0   8   2 1696.50 146.739  38
   0  -8  -2 2349.72 121.992  23
   0   8  -2 1923.84 95.6912  20
   0  -8  -2 2519.73 126.134  21
   0   8   2 1998.87 156.511  36
   0  -8   2 1758.55 159.242   5
   0  -8  -2 1934.76 164.853   5
   0   8  -2 1899.06 157.714  41
   0  -8   2 1913.07 161.596  40
   0   8  -2 1900.58 164.621   9
   0   8   2 1851.19 165.100   9
   0   8  -2 1802.29 157.696   1
   0   8   2 1827.31 158.995   1
   0  -8  -2 2250.55 209.524   3
   0  -8   3 30689.1 1141.25  40
   0  -8  -3 34943.0 1032.58  26
   0   8  -3 31616.5 1040.29  12
   0  -8  -3 30054.4 1165.91   7
   0   8   3 32316.6 1138.78  38
   0  -8  -3 31995.0 1056.46  23
   0  -8  -3 31845.7 1056.04  21
   0   8  -3 33918.2 1032.41  20
   0   8   3 31063.0 1131.26  36
   0   8   3 34338.2 1160.93   9
   0   8  -3 34732.7 1160.40   9
   0   8  -3 32922.8 1140.31   1
   0  -8  -3 29052.4 1204.99   3
   0   8   3 35216.3 1157.59   1
   0  -8   3 34753.7 1163.26   5
   0  -8  -3 33896.5 1156.36   5
   0  -8   3 33145.7 1155.94  34
   0   8  -4 3723.62 149.174  20
   0  -8  -4 3385.50 165.254  21
   0  -8  -4 2983.82 257.164   3
   0  -8   4 3269.48 224.175  40
   0  -8  -4 3741.60 148.036  26
   0   8  -4 3625.94 156.031  12
   0  -8  -4 2952.08 233.262   7
   0  -8  -4 3643.83 168.505  23
   0  -8   4 3921.24 241.790  34
   0   8   4 3502.71 221.343  38
   0  -8  -5 27280.2 863.635  21
   0  -8  -5 26225.2 1038.04   3
   0   8   5 25044.7 946.894  38
   0  -8   5 24832.6 960.112  34
   0  -8  -5 26957.4 838.931  26
   0   8  -5 27030.3 848.797  12
   0  -8  -5 27187.0 863.232  23
   0  -8  -5 23294.9 970.525   7
   0  -8   5 24352.9 953.050  40
   0   8  -6 3188.45 151.073  12
   0  -8  -6 3307.55 164.049  21
   0  -8  -6 3123.50 161.220  23
   0  -8  -7 22482.9 759.365  23
   0   8  -7 23626.9 748.876  12
   0  -8  -7 22872.3 760.106  21
   0  -8  -7 24212.3 739.639  26
   0   8  -7 21248.6 749.044  11
   0  -8  -8 4598.79 200.550  21
   0  -8  -8 4669.91 201.080  23
   0   8  -8 4658.82 190.368  12
   0   8  -8 4172.68 190.112  11
   0  -8  -9 3292.20 153.291  21
   0  -8  -9 2865.13 146.670  23
   0   8  -9 2949.85 139.726  12
   0   8  -9 2756.69 143.217  11
   0  -8 -10 212.063 47.8780  21
   0  -8 -10 257.208 49.3973  23
   0   8 -10 242.295 42.6988  12
   0   8 -10 203.881 47.1422  11
   0  -8 -11 1451.48 95.4639  21
   0  -8 -11 1682.49 99.8011  23
   0   8 -11 1513.10 89.9864  12
   0   8 -11 1450.05 94.5891  11
   0  -8 -12 1193.46 79.9450  21
   0  -8 -12 1182.00 78.2641  23
   0   8 -12 1062.74 72.5223  12
   0   8 -12 1139.49 79.6979  11
   0   8 -13 8201.68 316.420  11
   0  -8 -13 9567.99 318.028  23
   0  -8 -13 9458.51 317.837  21
   0   8 -13 9197.42 300.547  27
   0   8 -13 8425.49 309.784  12
   0   8 -14 137.746 28.4708  12
   0   8 -14 124.012 31.5170  11
   0  -8 -14 177.801 32.5920  21
   0  -8 -14 124.819 29.6746  23
   0   8 -14 162.633 22.2227  27
   0  -9   0 241.181 65.4423  23
   0  -9   0 189.761 66.0992  21
   0   9  -1 191.462 48.1159  12
   0  -9   1 179.806 59.1742  23
   0  -9  -1 143.214 62.6436  23
   0  -9  -1 102.214 61.3160  21
   0  -9   1 267.448 65.3100  21
   0   9  -2 36.9564 26.5832  20
   0   9  -2 15.7509 35.5305  12
   0  -9  -2 15.3502 48.5586  21
   0  -9   2-25.8320 53.1030  21
   0  -9   2-10.3107 49.3931  23
   0  -9  -2 76.7551 50.3940  23
   0   9  -3-3.94598 34.6402  12
   0  -9  -3 5.12312 43.4309  23
   0  -9   3 15.5385 47.4675  23
   0  -9  -3 25.6276 44.7407  21
   0  -9   3 15.5822 47.1078  21
   0  -9  -4 31.4074 26.9549  26
   0   9  -4 31.8728 35.3730  12
   0  -9  -4 5.09756 44.7547  21
   0  -9  -4 25.4671 44.7184  23
   0   9  -5 80.3472 37.4839  12
   0  -9  -5 86.5064 49.7377  21
   0  -9  -5 121.980 52.7357  23
   0   9  -6-4.04106 34.8708  12
   0  -9  -6-15.0770 40.7677  21
   0  -9  -6 15.0416 39.0337  23
   0  -9  -7 24.5842 42.4284  23
   0   9  -7-4.43038 34.4916  11
   0   9  -7 4.01673 31.4940  12
   0  -9  -7 9.85909 43.2737  21
   0  -9  -8 28.3267 41.4436  23
   0   9  -8-12.9412 31.6058  11
   0   9  -8-7.87262 30.8629  12
   0  -9  -8 4.73994 42.3043  21
   0  -9  -9-4.46780 39.0024  23
   0   9  -9-4.35591 30.8726  11
   0   9  -9 56.7860 32.4813  12
   0  -9  -9 22.4219 38.9241  21
   0  -9 -10-16.3366 36.2526  23
   0   9 -10 29.3447 32.4022  11
   0   9 -10-21.2381 29.8256  12
   0  -9 -10 8.19895 36.3887  21
   0  -9 -11-25.2940 33.9583  23
   0   9 -11 3.81463 27.0334  11
   0   9 -11 38.5957 28.0757  12
   0  -9 -11 14.4734 32.4699  21
   0   9 -12 50.0313 29.7690  11
   0   9 -12 2.78561 24.3154  12
   0  -9 -12-3.08602 27.9886  23
   0  -9  12 23.7433 19.3692  43
   0  -9 -12-52.4575 32.2302  21
   0  -9 -13-17.3016 24.6637  23
   0  -9 -13-4.94011 24.3242  21
   0   9 -13 29.4408 21.6962  12
   0   9 -13 8.16096 23.3374  11
   0 -10   0 51899.8 1653.51  23
   0 -10   0 52920.2 1655.24  21
   0  10   0 47088.7 1629.49  12
   0  10   0 57694.3 1628.28  13
   0 -10  -1 3277.43 159.769  23
   0 -10   1 3366.41 161.880  23
   0 -10  -1 3122.76 157.205  21
   0 -10   1 3239.29 160.284  21
   0  10   1 3082.35 141.173  12
   0  10  -1 3127.16 142.645  12
   0  10  -1 2409.76 124.117  13
   0  10   1 2503.12 125.348  13
   0 -10   2 3169.62 161.591  23
   0 -10  -2 3309.04 162.289  23
   0 -10  -2 3057.15 159.035  21
   0 -10   2 3189.38 161.763  21
   0  10  -2 3261.80 146.550  12
   0  10   2 2819.75 131.533  13
   0  10  -2 2897.25 132.118  13
   0 -10  -3 501.726 67.9948  23
   0 -10   3 438.055 65.7204  23
   0 -10  -3 584.952 71.6984  21
   0 -10   3 347.637 62.9040  21
   0  10  -3 512.571 57.1205  12
   0  10  -3 708.431 54.6312  13
   0  10   3 769.405 55.8609  13
   0 -10   4 3656.20 180.012  23
   0 -10  -4 3845.88 178.267  23
   0 -10  -4 3830.23 178.272  21
   0 -10   4 3891.66 182.654  21
   0  10  -4 3991.54 167.254  12
   0  10  -4 3455.29 150.360  13
   0  10  -5 872.954 69.7642  12
   0 -10  -5 959.592 83.2722  21
   0 -10   5 873.142 83.3577  21
   0 -10   5 818.894 81.0259  23
   0 -10  -5 982.534 83.0097  23
   0 -10  -6 136.837 46.0094  23
   0 -10   6 80.4584 47.6529  23
   0  10  -6 139.361 36.8655  11
   0  10  -6 160.303 39.1051  12
   0 -10  -6 184.501 48.1829  21
   0 -10   6 75.6374 45.6628  21
   0 -10  -7 2384.32 125.086  23
   0  10  -7 2080.03 114.791  11
   0  10  -7 2383.95 116.704  12
   0 -10  -7 2321.10 124.213  21
   0 -10  -8 745.606 66.3110  23
   0  10  -8 543.865 57.2454  11
   0 -10  -8 673.946 65.1850  21
   0  10  -8 780.100 60.1980  12
   0  10  -9 2839.29 128.206  12
   0  10  -9 2743.22 133.211  11
   0 -10  -9 2926.72 135.468  23
   0 -10   9 2897.83 122.451  43
   0 -10  -9 3191.60 139.233  21
   0  10 -10 3173.43 136.394  12
   0  10 -10 2935.06 141.088  11
   0 -10 -10 3245.15 141.993  23
   0 -10 -10 3373.92 143.654  21
   0  10 -11 2959.98 124.706  12
   0 -10 -11 3119.53 129.863  23
   0 -10  11 3412.45 123.094  43
   0 -10 -11 3281.85 131.440  21
   0 -10  12 1354.37 77.6388  23
   0 -10 -12 1845.85 78.4199  23
   0  10 -12 1520.13 76.1832  11
   0  10 -12 1644.12 73.0437  12
   0 -10 -12 1789.48 77.6876  21
   0 -10  12 1138.61 74.2851  21
   0  11   0-21.0438 27.2690  13
   0  11   0-33.5255 32.3336  12
   0 -11   0 29.4657 43.1124  21
   0 -11   0 14.7258 42.6048  23
   0  11   1 14.8578 29.5307  12
   0  11   1-20.9107 27.9350  13
   0  11  -1-17.8493 29.2952  13
   0  11  -1 7.40184 29.6239  12
   0 -11  -1 29.1265 43.5607  21
   0 -11   1-4.92303 41.7339  21
   0 -11  -1-4.85097 42.5834  23
   0 -11   1 44.3097 42.9749  23
   0  11  -2 7.30750 31.7115  12
   0  11   2 7.35671 30.8046  12
   0  11   2-5.82997 24.5619  13
   0  11  -2-14.4684 27.0602  13
   0 -11  -2-23.7854 42.2260  21
   0 -11   2 4.89114 41.9602  21
   0 -11   2-19.5800 40.4841  23
   0 -11  -2 52.2841 44.2277  23
   0  11   3-19.4126 29.1951  13
   0  11  -3 10.7638 30.2324  12
   0  11   3 14.3884 30.3095  12
   0  11  -3-35.7400 30.2687  13
   0 -11   3 43.2901 42.9297  21
   0 -11  -3 23.1117 36.9995  21
   0 -11   3 4.81521 41.5511  23
   0 -11  -3 18.4668 38.4233  23
   0  11  -4-10.2441 21.9707  13
   0  11  -4 3.48461 28.4524  12
   0 -11   4 28.0718 43.0973  21
   0 -11  -4-4.44301 40.2955  21
   0 -11  -4 8.86978 38.0461  23
   0 -11   4-14.0441 43.3418  23
   0 -11   5-31.3523 38.4237  23
   0 -11  -5-20.8716 37.4580  23
   0  11  -5-7.40197 26.0000  11
   0 -11   5-4.47627 38.4010  21
   0 -11  -5 20.9262 36.7395  21
   0  11  -5 23.4123 26.4076  12
   0  11  -6 31.5535 29.5072  12
   0  11  -6-6.92044 28.0692  11
   0 -11  -6-11.6541 32.7328  23
   0 -11   6 12.6755 37.7100  23
   0 -11   6 4.84571 21.7415  43
   0 -11   6-4.22964 37.1294  21
   0 -11  -6-3.89848 33.8355  21
   0  11  -7-14.6115 25.3655  12
   0  11  -7-3.28933 23.7109  11
   0 -11  -7-7.08620 32.3044  23
   0 -11   7 3.90030 34.4317  23
   0 -11   7-18.5470 20.0087  43
   0 -11   7-7.80831 35.0354  21
   0 -11  -7-24.8999 31.4026  21
   0  11  -8-13.1455 23.9696  12
   0  11  -8-6.16287 26.2790  11
   0 -11   8 38.6224 35.4899  23
   0 -11  -8-12.4952 27.2673  23
   0 -11   8 8.58371 19.8678  43
   0 -11  -8 9.40585 27.9826  21
   0 -11   8-17.5715 32.7007  21
   0  11  -9-2.30155 20.6529  12
   0  11  -9 2.70876 22.5442  11
   0 -11   9 18.3467 31.6836  23
   0 -11  -9-26.6289 26.4560  23
   0 -11   9-3.82129 18.4762  43
   0 -11  -9-2.66989 25.2133  21
   0 -11   9 15.3010 30.1353  21
   0 -11  10-2.53802 26.7191  23
   0 -11 -10 4.34929 21.4151  23
   0 -11 -10 15.2430 22.0108  21
   0 -11  10-30.4751 27.8607  21
   0  11 -10-7.64792 19.8115  12
   0  12   0 3442.01 145.632  12
   0 -12   0 3501.98 157.820  21
   0 -12   0 3464.74 156.830  23
   0  12   0 3744.93 140.716  13
   0  12   1 4634.41 181.519  12
   0  12  -1 4678.47 181.810  12
   0 -12  -1 4896.64 195.186  21
   0 -12   1 4667.59 193.812  21
   0 -12  -1 5104.30 196.844  23
   0 -12   1 4992.35 196.814  23
   0  12   1 4617.86 174.509  13
   0  12  -1 4614.33 174.479  13
   0 -12   2-22.6024 38.3993  21
   0 -12  -2-14.5929 35.6048  21
   0  12   2-14.2114 27.8657  12
   0  12   2-8.95329 21.5462  13
   0  12  -2 4.45170 20.7136  13
   0  12  -2-14.1284 27.4521  12
   0 -12  -2-18.2066 34.3883  23
   0 -12   2-3.76530 35.7311  23
   0  12  -3 5420.48 197.318  12
   0  12  -3 5394.28 188.565  13
   0  12   3 5532.06 189.202  13
   0 -12  -3 5574.20 208.550  21
   0 -12   3 5361.99 209.450  21
   0 -12  -3 5112.26 204.740  23
   0 -12   3 5376.95 209.566  23
   0  12   4 156.124 29.9358  12
   0  12  -4 207.607 32.1161  12
   0 -12   4 222.275 40.7153  21
   0 -12  -4 206.026 40.0334  21
   0 -12  -4 176.130 38.8782  23
   0 -12   4 229.250 41.9836  23
   0  12  -4 114.482 28.9318  11
   0  12  -5 1197.95 64.0191  12
   0  12   5 892.859 59.7809  12
   0 -12  -5 1073.33 68.5876  21
   0 -12   5 1119.61 72.9697  21
   0 -12   5 1140.16 73.5248  23
   0 -12  -5 1222.29 71.8313  23
   0  12  -5 876.660 61.4652  11
   0  12   6 1281.67 75.7532  12
   0  12  -6 1857.71 81.7833  12
   0 -12   6 1922.85 93.1770  21
   0 -12  -6 1930.16 89.1480  21
   0 -12  -6 2045.64 90.4701  23
   0 -12   6 1632.91 88.8616  23
   0  12  -6 1591.15 82.5197  11
   0  12  -7 448.087 35.8492  12
   0  12  -7 414.827 37.4341  11
   0 -12   7 504.599 45.1834  23
   0 -12  -7 491.314 40.4903  23
   0 -12   7 400.671 42.4308  21
   0 -12  -7 553.321 42.3595  21
  -1   0   0-0.44866 3.02489  39
   1   0   0 5.23815 2.90696  37
   1   0   0 4.25293 4.51630  33
   1   0   0-0.96007 3.47245  30
  -1   0   0 2.88271 4.56168   9
   1   0   0 5.71764 4.49264   1
   1   0  -1 6.56602 7.41429   4
  -1   0  -1 1.81520 6.96529   6
   1   0  -1 1.06001 6.97562  17
   1   0  -1-0.77751 5.65197  18
   1   0   1 11.5347 4.00532  40
   1   0  -1 5.55833 5.14158  30
   1   0   1 8.68735 6.65576  30
  -1   0  -1 0.91941 7.45926   3
   1   0  -1 12.6974 6.80513   3
   1   0   1 0.58165 5.22097   1
   1   0  -1-1.07987 7.58732   2
   1   0  -1 0.57570 5.22280   1
  -1   0  -1 4.58255 5.11402   9
  -1   0   1 2.30691 4.71076   9
  -1   0  -1 1.53819 6.11580   7
   1   0  -1 1.54420 6.22319   7
  -1   0   1 5.41447 5.43539  32
  -1   0  -1 2.18136 7.73013  31
  -1   0   1 2.37637 3.51250  35
  -1   0   1 7.97515 3.46469  34
   1   0   1 3.41922 4.83262  33
  -1   0   2 4967.95 154.222  34
   1   0  -2 4779.36 169.788   2
   1   0  -2 4575.59 150.745   1
   1   0   2 4450.19 150.782   1
   1   0  -2 5077.21 170.152   3
  -1   0  -2 4835.46 168.556   4
  -1   0  -2 4627.07 165.824   6
  -1   0  -2 4876.76 168.894   3
   1   0  -2 4800.41 170.678   4
  -1   0  -2 4719.69 157.538  16
   1   0  -2 4820.97 169.332  17
  -1   0  -2 4763.79 168.005  17
   1   0  -2 4703.85 157.322  18
  -1   0  -2 4570.39 166.209  31
   1   0  -2 5146.67 157.495  31
   1   0  -2 4787.06 165.035   7
  -1   0  -2 4824.09 164.877   7
  -1   0  -3 28.3987 8.19078   8
  -1   0  -3-2.35949 21.2903   7
   1   0  -3-4.73701 20.7956   7
   1   0  -3 25.6870 22.0642   4
  -1   0  -3 27.1191 21.0292   6
  -1   0  -3 13.4664 20.6699   4
   1   0  -3-2.12831 10.4405  41
   1   0  -3 12.8276 14.9615  18
  -1   0  -3 7.93783 21.4677  17
   1   0  -3 11.0783 20.7812  17
  -1   0  -3-4.28294 13.7476  16
  -1   0   3-3.75655 10.8757  34
   1   0  -3 3.22000 15.5020  31
  -1   0  -3 14.7347 23.6409  31
   1   0  -3 40.2107 9.04554   1
   1   0  -3-5.53147 24.5533   3
   1   0   3 14.7254 8.47186   1
  -1   0  -3 16.5805 24.2617   3
   1   0  -3 5.68130 21.6397   2
  -1   0  -4 395300. 12159.8  16
  -1   0  -4 407080. 12186.3  17
   1   0  -4 400277. 12189.1  17
   1   0  -4 402601. 12180.7   7
  -1   0  -4 405106. 12181.4   7
  -1   0   4 402820. 12158.2  34
  -1   0  -4 408421. 12180.0  31
   1   0  -4 410005. 12166.7  31
   1   0  -4 408786. 12189.6   3
  -1   0  -4 415108. 12190.9   3
   1   0  -4 390735. 12188.7   4
  -1   0  -4 407505. 12186.6   4
   1   0  -5 24.1257 26.1800   3
  -1   0  -5 9.63704 24.9640   3
  -1   0  -5-4.55617 25.4373  17
   1   0  -5 14.2562 28.9958  17
  -1   0  -5-32.8706 26.2111   7
   1   0  -5 4.12304 24.2643   7
  -1   0   5 2.32724 14.0343  34
   1   0  -5 24.2030 25.0784   4
  -1   0  -5-4.61542 23.1276   4
  -1   0  -5-7.81781 23.8512  31
   1   0  -5 26.6990 19.1247  31
   1   0  -6 39354.7 1295.33   7
  -1   0  -6 39178.9 1294.26   7
  -1   0  -6 42299.5 1294.31  31
   1   0  -6 41887.8 1279.33  31
  -1   0  -6 41088.1 1306.21   4
   1   0  -6 40596.5 1310.08   4
  -1   0  -6 39449.3 1306.69   3
   1   0  -6 39205.8 1306.21   3
  -1   0  -6 42491.6 1308.25  17
   1   0  -6 41371.1 1309.37  17
   1   0  -7-7.01601 32.6462  17
  -1   0  -7 27.2082 33.4957  17
   1   0  -7-6.27161 29.1834   7
  -1   0  -7-6.25247 30.7901   7
  -1   0  -7 66.6399 35.0508  31
   1   0  -7 57.9161 38.1103   3
  -1   0  -7 57.8417 35.6036   3
   1   0  -7 14.2196 31.0348   4
  -1   0  -7 13.6456 28.3967   4
   1   0  -8 1678.69 121.900   7
  -1   0  -8 1801.56 125.363   7
  -1   0  -8 1750.14 117.297  31
  -1   0  -8 1517.23 120.801  17
   1   0  -8 1413.24 118.436  17
  -1   0  -8 1631.54 125.243   4
   1   0  -8 1505.92 122.782   3
   1   0  -8 1624.28 127.358   4
  -1   0  -8 1461.00 122.401   3
  -1   0  -9 9.46355 32.9488  17
   1   0  -9 9.73254 31.3718  17
  -1   0  -9-9.47393 39.4245   4
   1   0  -9 19.5438 38.5778   4
   1   0  -9-10.2409 36.9068   3
  -1   0  -9-10.2310 44.6530   3
   1   0  -9-17.8218 37.0816   7
  -1   0  -9-17.7761 36.0500   7
  -1   0 -10 20.9224 28.9034  23
   1   0 -10 11.9778 27.8639  23
  -1   0 -10-32.8730 24.8453  14
   1   0 -10 2.68239 23.2813  14
   1   0 -10-11.2490 37.7404  17
  -1   0 -10 10.9982 38.2920  17
   1   0 -10-24.2130 25.4067  15
  -1   0 -10-32.9946 24.0009  15
   1   0 -10-11.1842 41.6279   4
  -1   0 -10 32.8335 43.2068   4
   1   0 -10 20.9697 26.8818  21
  -1   0 -10 5.97797 27.5334  21
  -1   0 -10-10.3809 44.2656   7
   1   0 -10-20.8094 43.2976   7
   1   0 -10 23.4072 28.1627  12
  -1   0 -10 21.0496 28.0821  11
  -1   0 -10 2.93654 23.9776  12
   1   0 -10 6.99369 29.1034  11
  -1   0 -11-10.2516 28.7935  23
   1   0 -11 17.1131 29.1889  23
  -1   0 -11 6.83442 28.0826  21
   1   0 -11 6.84802 29.0264  21
   1   0 -11-6.68694 24.4970  12
  -1   0 -11 16.7805 27.0449  12
  -1   0 -11-15.9842 27.8256  11
   1   0 -11 3.98256 28.2225  11
   1   0 -11-12.8014 39.5068  17
  -1   0 -11 12.5815 40.5546  17
  -1   0 -11-6.18992 24.7737  15
   1   0 -11 33.5800 23.7660  15
  -1   0 -11-12.4881 40.2538   4
   1   0 -11 25.3282 40.8209   4
   1   0 -11-3.04372 23.3550  14
  -1   0 -11-3.08472 23.3189  14
   1   0 -12 7268.80 291.041  11
  -1   0 -12 7666.28 293.901  11
   1   0 -12 8052.18 281.991  14
  -1   0 -12 7921.53 281.964  14
  -1   0 -12 7891.68 395.753  17
   1   0 -12 7225.58 385.268  17
   1   0 -12 7763.56 280.736  15
  -1   0 -12 8092.34 283.281  15
   1   0 -12 7498.05 389.926   4
   1   0 -12 8042.96 287.422  12
  -1   0 -12 7796.56 286.908  12
  -1   0 -13-3.67116 27.3282  15
  -1   0 -13-16.3444 35.2594  12
   1   0 -13 4.06928 33.0097  12
   1   0 -13-9.60543 37.1218  11
  -1   0 -13 19.4109 34.0911  11
  -1   0 -13 25.6242 28.0882  14
   1   0 -13-7.19114 29.1670  14
  -1   0 -14-15.1587 34.9085  15
   1   0 -14-3.71666 34.4103  15
   1   0 -14 8.48772 33.7397  12
  -1   0 -14 21.3114 32.7051  12
   1   0 -14 9.96471 37.0888  11
  -1   0 -14 10.0051 36.0567  11
  -1   0 -14 26.4639 31.6604  14
   1   0 -14-18.5655 35.0649  14
   1   0 -15 32.8051 31.6365  15
  -1   0 -15 37.2176 34.2838  15
  -1   0 -15-24.5889 36.6088  11
   1   0 -15 4.89653 33.7907  11
   1   0 -15 12.5798 32.4120  12
  -1   0 -15 8.42483 33.2603  12
  -1   0 -15-18.5726 31.2996  14
   1   0 -15 18.2272 30.1504  14
   1   0 -16 10189.8 340.149  15
  -1   0 -16 9618.42 337.720  15
   1   0 -16 9358.81 350.545  11
  -1   0 -16 9424.81 351.361  11
  -1   0 -16 9604.40 338.058  14
   1   0 -16 9652.76 337.954  14
  -1   0 -17-2.92732 26.1318  15
  -1   0 -17-2.93083 25.7333  14
  -1   0 -17-38.5260 32.2680  11
   1   0 -17-30.6699 32.6991  11
  -1   0 -18 5038.62 185.428  11
   1   0 -18 4494.32 181.725  11
  -1   1   0 80.0668 13.2297   9
  -1  -1   0 114.310 14.0416   8
   1  -1   0 50.5087 8.89674  34
  -1  -1   0 65.5801 12.1194  35
  -1  -1   0 71.2192 12.3734  34
   1  -1   0 55.1478 8.05710  35
   1   1   0 92.4975 11.6080  33
  -1  -1   0 44.4509 8.60600  40
   1  -1   0 58.1186 11.5088  40
   1   1   0 71.6144 11.6175  38
  -1  -1   0 71.2484 12.1520  39
  -1   1   0 60.8267 10.4317  38
   1   1   0 85.4871 13.0731   1
   1  -1   0 63.1793 12.6822  30
  -1  -1   0 89.5295 13.3278   5
  -1   1   0 153.624 14.5106  36
   1   1   0 68.8220 10.8049  36
   1  -1   0 42.2372 11.0087  37
  -1   1   0 113.848 13.6054  16
  -1  -1  -1 20699.3 630.874   6
  -1  -1  -1 19855.6 633.519   5
   1   1  -1 19981.1 632.659   4
   1  -1  -1 19863.2 633.740   5
   1  -1  -1 20975.5 634.198   4
  -1  -1   1 20480.2 634.094   5
   1  -1   1 19991.9 633.992   5
   1  -1  -1 20997.8 624.308  34
   1   1  -1 20738.5 631.539  33
   1   1   1 20556.6 636.129  33
  -1  -1   1 20830.4 635.426  34
   1  -1   1 20663.5 635.241  34
  -1   1  -1 19923.5 630.055   6
  -1  -1  -1 20329.4 634.057   8
  -1  -1   1 20506.1 634.092   8
  -1   1   1 19832.1 633.976   9
  -1   1  -1 19614.8 633.914   9
  -1  -1  -1 20958.2 627.729  40
   1  -1   1 20898.7 634.585  40
  -1   1  -1 20112.1 636.858  41
  -1  -1   1 21552.8 635.632  39
  -1  -1   1 20484.1 634.888  40
   1  -1  -1 20789.6 637.671  40
   1   1  -1 20175.3 637.692  41
  -1   1  -1 21231.3 626.750  38
   1  -1  -1 20908.4 637.894  37
  -1  -1  -1 20444.3 635.869  39
   1  -1   1 20555.3 623.557  39
   1   1  -1 20927.8 636.116  38
   1   1   1 20192.6 633.363  38
  -1  -1   1 21080.0 628.800  37
   1  -1   1 20464.1 635.578  37
   1  -1   1 21569.8 633.358  30
  -1  -1  -1 20941.8 640.311  31
  -1   1   1 21110.8 630.639  32
  -1   1  -1 21737.5 632.422  36
  -1   1   1 19752.8 622.580  35
   1   1   1 21009.0 629.804  36
  -1   1   1 20674.1 636.956  36
  -1  -1   1 21200.1 635.922  35
  -1  -1  -1 20767.8 638.975  35
   1  -1  -1 20741.0 623.900  35
   1  -1  -1 19944.7 633.088   2
   1   1   1 20591.9 634.154   1
   1   1  -1 20169.7 633.306   1
   1   1  -1 20022.7 632.494   2
  -1   1  -1 19793.0 627.452  17
  -1   1  -1 20280.9 637.449  16
   1  -1  -1 19856.8 631.503  17
  -1   1   1 20642.9 627.231  16
  -1  -1   2 25380.5 788.489  35
  -1   1   2 25239.0 790.564  36
   1   1   2 25624.8 780.666  36
   1  -1   2 25030.9 788.156  37
   1  -1  -2 25744.5 783.205  18
  -1  -1   2 25782.9 782.275   8
   1  -1  -2 25655.0 793.412   7
  -1  -1  -2 25250.7 793.573   7
  -1  -1  -2 25197.5 781.630   8
  -1  -1   2 25464.9 787.125  34
   1   1  -2 25417.8 783.435  33
  -1  -1   2 25606.0 788.689  39
   1  -1   2 25614.4 774.475  39
   1  -1   2 24846.8 786.782  40
  -1   1  -2 25636.1 788.856  41
   1   1  -2 25816.3 789.864  41
   1   1   2 25436.4 785.738  38
  -1  -1   2 26292.6 777.450  37
  -1   1  -2 24874.6 775.964  38
   1  -1   2 25222.8 782.097   5
  -1   1  -2 24824.9 789.235   6
  -1  -1  -2 26215.2 791.852   4
  -1  -1  -2 25967.9 790.357   6
  -1   1  -2 25308.8 790.660   4
   1  -1  -2 26462.0 795.130   4
   1  -1  -2 25335.5 781.903   5
   1   1  -2 25651.1 793.219   4
   1  -1   2 25507.3 782.698  30
  -1  -1  -2 25565.8 796.249  31
  -1   1   2 25891.5 779.692  32
   1  -1  -2 25237.1 783.784  31
  -1  -1  -2 24813.0 800.553   3
   1   1   2 25230.8 781.120   1
   1  -1  -2 24992.7 792.681   2
   1   1  -2 25713.5 793.982   2
   1   1  -2 24544.3 780.105   1
   1  -1  -2 25770.2 801.223   3
  -1   1   2 25429.8 782.093   9
  -1   1  -2 23974.7 780.833   9
  -1   1  -2 24983.8 788.213  17
   1  -1  -2 25880.2 792.793  17
  -1  -1  -2 27248.3 797.098  17
  -1   1  -2 25861.6 792.245  16
   1   1  -2 26199.4 794.526  17
  -1  -1   3 52521.7 1588.35  35
   1   1   3 52412.6 1579.11  36
  -1  -1   3 53464.0 1575.31  37
   1  -1   3 51510.5 1586.75  37
   1  -1  -3 51927.6 1577.69  18
  -1  -1  -3 50059.9 1573.00   8
   1  -1  -3 53639.5 1597.49   7
  -1  -1   3 53084.2 1574.28   8
  -1  -1  -3 53271.9 1597.17   7
  -1   1   3 52122.2 1575.38  32
  -1  -1  -3 50772.5 1597.32  31
   1  -1  -3 52409.6 1584.87  31
   1  -1   3 51503.6 1574.17  39
   1   1  -3 52364.4 1586.30  41
   1  -1   3 53130.4 1587.81  40
  -1  -1   3 51962.6 1587.89  39
  -1   1  -3 51066.3 1584.56  41
   1   1   3 51975.8 1584.12  38
   1   1  -3 52133.2 1598.50   2
   1  -1  -3 51991.7 1598.80   2
   1   1   3 50492.5 1572.12   1
   1   1  -3 49666.1 1571.08   1
   1  -1  -3 52558.1 1598.38  17
  -1   1  -3 52501.0 1591.39  16
  -1  -1  -3 51594.6 1566.08  16
   1   1  -3 51777.5 1600.07  17
  -1   1  -3 52183.9 1593.86  17
  -1  -1  -3 52440.2 1599.86  17
  -1   1  -3 54208.9 1597.21   4
   1  -1  -3 53162.3 1607.79   3
   1  -1   3 51155.6 1573.85   5
   1  -1  -3 52549.6 1600.21   4
   1   1  -3 52131.4 1598.28   4
  -1  -1  -3 52009.2 1593.81   6
  -1  -1  -3 53738.6 1597.38   4
  -1   1  -3 51382.7 1592.97   6
  -1  -1  -3 53893.0 1608.56   3
   1  -1  -3 50857.7 1573.17   5
  -1  -1   3 50995.5 1567.03  30
   1  -1   3 52332.7 1579.85  30
  -1  -1   3 53408.1 1585.79  34
  -1   1  -3 49669.4 1572.19   9
   1   1   3 51925.2 1575.24   9
  -1   1   3 51462.8 1573.15   9
   1   1  -3 52494.2 1574.95   9
   1   1   4 107482. 3216.23  36
  -1  -1   4 105205. 3211.77  37
   1  -1   4 104764. 3224.52  37
  -1  -1   4 107346. 3226.60  35
  -1  -1   4 106809. 3222.22  34
  -1   1  -4 108795. 3238.07  17
  -1   1  -4 105155. 3227.81  16
   1   1  -4 108242. 3243.57  17
   1  -1  -4 106933. 3241.97  17
  -1  -1  -4 108946. 3243.55  17
   1  -1  -4 105692. 3209.81  18
   1   1   4 105576. 3220.63  38
   1  -1  -4 105893. 3238.77   7
  -1  -1  -4 106170. 3238.79   7
  -1  -1   4 104969. 3225.99  39
   1  -1   4 104695. 3212.66  39
  -1   1  -4 103853. 3218.90  41
   1   1  -4 106374. 3220.58  41
   1  -1   4 107641. 3226.07  40
  -1  -1  -4 104145. 3250.31   3
  -1  -1  -4 108146. 3242.00   4
   1  -1  -4 105744. 3243.42   4
   1   1  -4 106093. 3242.65   4
   1  -1  -4 105764. 3249.91   3
  -1   1  -4 108415. 3240.70   4
   1  -1   4 107080. 3215.61  30
   1  -1  -4 105641. 3223.55  31
  -1  -1  -4 103668. 3237.51  31
  -1   1   4 105124. 3210.41  32
  -1  -1  -5 85386.4 2641.14  31
   1  -1  -5 84101.2 2624.87  31
  -1   1  -5 86845.6 2648.18   4
  -1  -1  -5 86355.2 2647.87   4
   1   1  -5 86805.9 2651.69   4
   1  -1  -5 86165.7 2658.74   3
   1  -1  -5 85165.8 2650.67   4
  -1  -1  -5 87882.8 2659.33   3
  -1   1  -5 84620.0 2626.86  16
   1   1  -5 85870.5 2651.84  17
  -1   1  -5 85417.9 2645.69  17
   1  -1  -5 85355.5 2648.69  17
  -1  -1  -5 83839.4 2649.36  17
  -1  -1  -5 89379.2 2646.20   7
   1  -1  -5 86379.7 2645.65   7
  -1  -1   5 82590.9 2627.86  39
   1  -1   5 86709.7 2628.70  40
  -1  -1   5 86488.7 2623.08  34
   1  -1   5 85228.5 2626.17  37
  -1  -1   5 88608.0 2629.48  35
   1  -1   5 85873.7 2615.53  30
   1   1  -6 20547.9 669.311   4
  -1  -1  -6 19088.2 670.508   3
  -1   1  -6 19963.5 666.341   4
   1  -1  -6 18437.4 668.834   3
   1  -1  -6 20271.7 670.756   4
  -1  -1  -6 20064.2 666.872   4
  -1   1  -6 20126.2 663.918  17
   1   1  -6 20448.1 670.060  17
  -1   1  -6 19410.8 636.295  16
  -1  -1  -6 20290.1 669.884  17
   1  -1  -6 20092.4 667.765  17
  -1  -1   6 18961.6 632.957  34
   1  -1  -6 18520.2 655.982   7
  -1  -1  -6 18925.1 657.548   7
  -1  -1  -6 20103.3 655.768  31
  -1  -1   6 19316.7 641.689  39
   1  -1   6 18818.9 639.472  40
  -1  -1   6 18353.5 637.697  35
   1  -1   6 18802.7 636.180  37
   1  -1  -7 12838.3 485.663   3
  -1  -1  -7 12939.2 487.346   3
   1  -1  -7 13034.7 482.971   4
  -1   1  -7 13235.5 478.965   4
  -1  -1  -7 13166.0 479.121   4
   1   1  -7 13668.6 486.265   4
  -1  -1  -7 13256.5 482.093  17
   1   1  -7 12673.6 479.720  17
   1  -1  -7 13295.3 483.663  17
  -1   1  -7 13047.3 476.197  17
   1  -1   7 12143.7 450.344  34
  -1  -1  -7 12288.0 469.769   7
   1  -1  -7 12124.2 468.555   7
  -1  -1  -7 13528.0 468.340  31
   1  -1   7 12302.0 450.369  40
  -1  -1   7 12493.7 449.883  35
  -1  -1   8 10504.1 403.020  35
   1  -1   8 10300.9 409.084  35
   1  -1  -8 10951.2 431.774   7
  -1  -1  -8 10324.4 425.532   7
   1  -1   8 10920.6 405.794  34
  -1   1  -8 11360.5 437.374   4
   1  -1  -8 10881.8 438.591   4
  -1  -1  -8 10463.0 441.257   3
   1   1  -8 11390.1 439.757   4
   1  -1  -8 10610.0 441.700   3
  -1  -1  -8 11280.0 436.791   4
  -1  -1  -8 11220.8 440.765  17
  -1   1  -8 11355.6 436.574  17
   1  -1  -8 11466.3 443.044  17
   1   1  -8 11981.3 445.474  17
  -1   1  -9 9.34555 32.5393  17
  -1  -1  -9 29.0413 34.8880  17
   1  -1  -9 9.80106 35.3227  17
   1   1  -9-9.73146 35.0719  17
  -1  -1  -9-10.5186 39.1518   3
   1  -1  -9-10.5129 37.8881   3
  -1   1  -9 37.6674 43.8132   4
   1  -1  -9 29.5075 39.8951   4
  -1  -1  -9 19.0365 39.6099   4
   1   1  -9 48.1296 43.8810   4
  -1  -1   9 15.3525 31.1362  40
   1  -1  -9-9.07842 36.8232   7
  -1  -1  -9 18.1316 38.6587   7
   1  -1   9 14.6479 30.4790  35
  -1   1 -10 19753.5 653.484  27
  -1   1 -10 20851.1 666.329  12
   1  -1 -10 20618.7 666.763  12
   1   1 -10 20536.7 665.934  12
  -1  -1 -10 20863.1 667.612  12
   1  -1 -10 21355.8 669.265  23
  -1  -1 -10 21101.0 669.222  23
  -1  -1  10 19206.9 734.166  40
  -1  -1 -10 21224.0 669.187  21
   1  -1 -10 21379.6 669.373  21
  -1  -1 -10 20576.2 770.226   4
  -1  -1 -10 21704.0 790.698   3
   1  -1 -10 20440.0 771.699   4
  -1   1 -10 21202.1 773.508   4
   1  -1 -10 19482.0 776.610   3
   1   1 -10 20611.1 772.083   4
  -1   1 -10 20919.2 768.581  17
  -1  -1 -10 21169.1 777.388  17
   1   1 -10 19607.1 765.686  17
   1  -1 -10 19769.4 768.703  17
   1   1 -10 21121.8 675.174  11
  -1  -1 -10 21030.4 675.091  11
   1  -1 -10 21003.5 674.687  11
  -1   1 -10 20859.4 675.392  11
   1  -1  10 19205.0 730.611  35
  -1  -1 -10 20124.2 761.848   7
   1  -1 -10 19133.4 756.864   7
   1   1 -10 21052.5 662.861  14
  -1   1 -10 20624.1 663.054  14
  -1  -1 -10 21072.1 664.420  14
   1  -1 -10 21237.6 663.568  14
  -1  -1 -10 20661.4 663.647  15
   1  -1 -10 21152.2 663.463  15
   1   1 -10 20736.0 662.401  15
  -1   1 -10 20589.7 663.122  15
  -1  -1 -11 80.0852 32.5859  11
  -1   1 -11 81.4941 33.5863  11
   1  -1 -11 155.730 35.9255  11
   1   1 -11 97.9676 30.2622  12
  -1  -1 -11 95.0249 30.0707  12
  -1   1 -11 125.431 32.4273  12
   1  -1 -11 104.925 31.6012  12
   1   1 -11 89.2824 33.8754  11
   1  -1 -11 66.3016 30.5704  21
  -1  -1 -11 160.209 38.1588  21
  -1  -1 -11 97.6961 55.1588   3
   1  -1 -11 55.7843 58.0923   3
   1  -1 -11 78.7901 27.4618  15
  -1  -1 -11 55.9305 25.5036  15
  -1   1 -11 104.850 28.8123  15
   1   1 -11 78.1396 26.2130  15
  -1  -1 -11 127.953 51.9620  17
  -1   1 -11 74.0630 46.0171  17
   1  -1 -11 103.233 55.0857  17
   1   1 -11 25.4938 39.4241  17
  -1  -1 -11 99.1110 26.8521  14
   1  -1 -11 57.4359 26.3647  14
  -1   1 -11 52.2476 26.1831  14
   1   1 -11 47.9579 25.0809  14
   1  -1 -11 111.671 33.0575  23
  -1  -1 -11 132.403 36.6293  23
  -1  -1 -11 145.403 60.7721   7
   1  -1 -11 133.413 56.4875   7
   1   1 -11 50.1398 40.4879   4
   1  -1 -11 76.0783 48.7157   4
  -1   1 -12 3763.97 159.756  12
   1  -1 -12 3422.62 157.333  12
   1   1 -12 3716.28 159.022  12
  -1  -1 -12 3653.31 159.326  12
  -1  -1 -12 2966.34 225.437   7
   1  -1 -12 3226.95 231.865   7
   1  -1 -12 3825.87 162.444  23
  -1  -1 -12 3623.10 161.005  23
  -1   1 -12 3529.21 153.287  15
   1  -1 -12 3812.48 155.389  15
  -1  -1 -12 3791.43 156.034  15
   1   1 -12 3794.73 154.754  15
  -1  -1 -12 3633.50 154.174  14
   1  -1 -12 3786.29 155.134  14
  -1   1 -12 3616.70 154.063  14
   1   1 -12 3758.12 154.272  14
  -1  -1 -12 3685.22 161.571  21
   1  -1 -12 3858.38 162.355  21
   1  -1 -12 3417.68 239.675   4
   1   1 -12 3378.63 238.222   4
   1   1 -12 3388.97 239.353  17
   1  -1 -12 3599.46 246.000  17
  -1   1 -12 3193.35 231.717  17
  -1   1 -12 3480.80 164.864  11
   1  -1 -12 3543.12 164.656  11
  -1  -1 -12 3825.19 168.784  11
   1   1 -12 3678.38 166.027  11
   1  -1 -13 5842.60 229.542  23
  -1  -1 -13 5909.54 229.662  23
  -1   1 -13 5529.29 224.636  12
  -1  -1 -13 5646.64 226.123  12
   1   1 -13 5799.58 225.813  12
   1  -1 -13 5949.18 228.221  12
   1   1 -13 5418.00 217.335  14
  -1  -1 -13 5496.41 218.921  14
   1  -1 -13 5947.30 221.018  14
  -1   1 -13 5657.31 219.493  14
   1  -1 -13 5891.47 220.799  15
   1   1 -13 5680.19 219.392  15
  -1  -1 -13 5541.24 219.481  15
  -1   1 -13 5349.79 217.409  15
  -1  -1 -13 5858.41 229.317  21
   1  -1 -13 5928.62 229.639  21
   1   1 -13 5509.65 232.519  11
   1  -1 -13 5740.58 234.366  11
  -1  -1 -13 5648.39 234.726  11
  -1   1 -13 5694.97 234.843  11
  -1  -1 -14 1877.78 103.137  14
  -1   1 -14 1955.04 103.969  14
   1   1 -14 2036.40 104.984  14
   1  -1 -14 2048.56 105.034  14
  -1  -1 -14 2021.14 116.562  11
  -1   1 -14 1961.56 117.217  11
   1   1 -14 1902.34 115.975  11
   1  -1 -14 2038.82 118.083  11
  -1   1 -14 2059.17 111.393  12
   1  -1 -14 2050.27 111.308  12
  -1  -1 -14 2076.86 111.747  12
   1   1 -14 1809.34 106.937  12
  -1   1 -14 2053.48 105.300  15
  -1  -1 -14 1901.07 103.656  15
   1  -1 -14 1946.82 103.508  15
   1   1 -14 1994.33 104.217  15
   1   1 -15 2006.04 106.697  14
  -1  -1 -15 1968.76 105.602  14
   1  -1 -15 2201.47 109.247  14
  -1   1 -15 2148.75 108.220  14
  -1  -1 -15 2071.02 119.347  11
   1   1 -15 2039.53 119.122  11
   1  -1 -15 1902.40 115.603  11
  -1   1 -15 2217.57 123.032  11
   1   1 -15 1955.22 111.052  12
  -1   1 -15 2026.31 111.780  12
   1   1 -15 2246.20 110.133  15
  -1   1 -15 2030.83 106.690  15
   1  -1 -15 2240.92 109.856  15
  -1  -1 -15 2200.19 109.039  15
   1   1 -16 3329.42 142.512  14
  -1   1 -16 3396.23 143.300  14
  -1  -1 -16 3311.37 142.363  14
   1  -1 -16 3398.47 142.815  14
   1   1 -16 3306.98 154.918  11
  -1  -1 -16 3271.88 154.785  11
   1  -1 -16 3156.34 152.633  11
  -1   1 -16 3053.39 151.953  11
  -1   1 -16 3166.08 146.672  12
   1   1 -16 3209.69 147.274  12
  -1  -1 -16 3310.35 142.374  15
  -1   1 -16 3218.47 141.451  15
   1  -1 -16 3362.89 142.489  15
   1   1 -16 3435.48 143.595  15
  -1   1 -17 1540.99 81.1905  14
  -1  -1 -17 1577.57 82.0419  14
  -1   1 -17 1584.71 81.8129  15
  -1  -1 -17 1443.70 79.5469  15
   1   1 -17 1535.32 90.2691  11
  -1  -1 -17 1371.24 86.9706  11
   1  -1 -17 1589.98 90.6655  11
  -1   1 -17 1520.50 89.6426  11
   1   1 -18 6034.56 223.761  11
   1  -1 -18 6103.69 224.196  11
  -1  -1 -18 6276.24 225.228  11
  -1   1 -18 6026.86 223.968  11
  -1   2   0 9.76220 16.8637  41
  -1  -2   0 3.28394 15.0654  40
   1   2   0 49.2293 18.8124  41
   1  -2   0 2.00246 18.5539  40
  -1  -2   0 11.7455 16.9080  39
   1   2   0-3.81174 17.0257  38
  -1   2   0-1.77547 17.1844  38
  -1   2   0 13.2584 15.4825  16
  -1  -2   0 8.08727 6.93354   6
  -1  -2   0 108.482 23.6796   5
   1  -2   0 90.9238 21.2579   5
   1  -2   0 85.2279 16.7452  34
   1  -2   0 25.5208 14.1050  35
   1   2   0 7.87924 16.2788  33
  -1  -2   0-8.09330 17.5759  35
  -1  -2   0 10.2656 18.2390  34
   1   2   0 77.7060 22.3775   1
  -1   2   0 111.416 24.7752   9
  -1  -2   0 111.767 22.8107   8
   1   2   0 80.0133 24.7853   9
   1  -2   0 12.6339 19.0103  30
  -1   2   0 25.2499 20.0574  36
   1  -2   0-2.30895 19.8215  37
   1   2   0 64.3411 18.9851  36
  -1  -2   0 10.6368 17.6094  37
   1  -2  -1 90361.0 2678.61  34
   1   2   1 87868.4 2686.78  33
   1  -2   1 90440.6 2687.19  34
  -1  -2  -1 92343.1 2690.90  34
  -1   2  -1 84637.9 2668.03  33
   1   2  -1 90844.7 2678.83  33
  -1  -2   1 90926.7 2690.99  34
  -1   2   1 90642.5 2689.96  38
   1   2  -1 89824.9 2686.75  38
   1  -2   1 87743.2 2677.13  39
   1  -2  -1 92151.5 2696.53  37
  -1   2  -1 91112.0 2681.36  38
   1   2   1 89957.2 2688.11  38
  -1  -2   1 92016.5 2686.59  39
  -1  -2   1 87838.2 2685.35  37
  -1  -2  -1 91186.9 2691.29  39
   1  -2   1 94792.5 2693.36  37
   1  -2   1 89466.5 2690.77   5
   1  -2  -1 87402.8 2689.91   5
  -1   2  -1 83368.4 2670.56   6
  -1  -2  -1 83760.7 2670.54   6
   1  -2  -1 85922.4 2674.09   4
  -1  -2   1 88062.6 2690.20   5
   1   2  -1 84926.7 2672.52   4
  -1  -2  -1 85942.5 2689.29   5
  -1   2  -1 89468.1 2691.48   9
   1   2  -1 90065.4 2693.00   9
  -1   2   1 90652.8 2692.09   9
   1   2   1 90351.1 2693.27   9
   1   2  -1 85176.5 2688.72   1
   1   2  -1 81385.9 2672.23   2
   1  -2  -1 83781.0 2673.36   2
   1   2   1 89587.7 2690.63   1
   1  -2   1 89429.6 2684.85  30
  -1  -2  -1 93848.1 2696.75  31
  -1  -2  -1 87922.8 2690.08   8
  -1  -2   1 91270.1 2691.37   8
  -1  -2   1 91880.6 2687.18  40
  -1   2   1 90747.7 2681.97  41
   1   2  -1 90453.6 2693.15  41
   1  -2   1 92648.7 2689.95  40
   1   2   1 88957.1 2683.36  41
   1  -2  -1 94921.6 2692.28  40
  -1  -2  -1 94297.6 2682.76  40
  -1   2  -1 87861.7 2690.47  41
  -1   2  -1 91316.0 2693.15  16
   1  -2  -1 87408.5 2672.17  17
  -1   2   1 89319.5 2679.46  16
  -1   2  -1 81514.0 2665.01  17
   1  -2   1 91076.2 2685.40  35
  -1   2   1 92180.3 2690.48  36
   1   2   1 92021.1 2684.98  36
  -1   2  -1 91899.4 2687.30  36
  -1  -2  -1 90953.9 2691.04  35
  -1  -2   1 94376.6 2690.71  35
   1   2  -1 90157.8 2688.83  36
   1  -2  -1 92099.6 2677.44  35
   1   2  -2 27008.5 844.383  33
   1  -2  -2 27320.7 843.151  34
   1  -2   2 27710.6 858.530  34
   1   2   2 27437.1 859.227  33
  -1  -2   2 28109.9 859.265  34
   1   2   2 26899.3 843.297  41
   1   2  -2 27742.6 862.179  41
  -1   2  -2 27268.7 860.565  41
   1  -2   2 27603.5 857.723  40
  -1  -2  -2 27622.9 849.742  40
  -1  -2   2 27927.8 859.137  40
   1  -2   2 28468.7 858.700  37
   1   2   2 27635.8 857.247  38
   1   2  -2 27612.9 855.347  38
   1  -2   2 27593.3 840.415  39
  -1  -2   2 28479.0 854.054  39
  -1  -2   2 27661.1 849.549  37
  -1   2  -2 28075.3 845.627  38
  -1   2   2 27178.0 861.655  38
   1   2  -2 28507.4 856.025  17
   1   2  -2 27890.3 864.528  16
   1  -2  -2 27418.7 850.745  17
  -1   2   2 27651.2 837.688  16
  -1   2  -2 27764.1 864.373  16
  -1   2  -2 26523.0 844.086  17
  -1  -2   2 27329.1 855.172   5
   1  -2  -2 26700.7 851.193   4
  -1   2  -2 25947.1 846.205   6
   1  -2  -2 27506.9 855.010   5
   1   2  -2 27251.0 850.186   4
  -1  -2  -2 26218.2 846.907   6
  -1  -2  -2 26753.3 853.786   5
   1  -2   2 27587.7 856.001   5
   1   2  -2 26734.0 856.437   9
  -1   2  -2 26747.6 854.673   9
  -1   2   2 26988.9 855.495   9
   1   2   2 27409.6 858.001   9
  -1  -2  -2 27357.0 879.051   3
   1  -2  -2 26870.9 850.983   2
   1  -2  -2 27387.3 877.120   3
   1   2   2 27932.9 855.686   1
   1   2  -2 25647.9 848.758   2
   1   2  -2 27014.3 853.396   1
  -1  -2  -2 27367.6 866.304  31
  -1   2   2 26347.0 840.013  32
   1  -2  -2 27948.0 856.781  31
   1  -2   2 27151.9 847.260  30
  -1  -2  -2 28025.4 865.797   7
  -1  -2   2 28653.6 857.461   8
  -1  -2  -2 27273.8 855.302   8
   1  -2  -2 28584.0 867.422   7
  -1   2   2 28869.1 860.573  36
   1   2   2 27410.0 850.546  36
  -1   2  -2 27483.1 854.077  36
   1  -2   2 27511.8 856.132  35
  -1  -2   2 27471.5 858.304  35
  -1  -2  -2 27822.0 860.560  35
  -1  -2   3 87211.4 2646.22  34
   1   2  -3 83840.7 2629.40  33
   1  -2   3 87274.0 2648.25  34
   1  -2   3 85839.0 2645.22  40
  -1  -2   3 89061.3 2649.90  40
  -1   2  -3 87844.9 2648.92  41
  -1  -2   3 89740.7 2640.77  39
   1   2  -3 89227.8 2650.95  41
  -1  -2   3 87326.3 2632.69  37
   1  -2   3 87598.6 2644.33  37
   1   2   3 87872.5 2645.67  38
  -1   2  -3 84521.6 2630.17  38
   1   2  -3 88368.1 2649.58  17
   1  -2  -3 86898.0 2646.98  17
  -1   2  -3 86767.0 2653.96  16
   1   2  -3 85023.6 2652.27  16
  -1   2  -3 85869.3 2640.24  17
  -1   2  -3 88881.3 2644.06   4
  -1  -2  -3 87896.2 2644.71   4
   1  -2  -3 87811.1 2648.45   4
  -1  -2   3 85988.3 2636.85   5
   1  -2   3 86603.6 2637.98   5
   1   2  -3 86353.8 2646.04   4
  -1  -2  -3 83141.7 2635.25   5
   1  -2  -3 84687.6 2636.92   5
  -1   2  -3 85972.8 2637.17   9
   1   2  -3 87245.6 2639.70   9
  -1   2   3 87393.9 2638.54   9
   1   2   3 87187.2 2640.43   9
  -1  -2  -3 85020.2 2656.75  31
   1  -2  -3 85289.5 2644.32  31
  -1  -2  -3 85804.9 2636.49   8
  -1  -2  -3 85247.6 2656.85   7
  -1  -2   3 89510.6 2639.67   8
   1  -2  -3 89353.2 2658.30   7
   1  -2   3 87980.2 2631.62  30
   1  -2   3 86979.5 2647.07  35
  -1   2   3 87254.0 2648.25  36
  -1  -2   3 88515.9 2648.52  35
   1   2   3 86957.8 2636.87  36
  -1  -2  -3 86676.8 2672.52   3
   1   2  -3 82974.3 2634.04   1
   1   2   3 87232.9 2637.14   1
   1  -2  -3 86646.2 2670.97   3
  -1   2  -4 21242.3 694.156  41
  -1  -2   4 20823.8 686.799  39
  -1  -2   4 21412.7 699.957  40
   1   2  -4 21969.9 696.733  41
   1  -2   4 21944.6 696.376  40
   1  -2  -4 20584.7 691.991  31
  -1  -2  -4 21321.4 707.448  31
   1  -2  -4 21681.2 703.232   4
  -1   2  -4 21239.8 697.463   4
  -1  -2  -4 21987.7 700.460   4
   1   2  -4 21182.5 700.021   4
  -1  -2  -4 23006.6 726.348   3
   1  -2  -4 21558.1 721.111   3
   1  -2   4 21826.1 691.497  37
   1   2   4 22232.5 694.167  38
  -1  -2  -4 22490.8 709.298   7
   1  -2  -4 22123.3 708.779   7
  -1  -2   4 21630.2 695.699  35
  -1   2   4 21533.7 696.122  36
   1  -2   4 21251.0 697.040  35
   1   2   4 21698.7 684.563  36
   1  -2  -4 19948.6 697.357  17
  -1   2  -4 20937.9 701.283  16
   1   2  -4 21509.0 703.223  17
  -1  -2  -4 21759.6 706.753  17
  -1   2  -4 21624.1 696.111  17
   1  -2   4 21510.6 696.602  34
  -1  -2   4 21571.5 694.340  34
  -1   2  -5 27586.9 878.157  41
   1  -2   5 26306.8 880.811  40
   1   2  -5 28025.0 880.547  41
  -1  -2   5 26563.2 872.967  39
  -1  -2   5 27104.6 887.653  40
  -1  -2  -5 28023.7 897.115  31
   1  -2  -5 26258.2 911.583   3
  -1   2  -5 28875.8 894.689   4
   1   2  -5 28342.5 897.364   4
   1  -2  -5 28083.3 896.752   4
  -1  -2  -5 25921.1 910.193   3
  -1  -2  -5 29241.0 896.684   4
   1   2   5 27655.4 878.946  38
   1  -2   5 27181.9 875.470  37
  -1  -2  -5 26231.7 895.996   7
   1  -2  -5 26573.4 895.891   7
  -1  -2   5 27216.1 883.108  35
   1  -2   5 26920.8 884.507  35
  -1   2   5 27375.5 882.486  36
  -1   2  -5 27661.5 887.496  16
   1   2  -5 28056.2 898.104  17
  -1  -2  -5 28157.1 900.219  17
  -1   2  -5 29003.6 892.598  17
   1  -2  -5 27074.4 893.623  17
   1  -2   5 27538.6 884.284  34
  -1  -2   5 27437.0 880.308  34
  -1  -2   6 6498.11 272.081  40
   1  -2   6 6468.96 267.348  40
  -1  -2  -6 7078.96 283.044  31
  -1   2  -6 7011.30 283.887   4
  -1  -2  -6 7450.60 286.104   4
   1  -2  -6 6786.39 286.960   4
  -1  -2  -6 6873.72 299.503   3
   1   2  -6 6972.57 285.041   4
   1  -2  -6 6917.22 301.381   3
   1   2   6 7074.14 266.938  38
   1  -2   6 6858.82 262.665  37
  -1   2   6 6745.83 267.902  36
  -1  -2   6 6645.97 268.689  35
   1  -2   6 7095.56 275.270  35
  -1   2  -6 7245.31 282.426  17
   1  -2  -6 7031.79 288.672  17
  -1   2  -6 7413.14 276.342  16
  -1  -2  -6 7588.85 294.266  17
   1   2  -6 7336.95 289.825  17
  -1  -2   6 6944.49 267.809  34
   1  -2   6 6974.54 273.495  34
   1  -2  -6 6448.60 282.222   7
  -1  -2  -6 6511.40 282.053   7
   1  -2  -7 367.077 66.3549   3
  -1  -2  -7 359.484 63.6003   3
  -1   2  -7 262.760 45.0497  16
   1   2  -7 300.276 55.0752  17
  -1  -2  -7 361.912 61.5364  17
   1  -2  -7 336.389 56.7190  17
  -1   2  -7 584.732 69.9347  17
   1  -2   7 391.507 53.1413  40
  -1  -2   7 292.968 49.3426  40
  -1  -2  -7 343.330 55.6104   4
  -1   2  -7 277.863 52.3164   4
   1  -2  -7 324.637 58.3253   4
  -1  -2  -7 431.611 61.7515  31
  -1  -2   7 312.379 47.6201  35
   1  -2   7 382.537 52.1097  34
  -1  -2   7 307.808 45.5198  34
   1  -2   7 386.069 54.9008  35
   1  -2  -7 319.638 56.3050   7
  -1  -2  -7 312.566 54.7366   7
  -1   2  -8 6730.23 291.136   4
  -1  -2  -8 6731.94 292.745   4
   1  -2  -8 6278.48 289.156   4
   1  -2  -8 5982.56 298.555   3
   1   2  -8 6559.83 293.870   4
  -1  -2  -8 5697.86 297.105   3
   1  -2   8 6202.12 266.974  34
  -1  -2   8 5966.70 271.189  40
   1  -2   8 5846.05 263.132  40
   1  -2   8 6017.45 269.098  35
  -1  -2   8 6041.28 264.804  35
  -1  -2  -8 6272.71 292.377  17
   1  -2  -8 6310.32 290.173  17
  -1   2  -8 6687.35 288.238  17
   1   2  -8 6540.80 290.389  17
  -1  -2  -8 5854.50 282.776   7
   1  -2  -8 5771.49 282.889   7
  -1  -2  -9 4812.92 249.010   7
   1  -2  -9 4222.53 239.549   7
  -1   2  -9 4380.81 167.058  19
   1   2  -9 4274.26 165.928  19
   1   2  -9 4497.36 165.393  27
  -1   2  -9 4526.82 165.714  27
   1   2  -9 4526.41 164.280  24
   1  -2  -9 4539.89 176.166  23
  -1  -2  -9 4543.18 175.833  23
  -1  -2  -9 4594.94 174.776  12
   1   2  -9 4515.33 172.767  12
  -1   2  -9 4512.07 172.774  12
   1  -2  -9 4689.55 174.904  12
   1  -2  -9 4509.85 175.895  21
  -1  -2  -9 4794.74 177.866  21
  -1  -2  -9 4311.87 254.458   3
  -1  -2  -9 5063.50 251.247   4
   1  -2  -9 4506.78 257.122   3
   1  -2  -9 4438.49 242.825   4
  -1   2  -9 4451.77 241.718   4
   1   2  -9 4664.90 245.503   4
  -1  -2   9 4448.78 227.806  40
   1  -2   9 4392.10 226.984  35
  -1  -2   9 4083.72 216.584  35
   1  -2  -9 4662.74 250.970  17
  -1  -2  -9 4234.50 242.302  17
  -1   2  -9 4531.16 241.001  17
   1   2  -9 4447.74 242.923  17
   1  -2  -9 4559.96 179.318  11
  -1   2  -9 4501.05 179.431  11
  -1  -2  -9 4874.60 181.849  11
   1   2  -9 4632.51 180.484  11
  -1   2 -10 1623.45 83.3613  15
  -1  -2 -10 1807.48 85.5934  15
   1   2 -10 1682.60 83.6361  15
   1  -2 -10 1679.13 83.3382  15
   1   2 -10 1615.87 82.3868  14
  -1   2 -10 1636.70 83.2886  14
   1  -2 -10 1690.80 83.8028  14
  -1  -2 -10 1730.41 84.4556  14
  -1  -2 -10 1247.68 129.403   7
   1  -2 -10 1490.59 137.702   7
   1   2 -10 1579.71 80.1185  19
  -1   2 -10 1538.77 79.6964  19
   1   2 -10 1678.56 79.9988  27
  -1   2 -10 1518.17 78.2791  27
   1   2 -10 1620.12 78.5157  24
  -1  -2 -10 1691.85 92.5500  23
   1  -2 -10 1876.62 94.8592  23
   1   2 -10 1705.14 88.2505  12
  -1  -2 -10 1652.19 88.9852  12
   1  -2 -10 1700.42 89.2212  12
  -1   2 -10 1633.42 87.5015  12
  -1  -2 -10 1782.78 93.3917  21
   1  -2 -10 1705.48 91.6151  21
   1  -2 -10 1548.32 140.025   4
   1  -2 -10 1849.26 160.195   3
  -1  -2 -10 1567.91 151.636   3
   1   2 -10 1491.74 137.294   4
  -1  -2 -10 1850.36 151.233   4
  -1  -2  10 1456.82 127.619  40
   1  -2  10 1729.40 135.273  35
   1   2 -10 1831.83 96.7255  11
  -1  -2 -10 1651.45 94.0380  11
   1  -2 -10 1944.16 98.5324  11
  -1   2 -10 1630.18 93.0307  11
   1  -2 -10 1629.89 144.825  17
   1   2 -10 1633.68 142.767  17
   1  -2 -11 10005.9 326.579  14
  -1  -2 -11 9627.65 324.864  14
   1   2 -11 9800.97 324.497  14
  -1   2 -11 9703.33 325.046  14
  -1  -2 -11 8506.46 420.062   7
   1  -2 -11 8429.73 419.048   7
  -1   2 -11 9100.03 319.647  19
   1   2 -11 9281.09 317.844  27
  -1   2 -11 9612.15 318.917  27
   1   2 -11 9269.27 316.340  24
  -1  -2 -11 9270.26 331.462  12
   1   2 -11 8883.17 327.571  12
  -1   2 -11 8898.16 328.045  12
   1  -2 -11 9501.41 332.576  12
  -1  -2 -11 9417.53 332.320  23
   1  -2 -11 9405.71 332.458  23
  -1  -2 -11 9048.59 330.923  21
   1  -2 -11 8718.30 329.588  21
   1  -2 -11 8550.49 439.559   3
   1  -2 -11 9289.28 430.555   4
  -1  -2 -11 8131.62 434.014   3
   1   2 -11 9502.52 432.647   4
   1  -2 -11 9205.52 433.358  17
   1   2 -11 8953.91 427.912  17
   1   2 -11 9164.39 337.984  11
  -1  -2 -11 9504.61 338.878  11
   1  -2 -11 9225.01 337.541  11
  -1   2 -11 8955.34 336.506  11
   1  -2  11 8535.01 399.446  35
   1  -2 -11 10084.4 327.110  15
  -1   2 -11 9728.13 325.344  15
  -1  -2 -11 9719.84 325.489  15
   1   2 -11 9848.81 324.827  15
  -1  -2 -12 851.202 62.9341  14
   1   2 -12 896.092 62.2927  14
   1  -2 -12 963.547 64.5225  14
  -1   2 -12 875.467 62.1234  14
  -1  -2 -12 741.411 111.477   7
   1  -2 -12 755.093 110.673   7
   1  -2 -12 1009.26 74.3225  21
  -1  -2 -12 911.479 70.1724  21
   1   2 -12 728.704 108.932   4
   1  -2 -12 857.976 119.449   4
  -1   2 -12 762.269 69.7862  11
   1   2 -12 800.288 70.8257  11
   1  -2 -12 858.187 71.5796  11
  -1  -2 -12 945.959 74.8518  11
  -1  -2 -12 952.205 132.855   3
   1  -2 -12 966.244 134.262   3
  -1   2 -12 854.860 61.0342  15
  -1  -2 -12 897.423 64.8482  15
   1   2 -12 1035.40 65.0927  15
   1  -2 -12 968.853 65.6564  15
  -1  -2 -12 955.924 71.5691  23
   1  -2 -12 997.028 74.1232  23
  -1   2 -12 965.114 60.7511  27
   1   2 -12 991.423 60.3918  27
   1  -2 -12 944.919 124.729  17
  -1   2 -12 857.612 69.1423  12
   1   2 -12 804.650 66.6725  12
  -1  -2 -13 2578.63 126.869  23
   1  -2 -13 2554.36 126.541  23
  -1  -2 -13 2204.60 113.035  15
   1   2 -13 2310.19 114.551  15
   1  -2 -13 2381.26 116.057  15
  -1   2 -13 2319.53 115.487  15
  -1   2 -13 2158.62 112.762  14
  -1  -2 -13 2335.08 114.911  14
   1   2 -13 2414.82 115.911  14
   1  -2 -13 2368.57 115.576  14
   1  -2 -13 2658.02 129.369  21
  -1  -2 -13 2737.07 128.668  21
  -1   2 -13 2342.09 109.236  27
   1   2 -13 2274.52 107.743  27
   1  -2 -13 2570.74 131.604  11
  -1  -2 -13 2384.56 129.543  11
   1   2 -13 2239.20 127.052  11
  -1   2 -13 2414.36 131.043  11
  -1   2 -13 2477.10 123.655  12
   1   2 -13 2290.76 121.128  12
  -1  -2 -14 74.9130 40.6595  23
   1  -2 -14 110.180 41.8869  23
  -1  -2 -14 47.3897 29.2733  15
   1  -2 -14 67.9839 30.7853  15
   1   2 -14 112.801 34.1680  15
  -1   2 -14 97.1596 32.3760  15
  -1   2 -14 75.4093 30.1635  14
  -1  -2 -14 109.145 34.1028  14
   1   2 -14 123.372 35.5554  14
   1  -2 -14 110.931 34.5227  14
  -1   2 -14 48.3006 26.1549  27
  -1   2 -14 29.7570 31.9769  12
   1  -2 -14 73.8119 39.1916  11
   1   2 -14 65.5908 37.0412  11
  -1   2 -14 101.413 40.9284  11
  -1  -2 -14 78.9801 38.2260  11
   1   2 -14 63.5281 33.7523  12
   1  -2 -14 83.7490 39.1961  21
  -1  -2 -14 66.0836 40.4424  21
   1  -2 -15 166.224 37.3737  15
  -1  -2 -15 144.259 35.6359  15
  -1   2 -15 149.469 33.8475  15
   1   2 -15 153.625 34.7351  15
   1   2 -15 82.1881 38.2535  12
   1   2 -15 73.1717 40.0282  11
  -1  -2 -15 147.893 40.1499  11
  -1   2 -15 127.484 41.0012  11
   1  -2 -15 123.609 39.5198  11
  -1   2 -15 127.883 38.9707  12
   1  -2 -15 159.430 35.9871  14
  -1  -2 -15 87.8975 33.4397  14
   1   2 -15 129.834 34.0287  14
  -1   2 -15 166.720 35.3322  14
  -1  -2 -16 369.301 43.0122  15
  -1   2 -16 409.196 44.8209  15
   1  -2 -16 406.304 45.5125  15
   1   2 -16 416.385 45.3131  15
   1  -2 -16 356.760 49.5815  11
  -1   2 -16 354.798 50.9031  11
   1   2 -16 425.842 49.8258  12
  -1   2 -16 352.527 46.0842  12
   1   2 -16 348.505 50.4811  11
  -1  -2 -16 293.409 47.7781  11
  -1   2 -16 444.013 46.6226  14
   1  -2 -16 407.001 44.6300  14
  -1  -2 -16 398.089 43.9346  14
   1   2 -16 491.869 46.9363  14
  -1  -2 -17 322.708 37.0672  15
  -1   2 -17 300.802 35.5237  15
  -1  -2 -17 358.075 38.1217  14
  -1   2 -17 259.153 33.8541  14
  -1   2 -17 312.191 40.4398  12
  -1   2 -17 199.081 37.8610  11
   1  -2 -17 294.145 42.3702  11
  -1  -2 -17 255.758 41.8761  11
   1   2 -17 208.981 39.3249  11
   1   2 -17 241.833 37.5395  12
   1   2 -18 1148.83 67.7319  11
  -1   2 -18 1110.94 66.6812  11
   1  -3   0 41619.8 1342.15  34
  -1  -3   0 43874.2 1352.05  34
  -1   3   0 40499.5 1333.78  33
   1   3   0 43265.1 1339.77  33
  -1   3   0 43612.4 1347.73  38
   1   3   0 43843.3 1348.44  38
  -1  -3   0 42030.4 1355.23  37
  -1  -3   0 43567.1 1350.70  39
   1  -3   0 44883.0 1360.87  37
   1   3   0 43586.6 1355.35   1
  -1   3   0 44228.7 1357.83   9
   1   3   0 42493.3 1357.16   9
   1  -3   0 44451.8 1355.61   5
  -1  -3   0 44923.6 1356.25   5
  -1  -3   0 44264.9 1357.21   8
   1   3   0 43040.0 1350.17  41
   1  -3   0 45123.1 1352.13  40
  -1  -3   0 43087.7 1345.86  40
  -1   3   0 44056.0 1349.48  41
  -1   3   0 43671.1 1348.69  16
   1  -3   0 44213.7 1340.99  35
   1   3   0 44385.6 1348.42  36
  -1   3   0 43185.0 1349.09  36
  -1  -3   0 43741.2 1350.92  35
   1  -3  -1 4912.83 178.634  34
  -1  -3  -1 4776.26 186.523  34
   1   3   1 4564.41 180.656  33
   1   3  -1 4765.42 173.252  33
   1  -3   1 5011.65 185.119  34
  -1  -3   1 5046.68 189.500  34
  -1   3  -1 4928.11 180.622  38
   1   3   1 4992.84 186.969  38
   1   3  -1 4850.35 184.148  38
  -1  -3   1 4459.82 184.430  37
   1  -3  -1 4818.29 195.165  37
   1  -3   1 4793.51 191.833  37
  -1   3   1 4848.17 187.064  38
  -1  -3   1 4663.48 182.850  39
   1   3  -1 4749.33 188.962   1
   1   3   1 4568.81 188.217   1
  -1   3  -1 4915.08 192.357   9
  -1   3   1 4594.81 189.822   9
   1   3   1 4844.77 193.223   9
   1   3  -1 4926.36 193.536   9
  -1  -3   1 4751.97 189.274   5
   1  -3  -1 4816.92 189.338   5
   1  -3   1 4647.51 188.555   5
  -1  -3  -1 4529.23 186.985   5
   1  -3   1 4437.09 180.562  30
  -1  -3   1 4747.91 190.456   8
  -1  -3  -1 4830.13 190.006   8
  -1  -3   1 5221.29 186.913  40
   1   3   1 4664.90 180.864  41
  -1   3   1 4854.86 180.644  41
   1  -3  -1 4833.24 188.533  40
  -1   3  -1 4723.64 188.214  41
  -1  -3  -1 4912.28 181.865  40
   1  -3   1 5212.20 189.393  40
   1   3  -1 4860.98 190.659  41
  -1   3  -1 4853.22 190.038  16
  -1   3   1 4836.44 178.263  16
   1  -3  -1 4735.23 175.420  35
   1  -3   1 4992.26 182.027  35
  -1   3  -1 4849.18 185.037  36
  -1   3   1 4922.44 186.889  36
   1   3   1 4813.63 182.716  36
  -1  -3   1 4680.21 186.761  35
   1   3  -1 4851.37 185.879  36
  -1  -3  -1 4970.91 187.752  35
   1   3   2 8622.07 315.274  33
  -1  -3  -2 9103.15 316.312  34
   1  -3  -2 8927.95 303.899  34
   1  -3   2 8717.63 314.502  34
  -1  -3   2 9059.52 319.709  34
   1   3   2 9090.06 318.947  38
   1   3  -2 9486.98 314.416  38
  -1  -3   2 8776.21 310.502  39
  -1   3   2 8813.97 318.028  38
  -1  -3   2 8863.75 312.704  37
  -1   3  -2 8860.96 305.712  38
   1  -3   2 9217.14 320.766  37
   1   3   2 9171.02 318.894   1
   1   3  -2 8710.70 315.442   1
  -1   3   2 8914.03 319.115   9
   1   3  -2 8752.23 318.649   9
  -1   3  -2 9053.66 319.203   9
   1   3   2 8730.64 319.106   9
   1  -3   2 9128.39 318.174   5
  -1  -3  -2 8623.25 315.033   5
  -1  -3   2 9058.33 317.456   5
   1  -3  -2 8873.85 316.527   5
  -1  -3  -2 9197.13 327.637  31
   1  -3  -2 9077.80 321.365  31
   1  -3   2 8529.96 305.201  30
   1  -3  -2 8855.11 320.136  40
   1   3   2 8720.78 303.405  41
  -1  -3   2 9687.89 319.889  40
  -1   3  -2 9296.20 322.287  41
  -1   3   2 9068.78 301.868  41
   1  -3   2 9029.89 317.009  40
  -1  -3  -2 9089.80 311.203  40
   1   3  -2 9164.52 322.940  41
   1   3  -2 8948.63 305.054  17
   1   3  -2 9111.05 324.417  16
  -1   3  -2 8592.05 321.174  16
  -1   3   2 9317.48 319.009  36
  -1  -3   2 9190.33 318.106  35
  -1   3  -2 9088.57 315.102  36
   1   3  -2 8918.38 316.689  36
   1   3   2 8848.38 310.103  36
   1  -3   2 9284.93 315.511  35
  -1  -3  -2 9015.09 318.655  35
   1  -3   3 2794.47 131.129  34
  -1  -3   3 2784.69 131.761  34
   1   3   3 2914.53 133.798  33
   1  -3   3 3019.02 132.414  37
   1   3   3 2838.21 131.419  38
  -1   3   3 2795.73 133.088  38
  -1  -3   3 2889.93 125.286  39
  -1  -3   3 2796.22 124.156  37
  -1   3  -3 2738.95 118.695  38
   1   3  -3 2862.84 127.598  38
   1   3  -3 2715.16 124.337   1
  -1  -3  -3 3150.44 158.888   3
   1   3   3 2870.16 128.484   1
   1  -3  -3 3143.43 157.647   3
   1   3   3 2858.96 131.784   9
  -1   3  -3 2658.13 126.137   9
   1   3  -3 2859.50 130.135   9
  -1   3   3 2717.86 128.024   9
   1  -3  -3 2621.83 130.755  31
  -1  -3  -3 2784.72 139.527  31
   1  -3   3 2872.67 131.669  40
  -1   3  -3 2665.69 132.611  41
   1   3  -3 2754.40 133.744  41
  -1  -3   3 2873.52 131.935  40
   1  -3  -3 2984.50 141.971   7
  -1  -3  -3 3142.19 144.467   7
   1   3   3 2965.48 126.645  36
  -1   3  -3 2805.72 128.070  36
  -1  -3   3 2797.12 132.035  35
   1  -3   3 2999.19 131.971  35
  -1   3   3 2888.45 131.329  36
  -1  -3  -3 2602.10 124.274   5
   1  -3   3 3134.11 132.101   5
  -1  -3   3 2923.98 128.724   5
   1  -3  -3 2885.76 129.885   5
   1   3  -3 2906.26 139.707  16
   1   3  -3 2622.40 123.956  17
  -1   3  -3 2640.96 135.468  16
   1  -3  -4 9950.32 362.368  31
  -1  -3  -4 10134.5 374.450  31
  -1   3   4 10297.6 367.054  38
   1   3   4 10735.8 364.271  38
  -1  -3   4 10318.9 350.950  39
   1  -3   4 10179.1 358.953  37
   1   3  -4 9069.05 343.994   1
   1  -3  -4 10831.3 398.819   3
  -1  -3  -4 10098.5 392.783   3
  -1  -3  -4 9579.31 349.042   5
   1  -3  -4 9999.75 351.546   5
   1  -3   4 10512.5 364.111  40
  -1   3  -4 10223.8 365.289  41
   1   3  -4 10071.5 365.736  41
  -1  -3   4 10284.1 366.359  40
   1  -3  -4 10291.3 376.755   7
  -1  -3  -4 9643.36 373.347   7
  -1  -3   4 10352.1 364.197  35
   1  -3   4 9882.56 362.446  35
   1   3   4 10213.9 352.005  36
  -1   3   4 10172.4 360.689  36
  -1  -3   4 9954.29 362.718  34
   1  -3   4 10468.3 366.262  34
   1   3   4 10402.2 367.919  33
  -1   3  -4 10269.5 371.486  16
   1   3   5 52206.0 1604.25  38
  -1   3   5 51167.9 1609.73  38
   1  -3   5 50947.3 1596.12  37
  -1  -3  -5 51722.5 1621.29  31
   1  -3  -5 51197.6 1646.02   3
  -1  -3  -5 50952.5 1642.79   3
   1  -3   5 50127.3 1605.22  40
  -1   3  -5 51962.1 1606.08  41
  -1  -3   5 51573.6 1610.68  40
   1   3  -5 52105.9 1607.52  41
   1  -3  -5 49349.9 1619.58   7
  -1  -3  -5 50362.8 1622.04   7
  -1  -3   5 51587.5 1607.46  35
  -1   3   5 51509.6 1602.77  36
   1  -3   5 51597.0 1608.10  35
   1   3   5 50927.2 1611.51  33
   1  -3   5 51159.0 1607.33  34
  -1  -3   5 51186.0 1605.21  34
   1  -3  -5 49636.3 1605.36  17
  -1   3  -5 50195.9 1614.84  16
   1   3   6 10712.6 379.646  38
  -1   3   6 10160.1 381.739  38
  -1  -3  -6 10251.4 391.931  31
   1  -3  -6 9738.45 411.865   3
  -1  -3  -6 9819.70 411.778   3
   1   3  -6 10490.7 377.709  41
   1  -3   6 9441.40 374.346  40
  -1   3  -6 9983.28 374.392  41
  -1  -3   6 9830.81 380.988  40
  -1  -3  -6 9670.16 392.092   7
   1  -3  -6 9836.75 393.817   7
   1  -3   6 10081.5 380.960  35
  -1   3   6 10739.7 379.485  36
  -1  -3   6 10298.3 380.391  35
  -1  -3   6 10275.3 378.210  34
   1  -3   6 10098.1 379.671  34
   1   3   6 9663.84 383.304  33
  -1   3  -6 10224.6 384.782  16
   1  -3  -6 10340.7 386.790  17
   1  -3  -7 29.3565 33.4645  17
  -1   3  -7 99.0004 35.2879  16
   1   3   7 34.8449 31.1090  33
   1  -3   7 60.8215 38.2580  35
  -1  -3   7 18.6409 23.8516  34
  -1  -3   7 38.9644 27.0351  35
   1  -3   7 45.8581 27.9456  34
   1  -3  -7 9.75508 42.5825   3
  -1  -3  -7-19.5926 41.7796   3
   1  -3  -7-24.0391 38.7510   7
  -1  -3  -7-16.0519 33.4077   7
  -1  -3   7 40.8761 31.7056  40
   1  -3   7-6.36990 34.0581  40
   1  -3   8 8339.86 342.349  34
   1   3   8 8493.26 350.601  33
  -1  -3   8 8290.31 338.460  34
   1  -3   8 8033.61 338.394  40
  -1  -3   8 8107.21 344.037  40
  -1   3   8 8203.70 340.959  38
   1  -3  -8 7277.35 369.761   3
  -1  -3  -8 7985.34 377.882   3
  -1   3  -8 7734.18 336.246  16
   1  -3  -8 9139.27 370.917  17
  -1  -3  -8 8172.42 363.429   7
   1  -3  -8 7791.58 357.620   7
  -1  -3   8 8622.34 345.376  35
   1  -3   8 8673.53 349.555  35
   1   3   9 1537.28 126.259  33
   1  -3   9 1490.79 120.417  34
   1  -3  -9 1478.63 133.814   7
  -1  -3  -9 1332.39 128.801   7
  -1  -3   9 1299.10 116.623  40
   1  -3   9 1392.31 116.392  40
  -1   3  -9 1496.13 73.4882  27
   1   3  -9 1682.86 76.9814  27
  -1   3  -9 1608.87 74.1583  24
   1   3  -9 1490.43 72.4888  24
   1  -3  -9 1511.74 83.9936  23
  -1  -3  -9 1252.10 80.1510  23
  -1   3  -9 1358.71 77.5403  12
   1   3  -9 1380.83 78.5309  12
  -1  -3  -9 1302.96 80.9534  21
   1  -3  -9 1361.91 82.1045  21
  -1  -3  -9 1675.77 88.6826  11
   1  -3  -9 1635.55 88.1140  11
   1   3  -9 1411.50 82.9535  11
  -1   3  -9 1361.85 82.5012  11
  -1  -3   9 1376.54 116.794  35
   1  -3   9 1581.48 125.876  35
   1  -3  -9 1727.05 140.545  17
   1   3  -9 1653.49 77.7172  19
  -1   3  -9 1518.98 75.9232  19
   1  -3  -9 1409.59 140.709   3
  -1  -3  -9 1515.60 147.847   3
  -1  -3  10 674.190 87.9019  35
   1   3  10 714.766 92.9696  33
   1   3 -10 863.822 54.9026  27
  -1   3 -10 791.824 52.5971  27
   1   3 -10 813.887 51.8736  24
  -1   3 -10 804.798 52.2376  24
   1   3 -10 966.769 64.1593  12
  -1   3 -10 761.960 58.3763  12
   1  -3 -10 801.986 63.6433  23
  -1  -3 -10 800.729 63.5589  23
   1  -3 -10 711.177 96.5985  17
   1  -3 -10 919.576 65.9695  21
  -1  -3 -10 833.785 64.3224  21
   1  -3 -10 808.875 63.9425  11
  -1  -3 -10 986.236 70.7999  11
  -1   3 -10 961.518 69.2444  11
   1   3 -10 770.620 63.7430  11
   1  -3  10 993.570 105.297  35
  -1  -3 -10 910.254 109.768   7
   1  -3 -10 741.659 104.431   7
  -1  -3  10 847.468 96.9607  40
   1  -3 -10 811.596 114.752   3
  -1  -3 -10 786.254 114.377   3
   1   3 -10 862.483 56.7687  19
  -1   3 -10 800.885 54.8229  19
  -1   3 -11-2.80560 22.0005  27
   1   3 -11 8.46400 20.5072  27
  -1  -3  11 11.0338 38.4174  40
  -1   3 -11 13.2623 18.9616  24
   1   3 -11 5.43689 21.1667  24
  -1  -3 -11 38.6253 33.5255  23
   1  -3 -11 19.3381 31.7861  23
  -1  -3 -11 7.72663 31.7508  21
   1  -3 -11 7.73747 30.9694  21
  -1   3 -11 21.8363 34.0017  11
   1   3 -11-7.25511 27.8371  12
   1  -3 -11 16.8737 30.9096  11
  -1  -3 -11 17.0278 30.4280  11
  -1   3 -11 21.8293 26.0061  12
   1   3 -11 34.7578 35.2460  11
   1   3 -11 24.0845 22.7611  19
  -1   3 -11 15.2628 22.5481  19
   1  -3  11 22.3024 35.9461  35
   1  -3 -11 39.7035 47.6961   7
  -1  -3 -11-13.2521 44.4618   7
  -1  -3 -11-15.5637 56.0901   3
   1  -3 -11 15.5119 54.0077   3
  -1   3 -12 8788.70 308.633  24
   1   3 -12 8768.26 309.306  24
   1   3 -12 9437.65 326.371  12
  -1   3 -12 9272.66 325.278  12
   1  -3 -12 8746.28 454.788   3
  -1  -3 -12 8954.51 459.390   3
  -1   3 -12 8474.06 312.665  19
   1   3 -12 8665.54 312.461  19
   1  -3 -12 9359.13 329.119  21
  -1  -3 -12 9282.66 328.200  21
   1  -3 -12 8242.84 427.150   7
  -1  -3 -12 8923.96 435.595   7
  -1   3 -12 8740.96 310.294  27
   1   3 -12 8474.97 309.802  27
   1  -3 -12 9337.49 328.788  23
  -1  -3 -12 9234.26 328.267  23
  -1  -3 -12 9327.64 334.830  11
   1   3 -12 8791.26 333.432  11
   1  -3 -12 9233.74 334.405  11
  -1   3 -12 9037.98 335.464  11
  -1   3 -13 382.563 42.3041  19
   1   3 -13 356.523 40.6381  19
   1  -3 -13 562.853 58.6509  23
  -1  -3 -13 461.614 56.4576  23
   1   3 -13 376.814 40.1636  24
   1   3 -13 352.676 41.6969  27
  -1   3 -13 298.790 39.6498  27
   1  -3 -13 518.908 58.3678  21
  -1  -3 -13 509.769 58.6161  21
  -1   3 -13 452.585 53.3692  12
   1  -3 -13 351.102 53.5323  11
  -1  -3 -13 390.537 55.8628  11
  -1   3 -13 373.297 54.6267  11
   1   3 -13 417.719 51.1808  12
   1   3 -13 391.417 57.8522  11
   1  -3 -14 1556.72 96.0718  21
  -1  -3 -14 1441.80 93.2122  21
   1  -3 -14 1342.84 95.1165  11
  -1   3 -14 1395.34 97.4998  11
   1   3 -14 1478.79 99.1099  11
  -1  -3 -14 1297.95 93.4822  11
   1   3 -14 1506.47 80.4134  24
  -1   3 -14 1363.36 90.0343  12
   1   3 -14 1464.03 92.4969  12
  -1  -3 -14 1459.85 93.3228  23
   1  -3 -14 1693.27 98.4877  23
  -1   3 -14 1337.16 79.5706  19
   1   3 -14 1571.25 82.6484  27
  -1   3 -14 1462.57 81.4570  27
  -1   3 -15 3616.43 144.796  27
   1   3 -15 3304.43 141.377  27
  -1  -3 -15 3560.63 164.416  11
   1  -3 -15 3462.42 162.382  11
  -1   3 -15 3457.45 164.293  11
   1   3 -15 3291.06 161.346  11
  -1   3 -15 3544.83 156.367  12
   1   3 -15 3588.91 157.356  12
  -1   3 -16 1078.26 61.8861  27
  -1   3 -16 973.777 68.6691  12
   1   3 -16 956.274 69.1957  12
   1   3 -16 969.836 74.7105  11
  -1   3 -16 890.433 72.8516  11
  -1   3 -17 213.839 33.5355  12
   1   3 -17 215.887 37.3484  11
  -1   3 -17 213.683 38.2368  11
   1   3 -17 140.140 29.8094  12
  -1   3 -18 2185.19 101.116  11
   1   3 -18 2418.42 103.523  11
   1   4   0 68.3212 27.7996   1
  -1   4   0 124.937 28.8431  16
   1  -4   0 33.0031 25.9626   5
  -1  -4   0 56.4422 26.2681   5
   1   4   0 58.6869 31.8617   9
  -1   4   0 62.2657 28.5451   9
  -1   4   0 20.3794 20.4345  41
  -1  -4   0-3.82540 24.1510  40
   1   4   0 12.6036 19.9442  41
   1  -4   0 25.4382 24.0059  40
  -1   4   0 8.22445 25.1003  36
   1   4   0 48.0677 26.6261  36
   1  -4   0 5.09651 26.4124  37
   1   4   0 3.96589 25.0373  38
  -1  -4   0 16.5316 22.7609  39
  -1   4   0 22.8004 24.2504  38
   1   4   0 12.1567 18.7702  33
   1  -4   0 20.6840 18.7159  35
  -1  -4   0 4.17570 21.9897  35
  -1  -4   0-12.8325 22.8742  34
   1  -4   0 18.7785 20.9785  34
   1   4   1 53006.4 1643.14  33
  -1  -4  -1 52373.0 1652.00  34
  -1   4   1 49013.5 1636.13  33
  -1  -4   1 53846.7 1656.73  34
   1  -4  -1 52242.9 1641.89  34
   1  -4   1 52318.8 1648.35  34
   1   4   1 54374.6 1659.73   1
   1   4  -1 53897.6 1658.04   1
  -1   4  -1 54408.1 1656.74  16
  -1  -4   1 53553.7 1659.88   5
   1  -4  -1 52169.6 1657.56   5
   1  -4   1 52021.1 1657.97   5
  -1  -4  -1 53833.4 1659.75   5
  -1  -4   1 51346.7 1656.48  37
   1  -4  -1 51078.0 1666.39  37
  -1  -4   1 53832.5 1649.37  39
   1   4  -1 53511.1 1648.57  38
  -1   4  -1 52521.2 1642.97  38
   1  -4   1 52336.6 1662.79  37
  -1   4   1 52954.7 1650.99  38
   1   4   1 53286.5 1651.23  38
  -1  -4  -1 52213.9 1646.39  40
  -1   4   1 53286.5 1644.67  41
   1   4   1 52599.8 1646.05  41
   1  -4  -1 52548.1 1654.49  40
   1  -4   1 52908.5 1653.26  40
  -1   4  -1 54362.6 1657.18  41
  -1  -4   1 54109.2 1650.28  40
   1   4  -1 52024.6 1655.18  41
   1   4   1 51907.2 1662.75   9
  -1   4   1 54523.0 1662.77   9
  -1   4  -1 53657.4 1660.92   9
   1   4  -1 51848.8 1661.79   9
  -1   4   1 53919.0 1653.53  36
  -1  -4   1 54569.9 1655.33  35
   1   4   1 53229.2 1648.77  36
   1   4  -1 53619.9 1652.16  36
  -1  -4  -1 52473.4 1651.87  35
   1  -4   1 53002.1 1644.18  35
  -1   4  -1 54358.3 1652.65  36
   1   4   2 6818.93 263.678  33
  -1  -4   2 7222.43 273.671  34
   1  -4   2 6785.11 266.384  34
  -1  -4  -2 6917.59 267.819  34
  -1   4   2 6910.61 269.159  38
  -1  -4   2 6944.21 261.821  39
  -1  -4   2 6154.10 262.112  37
   1   4  -2 6901.03 263.951  38
   1  -4   2 6984.40 274.771  37
   1   4   2 6994.74 269.651  38
  -1   4  -2 7011.11 257.884  38
   1   4  -2 6823.99 268.212   1
   1   4   2 7138.39 272.194   1
   1   4  -2 7546.50 279.023   9
   1   4   2 7195.87 276.544   9
  -1   4   2 7201.37 274.390   9
  -1   4  -2 6702.05 270.531   9
  -1  -4  -2 6892.23 270.705   5
   1  -4  -2 6956.64 271.694   5
  -1  -4   2 7200.11 273.247   5
   1  -4   2 7132.17 272.918   5
   1  -4  -2 6964.37 273.265  31
  -1  -4  -2 6711.10 277.780  31
  -1   4  -2 7174.08 274.473  41
   1  -4   2 6432.98 266.416  40
   1   4  -2 7163.30 275.331  41
  -1  -4  -2 6899.43 262.264  40
   1  -4  -2 7083.24 271.713  40
  -1  -4   2 6597.30 264.916  40
  -1   4  -2 7047.22 274.387  16
  -1  -4   2 7357.48 271.821  35
  -1  -4  -2 6707.30 267.780  35
  -1   4  -2 6917.63 266.968  36
   1   4  -2 6806.28 268.252  36
   1   4   2 6935.81 262.322  36
  -1   4   2 6799.31 266.176  36
   1  -4   2 7131.94 265.421  35
   1   4   3 2527.89 131.996  33
  -1  -4   3 2576.89 134.310  34
   1  -4   3 2621.06 133.404  34
  -1  -4   3 2165.55 118.155  39
   1   4  -3 2781.33 130.420  38
   1   4   3 2573.80 132.623  38
  -1   4   3 2595.98 134.858  38
   1  -4   3 2339.94 129.178  37
   1   4  -3 2395.60 126.934   1
  -1  -4  -3 2362.53 151.605   3
   1  -4  -3 2500.71 154.504   3
   1   4   3 2540.57 132.012   1
  -1   4  -3 2638.12 133.597   9
   1   4   3 2620.94 135.222   9
  -1   4   3 2732.07 135.469   9
   1   4  -3 2581.72 134.508   9
   1  -4  -3 2577.36 131.922   5
   1  -4   3 2533.59 131.826   5
  -1  -4   3 2344.10 127.644   5
  -1  -4  -3 2275.69 125.922   5
  -1  -4  -3 2515.14 142.439  31
   1  -4  -3 2445.49 132.529  31
   1  -4  -3 2384.67 138.643   7
  -1  -4  -3 2560.98 143.038   7
  -1   4  -3 2569.57 137.013  41
   1  -4   3 2465.44 131.849  40
  -1  -4   3 2592.25 133.114  40
   1   4  -3 2787.03 140.405  41
  -1   4  -3 2419.08 136.957  16
  -1   4  -3 2578.59 130.941  36
  -1   4   3 2638.20 131.939  36
   1  -4   3 2680.24 131.597  35
   1   4   3 2377.60 122.622  36
  -1  -4   3 2593.01 133.311  35
   1   4   4 29107.3 977.716  33
  -1  -4   4 30101.7 981.282  34
   1  -4   4 30078.8 979.084  34
   1   4  -4 30611.7 969.327  38
   1  -4   4 29296.9 971.968  37
  -1   4   4 29298.1 979.659  38
   1   4   4 30295.2 976.998  38
   1   4   4 32390.9 973.214   1
   1   4  -4 30325.9 965.663   1
  -1   4  -4 29506.9 964.906   1
   1  -4  -4 28359.9 1011.41   3
  -1  -4  -4 27606.6 1010.14   3
   1   4  -4 29523.8 970.400   9
  -1   4  -4 29850.1 971.511   9
  -1  -4  -4 30453.8 992.042  31
  -1   4  -4 33443.1 990.645  41
   1  -4   4 28560.9 974.831  40
  -1  -4   4 28621.5 975.141  40
   1   4  -4 31651.7 988.083  41
   1  -4  -4 27636.6 987.421   7
  -1  -4  -4 28429.9 989.402   7
  -1   4   4 29974.7 973.610  36
   1  -4   4 29179.0 974.036  35
   1   4   4 29282.6 962.508  36
  -1  -4   4 29346.7 977.113  35
   1  -4  -4 31527.6 972.101   5
  -1  -4  -4 32621.0 973.515   5
  -1   4  -4 31284.4 990.988  16
  -1   4   5 11560.5 432.810  38
   1   4   5 11491.3 425.786  38
  -1  -4  -5 11598.2 441.661  31
   1  -4  -5 11727.5 468.994   3
  -1  -4  -5 11639.2 469.933   3
   1   4   5 11409.0 432.544  33
   1  -4   5 12002.1 432.510  34
  -1  -4   5 11679.4 430.598  34
   1   4  -5 10471.4 426.333  41
  -1   4  -5 11639.0 431.058  41
   1  -4   5 11574.4 427.837  40
  -1  -4   5 11931.1 431.742  40
  -1   4  -5 10666.8 430.495  16
   1  -4   5 11845.3 431.013  35
  -1  -4   5 11955.2 431.594  35
  -1   4   5 12029.7 425.506  36
  -1  -4  -5 11406.2 444.974   7
   1  -4  -5 11833.7 448.897   7
   1  -4  -6 11858.3 481.526   7
  -1  -4  -6 11726.6 481.435   7
  -1   4  -6 13483.5 481.613  16
   1  -4  -6 11792.7 504.166   3
  -1  -4  -6 12263.8 509.009   3
   1  -4   6 12974.6 474.016  34
   1   4   6 12795.1 475.453  33
  -1  -4   6 13141.7 472.355  34
  -1   4  -6 12887.3 467.882  41
  -1  -4   6 12237.6 469.204  40
   1   4  -6 12993.2 470.175  41
   1  -4   6 11821.7 464.006  40
  -1   4   6 12827.4 472.087  38
   1   4   6 12576.9 465.613  38
  -1  -4  -6 12363.0 480.903  31
   1  -4   6 12630.1 469.042  35
  -1   4   6 12806.5 461.678  36
  -1  -4   6 12488.6 469.070  35
  -1   4   7 1619.90 122.716  38
   1   4   7 1649.70 117.777  38
   1  -4   7 1509.66 116.198  40
  -1  -4   7 1682.34 123.301  40
   1   4  -7 1699.94 119.755  41
  -1  -4   7 1446.61 114.228  35
   1  -4   7 1731.55 123.405  35
   1  -4  -7 1654.79 132.106   7
  -1  -4  -7 1474.25 126.406   7
   1   4   7 1804.50 128.226  33
   1  -4   7 1545.32 118.007  34
  -1  -4   7 1596.27 117.341  34
   1  -4  -7 1327.05 134.120   3
  -1  -4  -7 1277.36 132.236   3
  -1   4  -7 1816.66 127.453  16
  -1  -4  -8 12869.9 556.005   7
   1  -4  -8 12302.3 550.445   7
  -1  -4   8 13395.4 539.628  40
   1  -4   8 13360.1 535.144  40
  -1   4  -8 15758.9 466.787  27
   1   4  -8 15383.2 466.750  27
   1  -4  -8 12452.7 575.008   3
  -1  -4  -8 13269.2 583.111   3
  -1   4  -8 15497.0 465.016  24
   1   4  -8 15670.0 465.636  24
  -1  -4  -8 13237.5 474.749  23
   1  -4  -8 13594.9 474.925  23
  -1   4  -8 13560.5 469.218  12
   1   4  -8 13458.3 468.568  12
   1  -4  -8 13649.5 475.398  21
  -1  -4  -8 13001.0 474.303  21
   1   4  -8 12456.5 470.852  11
  -1   4  -8 12826.7 470.797  11
   1  -4  -8 15628.3 482.673  11
  -1  -4  -8 16117.3 484.384  11
  -1   4   8 14183.7 542.896  38
   1   4  -8 15865.8 470.899  19
  -1   4  -8 15970.8 471.121  19
   1  -4   8 14651.9 551.070  34
  -1  -4   8 13961.6 539.077  34
   1   4   8 14491.9 550.391  33
  -1  -4   8 13783.4 540.045  35
   1  -4   8 14225.8 545.196  35
   1   4  -9 6196.98 229.763  27
  -1   4  -9 6475.95 230.063  27
   1  -4   9 6105.49 301.461  40
  -1  -4   9 6416.26 309.698  40
  -1  -4   9 6247.61 304.778  35
   1  -4   9 6013.35 304.335  35
  -1   4  -9 6338.94 228.899  24
   1   4  -9 6171.45 228.563  24
  -1  -4  -9 7050.50 248.128  23
   1  -4  -9 6706.10 245.164  23
   1   4  -9 6807.05 240.195  12
  -1   4  -9 6760.12 240.640  12
  -1  -4  -9 6590.31 244.948  21
   1  -4  -9 6747.33 245.858  21
   1   4  -9 6432.32 244.930  11
   1  -4  -9 6713.76 247.434  11
  -1   4  -9 6639.61 246.439  11
  -1  -4  -9 6644.33 247.263  11
  -1  -4  -9 6488.86 350.774   3
   1  -4  -9 6302.57 347.635   3
   1  -4   9 6295.71 305.554  34
   1   4   9 6439.52 312.369  33
  -1   4  -9 6520.57 234.635  19
   1   4  -9 6368.72 233.274  19
  -1  -4  -9 6041.28 321.687   7
   1  -4  -9 6530.29 332.288   7
   1   4 -10 1403.25 75.4385  27
  -1   4 -10 1429.57 74.9559  27
   1  -4  10 1340.49 126.677  40
  -1  -4  10 1124.87 120.806  40
  -1  -4  10 1083.56 117.234  35
   1  -4  10 1469.59 134.034  35
  -1   4 -10 1414.40 74.4686  24
   1   4 -10 1496.63 75.3058  24
  -1  -4 -10 1329.05 86.2962  23
   1  -4 -10 1357.47 85.4026  23
  -1   4 -10 1430.07 82.3174  12
   1   4 -10 1267.36 79.8627  12
   1  -4 -10 1168.41 82.5984  21
  -1  -4 -10 1467.90 88.4808  21
   1  -4 -10 1550.92 91.6928  11
   1   4 -10 1408.75 88.4799  11
  -1  -4 -10 1606.45 91.8965  11
  -1   4 -10 1293.80 86.2999  11
  -1  -4 -10 1387.92 154.255   3
   1  -4 -10 1474.62 158.931   3
   1  -4  10 1142.26 120.878  34
  -1   4  10 1071.20 122.048  33
   1   4  10 1204.12 124.608  33
  -1   4 -10 1477.92 78.9858  19
   1   4 -10 1316.35 76.4415  19
   1  -4 -10 1249.65 136.763   7
  -1  -4 -10 1226.59 139.729   7
  -1   4 -11 10168.1 342.884  27
   1   4 -11 10460.7 344.121  27
  -1  -4  11 8082.85 421.807  40
  -1  -4  11 8774.70 428.160  35
   1  -4  11 9376.95 441.454  35
   1   4 -11 10333.1 342.817  24
   1   4 -11 10056.1 353.591  12
  -1   4 -11 9657.07 351.729  12
  -1  -4 -11 10310.9 358.887  21
   1  -4 -11 10325.9 359.000  21
   1  -4 -11 10111.9 362.379  11
  -1  -4 -11 10005.9 361.905  11
  -1   4 -11 9443.53 359.860  11
   1   4 -11 9300.51 358.497  11
   1   4  11 9964.18 444.116  33
  -1   4  11 9667.39 443.428  33
  -1  -4 -11 9277.60 457.876   7
   1  -4 -11 9211.72 457.605   7
   1  -4 -11 10105.9 357.992  23
  -1   4 -11 10346.5 342.506  24
  -1  -4 -11 9752.03 355.758  23
   1  -4 -11 8185.49 462.602   3
  -1  -4 -11 8641.76 471.886   3
  -1   4 -11 10621.7 348.095  19
   1   4 -11 10546.1 348.588  19
  -1  -4 -12 393.539 57.2692  21
   1  -4 -12 472.504 58.8679  21
   1   4 -12 438.141 47.0420  19
  -1   4 -12 456.292 47.7937  19
  -1  -4 -12 415.361 57.5520  23
   1  -4 -12 533.640 59.9712  23
  -1   4 -12 506.266 56.3167  12
   1   4 -12 561.022 49.3580  27
  -1   4 -12 362.547 42.6498  27
   1   4 -12 467.893 46.1347  24
  -1  -4 -12 382.047 54.9134  11
   1  -4 -12 470.757 57.5467  11
   1   4 -12 499.838 59.0754  11
  -1   4 -12 382.502 54.5352  11
   1   4 -12 484.574 53.1571  12
   1  -4 -13 754.792 68.7759  21
  -1  -4 -13 616.179 63.6760  21
  -1   4 -13 689.591 55.6577  19
   1   4 -13 644.878 54.1418  19
   1  -4 -13 629.747 64.6341  23
  -1  -4 -13 634.267 65.1714  23
  -1   4 -13 727.853 65.3354  12
  -1   4 -13 624.397 53.2548  27
   1   4 -13 684.967 54.0792  27
   1   4 -13 627.051 51.4786  24
  -1   4 -13 547.503 63.4987  11
   1   4 -13 514.254 62.3051  11
   1  -4 -13 651.175 67.4588  11
  -1  -4 -13 580.069 66.2320  11
   1   4 -13 558.046 58.9081  12
  -1  -4 -14 4405.73 190.728  21
   1  -4 -14 4322.39 189.679  21
   1   4 -14 4016.37 191.503  11
  -1   4 -14 3875.49 189.794  11
  -1   4 -14 4805.19 178.033  27
   1   4 -14 4588.19 176.470  27
   1   4 -14 4403.98 186.181  12
  -1   4 -14 4230.27 185.002  12
  -1   4 -14 4561.68 179.031  19
   1  -4 -14 4667.73 193.225  23
  -1  -4 -14 4483.14 191.363  23
   1   4 -15 568.381 61.1617  11
  -1   4 -15 530.419 59.3768  11
   1   4 -15 684.178 59.1967  12
  -1   4 -15 613.615 58.9159  12
   1   4 -15 575.642 48.3212  27
  -1   4 -15 684.414 50.7285  27
  -1  -4 -15 669.366 63.1179  21
   1  -4 -15 656.968 62.7538  21
  -1  -4 -15 541.398 60.2144  23
   1  -4 -15 608.963 60.7344  23
   1   4 -16 41.4615 23.9561  27
  -1   4 -16 48.9816 23.7295  27
   1   4 -16 32.8236 28.3630  12
  -1   4 -16 62.5257 29.2487  12
   1   4 -16 50.4975 30.9179  11
  -1   4 -16 74.2273 35.0881  11
   1   4 -17 1057.39 56.7326  27
   1   4 -17 1183.74 66.4994  12
  -1   4 -17 1202.21 66.4378  12
   1   4 -17 1019.71 67.6870  11
  -1   4 -17 1179.29 71.5000  11
  -1   4 -17 1148.88 58.6836  27
   1  -5   0 7175.87 297.172   5
  -1  -5   0 7388.84 298.723   5
   1   5   0 7435.03 301.519   9
  -1   5   0 7664.38 301.554   9
  -1   5   0 7076.20 288.968  36
  -1  -5   0 7491.58 292.197  35
   1   5   0 7280.93 287.185  36
   1   5   0 7573.43 290.670  41
  -1   5   0 7478.28 288.403  41
  -1  -5   0 7055.24 285.778  40
   1  -5   0 6596.06 285.902  40
   1   5   0 7092.77 285.324  38
   1  -5   0 6576.18 298.360  37
  -1   5   0 7522.47 286.434  38
  -1  -5   0 6935.88 288.311  34
   1  -5   0 7430.05 286.077  34
   1   5   0 7038.62 293.573   1
  -1  -5  -1 5700.30 259.321  31
   1   5   1 5817.61 253.072   1
   1   5  -1 5996.88 253.188   1
  -1   5  -1 6152.65 251.414  16
   1   5  -1 5771.79 256.124   9
   1   5   1 5943.76 257.894   9
  -1   5   1 6152.83 259.250   9
  -1   5  -1 6106.33 259.334   9
   1   5  -1 5741.46 245.627  36
  -1  -5   1 5911.97 249.448  35
  -1   5  -1 6502.08 253.349  36
   1  -5   1 5885.53 241.058  35
  -1   5   1 5765.71 246.201  36
  -1  -5  -1 5873.36 248.788  35
   1   5   1 5903.43 244.440  36
  -1  -5   1 5574.59 243.631  40
   1  -5  -1 5917.07 251.562  40
   1   5  -1 5788.29 249.985  41
   1  -5   1 5760.23 249.403  40
  -1  -5  -1 5727.77 243.154  40
  -1   5  -1 5954.40 250.011  41
   1   5  -1 6073.20 247.009  38
  -1  -5   1 5768.62 244.893  39
  -1  -5   1 5572.52 250.370  37
   1  -5   1 5535.92 257.025  37
  -1   5  -1 5826.98 239.961  38
  -1   5   1 6012.24 246.671  38
   1   5   1 6245.09 249.772  38
  -1  -5   1 5911.33 255.927   5
   1  -5   1 5851.55 255.195   5
   1  -5  -1 5844.60 254.793   5
  -1  -5  -1 5899.41 255.421   5
   1  -5   1 5748.95 245.173  34
   1   5   1 5989.68 236.745  33
  -1  -5   1 5631.88 248.719  34
  -1  -5  -1 5987.79 249.479  34
   1  -5  -2 53477.1 1729.66  31
  -1  -5  -2 55071.1 1740.63  31
   1   5   2 52734.0 1719.12  38
  -1   5   2 54589.3 1721.94  38
  -1   5  -2 54492.7 1707.49  38
   1   5  -2 54664.0 1715.24  38
  -1  -5   2 48513.4 1716.24  37
   1  -5   2 52531.4 1730.54  37
   1   5  -2 55218.9 1725.86   1
   1   5   2 57707.2 1733.25   1
   1  -5  -2 57110.2 1732.53   5
   1  -5   2 56099.0 1731.93   5
  -1  -5   2 57799.1 1733.80   5
  -1  -5  -2 56018.7 1730.55   5
   1   5  -2 55288.8 1731.83   9
  -1   5  -2 55346.6 1730.19   9
  -1   5   2 55981.5 1731.74   9
   1   5   2 56797.1 1734.82   9
   1   5   2 53385.4 1712.73  36
  -1  -5   2 56182.4 1726.21  35
  -1   5   2 54881.2 1720.24  36
   1   5  -2 53215.4 1719.99  36
  -1   5  -2 54205.0 1721.45  36
   1  -5   2 53566.6 1715.18  35
  -1  -5   2 52400.7 1719.57  40
   1  -5   2 53449.8 1723.43  40
   1  -5  -2 53975.3 1725.97  40
   1   5  -2 56291.4 1731.90  41
  -1   5  -2 55773.6 1728.64  41
  -1   5  -2 55970.1 1729.84  16
   1  -5   2 55913.8 1725.29  34
   1   5   2 54238.3 1710.17  33
  -1  -5   2 53954.9 1727.71  34
  -1  -5  -2 52847.1 1719.88  34
  -1   5   2 52299.2 1706.31  33
   1   5  -3 27.3245 29.2249  38
  -1   5   3 87.1876 38.8831  38
   1   5   3 30.3284 30.9266  38
  -1   5  -3 5.84626 26.6647   1
  -1   5   3 55.4692 34.8951   1
   1  -5  -3 76.4861 46.2349   3
  -1  -5  -3 19.2817 42.0860   3
   1   5  -3 17.3136 26.3227   1
   1   5   3 12.2222 27.2850   1
  -1   5   3 55.7853 29.3769  33
  -1  -5  -3 51.3592 34.1469  31
   1  -5  -3 26.4048 34.7579  31
   1  -5  -3 94.2349 38.7860  40
   1  -5   3 118.910 38.6386  40
   1   5  -3 6.71673 29.9864  41
  -1  -5   3 55.1128 34.1996  40
  -1   5  -3-6.60001 29.4658  41
   1  -5  -3 12.5187 26.7048   5
  -1  -5   3-6.29378 24.8620   5
  -1  -5  -3 6.18499 25.1014   5
   1  -5   3 51.0213 29.6851   5
   1  -5   3 26.5045 30.8406  37
  -1   5   3 41.4547 34.4244  36
   1   5   3 5.44542 26.8263  36
  -1   5   3-6.36064 30.1918   9
   1   5   3 6.45429 29.4350   9
  -1   5  -3-6.25336 29.1070   9
   1   5  -3 6.34909 23.6476   9
   1  -5  -3 126.481 43.2430   7
  -1  -5  -3 52.3851 33.4072   7
  -1   5  -3 26.9378 29.4052  16
  -1  -5   3 63.1629 33.2587  35
   1  -5   3 25.0840 30.8893  34
  -1  -5   3 52.5311 36.1581  34
   1   5   3 5.64113 31.0664  33
   1  -5   3 59.0028 32.0252  35
  -1  -5  -4 27164.4 938.305  31
   1  -5   4 28220.9 922.195  40
   1   5  -4 27091.3 925.272  41
  -1   5  -4 27224.5 923.839  41
  -1  -5   4 27436.8 919.442  40
   1   5   4 27720.5 920.903  38
  -1   5   4 28353.5 923.513  38
   1  -5   4 26286.4 917.659  37
   1   5   4 29535.4 918.610   1
  -1  -5  -4 27171.8 969.997   3
   1   5  -4 27220.4 906.599   1
  -1   5  -4 26953.2 907.415   1
  -1   5   4 28935.9 918.240   1
   1  -5  -4 26558.6 967.646   3
   1  -5  -4 28125.4 916.152   5
  -1  -5  -4 27088.1 911.915   5
   1   5  -4 27019.5 913.929   9
  -1   5  -4 27097.1 913.289   9
   1   5   4 27130.2 905.749  36
  -1  -5   4 27738.4 922.350  35
  -1   5   4 27014.3 913.756  36
   1  -5   4 28197.2 919.276  35
  -1  -5   4 27204.7 925.401  34
   1  -5   4 28748.5 926.440  34
   1   5   4 27426.7 916.791  33
  -1   5   4 26829.8 917.184  33
  -1   5  -4 27069.6 927.560  16
  -1  -5  -4 26774.4 940.623   7
   1  -5  -4 26671.8 938.950   7
  -1  -5  -5 10450.0 434.810  31
  -1   5  -5 10274.0 419.723  41
   1   5  -5 10668.4 423.210  41
   1  -5   5 11000.2 422.369  40
  -1  -5   5 11437.0 426.091  40
  -1  -5  -5 11064.7 441.242   7
   1  -5  -5 10966.5 443.261   7
   1  -5   5 11467.9 424.116  35
  -1  -5   5 10531.5 420.719  35
  -1   5   5 10502.0 412.411  36
   1   5   5 10716.9 419.850  33
  -1  -5   5 10919.5 424.034  34
  -1   5   5 10798.2 421.000  33
   1  -5   5 10516.1 420.936  34
  -1  -5  -5 10451.4 463.706   3
   1  -5  -5 11283.6 473.044   3
   1   5   5 11080.2 421.409  38
  -1   5   5 10523.1 420.618  38
  -1   5  -5 10378.1 426.877  16
   1   5   6 81.6399 38.8325  33
  -1  -5   6 141.548 43.9135  34
  -1  -5   6 65.9714 37.6916  35
   1  -5   6 32.4546 37.0880  35
   1  -5   6 116.758 42.5933  34
  -1   5   6 115.417 42.1063  33
  -1  -5   6 105.966 43.6576  40
   1  -5   6 112.468 41.0348  40
   1   5  -6 97.8743 43.0196  41
  -1   5  -6 80.7917 37.6887  41
  -1  -5  -6 175.421 54.4793   7
   1  -5  -6 58.2142 42.4344   7
   1  -5  -6 51.8514 18.6140  26
  -1  -5  -6 52.0600 17.2236  26
  -1  -5  -6 143.200 33.0145  23
   1  -5  -6 202.558 36.3213  23
  -1   5  -6 67.7464 18.3726  24
  -1   5  -6 129.828 27.9615  12
   1   5  -6 175.470 28.3312  12
   1  -5  -6 140.491 33.9896  21
  -1  -5  -6 127.879 33.8328  21
   1  -5  -6 255.678 68.0293   3
  -1  -5  -6 183.902 60.4283   3
  -1   5   6 217.056 46.7241  36
  -1   5  -6 62.5648 18.9131  19
   1   5  -6 94.5402 21.2282  19
  -1   5  -6 68.4443 20.1877  20
  -1   5   6 65.2108 40.9379  38
   1   5   6 108.263 41.4269  38
  -1   5  -6 61.1317 35.5275  16
  -1   5   7 380.162 67.8572  33
  -1   5  -7 417.885 35.5063  27
   1   5  -7 408.356 36.7475  27
  -1  -5   7 326.645 64.8174  40
   1   5  -7 389.269 63.9565  41
   1  -5   7 352.802 66.1941  40
   1  -5   7 341.102 65.8229  34
  -1  -5   7 483.542 73.4799  34
   1  -5   7 451.332 69.2417  35
  -1  -5   7 353.469 65.8365  35
   1   5   7 384.172 67.5067  33
  -1  -5  -7 431.433 36.8595  26
   1   5  -7 464.311 37.5985  24
   1  -5  -7 390.192 35.4006  26
   1  -5  -7 303.314 44.9059  23
  -1  -5  -7 400.614 47.5162  23
  -1   5  -7 425.652 35.6989  24
  -1   5  -7 382.004 41.6738  12
   1   5  -7 361.871 40.0387  12
  -1  -5  -7 405.062 48.4569  21
  -1   5  -7 402.638 35.6382  20
   1  -5  -7 348.067 45.3474  21
  -1   5  -7 342.271 40.4814  11
   1   5  -7 412.889 43.1798  11
  -1   5  -7 455.605 39.8363  19
   1   5  -7 386.501 36.5792  19
   1  -5  -7 311.073 68.7090   7
  -1  -5  -7 301.585 71.1347   7
   1   5   7 311.163 60.7446  38
  -1   5   7 330.267 66.9653  38
  -1  -5  -7 308.222 79.7362   3
   1  -5  -7 412.715 84.8390   3
   1   5  -8 757.900 50.9776  27
  -1   5  -8 817.457 51.4021  27
   1  -5   8 745.705 91.6399  40
  -1  -5   8 682.015 91.9062  40
   1   5   8 701.708 93.5906  33
  -1  -5   8 857.865 99.5576  34
  -1  -5   8 721.670 90.8989  35
   1  -5   8 680.607 91.5609  34
   1  -5   8 603.795 84.7629  35
  -1   5   8 888.437 102.472  33
   1  -5  -8 738.504 49.4867  26
  -1  -5  -8 1040.76 55.1634  26
   1   5  -8 856.688 52.5320  24
  -1   5  -8 785.135 51.9579  24
   1  -5  -8 648.781 61.3564  23
  -1  -5  -8 732.070 62.5229  23
  -1   5  -8 728.812 56.8838  12
   1   5  -8 774.139 57.9677  12
  -1  -5  -8 789.883 63.3847  21
   1  -5  -8 743.002 63.0669  21
   1   5  -8 649.892 56.7377  11
  -1   5  -8 697.930 58.4056  11
   1  -5  -8 595.462 98.0213   7
  -1  -5  -8 657.516 97.1104   7
  -1   5   8 768.450 92.4634  38
   1   5  -8 755.840 54.2328  19
  -1   5  -8 738.918 53.3716  19
  -1  -5  -8 833.364 118.455   3
   1  -5  -8 668.369 112.183   3
  -1   5  -9 26008.0 836.515  27
   1   5  -9 26035.8 839.030  27
  -1  -5   9 26314.7 947.078  40
   1  -5   9 24826.7 934.113  40
  -1   5   9 25266.0 949.417  33
   1   5   9 27217.4 954.210  33
   1  -5   9 26164.1 948.039  34
  -1  -5   9 25628.6 941.730  34
   1   5  -9 26646.5 838.144  24
   1  -5  -9 27697.2 859.615  23
  -1  -5  -9 26977.3 857.349  23
   1   5  -9 27339.9 849.386  12
  -1   5  -9 27773.7 850.731  12
   1  -5  -9 26525.7 857.191  21
  -1  -5  -9 27225.3 858.104  21
   1   5  -9 25261.2 853.291  11
  -1   5  -9 26383.7 855.197  11
   1  -5  -9 24783.8 995.747   3
  -1  -5  -9 25569.1 1006.64   3
  -1  -5   9 25631.9 945.857  35
   1  -5   9 26866.5 951.286  35
   1   5  -9 27651.5 844.856  19
  -1   5  -9 27564.6 844.661  19
  -1  -5  -9 24891.3 965.300   7
   1  -5  -9 24813.1 964.719   7
   1   5 -10 8335.65 292.827  27
  -1   5 -10 8806.29 293.612  27
   1  -5  10 7835.52 379.545  40
  -1  -5  10 7979.39 387.292  40
   1  -5  10 8593.02 396.356  34
   1   5  10 8098.72 390.337  33
  -1   5  10 7607.72 387.606  33
   1   5 -10 8647.09 293.971  24
  -1   5 -10 8464.89 302.611  12
   1   5 -10 8181.82 301.364  12
   1  -5  10 7822.12 386.729  35
  -1  -5  10 7989.82 388.959  35
  -1  -5 -10 7163.05 419.597   3
   1  -5 -10 7634.09 425.680   3
   1   5 -10 8677.63 297.939  19
  -1   5 -10 8546.95 296.955  19
  -1  -5 -10 8313.75 307.999  23
   1  -5 -10 8396.80 308.759  23
   1  -5 -10 7224.93 397.235   7
  -1  -5 -10 7792.17 405.748   7
   1  -5 -10 8514.77 309.834  21
  -1  -5 -10 8304.31 308.765  21
  -1   5 -10 7985.42 309.518  11
   1   5 -10 8445.53 311.280  11
   1   5 -11 305.467 40.0960  19
  -1   5 -11 323.971 40.3614  19
   1   5 -11 281.098 37.5016  24
  -1  -5 -11 246.582 47.7875  23
   1  -5 -11 339.128 50.1974  23
   1   5 -11 326.829 38.5753  27
  -1   5 -11 289.589 37.5627  27
  -1  -5 -11 273.466 49.4239  21
   1  -5 -11 357.283 51.7565  21
   1   5 -11 298.200 47.0993  11
  -1   5 -11 309.403 51.1395  11
   1   5 -11 295.466 45.2171  12
  -1   5 -11 352.057 47.8320  12
  -1  -5 -12 4487.98 190.080  21
   1  -5 -12 4135.27 185.412  21
  -1   5 -12 3982.40 189.220  11
   1   5 -12 3855.68 187.340  11
  -1   5 -12 4681.52 175.776  27
   1   5 -12 4437.14 173.772  27
   1   5 -12 4191.49 182.279  12
  -1   5 -12 3967.56 179.457  12
  -1   5 -12 4397.80 177.872  19
   1   5 -12 4603.98 178.943  19
   1   5 -12 4549.34 173.863  24
   1  -5 -12 4080.48 184.683  23
  -1  -5 -12 3998.94 184.486  23
   1  -5 -13 18979.1 620.604  21
  -1  -5 -13 19607.1 622.580  21
   1   5 -13 18019.8 625.090  11
  -1   5 -13 17152.4 622.197  11
  -1   5 -13 18590.3 602.460  27
   1   5 -13 17984.8 601.597  27
   1   5 -13 18196.5 614.372  12
  -1   5 -13 18738.5 616.215  12
  -1   5 -13 18284.0 607.073  19
   1  -5 -13 19190.5 620.843  23
  -1  -5 -13 19011.1 620.613  23
  -1   5 -14 12165.7 450.082  11
   1   5 -14 11876.6 448.847  11
  -1   5 -14 12443.2 440.953  12
   1   5 -14 12230.6 439.710  12
   1   5 -14 12974.9 430.821  27
  -1   5 -14 13006.7 430.508  27
  -1  -5 -14 13372.7 448.244  23
   1  -5 -14 13460.1 448.084  23
  -1  -5 -14 13501.4 449.159  21
   1  -5 -14 13750.0 449.510  21
  -1  -5 -15 178.032 40.4180  23
   1  -5 -15 218.539 42.2345  23
   1   5 -15 180.310 30.6786  27
  -1   5 -15 152.887 30.3748  27
  -1   5 -15 104.929 36.5699  11
  -1   5 -15 196.175 38.4878  12
   1   5 -15 153.856 37.3003  12
   1   5 -15 179.460 41.0432  11
  -1  -5 -15 177.921 41.8399  21
   1  -5 -15 166.655 40.5052  21
  -1   5 -16 5.80942 24.6346  12
   1   5 -16 43.5037 26.0352  12
   1   5 -16 6.89969 27.6236  11
  -1   5 -16 10.4094 28.5239  11
   1   5 -16 24.2891 19.8274  27
  -1   5 -16 44.2955 21.9191  27
  -1   5 -17 3696.91 138.919  12
   1   5 -17 3612.19 138.205  12
   1   5 -17 3303.58 141.162  11
  -1   5 -17 3471.93 142.344  11
  -1   5 -17 3647.68 132.034  27
   1   5 -17 3738.33 132.336  27
   1   6   0-60.2581 39.0247   1
  -1   6   0-7.59387 36.0318   1
   1  -6   0 47.8297 37.8239   5
  -1  -6   0-47.4792 40.3315   5
  -1   6   0-6.46479 27.5684  38
   1   6   0-6.71492 27.2375  38
  -1   6   0 47.9058 35.6317   9
   1   6   0-16.1473 37.5642   9
  -1  -6   0-14.8379 30.8745  34
  -1  -6   0-6.85037 33.7311  40
   1   6   0-27.2349 29.7181  41
   1  -6   0 7.36897 32.1631  40
  -1   6   0-13.3150 33.3617  41
   1   6   0-6.92640 32.2268  36
  -1   6   0 21.1972 30.1308  36
   1   6   1 5673.68 262.389  36
   1   6  -1 5806.63 266.674  36
  -1  -6   1 5990.33 270.760  35
  -1   6   1 5911.09 266.167  36
  -1   6  -1 6060.31 269.138  36
   1   6   1 6355.49 280.447   1
  -1   6   1 6111.58 276.387   1
   1   6  -1 5967.67 272.358   1
  -1   6  -1 5919.17 272.201   1
   1   6  -1 6262.87 267.217  38
   1  -6   1 5896.20 282.605  37
   1   6   1 5909.05 264.415  38
  -1   6  -1 5915.13 259.330  38
  -1   6   1 6060.95 265.949  38
  -1  -6   1 5698.87 264.719  40
  -1   6  -1 5702.26 264.802  41
   1   6  -1 5656.19 265.149  41
   1  -6   1 6068.55 273.386  40
   1  -6  -1 5967.06 272.561  40
   1  -6   1 5935.04 277.579   5
   1  -6  -1 5967.58 277.613   5
  -1  -6  -1 6377.07 282.398   5
  -1  -6   1 6377.08 282.862   5
  -1  -6  -1 6077.29 284.349  31
   1   6  -1 6427.58 283.383   9
  -1   6  -1 6131.39 278.820   9
  -1   6   1 6275.56 280.574   9
   1   6   1 5762.84 275.299   9
  -1  -6  -1 6311.20 274.571  34
  -1  -6   1 5804.95 270.170  34
   1  -6   1 6104.01 268.233  34
   1  -6  -2 404.306 66.0430  31
  -1  -6  -2 461.605 72.2867  31
  -1  -6   2 387.824 60.4441  40
  -1   6  -2 556.078 72.8082  41
   1  -6   2 450.250 67.9245  40
   1  -6  -2 420.674 64.2443  40
   1   6  -2 464.278 67.3144  41
   1   6   2 491.745 63.0307  36
  -1   6   2 366.592 58.2875  36
   1  -6   2 401.456 64.9564  37
  -1   6  -2 433.712 66.2370  36
   1   6  -2 516.262 68.1946  36
  -1   6   2 426.001 68.9017   1
   1   6   2 453.603 69.5242   1
  -1   6  -2 448.764 69.1219   1
   1   6  -2 399.346 66.2633   1
  -1   6   2 437.527 61.8789  38
   1   6  -2 422.870 60.4008  38
   1   6   2 437.380 62.5745  38
  -1   6  -2 542.621 68.9195  16
   1  -6   2 411.720 60.5789  34
  -1  -6   2 486.990 68.1041  35
  -1  -6   2 419.557 65.1597  34
  -1  -6  -2 315.624 60.6668   5
   1  -6   2 516.374 72.8394   5
   1  -6  -2 422.069 65.5337   5
  -1  -6   2 447.309 70.5870   5
  -1   6   2 449.394 68.5046   9
   1   6  -2 489.293 69.2831   9
  -1   6  -2 459.770 67.2981   9
   1   6   2 511.299 72.0768   9
  -1  -6   3 2792.19 172.899  34
   1   6   3 2890.82 160.106  33
   1  -6   3 3031.76 173.493  34
  -1  -6  -3 2990.95 183.837  31
  -1  -6   3 2590.01 162.538  40
   1  -6   3 2811.14 169.697  40
   1   6  -3 2738.88 171.000  41
  -1   6  -3 2725.93 169.921  41
  -1  -6  -3 2780.01 181.383   7
   1  -6  -3 2978.15 185.279   7
   1   6   3 2958.25 168.585  38
   1  -6   3 2807.65 175.911  37
  -1   6   3 2793.01 166.158  38
   1   6  -3 2721.77 158.431  38
  -1  -6  -3 2932.63 129.680  23
   1  -6  -3 2812.69 128.039  23
   1  -6  -3 2914.68 129.022  21
  -1  -6  -3 2886.15 129.392  21
   1   6  -3 2856.82 113.106  20
  -1   6  -3 2788.88 112.836  20
  -1   6  -3 2580.72 164.161   1
  -1   6   3 3008.51 174.739   1
   1   6   3 2861.56 170.810   1
  -1  -6  -3 2488.71 191.226   3
   1   6  -3 2672.40 164.145   1
   1  -6  -3 2870.12 204.867   3
  -1   6  -3 2763.46 167.846   9
  -1   6   3 2809.87 170.606   9
   1   6   3 2785.98 170.275   9
   1   6  -3 2702.48 166.457   9
  -1  -6  -3 2896.81 172.997   5
  -1  -6   3 2988.65 175.503   5
   1  -6   3 2715.22 169.000   5
   1  -6  -3 2743.64 168.589   5
  -1   6  -3 2998.29 174.195  16
  -1   6  -3 2641.92 162.170  36
   1  -6   3 3183.43 170.731  35
  -1  -6   3 2956.74 172.430  35
   1   6   3 2935.80 163.640  36
  -1   6   3 2646.25 161.273  36
  -1  -6  -4 11635.6 468.667  31
  -1   6  -4 12771.0 462.908  41
  -1  -6   4 10645.6 442.196  40
   1  -6   4 10841.4 444.920  40
   1   6  -4 12420.9 461.394  41
   1  -6  -4 12018.8 372.089  26
  -1  -6  -4 11669.1 370.797  26
  -1   6  -4 10678.5 374.835  12
   1   6  -4 10659.1 374.792  12
  -1  -6   4 11375.7 448.818  35
   1  -6   4 10742.6 439.872  35
  -1   6   4 10754.2 436.164  36
  -1  -6  -4 10550.6 385.339  23
   1  -6  -4 10926.7 385.698  23
  -1  -6  -4 10384.8 384.591  21
   1   6  -4 12348.3 372.675  20
   1  -6  -4 10601.9 384.997  21
  -1   6  -4 11850.4 371.137  20
   1  -6  -4 9997.36 485.458   3
  -1  -6  -4 10584.1 491.233   3
  -1  -6  -4 10589.9 460.682   7
   1  -6  -4 10137.0 456.872   7
   1   6   4 11616.5 446.199  38
  -1   6   4 11315.7 446.181  38
   1  -6   4 10728.5 444.143  34
  -1  -6   4 11867.6 459.173  34
   1   6   4 11487.9 439.677  33
  -1   6   4 11191.5 437.722  33
   1   6  -4 11833.8 448.086   9
  -1   6  -4 11545.2 444.425   9
  -1   6  -4 12315.8 464.538  16
   1  -6  -5 18.5605 19.1916  26
  -1  -6  -5 39.6513 20.0129  26
   1   6  -5 5.55216 24.2349  12
  -1   6  -5 5.55145 22.2214  12
  -1  -6  -5-32.4649 42.7230   7
   1  -6  -5 21.5221 42.4840   7
  -1  -6   5-9.41925 37.1870  34
   1  -6   5-9.23914 35.4485  34
  -1  -6   5-9.14814 37.1064  35
   1  -6   5 26.4639 33.8455  35
  -1   6   5 25.1336 34.8650  33
   1   6   5 66.6728 43.1791  33
  -1  -6  -5 69.6343 34.5930  23
   1  -6  -5 17.4137 32.0834  23
  -1  -6  -5 3.48525 31.1083  21
   1  -6  -5-3.48494 31.4418  21
  -1   6  -5-11.4660 21.3414  20
   1   6  -5 9.21885 19.7752  20
   1  -6  -5 54.7285 50.9263   3
  -1  -6  -5 27.5838 46.2730   3
  -1   6   5 8.12100 35.4456  36
  -1   6   5 44.4405 42.9758  38
   1   6   5 25.7951 37.5289  38
   1  -6   5 35.8866 40.8990  40
   1   6  -5-9.23566 44.6562  41
  -1   6  -5 27.4587 40.8468  41
  -1  -6   5-17.7764 39.6657  40
   1  -6  -6 1839.93 102.918  23
  -1  -6  -6 1739.79 102.551  23
  -1   6  -6 1711.96 94.2877  12
   1   6  -6 1842.93 95.4529  12
   1   6   6 1740.00 139.065  38
  -1   6   6 2022.95 149.006  38
  -1  -6  -6 1876.18 103.947  21
  -1   6  -6 2158.43 92.2129  20
   1  -6  -6 1909.65 104.635  21
   1  -6  -6 2142.91 92.3281  26
  -1  -6  -6 2152.10 92.2664  26
   1  -6   6 1810.58 142.710  35
  -1  -6   6 2147.88 154.559  35
   1  -6   6 1703.17 141.194  40
   1   6  -6 1763.38 145.231  41
  -1  -6   6 2040.21 150.356  40
   1   6   6 2170.09 151.472  33
  -1   6   6 2463.27 158.794  33
  -1  -6   6 1857.64 146.770  34
   1  -6   6 1839.48 146.457  34
  -1  -6  -6 1449.16 142.994   7
   1  -6  -6 1764.33 154.759   7
  -1  -6  -6 1669.65 169.663   3
   1  -6  -6 1976.56 180.054   3
  -1  -6  -7 8070.88 395.162   7
   1  -6  -7 7968.21 393.640   7
   1  -6   7 8379.36 382.797  34
  -1  -6   7 8523.89 385.703  34
  -1   6   7 8469.71 378.506  33
   1   6   7 7983.93 371.986  33
  -1   6   7 7843.61 370.507  38
   1   6   7 8446.65 375.375  38
  -1  -6  -7 8483.57 289.078  26
   1  -6  -7 8508.17 289.084  26
   1   6  -7 8687.20 287.657  24
   1  -6  -7 8272.29 306.844  23
  -1  -6  -7 8276.14 306.430  23
  -1   6  -7 9007.66 299.628  12
   1   6  -7 8479.69 297.871  12
  -1   6  -7 8252.32 287.019  20
  -1  -6  -7 7832.83 303.683  21
   1  -6  -7 8416.63 307.458  21
   1   6  -7 8178.34 300.773  11
  -1   6  -7 8130.65 300.155  11
   1  -6  -7 7513.13 414.369   3
  -1  -6  -7 7709.60 418.348   3
  -1  -6   7 7625.75 372.315  35
   1  -6   7 8166.80 378.376  35
  -1  -6   7 7570.55 368.850  40
   1  -6   7 7820.54 370.865  40
   1   6  -7 8137.13 375.093  41
   1   6  -7 9060.29 294.221  19
  -1   6  -7 8689.13 292.011  19
  -1  -6  -8 2991.48 227.272   7
   1  -6  -8 3165.67 232.607   7
  -1   6   8 3520.72 223.757  38
   1   6  -8 4381.81 154.353  27
   1   6  -8 4708.95 156.993  24
  -1  -6  -8 4330.22 154.711  26
   1  -6  -8 4417.04 155.216  26
  -1   6  -8 3714.79 158.153  12
   1   6  -8 3437.74 155.796  12
  -1  -6   8 3372.21 224.765  34
   1   6   8 4031.75 235.252  33
  -1   6   8 3503.55 226.505  33
   1  -6   8 3486.49 227.353  34
   1  -6  -8 3267.25 161.790  23
  -1  -6  -8 3329.01 162.880  23
  -1  -6  -8 3174.40 161.057  21
   1  -6  -8 3341.64 162.512  21
   1   6  -8 3220.97 156.602  11
  -1   6  -8 3082.03 155.117  11
  -1  -6  -8 3010.97 247.518   3
   1  -6  -8 2725.16 240.777   3
   1  -6   8 3597.49 229.338  35
  -1  -6   8 3415.84 225.490  35
   1  -6   8 3172.82 215.473  40
  -1  -6   8 3238.27 218.771  40
   1   6  -8 4555.38 241.183  41
  -1   6  -8 4583.75 159.991  19
   1   6  -8 4668.13 161.490  19
  -1  -6  -9 14.5427 48.7904   7
   1  -6  -9-14.4744 52.1632   7
  -1   6   9 34.9748 42.0145  38
  -1  -6  -9 30.6235 35.9521  21
   1  -6  -9 8.75124 36.4170  21
   1   6  -9-16.7728 31.9376  11
  -1   6  -9-4.21666 30.3924  11
  -1  -6  -9 17.7114 57.0901   3
   1  -6  -9 52.7639 65.4627   3
  -1  -6   9 37.5132 46.5416  34
   1  -6   9 50.6561 47.1357  34
   1   6   9 24.1745 49.0256  33
  -1   6   9-12.2797 45.7053  33
  -1  -6   9-25.0084 43.5350  35
   1  -6   9-25.0670 46.6499  35
   1  -6   9 47.5268 50.6648  40
  -1  -6   9-12.2425 42.6240  40
  -1   6  -9-3.73534 28.6619  12
   1   6  -9-3.73164 30.2710  12
  -1   6  -9 25.5006 21.7413  27
   1   6  -9-2.94750 22.6168  27
  -1  -6  -9-11.3512 22.4064  26
   1  -6  -9-39.2281 38.0465  23
  -1  -6  -9 21.7916 34.8863  23
   1   6  -9-2.89124 20.6650  24
  -1   6  -9 13.0265 22.4736  19
   1   6  -9 39.3385 24.9687  19
  -1  -6 -10 1252.84 89.1717  21
   1  -6 -10 1334.12 90.2500  21
   1   6 -10 1064.06 82.9142  11
  -1   6 -10 1208.95 85.2699  11
  -1   6 -10 1286.89 83.2950  12
   1   6 -10 1202.41 80.7426  12
   1  -6 -10 1333.33 89.8531  23
  -1  -6 -10 1085.85 85.1519  23
  -1   6 -10 1262.10 73.5248  27
   1   6 -10 1107.07 69.9883  27
   1   6 -10 1366.82 79.4691  19
  -1   6 -10 1220.90 75.1219  19
   1   6 -11 359.959 49.0643  12
  -1   6 -11 343.987 49.9952  12
  -1   6 -11 387.247 54.3106  11
   1   6 -11 316.862 52.6774  11
  -1  -6 -11 362.729 55.3546  23
   1  -6 -11 399.382 58.0791  23
  -1  -6 -11 455.869 60.1107  21
   1  -6 -11 474.082 58.2252  21
   1   6 -11 530.593 47.8827  27
  -1   6 -11 492.411 46.0518  27
  -1   6 -11 499.592 48.7649  19
   1  -6 -12 45.0586 41.0804  23
  -1  -6 -12-13.5229 34.8414  23
   1   6 -12-9.79680 38.4066  11
  -1   6 -12 14.7764 34.9048  11
   1   6 -12 4.11235 36.3023  12
  -1   6 -12-4.11708 36.1416  12
   1   6 -12-9.58671 24.8786  27
  -1   6 -12 15.6791 24.7598  27
   1  -6 -12-4.50606 36.7930  21
  -1  -6 -12 22.5425 35.3496  21
  -1   6 -12 24.9611 26.7516  19
   1   6 -13 576.972 63.1569  11
  -1   6 -13 622.963 64.5399  11
   1   6 -13 677.950 53.3665  27
  -1   6 -13 749.293 54.5318  27
   1  -6 -13 755.558 67.4045  23
  -1  -6 -13 670.689 66.0300  23
  -1  -6 -13 649.182 66.4933  21
   1  -6 -13 704.390 65.0264  21
   1   6 -13 709.799 63.5123  12
  -1   6 -13 734.247 63.4671  12
   1   6 -14 3262.18 162.569  11
  -1   6 -14 3345.13 163.244  11
  -1   6 -14 4230.33 153.042  27
   1   6 -14 4150.29 152.912  27
  -1  -6 -14 3925.81 164.303  23
   1  -6 -14 3932.66 164.778  23
   1  -6 -14 3835.81 164.020  21
  -1  -6 -14 3704.10 162.478  21
   1   6 -14 3398.54 155.889  12
  -1   6 -14 3329.91 155.529  12
   1   6 -15 486.619 50.8290  11
  -1   6 -15 493.040 51.6615  11
   1   6 -15 455.664 47.1080  12
  -1   6 -15 529.367 47.6460  12
  -1  -6 -15 485.286 50.1520  23
   1  -6 -15 536.580 50.0823  23
  -1  -6 -15 550.000 51.8258  21
   1  -6 -15 507.190 49.5200  21
  -1   6 -15 450.423 39.3568  27
   1   6 -15 478.468 40.2941  27
   1   6 -16 304.679 29.0435  27
  -1   6 -16 284.761 29.5156  27
   1   6 -16 231.308 31.1421  12
  -1   6 -16 181.421 33.2913  11
  -1   6 -16 298.764 34.3639  12
   1   6 -16 226.169 35.5869  11
   1  -7   0 411.671 48.9663  21
  -1  -7   0 459.612 50.6277  21
   1  -7   0 261.635 60.2882  40
  -1   7   0 248.791 55.5814  36
   1   7   0 209.308 52.7407  36
  -1   7   0 374.311 66.0764   9
   1   7   0 257.856 59.7759   9
  -1   7   0 283.713 56.1585  38
   1   7   0 252.329 58.2169  38
  -1  -7   0 173.751 57.8701  31
  -1  -7   0 450.974 52.1890  23
   1  -7   0 318.906 47.8747  23
   1  -7   0 208.475 56.9102   5
  -1  -7   0 334.080 65.2784   5
   1   7   0 186.000 56.8045   1
  -1   7   0 282.152 61.9222   1
  -1   7   1 310.625 58.9358  36
   1   7   1 215.650 56.1776  36
   1   7  -1 267.164 58.5510  36
  -1   7  -1 359.361 65.2422  36
   1  -7  -1 263.182 45.9324  23
  -1  -7  -1 241.002 42.1609  23
  -1   7   1 256.097 62.2931   1
  -1   7  -1 223.836 57.4631   1
   1   7  -1 257.903 59.9120   1
   1   7   1 197.137 52.2884   1
  -1  -7  -1 285.841 45.9976  21
  -1   7  -1 316.586 32.2992  20
   1  -7  -1 270.882 46.4952  21
  -1  -7   1 187.228 51.7575  40
   1  -7  -1 290.765 61.6114  40
   1   7  -1 210.870 54.2003  41
   1  -7   1 386.005 68.3247  40
  -1   7  -1 225.845 57.6141   9
   1   7  -1 395.568 71.1293   9
  -1   7   1 266.813 62.1959   9
   1   7   1 238.766 59.8084   9
   1  -7  -1 333.053 68.9425  31
  -1  -7  -1 208.314 61.7282  31
  -1   7   1 193.077 50.6474  38
   1   7  -1 259.397 57.2413  38
   1   7   1 326.280 60.8444  38
  -1  -7  -1 215.632 58.2297   5
  -1  -7   1 187.403 54.1058   5
   1  -7  -1 356.490 68.7984   5
   1  -7   1 259.205 58.4778   5
  -1  -7   1 355.165 65.5122  34
  -1  -7  -2 2197.36 175.049  31
   1   7   2 2498.10 165.339  38
   1  -7   2 2566.64 182.200  37
   1   7  -2 2625.51 165.075  38
  -1   7   2 2678.04 168.608  38
  -1   7  -2 2284.07 113.088  12
   1   7  -2 2336.86 113.998  12
   1   7   2 2412.48 161.197  36
  -1   7   2 2531.40 165.981  36
  -1   7  -2 2751.50 175.068  36
   1  -7  -2 2326.65 125.146  23
  -1  -7  -2 2255.63 123.581  23
  -1   7  -2 2677.19 109.340  20
   1   7  -2 2762.06 110.599  20
   1  -7  -2 2361.62 125.495  21
  -1  -7  -2 2412.00 125.145  21
   1  -7  -2 2322.66 168.006  40
   1   7  -2 2662.22 173.489  41
  -1  -7   2 2819.63 176.301  40
   1  -7   2 2815.41 178.460  40
  -1   7  -2 2714.61 172.321  41
  -1  -7   2 2567.20 174.926  34
   1  -7   2 2587.87 170.314  34
   1   7  -2 2673.11 176.462   9
  -1   7  -2 2732.72 178.452   9
  -1   7   2 2874.12 181.367   9
   1   7   2 2792.82 179.753   9
   1  -7  -2 2769.31 181.340   5
   1  -7   2 2515.87 175.343   5
  -1  -7  -2 2691.24 178.617   5
  -1  -7   2 2615.93 176.394   5
   1   7   2 2943.00 181.882   1
  -1   7   2 2866.93 181.627   1
   1   7  -2 2782.41 175.904   1
  -1   7  -2 2585.10 170.789   1
  -1  -7  -3 46.0211 45.4267  31
   1   7   3 73.8752 45.4743  38
  -1   7   3 27.7760 40.4161  38
  -1  -7  -3 21.9230 18.8433  26
   1  -7  -3 26.6842 18.9009  26
  -1   7  -3 75.3123 29.8074  12
   1   7  -3 75.4630 29.4682  12
  -1  -7  -3-11.6196 45.8779   7
  -1   7   3 19.7608 41.1227   9
   1  -7  -3 11.5973 45.7900   7
   1   7   3 19.8864 44.3783   9
   1   7  -3 29.3931 37.5972   9
  -1   7  -3-19.4468 38.3935   9
  -1  -7   3 51.4252 41.7227  34
   1  -7   3 19.8179 36.8890  34
  -1  -7   3-10.0026 34.8336  35
   1  -7  -3 115.996 39.0897  23
  -1  -7  -3 42.5440 31.9963  23
   1  -7  -3 81.1905 36.5188  21
  -1  -7  -3 50.2775 32.9916  21
  -1   7  -3 17.4455 21.0134  20
   1   7  -3 17.3301 18.5885  20
  -1   7  -3 18.2402 34.9981   1
  -1   7   3 38.1884 40.7169   1
   1   7   3 9.47526 37.4141   1
   1  -7  -3-29.7413 66.3650   3
  -1  -7  -3 75.0048 63.9701   3
   1   7  -3 8.99907 32.4400   1
   1  -7   3 99.2699 45.2587  40
  -1  -7   3 28.8344 40.9913  40
   1   7  -3-9.79980 37.6052  41
  -1   7  -3 29.2117 38.4480  41
  -1  -7   3 19.8939 34.6400   5
  -1  -7  -3 29.3047 34.0178   5
   1  -7  -3 9.86376 36.7209   5
   1  -7   3-30.1771 39.7182   5
  -1   7   3 9.11572 32.8603  36
   1   7   3 43.3877 37.8803  36
  -1  -7  -4 6296.85 234.801  23
   1  -7  -4 6391.38 235.307  23
   1   7  -4 6262.32 222.165  12
  -1   7  -4 6371.87 222.252  12
  -1  -7  -4 5559.80 308.190   7
   1  -7  -4 5075.32 302.260   7
   1  -7   4 5722.31 294.225  34
  -1  -7   4 5947.47 299.461  34
   1  -7  -4 6185.49 233.777  21
   1   7  -4 5513.14 210.056  20
  -1   7  -4 5684.88 211.204  20
  -1  -7  -4 6152.54 233.798  21
  -1  -7   4 5868.26 295.970  35
  -1   7   4 5284.19 278.473  36
   1   7  -4 5392.23 286.851  41
   1  -7   4 5616.56 291.253  40
  -1  -7   4 5585.81 289.393  40
  -1  -7  -4 5487.74 209.804  26
   1  -7  -4 5790.13 211.569  26
  -1  -7  -4 5988.63 345.073   3
   1  -7  -4 5796.79 340.717   3
   1   7   4 5627.90 284.921  38
  -1   7   4 5476.86 282.724  38
   1  -7  -5 25838.7 823.276  23
  -1  -7  -5 25683.5 824.300  23
  -1   7  -5 27870.0 813.837  12
   1   7  -5 26981.9 812.156  12
   1  -7  -5 23839.0 928.088   7
  -1  -7  -5 24180.1 929.901   7
   1   7   5 24049.1 886.860  33
  -1  -7   5 25303.7 915.595  34
   1  -7   5 23549.2 906.062  34
   1  -7  -5 25751.7 822.876  21
  -1   7  -5 25038.2 800.221  20
  -1  -7  -5 25713.1 823.937  21
  -1   7   5 23727.9 887.270  36
   1  -7   5 24344.4 898.966  35
  -1  -7   5 25051.6 910.404  35
  -1  -7  -5 25385.1 977.617   3
   1  -7  -5 24503.9 971.342   3
  -1   7   5 23169.1 894.454  38
   1   7   5 25871.9 904.505  38
  -1  -7   5 25672.7 910.398  40
   1  -7   5 25300.6 909.021  40
   1   7  -5 24574.0 907.734  41
  -1  -7  -5 24786.5 799.997  26
   1  -7  -5 24887.8 800.056  26
  -1  -7  -6 4064.99 179.952  23
   1  -7  -6 4304.35 182.089  23
  -1   7  -6 4248.35 170.704  12
   1   7  -6 4143.80 169.934  12
  -1  -7  -6 3616.61 248.690   7
   1  -7  -6 3877.81 255.988   7
  -1  -7   6 4273.62 253.483  34
   1  -7   6 4088.29 245.280  34
   1   7   6 4209.56 236.682  33
  -1   7  -6 4137.78 161.765  20
  -1  -7  -6 4102.97 179.739  21
   1  -7  -6 3916.84 178.322  21
  -1  -7   6 3993.80 245.422  35
   1  -7   6 4071.67 241.989  35
   1  -7  -6 3735.48 278.920   3
  -1  -7  -6 3561.24 274.399   3
  -1  -7  -6 4165.40 164.057  26
   1  -7  -6 4513.04 166.187  26
   1  -7   6 3491.21 230.287  40
  -1  -7   6 4093.72 242.961  40
   1   7  -6 4198.52 244.638  41
   1   7   6 3898.15 233.840  38
  -1   7   6 3683.11 231.953  38
   1  -7  -7 4.46345 36.2076  23
  -1  -7  -7 8.92715 36.4460  23
   1   7  -7 18.2463 29.7971  12
  -1   7  -7 10.9439 29.0027  12
  -1  -7  -7-71.3223 66.3657   7
   1  -7  -7-42.5450 65.9805   7
   1  -7   7 24.3397 40.8298  35
  -1  -7   7-12.7109 39.2279  34
  -1   7   7 11.2800 37.8445  33
  -1  -7   7-37.4758 41.9103  35
   1  -7   7-12.7053 37.3857  34
   1   7   7-11.2861 42.0072  33
  -1  -7  -7 4.47445 36.0572  21
   1  -7  -7-4.47353 38.1515  21
  -1   7  -7-16.1929 30.6026  11
   1   7  -7 16.1103 29.2707  11
  -1  -7  -7 50.8209 25.3430  26
   1  -7  -7 29.9112 23.1199  26
   1   7   7 45.1118 41.9769  38
  -1   7   7 11.6732 40.6418  38
  -1  -7  -7-17.8309 74.2003   3
   1  -7  -7 17.6858 69.8200   3
   1  -7   7 12.0619 43.4691  40
  -1  -7   7 12.0626 52.6469  40
   1   7  -7-11.7759 37.9581  41
  -1  -7  -8 9728.38 322.695  26
   1   7  -8 10030.2 333.802  12
  -1   7  -8 9462.26 331.844  12
  -1   7   8 8077.91 412.165  38
   1  -7  -8 9662.45 343.150  23
  -1  -7  -8 9761.50 343.874  23
   1  -7  -8 9669.98 342.734  21
  -1  -7  -8 9962.16 345.588  21
   1   7  -8 9068.29 334.278  11
  -1   7  -8 8382.55 330.141  11
   1  -7   8 8061.11 414.386  35
  -1  -7   8 8317.13 420.861  35
   1   7   8 8961.30 420.382  33
   1  -7   8 9356.61 437.732  34
  -1   7   8 9208.89 424.177  33
  -1  -7   8 7853.25 417.563  34
  -1  -7   8 8413.54 418.378  40
   1  -7   8 8475.54 418.915  40
   1  -7  -8 9160.09 448.986   7
  -1  -7  -8 8971.33 448.392   7
   1  -7  -8 8981.93 480.735   3
  -1  -7  -8 8054.33 465.497   3
   1  -7  -9 8644.75 328.243  23
  -1  -7  -9 8582.40 327.390  23
  -1   7  -9 8997.70 321.403  12
   1   7  -9 9128.91 322.105  12
  -1   7  -9 7791.35 321.452  11
   1   7  -9 8135.24 322.068  11
  -1  -7  -9 9129.28 310.324  26
  -1   7  -9 9624.95 316.243  19
  -1  -7  -9 8839.56 329.033  21
   1  -7  -9 9025.29 331.200  21
   1  -7 -10 93.7419 42.8083  23
  -1  -7 -10 70.3546 43.7177  23
  -1   7 -10 65.1545 35.6366  12
   1   7 -10 61.0771 34.1945  12
  -1   7 -10 114.348 38.9861  11
   1   7 -10 71.0931 36.9859  11
   1   7 -10 98.1531 27.9350  27
   1  -7 -10 65.8738 41.1507  21
  -1  -7 -10 103.564 44.5283  21
  -1   7 -10 97.0422 29.6666  19
   1  -7 -11 918.426 77.4300  21
  -1  -7 -11 909.952 76.5393  21
  -1   7 -11 754.733 70.8665  11
   1   7 -11 953.915 77.9785  11
   1   7 -11 841.453 68.4715  12
  -1   7 -11 841.515 69.9095  12
   1  -7 -11 952.487 78.4079  23
  -1  -7 -11 907.405 77.2893  23
   1   7 -11 922.046 61.5615  27
  -1   7 -11 956.037 62.3127  27
  -1   7 -11 965.223 66.1639  19
   1   7 -12 1834.70 113.396  11
  -1   7 -12 1960.87 115.698  11
   1   7 -12 2204.99 101.005  27
  -1   7 -12 2291.76 102.421  27
   1  -7 -12 2046.32 114.044  23
  -1  -7 -12 1987.73 113.119  23
  -1  -7 -12 2236.48 117.471  21
   1  -7 -12 2046.29 114.390  21
  -1   7 -12 1985.47 108.785  12
   1   7 -12 2039.98 110.104  12
  -1   7 -13 575.170 45.5129  27
   1   7 -13 546.168 45.5706  27
  -1  -7 -13 453.294 55.8064  21
   1  -7 -13 398.796 54.1190  21
  -1   7 -13 429.265 53.5774  11
   1   7 -13 422.722 54.1935  11
  -1   7 -13 395.513 48.4227  12
   1   7 -13 384.152 48.6838  12
   1  -7 -13 518.823 56.5814  23
  -1  -7 -13 418.548 53.1975  23
   1   7 -14 107.742 24.8770  27
  -1   7 -14 120.465 25.5054  27
  -1  -7 -14 89.4251 33.9207  21
   1  -7 -14 82.7463 33.6176  21
   1   7 -14 120.196 32.9882  12
   1   7 -14 92.3707 33.3189  11
  -1   7 -14 126.291 30.6461  12
  -1   7 -14 141.162 35.5730  11
  -1  -7 -14 66.3024 30.5595  23
   1  -7 -14 165.546 37.7504  23
  -1   7 -15 2518.97 121.820  11
   1   7 -15 2576.30 122.669  11
  -1  -7 -15 2975.85 122.640  23
   1  -7 -15 2908.06 121.779  23
  -1   7 -15 2558.67 116.241  12
   1   7 -15 2741.01 117.978  12
   1  -7 -15 3087.84 123.579  21
  -1  -7 -15 2946.50 122.156  21
  -1   7 -15 3111.03 113.207  27
   1   7 -15 3001.12 112.694  27
   1  -8   0 35.6871 40.4597  21
  -1  -8   0 17.8473 38.7270  21
   1  -8   0-11.4400 39.8319  40
  -1   8   0-35.0739 66.1743   9
   1   8   0 40.9891 40.4562  38
   1   8   0-55.4444 62.7646   1
  -1   8   0 22.2986 57.7640   1
  -1  -8   0-26.7387 39.9918  23
   1  -8   0 13.3684 38.2306  23
   1  -8   0-25.6335 51.9859  31
  -1  -8   0 13.2969 49.4929  31
   1  -8   0-59.6402 65.6642   5
   1   8   0-31.8481 52.2724  36
  -1   8   0-32.5362 50.4600  36
   1   8   1 115.419 52.7274  36
  -1   8  -1 120.498 46.8791  36
  -1   8   1 140.494 57.0245  36
  -1  -8   1 133.508 63.4692  31
  -1  -8  -1 160.961 63.7655  31
  -1   8   1 121.387 46.2826  38
   1   8  -1 172.668 54.4372  38
   1   8   1 208.247 58.2677  38
  -1  -8  -1 210.807 48.6545  23
   1  -8   1 218.624 49.2830  23
  -1  -8   1 285.355 51.1357  23
   1  -8  -1 130.039 43.3427  23
   1  -8  -1 201.642 45.8471  21
  -1  -8  -1 219.662 48.4498  21
   1  -8   1 178.960 45.0130  21
  -1  -8   1 218.953 47.2084  21
  -1   8  -1 186.943 28.5757  20
   1   8   1 11.8409 60.4786   9
   1   8  -1-11.7746 64.0089   9
  -1   8   1 35.1479 57.8231   9
  -1   8  -1 81.5140 59.4815   9
   1  -8  -1 166.398 62.6879   5
   1  -8   1-23.9362 63.1218   5
   1   8   1 78.2285 56.1400   1
  -1   8   1 168.374 67.8064   1
  -1   8  -1 22.1047 52.5897   1
   1   8  -1 21.9599 53.2366   1
   1  -8   1 253.574 65.3586  40
  -1  -8  -2 1517.10 153.318  31
   1   8  -2 1599.91 138.367  41
   1  -8   2 1454.44 139.182  40
  -1   8  -2 1378.77 84.1701  12
   1   8  -2 1222.74 79.9482  12
  -1  -8   2 1451.40 138.502  34
   1  -8  -2 1265.56 92.5729  23
  -1  -8  -2 1211.48 90.6513  23
   1   8  -2 1636.54 79.2539  20
  -1   8  -2 1720.83 80.9600  20
   1  -8  -2 1354.65 93.5456  21
  -1  -8  -2 1346.23 94.2381  21
  -1   8   2 1507.89 132.654  38
   1   8   2 1406.46 132.173  38
   1  -8  -2 1679.63 151.464   5
   1  -8   2 1546.98 147.612   5
  -1   8  -2 1289.35 130.122  36
  -1   8   2 1137.87 122.314  36
   1   8   2 1266.55 126.004  36
   1   8  -2 1562.60 145.305   1
  -1   8  -2 1476.40 140.941   1
   1  -8  -2 1214.12 162.748   3
  -1   8   2 1498.49 143.689   1
   1   8   2 1178.77 129.618   1
  -1  -8  -2 892.405 146.150   3
  -1   8   2 1557.35 149.661   9
   1   8  -2 1401.07 141.133   9
  -1   8  -2 1551.37 147.320   9
   1   8   2 1427.46 142.475   9
  -1  -8  -2 963.671 131.203   7
   1  -8  -2 1146.02 139.740   7
  -1  -8   3 3798.25 230.197  40
   1  -8   3 3442.16 227.018  40
   1   8  -3 3291.31 219.091  41
   1  -8  -3 3675.74 145.314  26
  -1  -8  -3 3606.09 144.985  26
   1   8  -3 3798.30 157.263  12
  -1   8  -3 3819.33 157.089  12
  -1  -8   3 3432.40 228.012  34
   1  -8  -3 3719.43 169.197  23
  -1  -8  -3 3803.39 170.095  23
   1  -8  -3 3709.71 169.236  21
  -1   8  -3 3544.06 145.742  20
  -1  -8  -3 3941.27 171.913  21
  -1   8   3 3325.73 214.719  38
   1   8   3 3103.88 210.040  38
   1  -8  -3 3290.66 222.658   5
   1  -8   3 3478.02 231.359   5
  -1   8   3 3105.39 217.899   1
  -1   8  -3 3097.37 212.111   1
  -1  -8  -3 3430.57 266.614   3
   1   8  -3 3667.55 219.761   1
   1  -8  -3 2883.89 250.785   3
   1   8   3 3601.28 223.733   1
  -1   8   3 3251.02 223.050   9
   1   8  -3 3242.29 223.278   9
  -1   8  -3 3076.19 218.139   9
   1   8   3 3427.23 228.257   9
   1  -8  -3 3414.67 240.088   7
  -1  -8  -3 3465.44 240.341   7
  -1   8   3 3122.33 210.059  36
  -1  -8  -4 181.972 34.5345  26
   1  -8  -4 240.379 35.6618  26
  -1   8  -4 450.964 48.8172  12
   1   8  -4 437.471 47.9812  12
  -1   8   4 319.683 71.6354  36
  -1  -8  -4 311.212 55.4097  23
   1  -8  -4 413.139 57.8472  23
   1  -8  -4 357.681 55.4126  21
  -1  -8  -4 497.334 61.8251  21
  -1   8   4 364.085 70.8022  38
   1   8   4 272.015 69.7418  38
  -1  -8  -4 443.160 106.298   3
   1  -8  -4 457.504 114.585   3
  -1  -8   4 396.378 77.1521  40
   1   8  -4 118.573 58.0350  41
   1  -8   4 345.046 74.8572  40
  -1  -8  -4 374.903 85.3356   7
   1  -8  -4 372.414 87.8622   7
   1  -8   4 273.351 66.0205  34
  -1  -8   4 205.247 63.8019  34
  -1   8  -4 217.498 34.4590  20
   1  -8  -5 9746.67 350.822  23
  -1  -8  -5 9632.81 350.487  23
  -1   8  -5 9518.48 337.106  12
   1   8  -5 9788.25 337.808  12
   1  -8  -5 10132.9 330.703  26
  -1  -8  -5 9628.97 327.879  26
   1  -8  -5 9808.54 351.413  21
  -1  -8  -5 9481.15 349.390  21
  -1   8  -5 9468.07 327.945  20
  -1   8   5 9731.09 432.621  38
   1   8   5 9368.19 426.769  38
  -1  -8   5 8076.64 421.568  35
   1   8  -5 9472.21 434.702  41
   1  -8   5 8927.69 430.874  40
  -1  -8   5 9135.25 431.201  40
   1  -8  -5 8178.69 438.245   7
  -1  -8  -5 8574.72 446.196   7
  -1  -8  -5 8326.36 476.074   3
   1  -8  -5 8345.76 476.533   3
  -1  -8   5 9240.99 442.041  34
   1  -8   5 8428.16 425.214  34
   1   8  -6 4600.07 187.624  12
  -1   8  -6 4838.97 189.925  12
  -1  -8  -6 4601.42 200.104  21
   1  -8  -6 4474.17 198.998  21
  -1  -8  -6 4211.44 176.453  26
   1  -8  -6 4331.74 196.991  23
  -1  -8  -6 4525.66 198.198  23
  -1  -8  -7 299.516 55.1498  23
   1  -8  -7 357.367 58.6803  23
  -1   8  -7 332.321 47.9611  12
   1   8  -7 408.080 51.8384  12
  -1  -8  -7 387.475 59.0200  21
   1  -8  -7 387.348 60.3616  21
  -1  -8  -7 306.597 42.0449  26
  -1   8  -7 223.985 44.2923  11
   1   8  -7 262.318 45.0294  11
  -1  -8  -8 517.898 63.6765  23
   1  -8  -8 619.167 64.9010  23
  -1   8  -8 579.119 56.2299  12
   1   8  -8 575.846 57.4093  12
   1  -8  -8 485.479 62.8923  21
  -1  -8  -8 568.284 65.6224  21
  -1  -8  -8 367.938 43.4085  26
   1   8  -8 440.126 54.2042  11
  -1   8  -8 464.297 55.5167  11
  -1  -8  -9 1785.76 110.991  21
   1  -8  -9 1942.05 113.835  21
  -1   8  -9 1777.04 108.629  11
   1   8  -9 1745.99 107.023  11
   1   8  -9 1958.10 106.691  12
  -1   8  -9 2036.22 107.124  12
  -1  -8  -9 1926.31 114.672  23
   1  -8  -9 2143.26 117.223  23
   1  -8 -10 4473.63 195.680  21
  -1  -8 -10 4522.17 197.029  21
   1   8 -10 4369.97 193.400  11
  -1   8 -10 4349.55 192.833  11
   1   8 -10 4488.31 187.449  12
  -1   8 -10 4601.32 188.667  12
  -1  -8 -10 4528.15 196.642  23
   1  -8 -10 4533.30 194.550  23
   1  -8 -11 1338.63 89.3355  21
  -1  -8 -11 1263.24 87.4494  21
  -1   8 -11 1219.24 87.5946  11
   1   8 -11 1244.52 88.6281  11
   1   8 -11 1312.22 82.8189  12
  -1   8 -11 1306.79 83.6855  12
   1  -8 -11 1458.15 90.6253  23
  -1  -8 -11 1569.43 94.0483  23
  -1  -8 -12 982.871 71.6532  23
   1  -8 -12 940.479 70.2056  23
   1   8 -12 853.554 70.1004  11
  -1   8 -12 742.876 66.1274  11
   1  -8 -12 910.073 69.5776  21
  -1  -8 -12 937.379 70.6045  21
  -1   8 -12 860.996 64.6319  12
   1   8 -12 735.183 60.2994  12
   1   8 -12 917.246 55.9733  27
  -1  -8 -13 615.442 53.6927  23
   1  -8 -13 689.393 57.1737  23
   1   8 -13 582.097 55.1128  11
  -1   8 -13 477.380 51.8255  11
   1  -8 -13 630.937 55.3038  21
  -1  -8 -13 550.275 52.5490  21
  -1   8 -13 574.839 50.5591  12
   1   8 -13 680.403 53.5315  12
   1   8 -13 597.188 43.1762  27
   1  -8 -14 527.105 46.1601  23
  -1  -8 -14 459.315 44.4861  23
   1   8 -14 322.859 40.8906  11
  -1   8 -14 394.778 43.1955  11
  -1  -8 -14 498.144 44.7757  21
   1  -8 -14 484.960 44.1674  21
  -1   8 -14 460.995 40.7549  12
   1   8 -14 471.973 41.0410  12
   1   8 -14 421.698 33.2457  27
   1  -9   0 68620.8 2173.81  23
  -1  -9   0 70061.3 2174.62  23
   1  -9   0 70424.7 2175.84  21
  -1  -9   0 70478.0 2175.01  21
  -1  -9   1 93162.7 2858.67  23
   1  -9  -1 94914.3 2859.53  23
   1  -9   1 92583.5 2857.58  23
  -1  -9  -1 92369.8 2856.74  23
  -1   9  -1 92219.5 2839.13  12
   1   9  -1 89619.4 2838.59  12
  -1  -9  -1 93165.4 2857.15  21
   1  -9  -1 92679.7 2857.73  21
   1  -9   1 94315.4 2859.34  21
  -1  -9   1 92368.1 2858.31  21
  -1  -9  -2 6096.38 252.214  23
   1  -9   2 6011.85 252.700  23
  -1  -9   2 5879.95 250.311  23
   1  -9  -2 6335.39 254.511  23
   1   9  -2 5796.60 233.784  12
  -1   9  -2 6414.31 238.819  12
  -1  -9  -2 5968.79 251.407  21
  -1  -9   2 5516.81 247.945  21
   1  -9   2 5911.08 251.726  21
  -1   9  -2 6580.10 228.243  20
   1  -9  -2 5692.11 249.042  21
   1  -9  -3 6228.67 251.138  23
   1  -9   3 6737.32 259.438  23
  -1  -9   3 6556.54 256.426  23
  -1  -9  -3 5954.01 250.348  23
  -1   9  -3 5744.80 224.353  20
   1  -9   3 6450.30 256.608  21
  -1  -9  -3 6340.57 253.956  21
   1  -9  -3 6057.25 250.911  21
  -1  -9   3 6295.62 254.657  21
  -1   9  -3 5527.32 221.125  13
  -1   9   3 5568.65 221.939  13
   1   9  -3 6354.03 238.303  12
  -1   9  -3 6074.16 236.058  12
  -1  -9  -4 50.7518 47.8127  23
   1  -9  -4 126.845 51.3952  23
   1   9  -4 178.994 42.1717  12
  -1   9  -4 65.2200 28.4653  13
  -1   9  -4 162.510 42.8258  12
  -1  -9  -4 106.687 48.7859  21
   1  -9  -4 116.769 52.7122  21
  -1  -9  -4 119.710 30.3662  26
  -1   9  -4 118.219 32.6552  20
  -1  -9  -5 36494.8 1161.42  21
   1  -9  -5 35980.3 1160.80  21
   1  -9  -5 37179.3 1162.51  23
  -1  -9  -5 36145.5 1160.20  23
  -1   9  -5 37190.9 1146.85  12
   1   9  -5 36500.3 1146.20  12
  -1  -9  -5 34551.2 1132.42  26
   1  -9  -6 11392.3 417.132  21
  -1  -9  -6 11107.1 416.616  21
  -1   9  -6 11284.4 403.676  12
   1   9  -6 11991.0 407.035  12
  -1  -9  -6 11250.4 417.197  23
   1  -9  -6 11490.5 417.561  23
  -1  -9  -6 12310.2 398.159  26
   1  -9  -7 960.920 82.8335  21
  -1  -9  -7 1069.12 84.8433  21
  -1  -9  -7 953.842 80.8945  23
   1  -9  -7 933.975 79.8412  23
   1   9  -7 980.451 73.6864  12
  -1   9  -7 1101.42 75.7289  12
   1   9  -7 831.416 70.9344  11
  -1   9  -7 874.431 73.3871  11
   1  -9  -8 2666.10 137.577  21
  -1  -9  -8 2652.97 136.210  21
  -1  -9  -8 2450.15 131.996  23
   1  -9  -8 2861.67 139.597  23
  -1   9  -8 2567.38 125.820  12
   1   9  -8 2758.55 129.165  12
  -1   9  -8 2238.69 124.808  11
   1   9  -8 2165.36 122.819  11
   1  -9  -9 7080.06 267.741  21
  -1  -9  -9 7122.10 267.836  21
   1  -9  -9 7190.54 267.730  23
  -1  -9  -9 7079.30 266.933  23
  -1   9  -9 7235.36 259.832  12
   1   9  -9 7006.60 257.804  12
   1   9  -9 6078.11 258.689  11
  -1   9  -9 5913.18 257.432  11
   1  -9 -10 939.305 74.2705  21
  -1  -9 -10 1065.86 78.6102  21
  -1  -9 -10 1175.45 82.1782  23
   1  -9 -10 1069.39 77.8721  23
   1   9 -10 956.541 70.5377  12
  -1   9 -10 1230.85 75.0623  12
   1   9 -10 962.753 75.9180  11
  -1   9 -10 1033.65 77.2709  11
  -1  -9 -11 376.583 48.4395  21
   1  -9 -11 340.531 47.2514  21
  -1  -9 -11 300.844 45.2920  23
   1  -9 -11 372.298 48.6960  23
  -1   9 -11 314.997 42.0059  12
  -1   9 -11 329.565 45.9146  11
   1   9 -11 358.250 46.6517  11
   1   9 -11 389.398 43.3679  12
  -1  -9  11 340.682 37.1691  43
  -1  -9 -12 58.0075 30.3621  21
   1  -9 -12 97.6852 30.8854  21
  -1  -9 -12 51.9078 29.6937  23
   1  -9 -12 70.2167 30.7569  23
   1   9 -12 49.3724 28.9255  11
  -1   9 -12 52.9139 28.4033  11
  -1   9 -12 52.2568 27.2384  12
   1   9 -12 38.6467 24.9405  12
  -1  -9  12 27.5910 19.1949  43
   1  -9  12 19.5603 19.1264  43
  -1  -9 -13 1308.62 69.6330  21
   1  -9 -13 1280.13 68.9941  21
  -1  -9 -13 1353.69 69.9726  23
   1  -9 -13 1339.15 69.8656  23
  -1   9 -13 1089.80 67.6583  11
   1   9 -13 993.189 66.2076  11
  -1   9 -13 1290.69 66.0803  12
   1   9 -13 1236.32 65.4046  12
  -1 -10   0-10.6648 48.1066  21
   1 -10   0 5.33610 46.0458  21
   1 -10   0-5.34091 45.8186  23
  -1 -10   0-21.3443 48.1396  23
  -1  10   0-13.1093 30.4957  13
   1  10   0 12.1825 37.4062  12
  -1  10   0 32.2874 35.0284  12
   1 -10  -1 4800.42 211.780  21
   1 -10   1 5011.78 215.830  21
  -1 -10   1 4831.78 213.609  21
  -1 -10  -1 4830.15 213.390  21
  -1  10   1 4670.33 185.721  13
  -1  10  -1 4516.41 184.579  13
   1 -10  -1 4673.57 210.696  23
  -1 -10  -1 4655.10 211.612  23
   1 -10   1 4803.29 213.542  23
  -1 -10   1 4419.20 209.096  23
   1  10   1 4731.14 196.315  12
   1  10  -1 4713.52 195.830  12
  -1  10  -1 5077.92 199.047  12
  -1  10   1 4367.13 192.500  12
   1 -10  -2 3057.82 153.560  21
   1 -10   2 3197.12 157.062  21
  -1 -10   2 3097.97 155.691  21
  -1 -10  -2 2920.57 149.835  21
  -1  10  -2 2262.45 119.056  13
  -1  10   2 2270.81 119.106  13
  -1 -10  -2 2824.43 148.255  23
   1 -10  -2 2946.30 151.323  23
   1 -10   2 3092.28 155.154  23
  -1 -10   2 3029.76 153.819  23
   1  10  -2 2748.94 134.186  12
  -1  10  -2 2917.91 136.248  12
   1 -10   3 1869.19 119.845  21
  -1 -10   3 1909.33 121.454  21
  -1 -10  -3 1961.90 119.864  21
   1 -10  -3 1889.52 118.599  21
  -1  10  -3 2148.99 100.799  13
  -1  10   3 2218.23 102.825  13
   1 -10  -3 1919.17 119.024  23
  -1 -10  -3 1913.67 118.621  23
  -1 -10   3 1875.17 120.839  23
   1 -10   3 1973.55 122.077  23
   1  10  -3 1881.50 106.522  12
  -1  10  -3 1856.00 105.305  12
   1  10  -4 4709.01 195.966  12
  -1  10  -4 4950.51 198.096  12
   1  10  -4 4844.73 185.858  13
  -1  10  -4 4632.92 183.586  13
   1 -10   4 4522.56 211.268  21
  -1 -10  -4 4823.74 212.220  21
  -1 -10   4 4452.81 209.734  21
   1 -10  -4 5096.08 213.507  21
   1 -10   4 4623.61 212.445  23
  -1 -10   4 4595.46 210.460  23
   1 -10  -4 4893.63 211.718  23
  -1 -10  -4 4948.61 213.365  23
  -1 -10   4 5029.57 186.733  43
   1 -10   5 5.17242 41.9602  21
  -1 -10  -5 54.0725 42.6658  21
   1 -10  -5 9.83160 38.5447  21
  -1 -10   5-5.16385 42.9789  21
  -1 -10  -5-4.90669 41.3460  23
  -1 -10   5 30.8758 43.0969  23
   1 -10  -5 34.3482 38.7448  23
   1 -10   5 30.9498 42.3927  23
   1  10  -5 15.6021 32.6676  12
  -1  10  -5-3.88243 30.6567  12
  -1 -10   5 8.94295 25.7264  43
   1  10  -6 113.101 34.2352  11
  -1  10  -6 79.8357 34.5615  11
   1 -10  -6 173.878 46.4651  21
  -1 -10   6 50.0702 45.3632  21
   1 -10   6 75.2425 46.6285  21
  -1 -10  -6 159.741 47.8721  21
  -1 -10  -6 164.020 48.7364  23
   1 -10  -6 145.299 45.3064  23
  -1 -10   6 54.9235 46.8780  23
   1 -10   6 175.091 48.5550  23
   1  10  -6 190.018 40.3801  12
  -1  10  -6 139.979 38.1436  12
  -1 -10   6 267.982 36.7846  43
   1  10  -7 326.323 47.6042  11
  -1  10  -7 335.394 46.2858  11
  -1 -10  -7 373.589 55.1230  21
   1 -10  -7 355.820 55.7442  21
   1 -10  -7 323.524 52.7258  23
  -1 -10  -7 390.015 56.7660  23
   1  10  -7 411.712 47.2276  12
  -1  10  -7 435.572 49.3092  12
  -1 -10   7 411.180 42.4955  43
   1  10  -8 484.617 53.6559  11
  -1  10  -8 455.454 52.4913  11
  -1 -10  -8 594.520 60.6747  21
   1 -10  -8 631.584 61.7594  21
   1 -10  -8 596.493 59.1479  23
  -1 -10  -8 571.955 60.8319  23
  -1  10  -8 563.616 52.2411  12
   1  10  -8 631.375 54.9207  12
  -1 -10   8 713.637 51.3736  43
  -1  10  -9 419.492 48.7501  11
   1  10  -9 381.252 48.2181  11
   1 -10  -9 511.048 54.3246  21
  -1 -10  -9 392.467 51.6255  21
  -1 -10  -9 479.649 53.8079  23
   1 -10  -9 413.180 51.1052  23
  -1  10  -9 389.691 43.1562  12
   1  10  -9 413.655 45.1971  12
  -1 -10   9 432.131 41.5457  43
   1  10 -10 2475.34 123.647  11
  -1  10 -10 2414.97 122.377  11
   1 -10 -10 2869.47 127.112  21
  -1 -10 -10 2781.78 125.708  21
   1 -10 -10 2775.49 125.726  23
  -1 -10 -10 2780.76 125.378  23
   1  10 -10 2724.32 119.833  12
  -1  10 -10 2662.86 119.147  12
   1 -10  10 3081.43 117.976  43
  -1 -10  10 3090.42 117.911  43
  -1  10 -11 878.918 65.1490  11
   1  10 -11 869.354 64.8826  11
  -1 -10 -11 1136.23 66.7446  21
   1 -10 -11 1147.86 67.1557  21
  -1 -10 -11 1248.51 68.5287  23
   1 -10 -11 1190.78 68.0775  23
   1 -10  11 1235.77 60.6140  43
  -1 -10  11 1257.10 60.8085  43
   1  10 -11 1025.17 61.7185  12
  -1  10 -11 1078.56 62.5649  12
  -1  10 -12 688.673 44.8500  12
   1  10 -12 703.490 44.5228  12
  -1 -11   0 24.3619 43.0446  21
   1 -11   0 43.9152 45.2080  21
  -1  11   0 152.383 30.6300  13
   1  11   0 111.401 29.9612  13
  -1  11   0-14.7447 31.8540  12
   1  11   0 22.2833 32.6461  12
   1 -11   0 48.7749 44.5007  23
  -1 -11   0 24.3484 41.3166  23
  -1 -11  -1 67.4261 44.5974  21
   1 -11  -1 28.9335 42.1010  21
  -1 -11   1-14.6503 43.1164  21
   1 -11   1 34.2460 42.4690  21
   1  11  -1 55.3340 34.1636  12
  -1  11  -1 14.6499 29.3280  12
   1  11  -1 8.93912 26.7510  13
   1  11   1 85.1893 36.6459  12
  -1  11   1 44.1008 31.3526  12
  -1  11   1 2.96927 28.3235  13
  -1  11  -1 26.6049 26.6815  13
   1  11   1-8.97335 29.9879  13
  -1 -11  -1 67.3769 41.5370  23
   1 -11   1 58.7103 45.3044  23
  -1 -11   1 39.0699 41.6577  23
   1 -11  -1 77.1035 47.6734  23
   1 -11  -2 4.72398 42.6176  21
   1 -11   2 14.5818 43.3811  21
  -1 -11  -2 4.71921 38.7823  21
  -1 -11   2 33.9575 42.1031  21
  -1 -11  -2-4.71471 37.7388  23
   1 -11  -2 9.44136 38.2938  23
  -1 -11   2-19.4171 45.8417  23
   1 -11   2-19.4602 44.3547  23
  -1  11  -2-21.6925 31.3787  12
  -1  11  -2-5.74908 27.5384  13
   1  11  -2-23.1863 26.4237  13
  -1  11   2-23.1792 27.4943  13
   1  11  -2 47.3282 33.8762  12
   1  11   2 36.6810 31.4679  12
   1  11   2 2.91772 27.8199  13
  -1  11   2 25.4676 31.0274  12
   1 -11   3 3866.39 175.265  21
  -1 -11  -3 3621.63 169.796  21
   1 -11  -3 3978.39 174.234  21
  -1 -11   3 4235.19 178.168  21
   1  11  -3 3288.14 145.166  13
   1  11   3 3463.61 146.605  13
  -1  11   3 3496.10 146.458  13
  -1  11  -3 3400.18 145.963  13
  -1  11  -3 3879.56 160.448  12
   1  11  -3 4034.51 161.539  12
  -1  11   3 3616.72 157.548  12
   1  11   3 3500.82 157.150  12
   1 -11   3 3770.30 173.453  23
  -1 -11  -3 3882.47 173.162  23
  -1 -11   3 3938.53 175.317  23
   1 -11  -3 3616.27 169.346  23
  -1  11  -4-12.6826 25.0964  13
   1  11  -4 33.2229 22.8163  13
   1  11  -4 65.9071 31.9581  12
  -1  11  -4 10.3377 28.8636  12
  -1 -11  -4 30.7756 39.4561  23
   1 -11  -4-4.40092 38.4195  23
  -1 -11   4 51.0351 45.0757  23
   1 -11   4 51.1585 40.8302  23
  -1 -11  -4-22.0227 39.9508  21
   1 -11  -4 17.6360 39.9913  21
  -1 -11   4 37.0943 42.0569  21
   1 -11   4 51.1263 41.4864  21
  -1 -11   5 336.970 53.0523  21
   1 -11   5 222.265 48.2968  21
   1 -11  -5 369.485 53.1029  21
  -1 -11  -5 273.679 48.9553  21
  -1 -11   5 328.260 54.8142  23
   1 -11   5 329.191 53.2238  23
   1 -11  -5 277.425 49.1897  23
  -1 -11  -5 227.467 46.0204  23
  -1  11  -5 247.920 38.8871  12
   1  11  -5 332.741 43.6475  12
   1  11  -5 282.244 42.1023  11
  -1  11  -5 275.553 42.1962  11
  -1  11  -6 2310.46 118.762  11
   1  11  -6 2475.57 121.419  11
   1 -11   6 2850.89 136.381  21
  -1 -11   6 2788.15 133.866  21
  -1 -11  -6 2813.90 131.395  21
   1 -11  -6 2790.17 130.706  21
   1 -11   6 2839.80 135.397  23
  -1 -11  -6 2642.54 128.585  23
   1 -11  -6 2437.40 125.692  23
  -1 -11   6 2864.15 134.828  23
  -1  11  -6 2829.46 121.708  12
   1  11  -6 2653.78 119.752  12
   1 -11   6 2397.30 108.682  43
  -1 -11   6 2413.83 109.475  43
   1  11  -7 214.588 35.7097  11
  -1  11  -7 238.052 37.9334  11
   1 -11   7 271.117 46.2167  21
  -1 -11  -7 251.695 41.5887  21
  -1 -11   7 247.043 44.7871  21
   1 -11  -7 294.084 44.3633  21
   1 -11  -7 254.581 42.3716  23
  -1 -11   7 250.642 44.4531  23
   1 -11   7 193.474 44.0186  23
  -1 -11  -7 254.294 42.8189  23
   1  11  -7 238.027 36.0291  12
  -1  11  -7 268.120 37.0787  12
   1 -11   7 283.179 33.1806  43
  -1 -11   7 274.327 32.6901  43
  -1 -11   8 2428.32 93.1548  43
   1 -11   8 2210.13 90.6544  43
  -1  11  -8 1960.63 92.9936  12
   1  11  -8 1857.55 92.0267  12
   1 -11  -8 2254.98 89.6786  28
  -1 -11  -8 2046.57 100.580  23
   1 -11   8 1681.00 100.392  23
  -1 -11   8 1764.48 101.066  23
   1 -11  -8 2030.49 99.9161  23
   1  11  -8 1672.89 95.8168  11
  -1  11  -8 1910.40 98.5814  11
  -1 -11   8 1932.74 103.624  21
   1 -11  -8 2088.02 100.912  21
  -1 -11  -8 1970.03 99.3114  21
   1 -11   8 1769.54 101.902  21
  -1  11  -9 29.4115 22.0894  12
   1  11  -9 2.66837 23.4332  11
  -1  11  -9 8.03584 21.8813  11
   1  11  -9 31.9309 22.6693  12
  -1 -11   9 48.2015 29.9376  23
   1 -11   9 36.3260 30.2139  23
  -1 -11  -9 23.6335 24.1980  23
   1 -11  -9 5.26247 24.8571  23
   1 -11   9 45.4408 30.8861  21
  -1 -11   9 39.1972 31.6247  21
   1 -11  -9 23.7443 26.3343  21
  -1 -11  -9 5.26556 24.1369  21
   1 -11   9 9.45810 18.3041  43
  -1 -11   9 36.3048 18.5746  43
   1  11 -10 1758.32 78.4598  12
   1 -12   0-11.3315 37.5281  21
  -1 -12   0-41.4302 39.3409  21
   1  12   0-14.1336 22.1398  13
  -1  12   0-31.4093 28.1207  12
  -1  12   0 11.6011 21.4844  13
   1  12   0 14.4161 26.9646  12
  -1 -12   0-37.6252 39.4563  23
   1 -12   0-3.77459 36.1627  23
   1  12   1 4310.87 184.021  12
  -1  12   1 4532.57 184.910  12
   1  12  -1 4540.12 185.152  12
  -1  12  -1 4800.82 185.982  12
   1 -12   1 4839.49 198.687  21
  -1 -12   1 4838.46 198.793  21
  -1 -12  -1 4679.78 196.559  21
   1 -12  -1 4953.43 199.012  21
   1 -12   1 4749.19 198.251  23
  -1 -12  -1 4592.07 195.414  23
   1 -12  -1 4720.95 196.852  23
  -1 -12   1 4831.74 198.707  23
   1  12   1 5439.71 183.612  13
   1  12  -1 5521.07 183.915  13
  -1  12  -1 5436.62 182.891  13
  -1  12   1 5398.58 182.732  13
  -1 -12  -2 126.165 37.8249  21
   1 -12  -2 148.206 41.7625  21
  -1 -12   2 156.297 41.5667  21
   1 -12   2 134.446 40.0896  21
  -1  12   2 101.679 26.2680  13
  -1  12  -2 114.239 24.6280  13
  -1  12  -2 100.228 29.3048  12
  -1  12   2 128.790 30.3747  12
   1  12   2 101.844 29.0636  12
   1  12  -2 146.134 30.5986  12
   1  12   2 115.909 26.8079  13
   1  12  -2 99.8043 25.2828  13
  -1 -12  -2 147.514 42.2379  23
  -1 -12   2 145.055 41.4001  23
   1 -12   2 145.592 40.8197  23
   1 -12  -2 115.460 38.0088  23
  -1 -12  -3-3.44303 31.8770  21
   1 -12  -3 31.0754 34.9006  21
  -1 -12   3-14.4456 32.7533  21
   1 -12   3-18.1276 33.2258  21
   1  12   3-2.07880 22.8873  13
  -1  12  -3-12.2039 22.8687  13
   1  12   3-10.8845 23.7525  12
   1  12  -3 24.4436 23.9752  12
  -1  12   3 5.38326 24.1533  12
  -1  12   3-28.6676 22.2204  13
   1  12  -3-2.06819 21.6021  13
  -1  12  -3 13.4532 23.2179  12
   1 -12   3 32.6340 34.4082  23
  -1 -12   3 14.4455 33.7715  23
  -1 -12  -3-13.7392 31.1517  23
   1 -12  -3 13.7782 32.3706  23
  -1  12  -4-15.3234 23.7643  12
  -1  12   4-2.55947 22.7193  12
   1  12  -4-12.8912 23.6283  12
   1  12   4 2.58911 23.1083  12
   1 -12  -4-16.1899 29.9786  21
   1 -12   4-6.88381 34.3453  21
  -1 -12   4 30.8370 33.2862  21
  -1 -12  -4 6.45471 30.7724  21
  -1 -12  -4 9.65801 29.9563  23
   1 -12  -4 3.22915 28.9769  23
   1 -12   4 3.44225 33.7461  23
  -1 -12   4 6.85375 32.5189  23
   1  12  -4 5.65476 23.3841  11
  -1  12  -4-28.3272 26.0939  11
   1  12  -5 580.258 44.1675  12
  -1  12  -5 538.966 43.6220  12
  -1  12   5 365.082 40.4355  12
   1  12   5 460.836 42.2449  12
  -1 -12   5 556.496 52.1839  21
   1 -12   5 562.538 52.5106  21
  -1 -12  -5 601.518 50.9860  21
   1 -12  -5 630.585 52.2045  21
  -1 -12   5 547.425 52.1443  23
   1 -12   5 582.366 53.3171  23
   1 -12  -5 619.383 51.8106  23
  -1 -12  -5 569.797 49.6906  23
   1  12  -5 405.089 42.7582  11
  -1  12  -5 455.808 44.0753  11
   1  12  -6 667.800 45.1918  12
  -1  12   6 423.968 41.7312  12
   1  12   6 427.574 40.9030  12
  -1  12  -6 736.195 46.8991  12
   1 -12   6 684.883 54.1287  21
  -1 -12   6 686.658 54.0494  21
  -1 -12  -6 751.195 52.1722  21
   1 -12  -6 706.518 51.8870  21
  -1 -12   6 588.737 51.5466  23
   1 -12   6 638.897 53.2165  23
   1 -12  -6 695.828 50.7096  23
  -1 -12  -6 677.622 50.7313  23
  -1  12  -6 585.877 46.1464  11
   1  12  -6 511.166 44.2733  11
  -1  12  -7 323.287 30.9880  12
  -1  12   7 127.498 25.1959  12
   1  12  -7 317.502 30.3556  12
   1  12   7 119.958 25.6177  12
  -1  12  -7 273.524 31.1606  11
   1  12  -7 223.787 29.2198  11
   1 -12   7 271.144 36.7119  23
  -1 -12   7 190.453 33.7512  23
  -1 -12  -7 233.451 32.5589  23
   1 -12  -7 325.419 34.2252  23
  -1 -12   7 208.026 35.0964  21
  -1 -12  -7 247.907 33.0075  21
   1 -12  -7 342.703 35.3920  21
   1 -12   7 273.384 36.8247  21
   2   0   0 278688. 8136.40  18
   2   0   0 274808. 8131.34  37
  -2   0   0 261740. 8136.79   9
  -2   0   0 270428. 8135.90  32
  -2   0   0 269932. 8132.39  31
  -2   0   0 266989. 8132.99  39
   2   0   0 266437. 8134.02  30
   2   0   0 275727. 8136.04  33
   2   0   0 267905. 8136.80   1
  -2   0  -1 6.09460 7.41090   7
  -2   0  -1 3.46038 9.48689   9
  -2   0   1 2.32427 9.55813   9
   2   0  -1 6.12772 8.04127   7
  -2   0  -1 103.648 12.0408  32
  -2   0  -1 6.06970 11.4773  31
  -2   0   1 7.49315 9.59034  32
  -2   0  -1 68.5917 13.8917   6
  -2   0  -1 6.89190 6.52938  39
   2   0   1 34.1632 6.54571  38
  -2   0   1 58.0091 12.9216  39
   2   0  -1-0.43458 4.59113  37
  -2   0   1 2.14232 6.28044  34
   2   0   1 46.3942 9.66073  33
   2   0  -1 24.3105 13.5754  33
  -2   0   1 19.2914 7.31673  35
   2   0  -1 3.53411 8.06430   3
   2   0  -1 19.6998 10.5719   1
  -2   0  -1 5.38395 7.93047   3
   2   0   1-1.16899 9.23786   1
   2   0   1 10.9084 9.83950  30
   2   0  -1 7.72201 8.80861  30
   2   0   1 8.37419 4.64230  40
   2   0  -1 70.0019 14.1253  18
   2   0   1-0.85210 7.36293  18
   2   0   2 19656.8 611.621  33
  -2   0   2 19802.1 605.906  34
  -2   0  -2 19418.0 617.217   7
   2   0  -2 19402.6 617.093   7
  -2   0  -2 20458.7 623.551   6
  -2   0   2 20024.8 618.335  32
  -2   0  -2 20448.1 627.773  31
   2   0   2 19267.4 603.844  18
   2   0  -2 20028.2 612.338   1
   2   0   2 19965.0 612.608   1
   2   0  -2 20357.6 629.008   2
   2   0  -2 21003.7 629.174  17
  -2   0  -2 20783.9 617.425  16
   2   0  -2 20081.2 618.164  18
   2   0   2 20164.1 601.375  38
   2   0  -2 19603.7 621.437   3
   2   0  -2 20902.6 630.757   4
  -2   0  -2 18612.1 619.754   3
   2   0   2 19388.2 618.425  30
  -2   0   2 19635.0 608.687  35
   2   0   2 18902.2 605.821  40
   2   0   3 9.46455 12.1380  40
   2   0  -3 9.33207 23.8714   2
   2   0  -3 22.2364 13.9506   1
   2   0   3 10.7771 13.9213   1
   2   0  -3 16.6279 22.0355   3
  -2   0  -3 27.6618 25.0902   3
  -2   0   3 15.7767 16.1063  32
  -2   0  -3 2.88524 23.4075  31
   2   0   3 10.1243 10.2120  38
   2   0  -3 21.3225 21.2625   7
  -2   0  -3 25.8614 21.3255   7
   2   0  -3 9.36022 23.0465   4
  -2   0  -3 10.5016 22.7890   6
  -2   0   3 11.4487 11.8412  35
   2   0   3 3.17584 14.6315  33
  -2   0   3 11.1319 10.1023  34
   2   0  -3 7.35191 16.5852  18
   2   0  -3-9.08008 23.5659  17
  -2   0  -3 13.8585 16.5995  16
  -2   0  -3 45.2768 23.1084  17
   2   0   3 4.12252 18.4003  30
   2   0  -4 15296.4 520.146   2
   2   0  -4 14233.5 484.101  41
   2   0  -4 14980.3 491.771  18
  -2   0  -4 14848.9 492.158  16
  -2   0  -4 15356.2 516.270  17
   2   0  -4 15586.8 519.951  17
  -2   0  -4 16463.6 511.158   7
   2   0  -4 16529.3 511.383   7
  -2   0  -4 15958.7 518.361   4
  -2   0  -4 16143.0 519.949   3
   2   0  -4 16469.9 518.674   3
   2   0  -4 15327.4 521.445   4
  -2   0  -4 15397.7 512.163   6
   2   0   4 14965.0 492.468  33
  -2   0   4 15779.5 485.039  34
  -2   0   4 14627.4 495.479  32
  -2   0  -4 15434.8 513.758  31
  -2   0   4 15643.4 490.979  35
  -2   0  -5 9.30003 23.7013  17
   2   0  -5 5.00037 27.9190  17
  -2   0  -5 8.21741 23.5697   7
   2   0  -5 24.8229 23.4186   7
  -2   0  -5 4.38168 23.4237   6
   2   0  -5 20.4161 30.4120   4
  -2   0  -5 14.1557 22.3903   4
  -2   0   5 7.80475 13.6978  35
   2   0   5 2.72586 17.3918  33
  -2   0  -5 17.5954 23.5155  31
  -2   0   5 26.6140 20.2226  32
   2   0  -5 4.79584 24.4445   3
  -2   0  -5 14.4699 28.3871   3
   2   0  -5 5.06566 24.0370   2
  -2   0   6 41497.4 1342.42  32
  -2   0  -6 42798.9 1368.70  31
   2   0   6 41723.7 1347.38  30
  -2   0  -6 45802.3 1371.50   7
   2   0  -6 43419.6 1370.05   7
  -2   0  -6 44334.1 1381.47   3
  -2   0  -6 43357.4 1377.44   4
   2   0  -6 42029.1 1381.35   4
   2   0  -6 45333.4 1384.74   3
  -2   0  -6 42505.4 1376.34  17
   2   0  -6 42567.4 1380.93  17
   2   0  -7-22.2492 38.4231   4
  -2   0  -7 6.93513 32.2658   4
  -2   0  -7 86.0022 37.9162  31
   2   0   7-13.4172 29.1310  30
   2   0  -7 29.0060 34.4058   3
  -2   0  -7-7.23305 34.3183   3
   2   0  -7 7.32390 31.9647  17
  -2   0  -7-6.87462 32.6176  17
  -2   0  -7 6.25742 30.2548   7
   2   0  -7-12.5906 29.2890   7
   2   0   8 76616.6 2391.24  37
  -2   0   8 77236.9 2400.49  39
   2   0  -8 75843.8 2429.60  17
  -2   0  -8 76885.0 2425.09  17
  -2   0  -8 76797.5 2425.06   4
   2   0  -8 76304.8 2429.66   3
   2   0  -8 76229.9 2429.10   4
  -2   0  -8 77595.7 2430.71   3
   2   0  -8 76616.8 2412.49   7
  -2   0  -8 75667.3 2410.98   7
  -2   0  -8 77456.9 2408.03  31
  -2   0  -9-10.2226 40.3571   3
   2   0  -9-10.2412 46.6853   3
  -2   0  -9-24.4466 35.5659  31
   2   0  -9-8.91776 39.7964   7
  -2   0  -9 17.7460 40.4483   7
   2   0  -9-20.2334 42.0995   4
  -2   0  -9-9.60010 37.8998   4
  -2   0  -9 9.57522 33.3380  17
   2   0  -9 20.1313 37.4650  17
   2   0 -10 8276.77 299.779  12
  -2   0 -10 8652.25 302.509  12
   2   0 -10 8319.44 383.525   7
  -2   0 -10 8541.23 385.986   7
  -2   0 -10 8939.93 303.903  23
   2   0 -10 9102.13 304.905  23
  -2   0 -10 8388.21 391.580  17
   2   0 -10 8326.13 394.542  17
   2   0 -10 8712.43 303.386  21
  -2   0 -10 9153.02 305.064  21
   2   0 -10 8462.24 396.666   4
   2   0 -10 8468.94 308.033  11
  -2   0 -10 8581.22 308.927  11
   2   0 -10 8610.85 299.018  15
  -2   0 -10 8383.74 299.037  15
   2   0 -10 9172.13 301.169  14
  -2   0 -10 8432.60 299.204  14
   2   0 -11-3.41356 31.9222  23
  -2   0 -11 3.40364 29.3709  23
   2   0 -11-39.3748 44.0341  17
   2   0 -11-64.9755 48.3682   4
  -2   0 -11-3.40299 30.2069  21
   2   0 -11 13.6621 31.1398  21
  -2   0 -11-6.33020 22.2359  15
   2   0 -11 3.04299 24.3581  15
  -2   0 -11-3.98979 30.3887  11
   2   0 -11-9.98081 29.5318  12
  -2   0 -11-13.4060 27.8940  12
   2   0 -11 3.96404 28.5719  11
  -2   0 -11-6.30691 24.1974  14
   2   0 -11 30.3613 24.6295  14
   2   0 -12 163.560 37.1815  12
  -2   0 -12 243.488 43.3273  12
  -2   0 -12 190.908 38.7072  11
   2   0 -12 211.646 44.1534  11
   2   0 -12 212.608 36.2274  15
  -2   0 -12 139.491 33.2345  15
   2   0 -12 189.758 63.9457  17
  -2   0 -12 212.026 36.5798  14
   2   0 -12 134.689 32.8776  14
   2   0 -12 215.760 69.7661   4
  -2   0 -13-4.78956 37.0207  11
   2   0 -13 90.3371 40.0629  11
   2   0 -13 8.05504 32.6716  12
  -2   0 -13 20.3008 32.5001  12
  -2   0 -13-14.9455 27.5964  15
   2   0 -13 10.8031 28.8252  15
   2   0 -13 35.9728 31.0421  14
  -2   0 -13-29.8034 30.8118  14
  -2   0 -14 6670.21 253.775  15
   2   0 -14 6846.57 252.725  15
  -2   0 -14 6363.73 263.985  11
   2   0 -14 6495.75 265.177  11
   2   0 -14 6552.82 256.216  12
  -2   0 -14 6434.63 256.433  12
  -2   0 -14 6904.91 255.141  14
   2   0 -14 7175.50 255.309  14
  -2   0 -15-11.1381 31.0920  14
   2   0 -15 18.1125 31.2590  14
  -2   0 -15-3.71989 28.3325  15
   2   0 -15 36.1969 31.0527  15
  -2   0 -15-16.5996 35.1797  12
   2   0 -15-4.80703 37.4234  11
  -2   0 -15-14.5435 37.1979  11
   2   0 -15-12.3382 32.0181  12
  -2   0 -16 208.328 39.3846  14
  -2   0 -16 235.794 40.1700  15
   2   0 -16 351.879 48.7673  11
  -2   0 -16 346.209 49.5449  11
  -2   0 -17-8.76606 25.3626  14
  -2   0 -17-3.73089 30.4648  11
   2   0 -17-18.4751 32.9799  11
  -2   0 -18 20875.0 669.397  14
  -2   0 -18 21249.5 669.784  15
  -2   0 -18 21176.1 678.009  11
   2   0 -18 21492.8 678.134  11
  -2  -1   0-1.60305 12.3925  34
   2   1   0 24.6785 12.6312  33
  -2  -1   0 6.55095 12.6606  35
   2  -1   0 1.40194 10.8384  40
  -2  -1   0 18.5688 8.12889  40
  -2   1   0 9.06826 12.4225   9
  -2  -1   0 11.8816 10.7959   8
   2  -1   0-1.57416 13.2658  30
  -2  -1   0-2.86357 11.6167  39
   2   1   0 29.5595 12.2518  38
   2  -1   0 2.84108 11.1400  37
  -2   1   0 1.28417 9.85608  36
  -2  -1   0 3.02779 11.7880  31
  -2  -1   0 2.17445 8.52738  32
  -2   1   0-1.41653 10.3810  32
   2   1   0 22.5472 11.2057   1
  -2  -1  -1 21416.7 673.427   8
  -2  -1  -1 22600.1 671.722   6
  -2  -1   1 21751.2 673.679   8
   2  -1  -1 23624.5 673.224   7
  -2   1  -1 22308.9 671.471   6
   2  -1   1 21732.9 674.559  30
   2   1  -1 21172.8 658.454  30
  -2  -1  -1 21967.8 673.502  39
   2  -1   1 20919.3 674.541  37
   2  -1  -1 22270.8 674.095  37
  -2   1  -1 20791.3 660.732  38
   2   1  -1 21986.4 676.323  38
   2   1   1 21669.3 669.781  38
  -2  -1  -1 20952.3 680.707  35
   2   1   1 21336.2 663.471  36
  -2   1   1 22186.6 677.012  36
  -2  -1   1 22134.1 675.128  35
  -2   1  -1 23055.1 667.990  36
   2  -1   1 22418.6 671.297  40
  -2  -1  -1 21611.1 657.910  40
  -2  -1   1 22294.5 677.023  39
   2   1   1 20996.2 673.286  33
  -2  -1   1 21420.3 673.375  34
   2  -1  -1 20945.9 657.306  34
   2   1  -1 22137.1 674.457  33
   2  -1  -1 21840.7 670.736  17
  -2   1  -1 21821.2 676.800  16
  -2  -1  -1 22800.7 681.693  31
  -2   1   1 22209.8 673.345  32
   2  -1  -1 22102.1 679.268  30
  -2  -1  -1 21248.4 662.954  32
   2  -1  -1 22547.9 675.807   2
   2   1  -1 20263.1 671.082   1
  -2  -1  -1 23192.8 679.742   3
   2   1  -1 22396.1 675.111   2
   2   1   1 20898.5 672.022   1
   2  -1  -1 23099.3 678.543   3
  -2   1  -1 20227.7 673.041   9
  -2   1   1 21526.9 673.950   9
   2  -1  -2 4609.47 157.157  31
  -2  -1  -2 4922.78 153.133  32
  -2   1   2 4846.86 167.206  32
  -2   1  -2 5090.53 178.286  31
  -2  -1  -2 4671.35 179.043  31
  -2  -1   2 4922.44 152.397  37
   2   1   2 4763.00 164.363  38
   2  -1   2 4576.04 150.191  38
  -2   1  -2 4647.96 150.165  38
  -2  -1   2 5011.53 167.200   8
  -2  -1  -2 4951.53 172.896   7
   2  -1  -2 4993.73 172.963   7
  -2  -1  -2 4667.41 165.364   8
   2  -1   2 4899.97 173.640  37
  -2  -1   2 5064.91 170.751  35
  -2   1  -2 4998.90 161.479  36
   2   1   2 4854.86 156.405  36
   2  -1  -2 4984.55 170.424  18
   2  -1  -2 4651.03 172.863  17
  -2   1  -2 4671.21 173.121  16
  -2   1  -2 5072.69 170.642  17
   2   1   2 4572.17 164.333   1
   2  -1  -2 4760.53 176.564   2
   2   1  -2 4775.33 176.375   2
  -2  -1  -2 5098.46 180.571   3
   2  -1  -2 5022.20 179.999   3
   2   1  -2 4717.72 164.721   1
   2  -1   2 4761.43 169.205  30
  -2  -1  -2 5008.20 172.429   6
   2   1  -2 4807.80 175.888   4
   2  -1  -2 4986.15 177.622   4
  -2   1  -2 4970.93 171.787   6
   2   1  -2 5075.43 172.067  33
   2   1   2 4687.21 170.231  33
  -2  -1   2 5087.84 169.066  34
   2  -1   2 4752.96 151.294  33
  -2   1  -2 4725.22 165.758   9
  -2   1   2 4733.27 165.991   9
  -2  -1   2 4698.17 173.879  39
   2  -1   2 4814.04 166.501  40
   2  -1   3 69848.6 2148.58  30
   2   1   3 71495.3 2134.84  36
   2  -1   3 70591.2 2155.65  37
  -2  -1   3 72698.0 2151.12  35
   2   1  -3 70497.0 2151.71  41
   2  -1   3 71377.8 2147.71  40
  -2  -1   3 70079.5 2157.29  39
   2   1   3 71803.3 2144.39  38
  -2  -1   3 72217.2 2130.13  37
   2   1  -3 71091.9 2167.21  17
   2  -1  -3 68206.4 2147.42  18
   2  -1  -3 70081.8 2162.58  17
  -2   1  -3 70064.8 2155.66  16
  -2   1  -3 69615.6 2155.88  17
   2   1   3 69582.8 2139.66   1
   2  -1  -3 70783.2 2165.38   2
   2   1  -3 70893.2 2165.44   2
   2   1  -3 68188.4 2138.64   1
  -2   1  -3 67581.7 2139.74   9
  -2   1   3 71252.1 2141.39   9
   2  -1  -3 73630.7 2160.21   7
  -2  -1  -3 73492.5 2159.96   7
  -2  -1  -3 67216.3 2139.83   8
  -2  -1   3 70242.7 2141.30   8
  -2   1  -3 73093.0 2165.68  31
  -2   1   3 70740.1 2144.93  32
  -2  -1  -3 70557.2 2166.69  31
   2  -1  -3 66489.9 2137.97  31
   2  -1  -3 71306.5 2168.44   3
  -2  -1  -3 74101.2 2170.28   3
  -2  -1  -3 71679.3 2158.37   6
  -2   1  -3 69443.5 2156.75   6
   2  -1  -3 71557.6 2166.50   4
   2   1  -3 72663.9 2165.87   4
  -2  -1   3 72074.2 2147.97  34
   2   1   3 71316.3 2154.13  33
  -2  -1  -4 17246.9 555.765   7
   2  -1  -4 17012.9 555.687   7
  -2   1   4 16788.9 534.828  32
  -2   1  -4 17367.1 559.250  31
  -2  -1  -4 16934.8 562.297  31
  -2  -1   4 16458.0 537.971  34
   2   1   4 16548.4 545.833  33
  -2  -1   4 16562.9 541.782  35
   2  -1   4 16686.6 546.974  37
   2  -1  -4 16674.8 562.556   2
   2   1  -4 16664.2 561.328   2
   2  -1  -4 16590.9 536.050  18
  -2   1  -4 17084.2 554.618  17
   2  -1  -4 17142.3 562.363  17
  -2  -1  -4 17114.1 563.509  17
  -2   1  -4 16304.3 545.945  16
   2   1  -4 16482.7 562.319  17
   2   1  -4 17140.1 563.890   4
  -2  -1  -4 17622.1 562.116   4
   2  -1  -4 16698.2 565.130   3
  -2  -1  -4 16545.1 554.654   6
  -2   1  -4 16562.4 554.162   6
  -2   1  -4 17425.9 559.671   4
   2  -1  -4 16918.0 563.818   4
  -2  -1  -4 16864.1 565.132   3
   2   1   4 16818.7 534.857  38
   2  -1   4 16055.4 538.403  40
  -2  -1   4 16767.5 550.271  39
   2   1  -4 16720.1 540.948  41
   2  -1   4 16748.6 539.336  30
   2  -1   5 4659.74 190.598  37
  -2  -1   5 4786.99 187.624  35
   2  -1  -5 4630.62 207.110   2
   2   1  -5 4806.42 207.893   2
  -2  -1  -5 4818.57 200.770   7
   2  -1  -5 4679.98 200.199   7
  -2   1  -5 5109.80 205.234  31
  -2  -1  -5 4672.74 203.212  31
   2   1   5 4862.32 192.182  33
  -2  -1   5 4775.60 182.700  34
  -2   1  -5 5042.33 207.939   4
  -2  -1  -5 4803.21 204.865   4
  -2  -1  -5 4566.31 208.891   3
   2  -1  -5 4729.05 209.103   4
   2  -1  -5 4587.41 208.454   3
   2   1  -5 5007.33 212.232   4
  -2   1  -5 4630.07 188.956  16
  -2  -1  -5 4985.56 209.542  17
   2   1  -5 5032.59 211.731  17
   2  -1  -5 5099.27 212.179  17
  -2   1  -5 4896.28 203.080  17
  -2  -1   5 4898.93 195.655  39
   2  -1   5 4562.14 184.178  40
   2  -1   5 4894.03 184.239  30
  -2  -1   6-4.60631 21.8736  39
  -2  -1  -6 45.0896 33.3835   3
   2  -1  -6 50.9156 30.7853   3
   2  -1   6 92.0633 28.1196  40
   2   1  -6 18.5798 27.6520   4
   2  -1  -6-6.28411 26.1655   4
  -2   1  -6 23.0852 25.2043   4
  -2  -1  -6-5.79277 26.9657   4
   2   1   6 34.0891 21.7356  33
  -2  -1  -6 33.4055 30.6622  31
  -2  -1  -6 65.6246 35.5566  17
   2   1  -6 43.3235 31.0257  17
  -2   1  -6 5.54191 24.2039  17
  -2   1  -6 15.8711 19.9022  16
   2  -1  -6 6.09051 28.3503  17
  -2  -1  -6 26.9411 28.3761   7
   2  -1  -6 118.875 34.4809   7
   2  -1   6 25.9013 25.1013  37
  -2  -1   6 86.5217 26.6564  35
  -2  -1   7 4.68716 23.4998  35
  -2  -1  -7 28.5343 31.8432  17
   2  -1  -7 36.5245 35.9759  17
   2   1  -7 14.8381 30.8830  17
  -2   1  -7 13.4280 33.6523  17
   2  -1   7 5.08334 25.4840  37
  -2  -1  -7-6.50158 30.8575   7
   2  -1  -7-6.52076 34.8643   7
   2   1  -7 36.8084 33.5673   4
  -2   1  -7 20.7889 34.1287   4
  -2  -1  -7 6.95988 28.9728   4
   2  -1  -7 44.7863 34.0353   4
  -2  -1  -7 115.370 41.7553  31
   2  -1  -7 15.2269 36.1315   3
  -2  -1  -7 22.8747 34.7668   3
  -2   1  -8 2154.90 143.954   4
  -2  -1  -8 2001.19 141.470   4
   2  -1  -8 1988.79 144.008   4
   2  -1  -8 1996.82 146.412   3
   2   1  -8 2394.60 154.445   4
  -2  -1  -8 2188.35 151.272   3
   2  -1  -8 1822.81 132.855   7
  -2  -1  -8 2109.00 141.837   7
   2   1  -8 2012.96 144.296  17
  -2  -1  -8 2300.26 151.535  17
   2  -1  -8 2071.28 144.292  17
  -2   1  -8 2000.88 138.437  17
   2  -1   8 2074.21 127.459  34
  -2  -1  -8 2231.31 140.358  31
  -2  -1  -9 77743.8 2310.71  21
   2  -1  -9 75267.0 2421.21   3
  -2  -1  -9 74315.3 2418.26   3
   2   1  -9 70562.1 2406.95   4
   2  -1  -9 73109.1 2412.11   4
   2  -1  -9 72497.5 2397.00   7
  -2  -1  -9 74124.4 2399.23   7
  -2  -1  -9 73508.9 2387.71  31
  -2   1  -9 76950.2 2316.40  11
   2  -1  -9 77655.7 2316.40  11
   2   1  -9 76491.0 2316.47  11
  -2  -1  -9 73432.4 2411.02  17
   2   1  -9 70161.7 2408.10  17
   2  -1  -9 71569.2 2409.31  17
  -2   1  -9 73643.9 2403.79  17
  -2  -1  -9 78078.2 2310.88  23
   2   1 -10 5966.97 211.638  15
   2  -1 -10 5981.08 212.318  15
  -2  -1 -10 5565.62 211.066  15
  -2   1 -10 5452.72 210.163  15
   2   1 -10 5942.28 214.543  12
   2  -1 -10 5846.83 214.455  12
  -2   1 -10 5882.60 214.834  12
  -2  -1 -10 5866.64 215.485  12
   2  -1 -10 5971.79 211.883  14
  -2   1 -10 5686.68 211.275  14
   2   1 -10 5783.28 210.623  14
  -2  -1 -10 5576.46 210.637  14
  -2  -1 -10 5258.01 284.769   7
   2  -1 -10 5259.51 285.352   7
  -2   1 -10 5523.94 202.793  27
  -2  -1 -10 5819.76 215.295  23
   2  -1 -10 6011.54 217.119  23
  -2  -1 -10 5871.54 215.571  21
   2  -1 -10 5922.54 216.577  21
   2  -1 -10 5747.31 303.262   4
   2   1 -10 5375.50 294.906   4
   2  -1 -10 5221.54 297.659   3
  -2  -1 -10 5520.86 302.841   3
  -2  -1  10 5212.48 273.807  40
   2  -1 -10 5677.49 299.917  17
  -2   1 -10 5858.67 296.386  17
   2   1 -10 5250.45 293.712  17
   2  -1 -10 5915.37 221.716  11
  -2  -1 -10 5976.48 222.003  11
   2   1 -10 5886.54 222.203  11
  -2   1 -10 5784.87 221.104  11
   2  -1  10 5187.19 268.726  35
   2   1 -11 14892.6 488.313  14
   2  -1 -11 15481.8 490.287  14
  -2   1 -11 14351.5 488.596  14
  -2  -1 -11 14970.4 490.864  14
  -2  -1 -11 14664.0 598.755   7
   2  -1 -11 14218.8 593.827   7
  -2   1 -11 15029.4 494.107  12
  -2  -1 -11 14621.5 493.634  12
   2   1 -11 14987.7 493.291  12
   2  -1 -11 14964.6 493.959  12
  -2  -1 -11 15657.2 496.883  23
   2  -1 -11 14858.9 495.639  23
  -2   1 -11 14317.1 479.196  27
  -2  -1 -11 15637.4 496.709  21
   2  -1 -11 15014.3 495.463  21
   2  -1 -11 13871.5 602.493   4
   2   1 -11 13438.8 594.276   4
   2  -1 -11 14992.3 620.957   3
  -2  -1 -11 14125.6 612.883   3
  -2  -1 -11 15357.9 503.199  11
   2  -1 -11 15030.1 502.302  11
   2   1 -11 14476.7 501.034  11
  -2   1 -11 14549.9 501.288  11
  -2  -1 -11 14779.9 490.667  15
   2  -1 -11 15041.8 489.180  15
   2   1 -11 14788.2 488.290  15
  -2   1 -11 14468.6 489.089  15
   2  -1 -11 14448.7 606.270  17
  -2   1 -11 15036.2 604.801  17
   2   1 -11 14676.4 611.107  17
  -2  -1  11 12477.2 562.525  40
   2   1 -12 294.836 39.6978  14
  -2  -1 -12 264.522 39.5353  14
  -2   1 -12 245.441 37.9414  14
   2  -1 -12 257.292 37.6589  14
   2  -1 -12 321.416 47.7328  21
  -2  -1 -12 432.494 51.2597  21
  -2  -1 -12 308.989 46.3759  23
   2  -1 -12 352.214 48.7844  23
   2  -1 -12 263.551 73.9393  17
   2   1 -12 334.527 81.7191  17
  -2  -1 -12 335.209 43.3441  15
  -2   1 -12 263.607 38.6047  15
   2   1 -12 331.665 41.6150  15
   2  -1 -12 324.450 40.7808  15
  -2   1 -12 421.875 49.1752  12
   2   1 -12 265.908 41.9529  12
  -2  -1 -12 301.185 49.6195  11
   2  -1 -12 330.280 49.3441  11
   2   1 -12 358.357 49.1135  11
  -2   1 -12 356.750 49.8539  11
  -2  -1 -12 253.271 41.5890  12
   2  -1 -12 341.155 46.2673  12
   2   1 -12 213.073 69.2905   4
   2  -1 -12 244.490 76.2550   4
  -2   1 -12 307.107 36.4451  27
   2  -1 -12 325.044 80.2295   7
  -2  -1 -12 216.444 78.1353   7
  -2   1 -13 908.117 68.4225  15
  -2  -1 -13 992.246 70.7602  15
   2   1 -13 927.716 67.9310  15
   2  -1 -13 1072.23 71.5922  15
  -2  -1 -13 971.019 78.7863  11
  -2   1 -13 883.936 76.5066  11
   2   1 -13 1117.31 82.5518  11
   2  -1 -13 1007.52 78.6133  11
   2   1 -13 1005.40 73.8655  12
  -2   1 -13 1102.53 76.8915  12
   2  -1 -13 1072.67 76.1913  12
  -2  -1 -13 1057.50 75.4222  12
   2  -1 -13 1028.05 70.3521  14
  -2   1 -13 957.149 69.2899  14
  -2  -1 -13 1004.28 71.1855  14
   2   1 -13 1033.63 70.8059  14
  -2   1 -14 1426.36 88.0045  15
   2   1 -14 1482.31 88.1801  15
  -2  -1 -14 1408.08 88.1704  15
   2  -1 -14 1490.74 88.5723  15
   2  -1 -14 1465.27 98.9655  11
  -2   1 -14 1646.59 104.110  11
  -2  -1 -14 1740.10 104.300  11
   2   1 -14 1582.47 102.337  11
  -2   1 -14 1558.03 94.0470  12
   2   1 -14 1725.34 98.2115  12
   2  -1 -14 1689.37 97.8558  12
  -2  -1 -14 1599.04 97.0474  12
  -2  -1 -14 1465.30 88.4960  14
   2  -1 -14 1450.30 88.6407  14
   2   1 -14 1423.85 86.9920  14
  -2   1 -14 1604.44 91.9827  14
   2   1 -15 1349.59 83.0781  15
  -2   1 -15 1289.70 82.5086  15
   2  -1 -15 1471.39 86.4472  15
  -2  -1 -15 1304.17 83.1281  15
   2  -1 -15 1520.86 96.5193  11
  -2   1 -15 1366.23 95.2484  11
  -2  -1 -15 1360.53 94.4334  11
   2   1 -15 1556.58 99.4404  11
   2   1 -15 1354.36 88.1825  12
  -2   1 -15 1439.95 89.4138  12
   2  -1 -15 1429.46 85.6559  14
  -2   1 -15 1393.27 83.6469  14
   2   1 -15 1475.38 85.6673  14
  -2  -1 -15 1415.67 84.7548  14
  -2   1 -16 3635.59 154.230  15
  -2  -1 -16 3876.19 156.289  15
   2   1 -16 3709.44 166.354  11
   2  -1 -16 3491.97 163.344  11
  -2   1 -16 3423.59 162.468  11
  -2  -1 -16 3764.63 166.962  11
  -2   1 -16 3574.75 158.359  12
   2   1 -16 3613.85 157.397  12
  -2  -1 -16 3816.62 155.359  14
  -2   1 -16 3596.71 153.588  14
  -2   1 -17 7879.87 281.775  15
  -2  -1 -17 8143.63 283.002  15
  -2  -1 -17 8056.69 282.683  14
  -2   1 -17 8255.59 283.455  14
   2   1 -17 7705.99 291.659  11
  -2  -1 -17 8304.86 294.924  11
   2  -1 -17 8205.63 293.964  11
  -2   1 -17 8143.74 294.681  11
   2  -1 -18 5.56552 25.6334  11
  -2   1 -18-5.67136 24.6112  11
   2   1 -18-8.41474 26.8714  11
  -2  -1 -18 8.42835 24.6623  11
   2  -2   0 5304.30 180.577  35
  -2  -2   0 5428.70 196.939  35
   2   2   0 5047.86 187.880  36
  -2   2   0 5558.05 193.594  36
   2  -2   0 5142.45 194.763   5
   2   2   0 5414.65 194.414  41
  -2  -2   0 5214.42 183.981  40
   2  -2   0 5325.17 193.846  40
  -2   2   0 5666.76 198.220   9
   2   2   0 5493.17 196.070   1
  -2  -2   0 5608.80 198.005  34
   2   2   0 5567.11 191.008  33
   2  -2   0 5303.89 184.950  34
   2  -2   0 5456.84 197.514  30
  -2  -2   0 5632.39 197.416   8
  -2   2   0 5307.73 189.753  38
   2   2   0 5334.46 193.145  38
  -2  -2   0 5392.06 193.966  39
   2  -2   0 5650.57 199.031  37
  -2   2   0 5498.82 192.843  16
  -2  -2   1 29790.4 902.033  35
   2  -2  -1 29054.2 879.015  35
   2  -2   1 28887.7 891.677  35
   2   2   1 29875.1 892.177  36
  -2  -2  -1 30036.1 906.972  35
  -2   2  -1 30074.2 896.298  36
  -2   2   1 29179.1 901.105  36
  -2  -2  -1 27907.1 899.457   8
  -2   2  -1 28012.4 884.740   6
  -2  -2  -1 28194.2 884.253   6
  -2  -2   1 27841.4 899.396   8
  -2  -2  -1 28722.4 903.152  34
   2  -2  -1 28729.1 882.766  34
  -2  -2   1 30012.6 902.733  34
   2   2   1 28001.3 896.653  33
   2   2  -1 29841.7 894.324  33
   2  -2   1 29041.5 895.937  34
   2  -2   1 27811.8 900.101   5
   2   2  -1 28893.5 888.031   4
   2  -2  -1 27724.2 899.823   5
  -2  -2   1 30583.0 896.876  40
   2  -2   1 30783.7 900.259  40
   2  -2  -1 30212.8 904.485  40
  -2  -2  -1 30796.7 886.867  40
   2   2  -1 27791.5 901.099  41
  -2   2   1 27833.8 899.686   9
  -2   2  -1 27792.2 899.445   9
   2   2  -1 28447.3 899.316   1
   2   2   1 27646.6 898.474   1
   2  -2  -1 27949.6 888.630   2
   2   2  -1 27399.5 886.934   2
   2  -2  -1 27426.3 904.454  30
   2  -2   1 29179.1 899.447  30
  -2   2   1 27450.9 891.179  32
  -2  -2  -1 29748.4 907.547  31
   2   2   1 28980.8 896.910  38
  -2  -2   1 30350.1 900.529  39
  -2   2  -1 29054.9 887.931  38
   2  -2   1 30401.9 904.798  37
   2  -2  -1 29784.2 906.764  37
  -2   2   1 28915.5 899.836  38
   2   2  -1 29887.4 900.896  38
  -2  -2  -1 29250.5 901.063  39
  -2   2  -1 29021.2 902.106  16
  -2   2   1 28555.5 890.987  16
   2  -2  -1 26363.4 880.077  17
   2   2   2 49031.7 1511.10  36
   2  -2   2 51007.0 1521.94  35
  -2  -2   2 50427.2 1524.53  35
  -2   2  -2 51841.7 1517.98  36
  -2   2   2 50755.8 1527.47  36
   2  -2  -2 53201.1 1531.07   7
  -2  -2  -2 52038.1 1529.81   7
  -2  -2  -2 47890.1 1519.99   8
  -2  -2   2 49092.2 1521.25   8
  -2  -2   2 50557.3 1525.30  34
   2  -2   2 48498.4 1522.18  34
   2   2   2 49039.4 1524.78  33
   2   2  -2 49027.3 1515.86  33
   2  -2  -2 49508.2 1499.98  34
   2  -2  -2 48888.9 1520.18   4
  -2  -2  -2 49218.7 1514.84   6
  -2   2  -2 47346.7 1513.25   6
   2   2  -2 48046.0 1518.47   4
   2  -2   2 48186.9 1521.15   5
   2  -2  -2 47328.1 1519.77   5
   2  -2   2 50796.7 1521.98  40
   2   2  -2 49754.3 1527.67  41
  -2  -2  -2 47075.2 1506.99  40
  -2  -2   2 50785.2 1523.45  40
   2  -2  -2 52668.2 1543.93   3
   2   2  -2 47548.1 1517.98   1
   2   2  -2 47755.9 1517.79   2
   2  -2  -2 47627.8 1518.87   2
  -2  -2  -2 52957.1 1546.07   3
   2   2   2 49943.4 1520.86   1
   2  -2  -2 50141.9 1530.16  37
   2   2   2 50012.7 1520.84  38
   2   2  -2 50126.0 1524.38  38
  -2   2  -2 50017.8 1505.00  38
  -2  -2   2 47832.1 1508.83  37
  -2  -2   2 51166.0 1523.86  39
   2  -2   2 52110.2 1527.81  37
   2  -2  -2 50137.0 1515.11  31
  -2   2   2 49373.0 1511.91  32
  -2  -2  -2 51335.7 1537.32  31
   2  -2   2 50811.9 1520.07  30
  -2   2  -2 50075.5 1506.54  17
  -2   2  -2 50071.4 1530.07  16
   2  -2  -2 48272.6 1514.61  17
  -2   2   2 48568.2 1506.07  16
  -2   2  -2 48081.7 1519.99   9
  -2   2   2 47764.2 1520.28   9
   2  -2   3 872.363 58.3195  37
   2   2   3 839.941 53.9860  38
  -2   2   3 805.672 58.6554  36
  -2   2  -3 852.374 51.5518  36
  -2  -2   3 825.606 56.4613  35
   2   2   3 747.145 45.1136  36
  -2  -2  -3 852.572 61.6301   7
  -2  -2   3 959.963 55.2962   8
  -2  -2  -3 863.477 52.4463   8
   2  -2  -3 875.028 61.1502   7
  -2  -2   3 743.417 54.0471  34
   2   2   3 784.700 57.6027  33
   2   2  -3 777.686 50.5591  33
   2  -2   3 753.486 55.3250  34
   2  -2  -3 966.236 55.0934  18
  -2  -2   3 851.410 57.2895  39
   2   2  -3 724.090 55.4760  41
   2  -2   3 750.360 52.7713  40
  -2  -2   3 856.945 58.6241  40
   2   2   3 727.952 48.8905   1
   2  -2  -3 750.880 64.7959   3
  -2  -2  -3 744.057 67.3935   3
   2   2  -3 758.381 48.4744   1
   2  -2  -3 720.204 55.1105   2
   2   2  -3 798.680 56.1704   2
   2   2  -3 893.081 62.4825  17
  -2   2  -3 766.957 59.4339  16
   2  -2  -3 834.093 56.3495  17
  -2   2  -3 821.468 50.9186  17
   2  -2   3 741.611 50.3374  30
   2  -2  -3 800.573 50.4790  31
  -2   2   3 802.787 46.4518  32
  -2  -2  -3 916.362 68.5634  31
  -2   2   3 752.389 50.8835   9
  -2   2  -3 703.422 49.1031   9
  -2  -2  -3 837.285 54.7374   6
   2  -2   3 931.095 54.5642   5
  -2   2  -3 724.582 51.3097   6
   2  -2  -3 835.686 58.5824   4
   2   2  -3 813.595 56.9503   4
   2  -2  -3 858.191 52.6492   5
  -2   2   4 59939.1 1858.15  36
  -2  -2   4 60999.2 1853.88  35
  -2  -2  -4 62708.8 1865.27   7
   2  -2  -4 61309.3 1863.80   7
  -2  -2  -4 61388.8 1872.07  31
  -2  -2   4 60983.8 1850.91  34
   2   2   4 61013.2 1857.82  33
   2  -2   4 61301.0 1858.28  34
   2  -2   4 60358.7 1850.28  40
  -2  -2   4 59057.7 1858.77  40
   2   2  -4 59656.4 1853.51  41
  -2  -2   4 60683.0 1851.32  39
   2   2  -4 59299.0 1860.97   4
   2  -2  -4 60335.7 1879.86   3
  -2   2  -4 57779.5 1852.91   6
  -2  -2  -4 58909.0 1856.38   6
  -2  -2  -4 60830.0 1880.62   3
   2  -2  -4 59904.5 1865.02   4
   2   2  -4 56996.1 1857.98   2
   2  -2  -4 59755.1 1863.44   2
   2  -2  -4 59227.1 1840.34  18
  -2   2  -4 60251.8 1851.15  17
  -2   2  -4 60609.4 1860.78  16
   2   2  -4 59843.3 1865.25  17
   2  -2  -4 58790.3 1858.36  17
   2  -2   4 59215.9 1839.67  30
   2  -2   4 60172.4 1852.18  37
   2   2   4 59581.7 1845.99  38
  -2  -2  -5 21848.7 754.582  31
  -2   2  -5 20989.7 736.138  17
   2  -2  -5 21420.4 748.085  17
  -2   2  -5 21668.9 741.149  16
   2   2  -5 21964.8 752.366  17
   2   2  -5 22302.0 751.341   4
   2  -2  -5 22123.7 752.242   4
   2  -2  -5 23202.9 768.956   3
  -2  -2  -5 24282.2 774.927   3
   2  -2   5 22488.4 736.878  37
  -2  -2   5 23028.9 738.898  35
  -2   2   5 23312.6 743.956  36
  -2  -2  -5 23554.6 755.034   7
   2  -2  -5 23986.6 755.007   7
   2   2   5 23391.0 731.471  38
  -2  -2   5 23598.1 736.331  34
   2   2   5 22333.9 743.413  33
   2  -2   5 22787.8 742.681  34
  -2  -2   5 22013.2 743.747  40
   2  -2   5 23708.7 737.044  40
  -2  -2   5 22336.6 734.361  39
   2   2  -5 21626.4 733.597  41
  -2  -2  -6 25072.5 823.162   7
   2  -2  -6 23760.4 820.859   7
  -2  -2   6 23612.2 800.260  39
   2  -2   6 24033.2 800.596  40
  -2  -2   6 23993.0 812.747  40
  -2  -2   6 24606.2 804.955  35
   2  -2   6 25207.4 814.343  35
   2  -2   6 24336.5 801.795  37
  -2   2   6 23814.6 808.447  36
   2   2  -6 25284.4 826.412   4
  -2  -2  -6 25184.9 822.571   4
   2  -2  -6 24034.7 838.262   3
  -2  -2  -6 23664.9 836.566   3
   2  -2  -6 25754.3 829.616   4
   2   2   6 24293.4 811.732  33
  -2  -2   6 24186.7 798.227  34
   2  -2   6 25175.1 813.262  34
   2   2  -6 25016.8 829.511  17
   2  -2  -6 24189.9 821.946  17
  -2   2  -6 23727.6 806.592  16
  -2   2  -6 26021.0 819.090  17
  -2  -2  -6 25238.5 827.435  31
  -2  -2  -7 6883.29 302.436   7
   2  -2  -7 6760.88 302.689   7
   2  -2   7 6833.58 282.003  40
  -2  -2   7 6746.62 293.762  40
  -2  -2   7 6829.76 284.837  35
   2  -2   7 6752.63 291.723  35
   2  -2   7 7265.84 285.835  37
  -2   2   7 6753.40 288.012  36
   2  -2  -7 7628.58 315.651   4
  -2  -2  -7 8400.79 316.985   4
   2   2  -7 7253.07 308.469   4
  -2  -2  -7 7083.36 319.850   3
   2  -2  -7 6875.51 317.746   3
   2  -2   7 7389.43 294.737  34
   2   2   7 7595.49 297.653  33
  -2   2  -7 7334.65 290.222  16
   2   2  -7 7484.54 313.461  17
  -2   2  -7 7760.70 306.353  17
   2  -2  -7 7559.25 311.982  17
  -2  -2  -7 7236.48 306.110  31
  -2  -2  -8 5757.27 277.893   7
   2  -2  -8 5923.89 279.297   7
   2   2   8 6194.63 269.561  33
   2  -2   8 6381.76 268.728  34
  -2  -2   8 5349.84 263.187  40
  -2  -2   8 5671.65 256.056  35
   2  -2   8 5770.88 267.516  35
  -2   2  -8 6552.38 284.173  17
   2  -2  -8 5943.00 282.234  17
   2   2  -8 5993.31 284.703  17
   2  -2  -8 5548.83 289.458   3
   2  -2  -8 6450.92 290.526   4
   2   2  -8 6003.26 284.857   4
  -2  -2  -8 5722.08 290.277   3
  -2  -2  -8 6741.08 285.622  31
   2  -2   9 22797.5 817.651  35
   2  -2   9 23377.3 812.170  34
   2  -2  -9 24401.1 739.609  14
  -2   2  -9 22704.6 737.660  14
   2   2  -9 24363.4 738.675  14
  -2  -2  -9 23992.8 739.842  14
  -2  -2  -9 21058.4 824.559   7
   2  -2  -9 22120.4 829.731   7
  -2  -2   9 22364.9 817.154  40
   2   2  -9 22240.9 733.277  27
  -2   2  -9 22817.8 733.090  27
   2   2  -9 22893.2 733.364  24
   2  -2  -9 23786.6 743.678  12
  -2  -2  -9 23129.1 743.552  12
  -2   2  -9 23473.6 742.563  12
   2   2  -9 23102.9 741.628  12
   2  -2  -9 23339.5 744.311  23
  -2  -2  -9 23730.5 745.112  23
  -2  -2  -9 23194.2 744.291  21
   2  -2  -9 23960.3 745.485  21
  -2  -2  -9 24423.8 751.893  11
   2  -2  -9 23656.8 749.820  11
   2   2  -9 23435.5 748.949  11
  -2   2  -9 22928.2 749.478  11
  -2  -2  -9 24069.7 740.102  15
   2  -2  -9 24927.7 740.494  15
  -2   2  -9 23292.1 738.618  15
   2   2  -9 24272.7 738.659  15
   2  -2  -9 23840.5 841.923  17
   2   2  -9 23165.1 841.428  17
  -2   2  -9 22727.4 736.645  19
   2   2  -9 22850.7 735.646  19
   2   2  -9 21922.2 830.424   4
   2  -2  -9 22044.8 850.069   3
  -2  -2  -9 22841.4 852.978   3
   2  -2  -9 24441.4 846.482   4
   2   2 -10 792.678 52.8213  15
   2  -2 -10 753.412 52.1196  15
  -2  -2 -10 782.567 53.8088  15
  -2   2 -10 780.191 53.3760  15
   2  -2  10 584.017 80.5424  35
   2   2 -10 758.672 52.2417  14
  -2  -2 -10 817.080 54.7642  14
  -2   2 -10 864.265 55.7726  14
   2  -2 -10 751.874 52.0924  14
   2  -2 -10 627.670 93.5392   7
  -2  -2 -10 616.699 90.6954   7
  -2  -2  10 588.218 83.3443  40
   2   2 -10 699.971 48.5069  27
  -2   2 -10 683.835 47.3778  27
   2   2 -10 719.060 47.2262  24
  -2  -2 -10 664.064 55.5215  23
   2  -2 -10 669.711 56.3406  23
  -2   2 -10 639.343 52.5572  12
   2   2 -10 638.630 52.7603  12
  -2  -2 -10 939.178 61.0010  12
   2  -2 -10 709.435 55.3780  12
  -2  -2 -10 544.854 52.6143  21
   2  -2 -10 708.826 56.9209  21
   2  -2 -10 763.955 60.1231  11
  -2  -2 -10 658.489 57.2502  11
   2   2 -10 646.368 58.0938  11
  -2   2 -10 656.521 57.1879  11
   2  -2 -10 721.567 103.256   3
  -2  -2 -10 595.144 94.9017   3
   2  -2 -10 838.997 104.494  17
   2   2 -10 720.402 100.786  17
  -2   2 -10 650.603 48.8473  19
   2   2 -10 668.958 47.5656  19
   2   2 -10 789.514 99.6379   4
   2  -2 -10 786.667 99.2040   4
  -2   2 -11 2230.97 105.241  15
  -2  -2 -11 2127.81 103.541  15
   2  -2 -11 2467.23 107.755  15
   2   2 -11 2121.24 102.131  15
   2   2 -11 2185.14 102.670  14
   2  -2 -11 2294.40 105.268  14
  -2   2 -11 2163.06 104.103  14
  -2  -2 -11 2158.37 104.159  14
  -2  -2 -11 1977.21 168.017   7
   2  -2 -11 1788.77 165.111   7
  -2  -2  11 1868.89 155.201  40
   2   2 -11 2198.72 98.9489  27
  -2   2 -11 2285.79 99.7248  27
   2   2 -11 2137.85 97.9877  24
   2  -2 -11 2180.28 109.156  12
   2   2 -11 2057.53 106.359  12
  -2  -2 -11 2062.89 107.330  12
  -2   2 -11 2241.07 108.679  12
   2  -2 -11 2254.37 112.275  23
  -2  -2 -11 2230.39 110.858  23
   2  -2 -11 2120.78 110.041  21
  -2  -2 -11 2233.30 110.528  21
   2   2 -11 2126.50 114.595  11
  -2   2 -11 2150.20 114.315  11
   2  -2 -11 2135.51 113.630  11
  -2  -2 -11 2120.33 114.218  11
   2  -2 -11 1981.37 171.197  17
   2   2 -11 1867.21 166.882  17
   2  -2  11 2029.94 158.446  35
  -2   2 -11 2168.21 101.577  19
  -2  -2 -11 1986.83 181.665   3
   2  -2 -11 2207.14 178.775   4
   2  -2 -11 2325.15 192.606   3
   2   2 -11 2076.75 173.763   4
   2  -2 -12 6.65410 24.9595  15
  -2   2 -12 30.5497 24.8702  15
  -2  -2 -12 10.3172 24.7877  15
   2   2 -12 9.82129 26.0273  15
   2  -2 -12-13.9015 56.3841   7
  -2  -2 -12 13.9143 50.1448   7
   2   2 -12-19.9311 22.4812  27
  -2   2 -12 8.63879 21.2678  27
   2   2 -12-5.63767 19.8029  24
  -2  -2 -12-7.95416 33.1000  23
   2  -2 -12 3.98369 34.7732  23
   2  -2 -12 6.64810 24.1575  14
  -2  -2 -12-3.42932 24.7174  14
   2   2 -12-26.1580 28.7031  14
  -2   2 -12 20.3033 26.3441  14
  -2  -2 -12 15.8965 32.2379  21
   2  -2 -12-19.9218 36.5144  21
  -2  -2 -12 22.4073 35.1371  11
   2   2 -12 11.4589 30.7801  12
   2   2 -12 9.17338 33.8757  11
   2  -2 -12 107.038 35.9397  11
  -2   2 -12-26.9163 32.0023  12
  -2   2 -12 9.25862 33.3665  11
   2   2 -12 43.0872 46.2952  17
   2  -2 -12 58.7666 51.1508  17
  -2   2 -12 6.17816 20.3252  19
   2  -2 -12-31.9736 63.1125   3
  -2  -2 -12-16.0578 55.9073   3
   2   2 -12-41.9122 55.1535   4
   2  -2 -12 14.3182 53.2925   4
  -2  -2 -13 1121.34 82.2085  23
   2  -2 -13 1203.12 83.0270  23
   2  -2 -13 1159.82 83.9815  11
   2   2 -13 1082.17 84.0973  11
  -2   2 -13 1003.48 83.6385  11
  -2  -2 -13 1085.14 83.7770  11
  -2  -2 -13 1188.94 83.7867  21
   2  -2 -13 1216.38 84.2728  21
  -2   2 -13 1034.57 67.1862  27
   2   2 -13 1318.54 83.9664  12
  -2   2 -13 1204.48 79.8309  12
  -2  -2 -13 1150.04 75.2638  15
   2  -2 -13 1218.66 76.2385  15
  -2   2 -13 1096.23 72.6941  15
   2   2 -13 1109.39 73.3136  15
  -2  -2 -13 1099.72 74.7188  14
   2   2 -13 1095.37 72.2376  14
  -2   2 -13 978.335 70.4264  14
   2  -2 -13 1092.27 73.0211  14
  -2  -2 -14 2403.73 126.650  23
   2  -2 -14 2547.22 126.457  23
   2   2 -14 2476.21 116.954  15
  -2   2 -14 2220.72 114.825  15
  -2  -2 -14 2505.28 118.680  15
   2  -2 -14 2522.59 117.092  15
   2  -2 -14 2312.82 128.052  11
  -2  -2 -14 2141.40 125.586  11
   2   2 -14 2141.15 125.299  11
  -2   2 -14 2282.54 128.611  11
   2  -2 -14 2428.05 116.248  14
   2   2 -14 2544.54 117.638  14
  -2   2 -14 2444.54 117.906  14
  -2  -2 -14 2448.03 118.061  14
  -2   2 -14 2166.58 119.197  12
   2   2 -14 2428.41 123.204  12
  -2  -2 -14 2346.13 125.377  21
   2  -2 -14 2321.95 123.008  21
  -2   2 -14 2337.77 109.285  27
  -2   2 -15 173.560 31.4636  27
   2   2 -15 124.941 36.5292  12
   2   2 -15 153.001 40.6136  11
  -2  -2 -15 173.677 43.3230  11
  -2   2 -15 138.073 38.6925  12
   2  -2 -15 223.799 45.9961  11
  -2   2 -15 154.555 40.5240  11
  -2   2 -15 157.597 36.6499  14
   2   2 -15 149.497 32.6480  14
   2  -2 -15 193.180 36.5367  14
  -2  -2 -15 155.806 35.8576  14
  -2  -2 -15 202.215 36.5245  15
   2   2 -15 176.396 33.9447  15
  -2   2 -15 203.509 38.4203  15
   2  -2 -15 203.206 36.3389  15
  -2  -2 -16 2397.24 112.979  14
  -2   2 -16 2432.48 113.141  14
   2   2 -16 2362.13 123.690  11
   2  -2 -16 2545.12 125.830  11
  -2  -2 -16 2454.32 125.229  11
  -2   2 -16 2361.16 124.286  11
  -2   2 -16 2563.87 120.581  12
   2   2 -16 2379.96 118.006  12
  -2  -2 -16 2288.87 111.645  15
  -2   2 -16 2493.97 113.485  15
  -2   2 -17 39.3769 23.2202  14
  -2  -2 -17 66.2511 26.4846  14
  -2   2 -17 73.3977 24.9184  15
  -2  -2 -17 42.3487 24.4254  15
   2  -2 -17 55.6296 29.6879  11
  -2  -2 -17 56.0846 32.1576  11
   2   2 -17 28.4177 27.6938  11
  -2   2 -17 35.9129 28.9776  11
   2   2 -17 36.5395 25.3850  12
  -2   2 -17 61.3904 28.8838  12
   2   2 -18 2156.99 100.442  11
  -2   2 -18 2257.16 101.931  11
   2   3   0 5.85118 19.4459  36
   2  -3   0-7.55938 23.5970  37
  -2   3   0-6.23364 19.6752  36
   2   3   0 27.2157 20.7625   1
  -2  -3   0 12.6245 15.5906  40
   2  -3   0 9.90867 21.7364  40
   2   3   0 16.4325 22.0567  41
   2  -3   0 39.2527 24.4041   5
  -2  -3   0 59.9810 24.3520   5
   2  -3   0 7.04237 23.1724  30
   2   3   0 18.1796 22.1529  33
  -2  -3   0 3.45422 22.0396  35
   2  -3   0 25.0325 16.9632  34
  -2  -3   0 3.46659 22.3525  34
   2  -3   0 17.1280 14.9149  35
   2   3   0 11.2529 23.6764   9
  -2   3   0 53.8158 25.8628   9
  -2  -3   0 45.4738 21.8389   8
  -2   3   0 8.33653 19.5268  38
  -2  -3   0 3.25131 19.8435  39
   2   3   0 3.06893 20.1973  38
  -2   3   0 9.11557 19.3884  16
  -2  -3  -1 125913. 3760.51  31
   2  -3   1 122173. 3747.94  30
   2   3   1 123643. 3752.76   1
   2   3  -1 121399. 3750.70   1
  -2  -3  -1 124073. 3736.41  40
   2  -3   1 124867. 3749.75  40
   2  -3  -1 124535. 3752.84  40
  -2  -3   1 125223. 3743.93  40
   2   3   1 122264. 3743.33  41
  -2   3  -1 127744. 3752.23  41
   2   3  -1 124525. 3753.66  41
   2  -3   1 121266. 3752.11   5
  -2  -3   1 125206. 3753.24   5
  -2  -3  -1 122635. 3752.18   5
   2  -3  -1 121937. 3752.16   5
  -2   3   1 124102. 3753.85   9
  -2   3  -1 122817. 3753.12   9
   2   3  -1 121028. 3755.06   9
   2   3   1 122913. 3755.83   9
   2   3   1 119211. 3742.95  33
   2   3  -1 123320. 3736.78  33
   2  -3  -1 121904. 3732.11  34
  -2  -3  -1 120526. 3754.05  34
  -2  -3   1 123560. 3753.52  34
   2  -3   1 124325. 3743.50  34
  -2  -3   1 122418. 3752.50   8
  -2  -3  -1 121021. 3751.19   8
  -2  -3   1 123796. 3752.35  35
  -2   3  -1 123072. 3745.39  36
   2   3  -1 121575. 3746.84  36
   2   3   1 125057. 3741.51  36
   2  -3   1 122951. 3738.41  35
  -2   3   1 125392. 3751.13  36
  -2  -3  -1 124844. 3756.24  35
  -2  -3  -1 122101. 3754.38  39
   2   3   1 123435. 3747.01  38
   2  -3   1 125087. 3757.05  37
   2   3  -1 123344. 3747.96  38
  -2   3  -1 118518. 3735.98  38
  -2   3   1 123312. 3748.22  38
  -2  -3   1 126752. 3748.93  39
   2  -3  -1 122823. 3759.16  37
  -2   3  -1 125249. 3752.54  16
  -2   3   1 121737. 3738.39  16
  -2  -3  -2 27115.5 844.684  31
   2  -3   2 26613.7 824.166  30
   2   3   2 25990.9 830.062   1
   2   3  -2 25676.3 826.645   1
  -2  -3   2 26667.7 827.423  40
   2   3   2 25032.0 815.363  41
   2  -3   2 25804.9 828.022  40
   2   3  -2 25891.0 834.357  41
  -2   3  -2 25898.1 831.287  41
  -2  -3  -2 25862.8 813.958  40
   2  -3  -2 25922.7 834.806  40
   2  -3   2 25508.4 828.917   5
   2  -3  -2 25575.8 828.967   5
  -2  -3  -2 26179.6 829.572   5
  -2  -3   2 25715.5 828.335   5
   2   3  -2 24855.2 829.907   9
  -2   3  -2 24896.0 827.376   9
   2   3   2 24585.5 829.977   9
  -2   3   2 25281.7 828.448   9
   2   3   2 26011.0 827.333  33
  -2  -3   2 26063.6 831.441  34
   2  -3   2 26248.1 827.474  34
   2   3  -2 25566.5 813.632  33
  -2  -3  -2 25377.5 831.522  34
  -2  -3  -2 26484.6 829.959   8
  -2  -3   2 26348.5 830.834   8
  -2  -3   2 26404.3 831.411  35
  -2  -3  -2 24991.5 834.005  35
   2   3   2 25268.0 816.708  36
   2  -3   2 25836.9 822.812  35
  -2   3  -2 26964.1 825.856  36
  -2   3   2 26254.3 831.192  36
   2   3   2 26868.3 828.013  38
  -2  -3   2 26482.2 825.508  39
   2   3  -2 27300.3 829.294  38
   2  -3   2 26066.9 832.853  37
  -2  -3   2 23962.0 816.939  37
   2  -3  -2 25391.6 839.193  37
  -2   3   2 26460.0 832.230  38
  -2   3  -2 25780.0 811.342  38
  -2   3  -2 26920.6 837.089  16
   2  -3  -3 17847.2 608.992  31
  -2  -3  -3 19349.7 634.823  31
   2  -3   3 18745.7 605.070  30
   2   3   3 19391.7 613.301   1
  -2  -3  -3 18270.2 643.623   3
   2   3  -3 17754.2 607.268   1
   2  -3  -3 19387.4 647.491   3
  -2   3  -3 18176.6 617.613  41
  -2  -3   3 19031.5 617.309  40
   2  -3   3 19199.9 616.544  40
   2   3  -3 19363.7 623.881  41
   2  -3   3 18773.4 612.962   5
   2  -3  -3 17956.1 610.135   5
  -2   3  -3 18363.3 611.136   9
   2   3   3 18319.9 615.265   9
  -2   3   3 18798.7 613.155   9
   2   3  -3 18548.0 614.965   9
   2   3   3 17396.0 613.796  33
  -2  -3   3 18950.8 619.147  34
   2  -3   3 18755.0 617.761  34
  -2  -3   3 18999.3 614.415   8
  -2  -3  -3 19295.6 627.549   7
  -2  -3  -3 18318.6 610.515   8
   2  -3  -3 18965.6 626.887   7
  -2   3   3 18842.3 619.744  36
  -2   3  -3 18857.2 609.466  36
  -2  -3   3 18689.2 617.824  35
   2   3   3 18212.1 601.191  36
   2  -3   3 19499.8 616.824  35
   2   3   3 18389.9 613.363  38
   2   3  -3 18490.1 615.159  38
  -2   3   3 18696.8 621.713  38
  -2  -3   3 18573.6 610.852  39
   2  -3   3 18833.8 619.973  37
  -2   3  -3 19057.2 626.733  16
   2   3  -3 18894.8 614.364  17
  -2  -3  -4 5229.17 217.434  31
  -2  -3  -4 4233.91 214.659   3
   2   3  -4 4948.78 185.857   1
   2  -3  -4 4112.75 212.342   3
   2  -3  -4 4200.54 199.763   7
  -2  -3  -4 5051.41 190.150   8
  -2  -3  -4 4192.59 201.045   7
  -2   3   4 4653.09 200.730  38
   2   3   4 4552.14 191.378  38
   2  -3   4 4376.91 192.072  37
  -2  -3   4 4598.03 189.908  39
   2  -3  -4 4911.62 189.968   5
  -2   3  -4 4554.35 185.305   9
   2   3  -4 4687.18 189.902   9
  -2   3  -4 5175.87 208.925  16
   2   3  -4 5182.17 203.541  17
   2  -3   4 4892.07 198.752  35
  -2   3   4 4566.45 197.978  36
  -2  -3   4 4672.28 197.078  35
  -2  -3   4 4514.14 197.222  40
   2  -3   4 4382.50 192.200  40
   2   3  -4 5078.91 204.024  41
  -2   3  -4 4753.99 199.096  41
   2   3   4 4432.80 196.731  33
  -2  -3   4 4718.06 196.989  34
   2  -3   4 4471.16 196.321  34
   2  -3  -5 12570.0 452.458   7
  -2  -3  -5 11832.1 449.279   7
  -2   3  -5 12367.4 447.092  16
   2   3  -5 12290.6 446.313  17
  -2  -3  -5 11599.1 466.888   3
   2  -3  -5 11335.2 464.889   3
  -2  -3   5 12094.7 428.506  39
  -2   3   5 12966.0 449.409  38
   2  -3   5 12484.0 437.099  37
   2   3   5 12523.8 435.046  38
  -2  -3  -5 12718.1 459.706  31
  -2   3   5 12310.1 440.055  36
   2  -3   5 12006.8 439.122  35
  -2  -3   5 12371.9 440.101  35
  -2  -3   5 11895.1 441.882  40
   2   3  -5 13070.5 444.470  41
   2  -3   5 12039.0 435.722  40
  -2  -3   5 12084.9 437.351  34
   2  -3   5 12473.8 443.685  34
   2   3   5 12896.4 447.002  33
  -2  -3  -6 3671.26 185.051   7
   2  -3  -6 3912.70 190.833   7
  -2   3  -6 3198.00 168.900  16
   2   3  -6 3097.36 171.973  17
   2  -3  -6 3723.84 201.386   3
  -2  -3  -6 3485.98 197.137   3
  -2   3   6 3306.60 173.042  38
   2  -3   6 3238.17 163.490  37
  -2  -3  -6 3055.39 176.367  31
   2  -3   6 3423.85 171.760  35
  -2   3   6 3368.44 169.234  36
  -2  -3   6 3242.16 165.445  35
  -2  -3   6 3114.91 169.982  40
   2  -3   6 3247.51 164.605  40
   2   3  -6 3431.86 166.180  41
  -2  -3   6 3384.26 165.984  34
   2  -3   6 3480.03 171.981  34
   2   3   6 3638.94 177.990  33
  -2  -3  -7 898.425 91.3129   7
   2  -3  -7 746.267 86.9634   7
  -2  -3  -7 1056.10 97.3798  31
  -2   3   7 970.918 86.7624  36
  -2  -3   7 932.001 84.2960  35
   2  -3   7 887.886 85.1426  35
   2   3   7 900.995 87.0328  33
  -2  -3   7 1041.22 85.0619  34
   2  -3   7 1031.49 89.5696  34
  -2   3  -7 876.761 83.7621  16
   2   3  -7 1168.48 98.9254  17
  -2   3   7 849.797 85.7367  38
  -2  -3   7 982.154 89.7387  40
   2  -3   7 973.280 84.7729  40
   2  -3  -7 991.621 106.645   3
  -2  -3  -7 1058.86 108.640   3
  -2  -3  -8 14894.5 583.714   7
   2  -3  -8 13359.8 575.243   7
   2   3  -8 16834.4 500.285  19
  -2   3  -8 16149.9 499.615  19
   2   3  -8 15571.1 496.134  27
  -2   3  -8 16229.6 495.366  27
   2   3  -8 16080.9 495.320  24
  -2   3   8 15051.7 569.790  38
   2   3  -8 14243.0 503.653  11
   2  -3  -8 16228.2 510.011  11
   2  -3   8 15429.5 569.786  34
   2   3   8 15489.7 571.137  33
  -2  -3   8 14459.5 568.902  40
   2  -3   8 13668.0 551.069  40
   2  -3   8 15000.2 570.870  35
  -2  -3   8 14613.3 561.276  35
  -2  -3  -8 13553.5 595.502   3
   2  -3  -8 13605.5 595.693   3
  -2   3  -8 15094.3 563.242  16
  -2   3  -9 410.362 36.1381  24
   2   3  -9 380.667 35.7896  24
   2   3  -9 570.702 46.8613  12
  -2   3  -9 570.713 46.7000  12
  -2  -3   9 463.519 71.4405  40
  -2  -3  -9 527.259 49.0834  23
   2  -3  -9 601.292 52.1850  23
  -2  -3  -9 447.566 47.2046  21
   2  -3  -9 590.370 52.6426  21
   2  -3  -9 586.861 52.0027  11
  -2  -3  -9 466.981 48.4166  11
   2   3  -9 533.023 50.4673  11
  -2   3  -9 562.144 51.3376  11
  -2  -3  -9 474.991 79.7910   7
   2  -3  -9 357.980 75.2577   7
   2   3  -9 414.393 39.2625  19
  -2   3  -9 409.094 38.2608  19
   2  -3   9 488.416 71.0328  35
  -2  -3   9 418.841 64.8278  35
   2   3   9 454.017 71.1659  33
   2  -3   9 494.091 69.5948  34
   2  -3  -9 551.453 92.1348   3
  -2  -3  -9 467.016 90.5168   3
  -2   3  -9 386.354 37.0074  27
   2   3  -9 360.360 36.5560  27
   2   3 -10 2240.20 102.506  27
  -2   3 -10 2266.94 101.788  27
  -2   3 -10 2257.67 104.406  19
   2   3 -10 2302.65 105.572  19
   2   3 -10 2380.75 103.534  24
  -2   3 -10 2190.67 100.447  24
   2   3 -10 2332.69 111.109  12
  -2   3 -10 2361.59 111.518  12
  -2  -3  10 2226.82 166.424  40
  -2  -3 -10 2345.91 114.701  23
   2  -3 -10 2476.18 116.270  23
  -2  -3 -10 2438.01 115.808  21
   2  -3 -10 2437.64 115.827  21
  -2  -3 -10 2209.23 174.933   7
   2  -3 -10 1989.27 167.377   7
   2  -3  10 2206.60 164.112  35
   2  -3  10 2100.94 155.738  34
   2  -3 -10 2491.72 197.539   3
  -2  -3 -10 2340.54 189.971   3
   2  -3 -10 2186.11 114.808  11
  -2  -3 -10 2327.14 117.765  11
  -2   3 -10 2295.74 117.814  11
   2   3 -10 2422.55 118.394  11
   2   3 -11 15107.1 484.309  27
  -2   3 -11 14824.7 483.026  27
  -2   3 -11 14779.2 487.092  19
   2   3 -11 14774.1 486.417  19
  -2   3 -11 14754.9 480.678  24
  -2  -3 -11 15007.6 498.224  23
   2  -3 -11 15507.3 499.174  23
   2   3 -11 14660.2 493.540  12
  -2   3 -11 14672.0 493.739  12
   2   3 -11 15206.5 483.360  24
   2  -3 -11 14994.0 497.919  21
  -2  -3 -11 15388.8 499.767  21
  -2  -3 -11 12981.3 592.385   7
   2  -3 -11 13169.6 593.818   7
   2  -3  11 12792.6 575.069  35
  -2  -3 -11 14083.8 626.778   3
   2  -3 -11 13773.5 623.836   3
  -2  -3  11 13285.9 577.862  40
   2  -3 -11 14982.4 503.091  11
  -2  -3 -11 14684.4 501.750  11
   2   3 -11 14154.3 501.256  11
  -2   3 -11 14133.3 502.146  11
   2   3 -12 2015.87 99.8440  27
  -2   3 -12 2215.29 102.883  27
   2   3 -12 2108.90 103.046  19
  -2   3 -12 2108.06 104.067  19
   2  -3 -12 2073.63 112.184  21
  -2  -3 -12 2111.18 114.666  21
  -2  -3 -12 1920.31 178.157   7
   2  -3 -12 2374.89 194.996   7
   2  -3  12 1790.68 159.357  35
   2  -3 -12 1830.05 189.252   3
  -2  -3 -12 1959.96 191.688   3
  -2  -3  12 1714.13 157.849  40
  -2   3 -12 2006.75 109.154  12
   2   3 -12 2264.93 113.185  12
   2   3 -12 2008.63 99.0758  24
   2  -3 -12 2384.65 117.626  23
  -2  -3 -12 2273.83 117.586  23
   2  -3 -12 2004.20 115.258  11
  -2  -3 -12 2186.20 118.606  11
  -2   3 -12 2033.92 118.243  11
   2   3 -12 2032.17 115.567  11
  -2   3 -13 149.900 32.4225  19
   2  -3 -13 121.413 41.1457  23
  -2  -3 -13 108.374 39.5203  23
   2   3 -13 156.695 30.9208  24
  -2   3 -13 144.993 32.2461  27
   2   3 -13 142.036 29.9331  27
   2  -3 -13 130.089 40.1455  21
  -2  -3 -13 160.256 42.8409  21
  -2  -3 -13 95.4845 37.9088  11
   2   3 -13 103.156 35.6255  12
  -2   3 -13 128.719 37.8721  12
   2  -3 -13 209.098 44.1811  11
   2   3 -13 113.898 38.7615  11
  -2   3 -13 100.067 42.0930  11
   2  -3 -14 660.150 65.0588  21
  -2  -3 -14 686.085 67.8731  21
   2  -3 -14 605.780 64.6037  11
  -2  -3 -14 805.562 71.6175  11
   2   3 -14 598.226 64.3106  11
  -2   3 -14 584.542 65.0872  11
   2   3 -14 804.830 56.7031  27
  -2   3 -14 791.406 56.3288  27
   2   3 -14 575.360 60.9853  12
  -2   3 -14 566.588 58.9633  12
  -2   3 -14 758.260 57.4425  19
  -2  -3 -14 616.905 64.8250  23
   2  -3 -14 568.783 60.7605  23
   2   3 -14 754.021 53.8158  24
   2   3 -15 682.452 52.2783  27
  -2   3 -15 633.884 50.7624  27
  -2  -3 -15 826.707 69.9649  11
   2  -3 -15 601.747 62.9987  11
   2   3 -15 666.350 65.2763  11
  -2   3 -15 777.145 69.1826  11
   2   3 -15 575.397 57.6663  12
  -2   3 -15 713.150 62.3555  12
   2   3 -15 663.879 50.1033  24
  -2   3 -16 97.0311 26.2469  27
   2   3 -16 62.3402 31.9936  12
  -2   3 -16 90.6438 34.1088  12
   2   3 -16 57.0733 33.1574  11
  -2   3 -16 86.5562 33.9580  11
  -2   3 -17 153.067 24.5787  27
   2   3 -17 132.486 33.6135  11
  -2   3 -17 105.219 29.7371  12
  -2   3 -17 113.902 33.1267  11
   2   3 -18-7.20539 23.5461  11
  -2   3 -18 2.43098 22.2786  11
   2   4   0 1358.66 90.5783   1
  -2  -4   0 1325.32 89.8181   8
   2   4   0 1125.96 81.1953  41
   2  -4   0 1448.83 91.8627  40
  -2   4   0 1163.06 81.1082  41
  -2  -4   0 1743.37 89.4889  40
   2   4   0 1425.49 87.9511  38
  -2   4   0 1437.19 84.4759  38
  -2  -4   0 1549.99 92.9260  39
   2  -4   0 1411.68 97.7063  37
  -2  -4   0 1560.42 95.1517   5
   2  -4   0 1348.78 90.0163   5
   2   4   0 1290.45 91.0443   9
  -2   4   0 1469.91 94.2857   9
   2   4   0 1364.08 80.2682  33
   2  -4   0 1462.39 82.4683  34
  -2  -4   0 1383.95 90.1940  34
  -2  -4   0 1459.26 93.1114  35
  -2   4   0 1418.36 87.8840  36
   2   4   0 1381.89 85.1690  36
  -2   4   0 1119.70 80.3601  16
   2   4   1 21677.6 712.429   1
   2   4  -1 20824.2 708.826   1
  -2  -4  -1 21239.9 712.051   8
  -2  -4   1 21550.5 713.890   8
  -2  -4  -1 21815.5 722.726  31
  -2   4   1 21536.9 704.845  38
  -2   4  -1 21729.9 696.507  38
   2  -4  -1 21064.4 723.760  37
   2   4   1 21850.3 706.642  38
  -2  -4   1 21772.4 706.797  39
   2  -4   1 21272.5 718.479  37
   2   4  -1 21933.6 706.055  38
   2  -4   1 21638.2 714.158   5
  -2  -4  -1 22064.6 714.785   5
  -2  -4   1 21772.6 713.933   5
   2  -4  -1 20635.1 711.007   5
   2   4  -1 19812.2 710.776   9
  -2   4  -1 20794.9 711.533   9
   2   4   1 20033.4 711.912   9
  -2   4   1 20444.1 710.983   9
   2   4   1 21446.5 698.816  33
  -2  -4   1 21998.1 713.831  34
   2   4  -1 21293.9 690.239  33
  -2  -4  -1 21033.1 711.142  34
   2  -4   1 22041.1 702.061  34
  -2  -4   1 23054.4 704.712  40
   2   4  -1 20285.0 707.612  41
   2  -4   1 22139.8 710.952  40
   2  -4  -1 21272.4 710.905  40
  -2  -4  -1 21649.3 696.752  40
  -2   4  -1 21852.5 709.958  41
   2   4   1 19987.9 697.825  41
  -2   4   1 22047.0 709.785  36
  -2  -4  -1 21536.0 712.831  35
   2   4  -1 21284.8 704.889  36
   2   4   1 21763.6 700.961  36
  -2   4  -1 21375.5 705.132  36
  -2  -4   1 22557.4 714.432  35
   2  -4   1 21799.3 696.925  35
  -2   4  -1 21385.6 709.340  16
   2   4  -2 30745.1 977.564   1
   2   4   2 31762.6 982.962   1
  -2  -4  -2 30991.0 995.341  31
   2  -4  -2 28836.3 980.975  40
  -2  -4   2 29446.8 971.675  40
   2  -4   2 29811.1 977.166  40
  -2   4  -2 32089.7 985.936  41
   2   4  -2 30169.9 983.138  41
   2   4   2 29793.1 974.053  38
   2  -4   2 30886.8 988.392  37
  -2   4   2 29540.4 976.534  38
  -2  -4   2 29888.7 972.427  39
   2   4  -2 29886.1 974.336  38
  -2  -4  -2 31683.2 982.958   5
  -2  -4   2 31974.4 984.032   5
   2  -4   2 31400.5 983.975   5
   2  -4  -2 30366.2 980.824   5
   2   4   2 29735.8 983.662   9
  -2   4  -2 30235.3 980.349   9
   2   4  -2 29768.8 982.488   9
  -2   4   2 30582.7 981.928   9
   2  -4   2 30463.9 975.146  34
  -2  -4  -2 30401.5 981.906  34
  -2  -4   2 30673.7 983.181  34
   2   4   2 30149.6 972.612  33
   2  -4   2 29411.0 967.806  35
  -2  -4   2 30089.2 980.716  35
   2   4   2 29848.6 965.999  36
  -2   4  -2 29783.7 972.689  36
  -2  -4  -2 29129.2 982.013  35
  -2   4   2 30237.1 977.812  36
  -2   4  -2 31203.9 986.886  16
  -2  -4   3 58.6300 31.5767  40
   2  -4   3 99.1044 32.3531  40
   2   4  -3 215.097 40.1445  41
  -2   4  -3 21.4029 28.6886  41
  -2   4   3 57.0754 30.2340  38
   2   4  -3 89.3523 31.9354  38
  -2  -4   3 78.8241 28.6108  39
   2   4   3 38.2685 29.6098  38
   2   4  -3 62.9948 26.5745   1
  -2  -4  -3 182.016 48.9429   3
   2   4   3 47.6268 28.4645   1
   2  -4  -3 111.933 45.5870   3
   2  -4  -3 98.6904 34.2373   7
   2   4   3 56.9114 30.9068   9
  -2  -4  -3 87.9930 36.6849   7
   2   4  -3 173.122 37.3736   9
  -2   4   3 24.7603 25.7528   9
  -2   4  -3 14.6076 23.6485   9
  -2  -4  -3 98.3955 38.8749  31
   2  -4  -3 186.995 36.9840   5
   2  -4   3 60.2179 29.2459   5
  -2  -4  -3 43.2585 23.3468   5
  -2  -4   3 34.2253 25.8328   5
  -2  -4   3 164.663 39.6036  34
   2  -4   3 133.816 32.2083  35
   2  -4   3 69.6989 29.0161  34
  -2  -4   3 52.1522 32.6300  35
   2   4   3 57.8563 33.6465  33
  -2   4  -3 68.7944 27.4169  36
   2   4   3 191.081 34.0230  36
   2  -4   3 74.4176 33.2547  37
  -2   4   3 55.2732 28.5283  36
  -2   4  -3 62.1327 32.8989  16
   2   4  -4 41079.3 1338.14   1
   2   4   4 44665.3 1347.31   1
   2  -4  -4 42313.3 1393.19   3
  -2  -4  -4 42620.0 1397.40   3
  -2  -4  -4 43645.3 1372.64   7
   2  -4  -4 41557.3 1368.20   7
  -2  -4  -4 44456.4 1378.28  31
   2  -4   4 41724.4 1351.51  40
  -2   4  -4 44149.2 1362.00  41
  -2  -4   4 42851.1 1356.35  40
   2   4  -4 41351.2 1357.86  41
   2   4  -4 41877.3 1348.89  38
   2  -4   4 41859.2 1354.42  37
   2   4   4 42737.2 1351.26  38
  -2   4   4 43198.3 1360.71  38
   2  -4  -4 43060.0 1347.66   5
   2  -4   4 42130.9 1349.17   5
   2   4  -4 41179.7 1347.24   9
  -2   4  -4 41204.2 1343.46   9
  -2   4  -4 41595.6 1363.16  16
   2  -4   4 41954.5 1354.37  34
  -2  -4   4 42221.3 1357.38  34
   2   4   4 43256.6 1356.43  33
  -2   4   4 42282.2 1355.49  36
   2  -4   4 43337.4 1354.37  35
  -2  -4   4 42463.2 1356.21  35
  -2   4   5 13822.3 487.202  36
   2  -4   5 13475.9 488.232  35
  -2  -4   5 13130.4 485.873  35
  -2   4  -5 13985.2 500.617  16
  -2  -4  -5 14104.5 509.844  31
  -2  -4  -5 13088.5 522.836   3
   2  -4  -5 12095.4 514.556   3
   2   4   5 13584.8 482.068  38
   2  -4   5 13203.7 484.845  37
  -2   4   5 13842.4 495.531  38
   2   4   5 13546.3 491.424  33
   2  -4   5 14007.7 494.419  34
  -2  -4   5 13263.2 487.228  34
   2   4  -5 13725.3 491.753  41
  -2  -4   5 13492.4 489.049  40
   2  -4   5 13170.6 483.294  40
  -2  -4  -5 13029.2 500.397   7
   2  -4  -5 12797.9 497.946   7
  -2  -4  -6 11389.2 436.374  31
  -2   4   6 10754.8 417.689  38
   2   4   6 10753.3 404.495  38
  -2   4   6 10227.0 405.523  36
  -2  -4   6 11018.7 414.005  35
   2  -4   6 11066.0 416.894  35
   2   4   6 11369.3 420.364  33
  -2  -4   6 10746.8 412.268  34
   2  -4   6 11320.8 418.359  34
   2  -4  -6 9685.92 440.614   3
  -2  -4  -6 10376.4 447.419   3
  -2  -4  -6 9797.06 419.619   7
   2  -4  -6 10081.2 422.194   7
  -2   4  -6 10940.3 420.977  16
  -2  -4   6 9800.00 408.681  40
   2  -4   6 10367.3 406.779  40
   2   4  -6 11566.0 417.798  41
  -2  -4  -7 46.2572 38.5060  31
   2   4  -7 52.4905 20.2725  19
  -2   4  -7 39.0045 18.5052  19
  -2   4   7 7.30098 29.6226  36
  -2   4  -7 27.8608 17.7782  24
  -2  -4  -7-22.8294 50.9443   3
   2  -4  -7 11.2704 43.2463   3
   2  -4  -7 27.6390 39.2927   7
  -2  -4  -7 9.26763 43.9784   7
  -2   4  -7 56.9291 36.3008  16
  -2   4   7-8.10781 37.7296  38
  -2  -4   7 30.4744 27.4669  34
   2   4   7 16.1103 35.1647  33
   2  -4   7 32.0600 35.7756  34
   2  -4   7-7.95354 30.5240  35
  -2  -4   7 7.76812 31.5167  35
   2  -4   7 22.1837 29.2024  40
   2   4  -7 66.1091 32.7884  41
  -2  -4   7 8.03124 28.9535  40
  -2  -4   8 622.487 81.0296  34
   2  -4   8 674.311 84.6050  34
   2   4   8 632.818 84.2057  33
   2  -4  -8 666.899 94.3416   7
  -2  -4  -8 701.884 92.2807   7
   2   4  -8 582.433 46.9393  19
  -2   4  -8 564.557 46.3631  19
   2   4  -8 522.895 44.4538  27
  -2   4  -8 611.210 45.4590  27
   2   4  -8 579.328 44.7049  24
   2   4  -8 900.860 56.7571  12
  -2   4  -8 1020.23 61.0241  12
   2  -4   8 785.998 90.6245  35
  -2  -4   8 816.744 89.5626  35
  -2   4  -8 574.903 44.5824  24
  -2  -4  -8 854.545 61.5375  23
   2  -4  -8 809.496 62.2641  23
  -2  -4  -8 968.970 65.3864  21
   2  -4  -8 793.644 60.7022  21
   2  -4  -8 770.403 108.460   3
  -2  -4  -8 714.531 103.582   3
  -2   4  -8 496.130 77.9721  16
  -2   4   8 772.995 89.4073  38
   2  -4   8 750.074 85.9089  40
  -2  -4   8 870.265 93.2352  40
  -2  -4  -8 760.750 57.7990  11
   2   4  -8 858.581 59.2085  11
  -2   4  -8 824.810 58.0927  11
   2  -4  -8 663.154 56.9900  11
   2   4  -9 86.9277 23.6794  19
  -2   4  -9 71.0732 26.6314  19
  -2   4  -9 75.0254 22.7351  27
   2   4  -9 99.3306 24.7347  27
   2   4  -9 40.2094 25.7898  12
  -2   4  -9 43.4906 28.8034  12
   2  -4   9 61.1111 41.3403  35
   2  -4   9 40.0452 39.5534  34
  -2  -4   9 29.0143 33.7085  35
   2   4   9 90.3753 46.7453  33
   2   4  -9 39.8148 21.7774  24
  -2   4  -9 71.3092 21.1527  24
   2  -4  -9 10.5287 29.4326  23
  -2  -4  -9 48.7042 31.7555  23
   2  -4  -9 21.1429 30.9728  21
  -2  -4  -9 13.9691 30.1759  21
   2  -4  -9 70.0879 50.5410   3
  -2  -4  -9 14.1538 52.7038   3
   2  -4   9 45.7520 39.0495  40
  -2  -4   9 20.3417 39.0523  40
   2  -4  -9 11.6684 47.3525   7
  -2  -4  -9 46.9088 47.5908   7
   2  -4  -9 91.4363 33.0330  11
  -2  -4  -9 106.387 32.2415  11
  -2   4  -9 29.0811 29.7226  11
   2   4  -9 3.59487 27.4249  11
  -2   4   9 49.1503 42.9313  38
   2   4 -10 8861.12 314.826  27
  -2   4 -10 8960.36 313.799  27
  -2   4 -10 9078.44 319.108  19
   2   4 -10 9244.00 319.159  19
   2   4 -10 9050.54 313.660  24
  -2   4 -10 9453.30 325.733  12
   2   4 -10 9560.90 326.371  12
   2   4  10 8903.44 405.343  33
   2  -4  10 8931.63 407.049  34
  -2  -4 -10 9316.08 330.330  23
   2  -4 -10 9569.85 331.030  23
  -2  -4 -10 9682.97 332.073  21
   2  -4 -10 9425.72 330.794  21
  -2  -4 -10 9192.70 429.777   7
   2  -4 -10 8345.34 417.568   7
  -2  -4  10 8507.53 404.737  40
   2  -4  10 8962.90 409.119  35
  -2  -4  10 8643.12 399.425  35
  -2  -4 -10 9308.92 333.817  11
   2  -4 -10 9353.18 333.680  11
   2   4 -10 9675.24 335.391  11
  -2   4 -10 8584.06 330.182  11
   2  -4 -10 8455.28 441.875   3
  -2  -4 -10 8229.97 439.570   3
  -2   4 -11 3811.46 152.785  27
   2   4 -11 3474.84 150.309  27
   2   4 -11 3573.36 154.844  19
  -2   4 -11 3514.11 153.180  19
   2   4 -11 3550.98 149.903  24
   2   4 -11 4002.92 164.693  12
  -2   4 -11 4022.75 164.106  12
  -2   4  11 3230.08 224.409  33
   2  -4 -11 3868.75 167.291  23
  -2  -4 -11 3911.86 167.884  23
  -2  -4 -11 3876.68 167.098  21
   2  -4 -11 3963.72 168.130  21
  -2  -4 -11 4024.14 171.798  11
   2  -4 -11 4002.48 170.748  11
   2   4 -11 3633.97 167.646  11
  -2   4 -11 3755.73 170.631  11
   2  -4  11 3429.14 228.957  35
  -2  -4  11 3438.17 228.924  40
  -2  -4 -11 3283.27 239.523   7
   2  -4 -11 3309.00 238.940   7
  -2  -4 -11 3185.38 253.445   3
   2  -4 -11 3635.39 264.851   3
   2  -4 -12 26684.5 842.158  21
  -2  -4 -12 26739.0 842.048  21
  -2   4 -12 25402.2 827.426  19
  -2  -4 -12 26827.7 842.135  23
   2  -4 -12 26689.1 842.157  23
  -2   4 -12 25587.5 835.674  12
   2   4 -12 25355.3 834.096  12
  -2   4 -12 26289.6 824.503  27
   2   4 -12 25985.7 824.462  27
   2   4 -12 25814.6 823.132  24
   2   4 -12 24829.1 844.835  11
  -2  -4 -12 25610.2 845.532  11
   2  -4 -12 25952.7 845.580  11
  -2   4 -12 24658.4 844.971  11
   2  -4 -13 3943.01 168.218  21
  -2  -4 -13 3826.74 167.567  21
  -2   4 -13 3346.09 151.635  19
   2  -4 -13 3806.07 166.251  23
  -2  -4 -13 4005.16 168.780  23
   2   4 -13 3619.97 161.071  12
  -2   4 -13 3851.27 163.388  12
   2   4 -13 3112.94 146.217  27
  -2   4 -13 3403.08 148.332  27
   2   4 -13 3360.21 147.094  24
   2   4 -13 3693.27 172.059  11
  -2   4 -13 3638.23 171.308  11
   2  -4 -14 3981.94 173.500  21
  -2  -4 -14 4428.57 177.114  21
   2   4 -14 3454.49 172.076  11
  -2   4 -14 3873.98 176.794  11
   2   4 -14 3554.86 154.436  27
  -2   4 -14 3702.01 155.475  27
  -2   4 -14 4087.55 171.192  12
   2   4 -14 3726.33 166.712  12
  -2   4 -14 3565.32 157.729  19
   2   4 -14 3945.30 157.479  24
   2  -4 -14 3999.75 173.335  23
  -2  -4 -14 4043.48 172.958  23
   2  -4 -15 2193.33 112.818  21
  -2  -4 -15 2309.89 113.684  21
   2   4 -15 1987.50 106.407  12
  -2   4 -15 1971.84 107.342  12
  -2   4 -15 2076.21 100.810  19
   2   4 -15 1863.77 111.514  11
  -2   4 -15 1898.02 111.674  11
  -2   4 -15 2053.02 98.3776  27
   2   4 -15 1980.01 97.2731  27
  -2  -4 -15 2237.12 112.330  23
   2  -4 -15 2228.33 113.396  23
   2   4 -16 133.545 27.1481  27
  -2   4 -16 150.474 27.2490  27
  -2   4 -16 108.859 32.7019  12
   2   4 -16 113.086 33.4732  11
  -2   4 -16 68.6241 32.3287  11
   2   4 -16 133.796 33.6021  12
  -2   4 -17 279.256 29.4894  27
   2   4 -17 254.397 27.1643  27
  -2   4 -17 246.838 36.4901  11
  -2   4 -17 239.979 34.1371  12
   2   4 -17 305.671 37.2051  11
   2   4 -17 228.835 33.1755  12
  -2  -5   0-10.0731 29.2796  40
   2  -5   0 17.9046 32.8654  40
   2   5   0 11.3023 26.3056  41
  -2  -5   0 36.8299 31.2958  34
  -2  -5   0 12.2698 32.3035  35
  -2  -5   0 132.895 38.6229   5
   2  -5   0 64.0483 34.2464   5
  -2   5   0 128.056 38.6203   9
   2   5   0 98.7376 36.7600   9
   2   5   0 30.3042 32.8953   1
  -2   5   0-10.0778 28.5327  38
   2   5   0 21.7704 29.1048  38
  -2  -5   0 40.7338 30.6418  39
  -2   5   0 16.8525 29.5810  36
   2  -5   0 42.5390 31.6499  37
   2   5   0-5.38793 28.3732  36
  -2   5   1 32.4393 26.6850  38
  -2   5  -1 47.5017 29.0434  38
   2   5   1 44.4138 31.8986  38
  -2  -5   1 39.6602 29.8804  39
   2   5  -1 76.4696 32.5967  38
  -2  -5   1 57.9630 31.0656  40
   2  -5   1 77.7014 36.9383  40
   2   5   1 52.6152 28.6076  41
   2  -5  -1 73.1267 39.3292  40
   2   5  -1 66.4718 32.8393  41
  -2   5  -1 34.9480 30.2334  41
  -2  -5  -1 36.8045 30.7931  34
  -2  -5   1 68.7092 35.4027  34
  -2  -5  -1 43.5051 31.7295  35
   2   5   1 32.5988 27.8086  33
  -2  -5   1 61.7475 38.5873  35
   2  -5   1 47.7557 28.8495  34
   2  -5  -1 63.9660 33.7209   5
  -2  -5  -1 151.456 38.9950   5
  -2  -5   1 133.346 36.9453   5
   2  -5   1 51.5244 32.3262   5
  -2  -5  -1 34.9935 40.1873  31
   2   5  -1 39.4304 34.0974   9
   2   5   1 33.0614 30.1991   9
  -2   5  -1 121.354 40.3512   9
  -2   5   1 128.566 40.1681   9
   2   5  -1 101.990 35.7934   1
   2   5   1 67.4030 35.1964   1
  -2   5  -1 63.4180 28.9487  16
  -2   5   1 166.184 38.4959  36
   2  -5   1 91.1213 37.5130  37
   2   5   1 73.8262 32.9681  36
   2  -5  -1 7.29147 33.9743  37
  -2   5  -1 84.3782 34.7697  36
   2   5  -1 44.9353 32.2719  36
  -2  -5   2 33998.5 1112.80  34
   2   5   2 34348.2 1095.14  33
   2  -5   2 33263.9 1098.69  34
  -2  -5  -2 33484.5 1107.17  34
  -2   5   2 33057.5 1102.45  38
  -2  -5   2 33899.1 1098.17  39
   2   5   2 33527.1 1100.85  38
   2   5  -2 33358.5 1098.60  38
   2  -5   2 32112.8 1115.17  37
   2  -5   2 32949.6 1104.50  40
   2   5  -2 33513.0 1109.05  41
  -2   5  -2 35193.0 1111.05  41
   2  -5  -2 33643.4 1110.73  40
  -2  -5   2 32746.7 1097.25  40
  -2   5   2 35799.4 1115.36   9
  -2   5  -2 35796.1 1114.61   9
   2   5   2 34607.4 1115.38   9
   2   5  -2 33513.0 1111.53   9
   2  -5   2 34759.1 1113.94   5
  -2  -5   2 33697.6 1109.39   5
  -2  -5  -2 33817.5 1108.87   5
   2  -5  -2 34625.5 1112.35   5
   2  -5  -2 34530.0 1108.56  31
  -2  -5  -2 34091.0 1123.46  31
   2   5   2 35502.7 1112.21   1
   2   5  -2 33487.0 1103.79   1
  -2   5  -2 34576.1 1111.11  16
  -2  -5   2 33180.6 1107.72  35
  -2   5  -2 34121.4 1101.59  36
   2   5   2 33901.3 1093.39  36
  -2   5   2 33770.9 1103.31  36
   2  -5   2 34131.8 1094.64  35
  -2  -5  -2 32342.4 1106.27  35
   2   5   3 1896.68 123.710  33
  -2  -5   3 2130.42 133.460  34
   2  -5   3 2058.22 128.660  34
   2   5   3 2025.16 127.339  38
   2  -5   3 2178.52 138.084  37
  -2   5   3 2093.10 130.218  38
   2   5  -3 2051.30 125.889  38
  -2  -5   3 2190.00 130.814  40
   2   5  -3 1971.33 131.377  41
   2  -5   3 2401.66 137.726  40
  -2   5  -3 2182.63 135.005  41
  -2   5   3 1992.52 128.634   9
   2   5  -3 1866.50 127.288   9
   2   5   3 1782.13 125.605   9
  -2   5  -3 1990.87 129.591   9
  -2  -5  -3 2170.58 143.294  31
   2   5  -3 2139.22 128.115   1
   2  -5  -3 2652.64 169.488   3
  -2  -5  -3 2517.77 165.398   3
   2   5   3 1723.73 120.141   1
  -2  -5  -3 2327.20 145.595   7
   2  -5  -3 2344.97 145.060   7
  -2  -5   3 2240.24 135.214  35
   2  -5   3 2341.56 129.277  35
  -2   5  -3 2112.32 127.750  36
   2   5   3 2117.50 121.434  36
  -2   5   3 2070.15 129.910  36
   2  -5   3 2045.95 130.147   5
  -2  -5  -3 2082.03 129.725   5
   2  -5  -3 1986.56 128.202   5
  -2  -5   3 2175.78 131.441   5
  -2   5  -3 2139.22 136.005  16
  -2  -5  -4 176.080 48.3088  31
  -2   5   4 168.602 47.8052  38
   2   5  -4 175.542 43.5013  38
   2   5   4 143.741 44.9059  38
  -2  -5   4 162.445 41.5487  40
   2  -5   4 328.134 54.1657  40
   2   5  -4 95.7325 40.7920  41
  -2   5  -4 79.1510 37.5543  41
   2  -5  -4 84.1729 33.3104   5
  -2  -5   4 130.501 42.3738  34
  -2  -5   4 170.666 47.4716  35
   2  -5   4 242.948 47.2407  34
   2  -5   4 207.438 42.0363  35
   2   5   4 143.269 40.4507  33
   2  -5  -4 320.407 67.4747   3
   2   5   4 93.0939 37.2554   1
  -2  -5  -4 209.991 59.6011   3
   2   5  -4 127.376 36.4241   1
  -2   5  -4 60.2700 38.0230  16
  -2   5   4 179.977 42.7644  36
   2  -5   4 173.266 46.7625  37
   2  -5  -4 298.528 59.2889   7
   2   5  -4 91.7981 36.3803   9
  -2  -5  -4 252.788 54.3772   7
  -2   5  -4 151.774 37.4924   9
   2  -5  -5 1811.97 137.740   7
  -2  -5  -5 1668.99 133.812   7
   2  -5  -5 1798.50 152.357   3
  -2  -5  -5 1859.31 153.974   3
  -2  -5   5 1897.98 132.669  34
   2   5   5 1925.58 129.454  33
   2  -5   5 1834.49 129.687  34
   2  -5   5 1640.81 122.727  37
  -2   5   5 1934.69 133.696  38
   2   5   5 1645.06 122.084  38
  -2  -5   5 2020.94 133.292  40
   2  -5   5 1781.52 126.885  40
   2   5  -5 1818.19 130.416  41
  -2  -5   5 1997.15 132.929  35
   2  -5   5 2002.21 128.790  35
  -2   5   5 1885.32 126.316  36
  -2  -5  -5 1621.62 133.460  31
  -2   5  -5 1789.74 131.995  16
  -2  -5   6 1053.99 99.5424  35
  -2   5   6 928.968 92.4600  36
   2  -5   6 913.804 92.3544  35
   2   5   6 798.830 89.9181  33
  -2  -5   6 954.335 96.5402  34
   2  -5   6 1043.14 98.8136  34
  -2  -5  -6 852.463 101.386  31
  -2  -5  -6 963.709 56.9339  29
  -2   5  -6 975.588 57.0667  19
   2   5  -6 1056.04 59.5591  19
   2   5  -6 976.066 53.6372  24
  -2  -5  -6 946.239 54.8295  26
   2  -5  -6 1097.06 57.5292  26
  -2   5  -6 999.399 60.3989  12
   2   5  -6 1114.22 63.4219  12
  -2  -5   6 907.503 93.7203  40
   2   5  -6 839.436 92.1227  41
   2  -5   6 1021.34 97.6976  40
   2  -5  -6 1132.64 70.6194  23
  -2  -5  -6 1114.77 69.8460  23
   2  -5  -6 1122.20 70.3048  21
  -2  -5  -6 1011.19 67.5194  21
  -2   5  -6 1155.53 57.8004  20
   2  -5  -6 859.659 112.809   3
   2  -5  -6 1014.39 106.136   7
  -2  -5  -6 886.951 101.073   7
  -2   5  -6 969.079 99.4316  16
  -2  -5  -6 933.085 119.304   3
  -2   5   6 1058.39 100.847  38
   2   5   6 915.575 92.0962  38
   2  -5   7 5037.02 254.095  35
  -2  -5   7 4882.02 255.459  35
  -2  -5  -7 4939.79 270.027   7
   2  -5  -7 4504.72 262.939   7
   2   5  -7 5257.03 188.196  19
  -2   5  -7 4927.92 184.693  19
  -2  -5  -7 4776.12 181.995  29
   2   5  -7 5134.39 194.676  11
  -2   5  -7 4902.43 192.968  11
   2   5  -7 5056.55 181.079  24
   2  -5  -7 4886.46 181.238  26
  -2  -5  -7 4663.48 179.272  26
  -2  -5  -7 5106.79 198.030  23
   2  -5  -7 4993.15 197.591  23
   2   5  -7 5158.20 191.833  12
  -2   5  -7 5272.27 191.632  12
  -2  -5  -7 5261.45 199.337  21
   2  -5  -7 4946.29 197.277  21
  -2   5   7 5283.60 261.458  38
  -2  -5  -7 4644.42 287.527   3
   2  -5  -7 4465.46 279.479   3
   2   5  -7 4699.67 247.223  41
  -2  -5   7 4933.59 253.965  40
   2  -5   7 5235.21 256.245  40
  -2  -5   7 4755.67 251.354  34
   2  -5   7 4963.11 255.219  34
   2   5   7 5367.65 264.415  33
  -2   5  -7 4848.34 256.536  16
  -2  -5   8 7782.53 366.422  35
   2  -5   8 7439.75 361.806  35
  -2  -5   8 8219.21 370.513  34
   2   5   8 8544.81 377.431  33
   2  -5   8 8323.28 373.500  34
   2  -5  -8 7093.53 373.528   7
  -2  -5  -8 7398.62 377.266   7
   2   5  -8 9729.17 295.059  19
  -2   5  -8 9722.92 294.911  19
   2   5  -8 9696.81 291.088  27
  -2   5  -8 9735.34 289.206  27
   2   5  -8 9732.48 289.253  24
  -2  -5  -8 8929.56 284.801  26
  -2  -5  -8 7967.64 297.841  23
   2  -5  -8 7921.85 297.753  23
   2   5  -8 7796.96 290.113  12
  -2   5  -8 7646.71 289.272  12
   2  -5  -8 7484.77 295.928  21
  -2  -5  -8 7733.98 297.305  21
  -2  -5   8 7519.90 363.012  40
   2  -5   8 7159.94 352.444  40
   2  -5  -8 6811.73 390.299   3
  -2  -5  -8 6970.00 395.329   3
  -2   5  -8 8712.97 381.672  16
  -2   5   8 7971.71 369.958  38
   2   5  -8 7009.97 289.036  11
  -2   5  -8 6607.28 288.359  11
  -2   5   9 565.043 89.9450  33
  -2   5  -9 557.146 45.1225  27
   2   5  -9 485.909 44.3489  27
  -2   5  -9 569.387 47.9644  19
   2   5  -9 574.006 47.7622  19
   2   5  -9 516.571 44.2525  24
   2   5  -9 519.335 51.4313  12
  -2   5  -9 660.684 53.7769  12
   2   5   9 546.712 84.6122  33
   2  -5   9 375.064 75.0303  34
  -2  -5   9 543.010 84.0602  35
   2  -5   9 544.416 89.7646  35
  -2  -5  -9 623.615 58.9094  23
   2  -5  -9 526.731 56.5712  23
  -2  -5  -9 590.687 57.7479  21
   2  -5  -9 556.331 58.6282  21
   2  -5  -9 408.272 93.8123   3
  -2  -5  -9 556.210 107.849   3
  -2  -5   9 596.700 89.7387  40
   2  -5   9 636.671 87.2809  40
  -2  -5  -9 510.147 97.9504   7
   2  -5  -9 390.127 87.0747   7
   2   5  -9 459.156 52.0814  11
  -2   5  -9 515.548 54.1254  11
  -2   5   9 503.131 83.0071  38
  -2   5  10 1396.22 141.981  33
   2  -5  10 1334.63 134.118  34
   2   5  10 1469.58 140.164  33
   2  -5 -10 1337.28 147.640   7
  -2  -5 -10 1403.66 152.095   7
   2   5 -10 1487.81 82.7784  19
  -2   5 -10 1350.35 79.5912  19
   2  -5 -10 1270.06 87.6272  23
  -2  -5 -10 1327.66 89.7098  23
   2   5 -10 1261.18 82.7411  12
  -2   5 -10 1422.63 86.1879  12
  -2  -5 -10 1374.78 90.9953  21
   2  -5 -10 1497.43 91.9638  21
  -2  -5 -10 950.124 139.357   3
   2  -5  10 1389.23 137.992  35
  -2  -5  10 1267.01 130.303  35
  -2  -5  10 1273.11 132.489  40
   2   5 -10 1423.99 91.1502  11
  -2   5 -10 1418.06 91.0499  11
   2   5 -10 1491.80 78.7028  24
   2   5 -10 1472.42 80.2382  27
  -2   5 -10 1396.92 77.9252  27
   2  -5 -10 1257.75 158.430   3
  -2   5 -11 87.3219 35.9672  12
   2   5 -11 65.5036 37.0963  11
  -2   5 -11 94.6220 39.0266  11
   2   5 -11 86.9918 36.2083  12
  -2   5 -11 139.445 30.8369  27
   2   5 -11 106.496 29.3093  27
   2  -5 -11 100.492 39.5616  21
  -2  -5 -11 166.031 44.8489  21
  -2   5 -11 91.5522 28.3876  19
   2   5 -11 143.286 28.7457  24
  -2  -5 -11 135.212 42.7004  23
   2  -5 -11 148.339 41.1399  23
   2  -5 -12 464.163 55.2029  21
  -2  -5 -12 392.799 56.5975  21
   2   5 -12 485.332 59.3923  11
  -2   5 -12 436.205 59.4780  11
   2   5 -12 447.181 53.8545  12
  -2   5 -12 518.941 54.9915  12
  -2   5 -12 469.349 47.3303  27
   2   5 -12 564.618 49.8435  27
   2   5 -12 480.912 46.7520  24
   2  -5 -12 535.499 59.2631  23
  -2  -5 -12 513.208 62.3839  23
  -2   5 -12 591.724 53.5509  19
  -2   5 -13 294.813 41.6513  19
   2   5 -13 342.918 41.8385  24
  -2  -5 -13 314.204 54.2008  23
   2  -5 -13 449.051 55.9443  23
  -2   5 -13 385.355 42.7615  27
   2   5 -13 377.341 41.3799  27
  -2  -5 -13 414.355 56.9886  21
   2  -5 -13 414.174 54.1506  21
   2   5 -13 360.526 51.6383  11
  -2   5 -13 413.798 56.6284  11
  -2   5 -13 338.833 48.2269  12
   2   5 -13 313.115 46.8415  12
   2  -5 -14 4462.38 187.175  21
  -2  -5 -14 4359.96 187.191  21
   2   5 -14 4061.51 188.749  11
  -2   5 -14 4018.49 189.070  11
   2   5 -14 4633.25 175.853  27
  -2   5 -14 4772.11 176.064  27
  -2   5 -14 4542.40 185.043  12
   2   5 -14 4052.85 180.333  12
  -2   5 -14 4853.56 181.836  19
   2  -5 -14 4388.57 186.707  23
  -2  -5 -14 4410.04 187.802  23
  -2  -5 -15 2218.38 109.572  23
   2  -5 -15 2252.02 109.520  23
   2   5 -15 1855.09 106.616  11
  -2   5 -15 1834.99 107.361  11
   2   5 -15 1994.28 94.4644  27
  -2   5 -15 2011.40 94.7954  27
  -2  -5 -15 2107.92 107.259  21
   2  -5 -15 2104.19 107.341  21
  -2   5 -15 2031.26 103.402  12
   2   5 -15 1928.80 101.348  12
   2   5 -16 1309.13 67.6273  27
  -2   5 -16 1493.56 70.3246  27
   2   5 -16 1308.97 79.3241  11
  -2   5 -16 1241.08 78.3201  11
   2   5 -16 1283.67 73.4950  12
  -2   5 -16 1383.11 75.3025  12
   2   5 -17 2732.18 105.931  27
   2   5 -17 2652.79 115.331  11
  -2   5 -17 2701.76 116.671  11
  -2   5 -17 2847.46 107.024  27
   2   5 -17 2993.49 114.328  12
  -2   5 -17 2814.95 112.771  12
   2  -6   0 708.124 80.4348  40
   2   6   0 541.781 67.6372  41
   2   6   0 628.524 79.6158   9
  -2   6   0 590.607 76.5352   9
   2   6   0 721.132 80.1867   1
   2  -6   0 702.720 80.1819   5
  -2  -6   0 699.544 81.7715   5
  -2  -6   0 667.857 80.0221  34
  -2  -6   0 675.357 82.2860  35
  -2  -6   0 849.042 96.0270  31
  -2   6   0 771.755 75.8481  38
   2   6   0 646.087 73.4144  38
  -2   6   0 808.031 82.5613  36
   2  -6   0 602.823 81.4176  37
   2   6   0 709.006 76.5205  36
  -2  -6   1 206.096 45.0421  40
   2  -6   1 77.2623 38.2475  40
   2   6  -1 284.543 54.1445  41
   2  -6  -1 289.339 58.7877  40
  -2   6   1 308.589 57.6368   9
   2   6   1 390.189 63.7617   9
   2   6  -1 346.610 60.5345   9
  -2   6  -1 346.939 61.5418   9
   2  -6  -1 424.109 65.7980   5
  -2  -6   1 298.692 58.2794   5
  -2  -6  -1 417.218 66.0244   5
   2  -6   1 312.079 58.2756   5
  -2  -6  -1 272.657 52.9123  34
  -2  -6   1 335.435 58.6192  34
  -2  -6   1 221.354 53.1701  35
  -2  -6  -1 224.239 56.5863  31
   2   6  -1 250.732 51.2774  38
  -2   6   1 190.186 44.1002  38
   2   6   1 346.240 55.2296  38
   2   6  -1 364.550 60.5243   1
   2   6   1 310.118 59.1797   1
  -2   6   1 277.091 52.3216  36
   2   6   1 245.813 50.2974  36
  -2   6  -1 268.353 53.3443  36
   2  -6   1 289.406 63.5077  37
   2   6  -1 315.366 55.2041  36
   2   6  -2 8916.04 373.276   1
   2   6   2 9394.36 379.704   1
  -2  -6  -2 9446.91 395.257  31
   2  -6   2 9324.47 373.054  34
  -2  -6   2 9115.74 380.017  34
   2   6   2 8740.22 366.429  38
  -2   6   2 8963.38 369.556  38
   2  -6   2 8743.88 384.233  37
   2   6  -2 9150.66 367.502  38
   2   6  -2 9897.71 383.839  41
  -2  -6   2 8917.89 367.394  40
   2  -6   2 8603.63 372.836  40
   2  -6  -2 9020.11 379.609  40
  -2   6  -2 9035.63 369.713  36
  -2  -6   2 8598.14 372.703  35
   2   6   2 8813.19 361.926  36
  -2   6   2 9098.56 372.541  36
   2  -6   2 9856.70 387.843   5
  -2  -6  -2 9518.11 383.210   5
   2  -6  -2 9395.92 382.297   5
  -2  -6   2 9470.98 383.312   5
  -2   6  -2 9351.59 380.078   9
   2   6   2 9200.65 383.053   9
  -2   6   2 9613.65 384.417   9
   2   6  -2 9132.17 380.705   9
  -2   6  -2 9377.52 376.954  16
  -2   6   3 2094.83 142.627  36
  -2  -6   3 2022.61 144.740  35
  -2   6  -3 1953.91 138.933  36
  -2  -6  -3 2285.91 160.848  31
   2  -6  -3 1967.92 167.243   3
  -2   6   3 2367.93 153.433   1
  -2  -6  -3 1843.06 165.043   3
   2   6   3 2617.74 157.289   1
  -2   6  -3 2331.42 148.440   1
   2   6  -3 2274.62 147.237   1
   2  -6  -3 1753.94 146.679   7
  -2  -6  -3 2153.55 158.460   7
   2   6  -3 2104.49 98.7121  12
   2   6   3 2504.37 143.827  33
   2  -6   3 2220.87 144.611  34
  -2  -6   3 2112.05 150.604  34
  -2  -6  -3 2116.25 107.151  23
   2  -6  -3 2037.91 105.378  23
  -2  -6  -3 2105.23 107.265  21
   2  -6  -3 2061.38 106.141  21
   2   6  -3 2357.84 95.5852  20
  -2   6  -3 2471.00 97.1802  20
   2   6  -3 2388.00 153.359  41
   2  -6   3 2071.93 145.311  40
  -2  -6   3 2251.48 146.049  40
   2   6  -3 2219.41 148.185   9
  -2   6   3 2295.57 150.699   9
  -2   6  -3 2369.48 150.169   9
   2   6   3 2352.41 151.741   9
   2  -6  -3 2306.34 150.886   5
   2  -6   3 2336.48 154.340   5
  -2   6  -3 2700.42 161.432  16
   2   6   3 2210.66 144.430  38
   2   6  -3 2194.91 141.024  38
   2  -6   3 1866.88 145.253  37
  -2   6   3 2424.67 150.605  38
  -2  -6  -4 206.168 58.9378  31
   2  -6  -4 217.005 69.7586   3
  -2  -6  -4 259.564 73.9280   3
  -2  -6  -4 358.764 33.0557  26
   2  -6  -4 407.686 34.8870  26
   2   6  -4 225.354 32.8653  12
  -2   6  -4 246.517 33.9684  12
  -2   6  -4 451.162 66.3998   9
  -2  -6  -4 251.992 64.8380   7
   2  -6  -4 169.351 56.2378   7
   2   6  -4 361.269 61.6857   9
   2  -6  -4 215.053 38.9810  23
  -2  -6  -4 195.126 38.4773  23
   2  -6  -4 201.856 39.1092  21
  -2   6  -4 346.834 32.9816  20
  -2  -6  -4 231.669 40.0722  21
  -2   6   4 328.530 61.2852  38
   2   6   4 241.335 57.1248  38
   2  -6   4 402.115 70.1038  37
  -2   6   4 259.311 55.5231  36
   2  -6   4 265.720 58.1156  40
  -2  -6   4 173.232 49.2563  40
   2   6  -4 259.515 57.6910  41
  -2  -6   4 290.713 57.3161  34
   2  -6   4 359.779 62.8093  34
  -2  -6   4 284.401 57.3045  35
   2   6   4 253.049 53.0909  33
   2  -6   4 302.380 55.5408  35
  -2   6  -4 360.687 63.3392  16
  -2  -6  -5 1011.43 114.173  31
   2  -6  -5 1258.62 136.000   3
  -2  -6  -5 811.353 118.935   3
   2  -6  -5 1202.68 63.8120  26
  -2  -6  -5 1120.16 63.6659  26
   2   6  -5 1312.19 71.8457  12
  -2   6  -5 1403.37 73.3451  12
   2  -6  -5 1113.33 117.100   7
  -2  -6  -5 1115.00 118.300   7
  -2  -6  -5 1139.07 76.1896  23
   2  -6  -5 1059.82 76.0192  23
  -2   6  -5 1154.40 63.2381  20
   2  -6  -5 1230.61 77.4081  21
  -2  -6  -5 1185.66 78.1611  21
   2   6   5 1112.13 105.935  38
  -2   6   5 967.892 103.282  38
  -2  -6   5 1126.90 109.558  35
  -2   6   5 1180.81 107.734  36
   2  -6   5 1239.95 109.413  35
   2   6  -5 1039.08 107.531  41
  -2  -6   5 1201.79 110.517  40
   2  -6   5 1245.75 111.900  40
  -2   6   5 1153.13 107.439  33
   2   6   5 1078.60 104.357  33
   2  -6   5 1046.96 104.627  34
  -2  -6   5 1068.48 109.732  34
  -2   6  -5 1070.98 110.120  16
  -2   6   6 616.956 83.4409  33
   2  -6  -6 865.852 119.129   3
  -2  -6  -6 967.210 128.372   3
   2   6   6 685.503 87.1125  33
  -2  -6   6 670.401 91.1969  34
  -2  -6   6 767.027 96.2929  35
   2  -6   6 778.876 93.4186  34
  -2  -6  -6 511.256 44.3326  26
   2  -6  -6 614.613 47.4711  26
  -2  -6  -6 932.897 68.3332  23
   2  -6  -6 940.896 67.4284  23
   2   6  -6 1094.14 64.6088  12
  -2   6  -6 1121.55 64.3994  12
  -2   6  -6 506.144 44.7172  20
   2  -6  -6 1008.89 70.2642  21
  -2  -6  -6 971.478 69.3013  21
  -2   6   6 730.493 91.2949  38
   2   6   6 692.492 87.6159  38
  -2  -6   6 940.205 99.7783  40
   2  -6   6 845.119 96.9204  40
   2   6  -6 358.071 70.9080  41
   2  -6  -6 1089.05 118.921   7
  -2  -6  -6 857.304 111.092   7
  -2   6   6 724.557 87.1228  36
   2  -6   6 909.562 98.0587  35
  -2   6  -6 471.446 82.7965  16
   2   6  -7 2611.50 110.908  27
  -2  -6   7 2608.74 181.020  40
   2   6  -7 2657.92 179.196  41
   2  -6   7 2372.77 173.377  40
  -2  -6  -7 2447.56 110.034  26
   2   6  -7 2789.71 110.293  24
   2   6  -7 2588.91 119.086  12
  -2   6  -7 2633.59 119.238  12
   2  -6  -7 2243.04 181.012   7
  -2  -6  -7 2390.79 186.193   7
   2  -6  -7 2597.84 126.904  23
  -2  -6  -7 2397.26 123.274  23
  -2   6  -7 2562.19 110.285  20
  -2  -6  -7 2664.61 126.991  21
   2  -6  -7 2514.96 125.658  21
  -2   6  -7 2440.94 120.191  11
   2   6  -7 2449.43 120.528  11
  -2  -6   7 2309.54 175.421  35
   2  -6   7 2691.18 182.365  35
   2   6   7 2452.11 168.956  38
  -2   6   7 2394.67 175.727  38
   2  -6  -7 2105.56 194.632   3
  -2  -6  -7 2604.98 215.482   3
  -2   6   7 2338.88 172.065  33
   2  -6   7 2623.40 181.131  34
  -2  -6   7 2255.40 172.003  34
   2   6   7 2629.50 180.269  33
   2   6   8 15695.6 605.654  33
   2  -6   8 14790.1 605.657  34
  -2  -6   8 14558.0 600.842  34
  -2   6   8 15532.8 607.991  33
  -2  -6  -8 14412.3 617.852   7
   2  -6  -8 13525.7 609.312   7
   2  -6   8 14048.1 591.096  40
  -2  -6   8 14343.6 597.233  40
   2   6  -8 15099.2 596.638  41
   2   6  -8 16041.0 495.798  27
   2   6  -8 16234.0 495.351  24
  -2  -6  -8 15134.0 493.969  26
   2  -6  -8 14867.0 511.893  23
  -2  -6  -8 15815.5 515.059  23
  -2   6  -8 15357.2 504.487  12
   2   6  -8 15181.2 503.554  12
   2  -6  -8 15540.1 515.158  21
  -2  -6  -8 14757.8 511.730  21
  -2   6  -8 14058.3 505.092  11
   2   6  -8 13525.1 503.234  11
  -2   6   8 14629.4 599.783  38
  -2  -6   8 14193.7 598.154  35
   2  -6   8 14494.1 596.103  35
   2  -6  -8 14159.0 646.918   3
  -2  -6  -8 14180.9 649.311   3
  -2   6  -8 16357.3 500.840  19
  -2   6   9 423.251 85.2315  33
   2  -6  -9 415.864 90.3624   7
  -2  -6  -9 419.778 90.1969   7
  -2  -6   9 558.141 92.4369  40
   2  -6   9 401.953 81.0354  40
   2   6  -9 377.649 42.2036  27
  -2   6  -9 368.470 38.5861  27
   2  -6  -9 434.307 56.9191  21
  -2  -6  -9 460.148 57.7475  21
   2   6  -9 451.045 53.0868  11
  -2   6  -9 460.380 54.0935  11
  -2  -6  -9 335.384 92.2839   3
   2  -6  -9 381.769 93.5798   3
   2   6   9 400.139 83.8292  33
  -2  -6   9 337.339 76.3528  34
  -2  -6   9 442.432 82.4264  35
   2  -6   9 499.854 86.8854  34
   2  -6   9 514.594 89.7998  35
  -2   6   9 277.015 71.9520  38
  -2   6  -9 441.740 50.0352  12
   2   6  -9 381.638 47.3834  12
   2   6  -9 349.872 38.3488  24
  -2  -6  -9 441.061 42.6032  26
  -2   6  -9 456.303 44.6236  19
  -2  -6  -9 415.213 55.8316  23
   2  -6  -9 449.872 55.9833  23
   2   6 -10 221.292 34.1810  24
   2  -6 -10 187.327 43.7844  23
  -2  -6 -10 240.950 46.8450  23
   2   6 -10 195.877 40.9155  12
  -2   6 -10 227.690 43.0621  12
   2   6 -10 206.971 34.7447  27
  -2   6 -10 259.396 37.1338  27
  -2   6 -10 124.263 38.1023  11
   2   6 -10 218.488 44.0593  11
  -2   6 -10 247.275 37.3419  19
   2  -6 -10 197.037 44.9335  21
  -2  -6 -10 179.162 45.3275  21
   2   6 -11 28.6289 24.5875  24
  -2  -6 -11-4.53474 35.8048  23
   2  -6 -11 13.5985 37.9606  23
   2   6 -11-12.1881 30.9439  12
  -2   6 -11-4.07163 31.6986  12
  -2   6 -11-4.85623 36.9878  11
   2   6 -11-24.0160 35.1924  11
   2   6 -11 19.5018 24.1958  27
  -2   6 -11 12.4024 24.3111  27
  -2  -6 -11-27.2901 37.3786  21
   2  -6 -11-22.7218 40.5590  21
  -2   6 -11 39.4468 25.8476  19
   2  -6 -12 2412.06 124.433  21
  -2  -6 -12 2348.11 122.875  21
   2   6 -12 1851.82 116.956  11
  -2   6 -12 2071.57 121.668  11
   2   6 -12 2100.44 114.572  12
  -2   6 -12 2032.01 113.048  12
   2  -6 -12 2376.67 123.199  23
  -2  -6 -12 2121.17 119.332  23
   2   6 -12 2237.16 107.268  27
  -2   6 -12 2521.08 110.770  27
  -2   6 -12 2519.16 115.761  19
  -2  -6 -13 1885.80 105.991  21
   2  -6 -13 1916.71 105.411  21
  -2   6 -13 1823.58 90.7447  27
   2   6 -13 1577.35 87.5043  27
  -2   6 -13 1571.31 102.990  11
   2   6 -13 1475.54 100.056  11
  -2   6 -13 1948.35 102.801  12
   2   6 -13 1832.32 101.316  12
  -2   6 -13 1819.40 95.2807  19
  -2  -6 -13 1653.78 102.000  23
   2  -6 -13 1953.88 106.607  23
  -2   6 -14 61.3636 25.1406  27
   2   6 -14 50.0047 25.3947  27
  -2  -6 -14 93.6029 38.9950  21
   2  -6 -14 104.702 38.4765  21
   2   6 -14 55.9207 32.0832  12
   2   6 -14 83.6921 35.5221  11
  -2   6 -14 50.7730 35.6991  11
  -2   6 -14 28.0069 29.3762  12
  -2  -6 -14 97.4518 39.6552  23
   2  -6 -14 37.3932 34.8434  23
   2   6 -15 251.196 30.8700  27
  -2   6 -15 235.241 30.2934  27
   2  -6 -15 239.742 39.4703  23
  -2  -6 -15 180.346 37.0989  23
  -2  -6 -15 262.336 40.4108  21
   2  -6 -15 217.668 39.7977  21
   2   6 -15 204.822 34.6582  12
  -2   6 -15 181.250 34.1352  12
   2   6 -15 190.626 38.4260  11
  -2   6 -15 171.939 37.0767  11
  -2   6 -16 359.138 32.1291  27
   2   6 -16 265.586 29.0079  27
  -2   6 -16 405.825 36.9526  12
   2   6 -16 359.577 35.8776  12
   2   6 -16 357.221 38.7647  11
  -2   6 -16 330.870 38.9356  11
  -2  -7   0 3.66114 33.7265  23
   2  -7   0-18.3014 31.4028  23
  -2   7   0 39.7203 39.2034   9
   2   7   0-20.2963 38.9356   9
   2  -7   0-29.3414 33.6139  21
  -2  -7   0-11.0080 35.6483  21
   2   7   0 130.012 47.0285  38
  -2  -7   0-11.1490 46.3960  31
  -2   7   0 9.55149 32.0470   1
   2   7   0 56.5258 39.2054   1
  -2   7   0 99.4655 41.2210  36
   2   7   0 130.887 43.7256  36
   2  -7   0-9.67135 33.6739  40
  -2  -7   0 9.82873 36.5844  34
   2  -7   0 40.4955 38.8424   5
  -2  -7  -1 8535.05 402.264  31
  -2  -7   1 9834.23 416.589  31
   2   7  -1 8884.21 383.785  41
   2  -7  -1 8257.10 389.914  40
   2  -7   1 8145.62 386.272  40
   2   7   1 8673.07 376.934  36
  -2   7  -1 9534.14 391.677  36
  -2   7   1 9004.85 385.666  36
  -2  -7  -1 9156.45 326.979  23
   2  -7  -1 9092.60 326.897  23
   2  -7  -1 8748.68 325.401  21
  -2   7  -1 9330.04 306.571  20
  -2  -7  -1 9530.56 328.954  21
   2   7  -1 8624.14 376.669  38
  -2   7   1 8730.43 376.707  38
   2  -7   1 9002.50 409.009  37
   2   7   1 9211.11 384.977  38
  -2   7  -1 10056.2 405.406   9
   2   7  -1 8775.91 394.919   9
   2   7   1 9647.41 405.000   9
  -2   7   1 9612.90 402.174   9
  -2   7   1 8894.68 392.832   1
   2   7  -1 8999.81 391.330   1
   2   7   1 9064.76 394.095   1
  -2   7  -1 8407.58 386.190   1
  -2  -7   1 8461.18 388.585  34
   2  -7  -1 8926.18 396.803   5
   2  -7   1 9477.38 404.209   5
   2   7   2 477.945 78.2242   9
  -2   7   2 439.343 76.2943   9
   2   7  -2 442.783 75.1398   9
  -2   7  -2 552.457 81.8427   9
  -2  -7   2 507.167 78.1285  40
   2  -7   2 444.975 76.6939  40
   2   7  -2 666.897 83.9455  41
   2  -7  -2 376.981 72.9553  40
  -2  -7  -2 456.602 39.3499  26
   2   7  -2 479.020 45.9943  12
  -2   7  -2 540.475 47.0407  12
  -2   7  -2 370.942 69.4711  36
   2   7   2 409.341 69.7807  36
  -2   7   2 515.358 76.0440  36
   2  -7   2 470.784 82.0789  37
  -2  -7  -2 501.568 55.7083  23
   2  -7  -2 463.656 56.1261  23
   2   7  -2 504.732 41.0723  20
   2  -7  -2 432.948 53.4828  21
  -2   7  -2 481.053 40.8119  20
  -2  -7  -2 542.633 57.8348  21
   2   7  -2 508.571 76.6040  38
  -2   7   2 521.415 76.3049  38
   2   7   2 450.517 74.9821  38
  -2   7  -2 432.808 72.5848   1
   2   7   2 600.343 83.4944   1
   2   7  -2 486.235 73.8692   1
  -2   7   2 455.581 77.8913   1
  -2  -7  -2 428.620 80.5235  31
  -2  -7   2 451.424 78.3175  34
  -2  -7   2 557.299 85.5653  35
   2  -7  -2 443.742 75.8789   5
   2  -7   2 562.486 82.0363   5
  -2  -7  -3 5005.15 286.548  31
  -2  -7   3 4737.50 258.175  40
   2  -7   3 4710.72 263.010  40
   2   7  -3 5405.85 274.310  41
   2  -7  -3 4716.18 276.358   7
  -2  -7  -3 4742.31 279.027   7
   2  -7  -3 6042.51 283.852   5
   2  -7   3 5890.55 284.804   5
   2  -7  -3 5841.91 193.654  26
  -2  -7  -3 5481.32 191.968  26
  -2  -7  -3 4933.78 207.414  23
   2  -7  -3 5174.75 209.478  23
  -2   7  -3 5179.84 197.614  12
   2   7  -3 4808.20 195.712  12
  -2  -7  -3 4794.80 205.853  21
   2  -7  -3 4715.36 205.184  21
  -2   7  -3 5350.81 191.732  20
  -2   7  -3 5047.87 263.608  36
  -2  -7   3 4905.16 268.766  35
  -2   7   3 4706.68 255.876  36
   2   7  -3 5708.06 268.370   1
   2   7   3 5561.87 273.222   1
  -2   7  -3 5416.28 265.599   1
  -2   7   3 5102.62 266.589   1
   2  -7  -3 4681.96 302.859   3
  -2  -7  -3 4493.59 299.365   3
  -2   7   3 5077.52 261.091  38
   2  -7   3 4622.28 270.939  37
   2   7   3 5146.98 262.481  38
  -2  -7   3 5069.27 271.631  34
   2  -7   3 5153.58 266.871  34
  -2   7  -3 5599.70 272.995   9
  -2   7   3 5701.81 278.035   9
   2   7   3 5532.82 277.720   9
   2   7  -3 5437.49 274.335   9
  -2  -7  -4 20689.8 654.332  26
   2  -7  -4 21909.4 655.033  26
   2   7  -4 20764.7 661.591  12
  -2   7  -4 20950.8 661.581  12
  -2  -7  -4 20685.3 782.128  31
  -2  -7  -4 19583.5 671.782  23
   2  -7  -4 20160.8 673.869  23
   2  -7  -4 20109.0 673.340  21
  -2   7  -4 20794.8 653.526  20
  -2  -7  -4 20133.9 673.236  21
  -2  -7   4 20055.5 760.339  34
   2  -7   4 20386.5 753.421  34
   2   7   4 20319.1 745.595  38
  -2   7   4 20185.6 749.074  38
  -2  -7   4 20233.7 759.951  35
  -2   7   4 20362.7 745.944  36
  -2  -7  -4 19679.8 774.020   7
   2  -7  -4 19506.1 769.627   7
   2  -7   4 19405.8 749.596  40
   2   7  -4 21074.0 759.322  41
  -2  -7   4 19151.6 745.281  40
  -2  -7  -4 19462.7 810.113   3
   2  -7  -4 19315.5 807.460   3
   2  -7  -5 398.901 51.7729  23
  -2  -7  -5 255.067 47.0479  23
  -2   7  -5 338.464 42.8549  12
   2   7  -5 261.851 40.4211  12
  -2  -7   5 309.992 68.2218  40
   2  -7   5 242.045 66.3348  40
   2   7  -5 497.684 81.6665  41
  -2  -7  -5 244.843 76.5151   7
   2  -7  -5 203.675 63.4967   7
  -2  -7  -5 374.796 53.1080  21
   2  -7  -5 292.121 49.1845  21
  -2   7  -5 466.463 41.9401  20
  -2  -7   5 291.380 68.4866  34
   2  -7   5 458.833 80.6292  34
  -2  -7   5 229.296 64.8101  35
   2   7   5 357.260 71.4715  33
   2   7   5 295.684 69.1656  38
  -2   7   5 404.617 72.8427  38
  -2   7   5 232.287 58.0596  36
   2  -7  -5 289.833 85.3629   3
  -2  -7  -5 212.902 76.8695   3
  -2  -7  -5 413.857 40.6575  26
   2  -7  -5 449.868 40.0877  26
   2  -7  -6 21.3120 35.0340  23
  -2  -7  -6 25.5812 36.5816  23
   2   7  -6 31.0020 27.7657  12
  -2   7  -6 10.3209 29.3464  12
  -2  -7   6 79.6689 48.5350  40
   2  -7   6 11.5464 42.9804  40
   2   7  -6 34.5469 38.6398  41
   2  -7  -6 13.3531 51.2339   7
  -2  -7  -6 94.5880 56.2338   7
  -2  -7  -6 59.8017 36.8652  21
   2  -7  -6-21.3507 35.7660  21
  -2   7  -6 22.9555 23.1318  20
  -2   7   6-22.6253 39.3914  38
   2   7   6 53.4257 47.6870  38
   2  -7  -6 16.8203 62.6084   3
  -2  -7  -6-51.3064 63.6574   3
  -2  -7  -6 20.3855 22.3548  26
  -2  -7   6 24.3396 37.5629  35
  -2  -7   6-12.2916 41.2429  34
   2  -7   6 47.5756 36.7115  34
   2   7   6 10.5146 40.3450  33
   2  -7  -7 462.530 58.5891  23
  -2  -7  -7 414.073 58.5889  23
   2   7  -7 438.993 50.3172  12
  -2   7  -7 525.695 52.3905  12
  -2  -7   7 592.368 91.1340  40
   2  -7   7 375.500 76.9648  40
   2   7  -7 643.884 92.6161  41
   2  -7  -7 451.199 92.0292   7
  -2  -7  -7 456.433 94.0126   7
   2  -7  -7 538.812 62.8976  21
  -2   7  -7 570.870 48.3272  20
  -2  -7  -7 468.197 59.7359  21
  -2   7  -7 480.060 53.9657  11
   2   7  -7 391.323 49.4305  11
  -2   7   7 514.134 85.2194  38
   2   7   7 490.617 83.5992  38
  -2  -7   7 436.868 84.0735  34
  -2   7   7 615.204 91.7091  33
  -2  -7   7 548.798 93.1069  35
   2  -7   7 480.085 82.5667  35
   2   7   7 454.757 85.1896  33
   2  -7   7 432.092 83.1816  34
  -2  -7  -7 409.115 103.039   3
   2  -7  -7 367.502 100.090   3
  -2  -7  -7 478.358 44.6384  26
   2  -7  -8 2848.92 145.527  21
  -2  -7  -8 3142.45 148.453  21
   2   7  -8 2620.57 136.328  11
  -2   7  -8 2664.63 137.208  11
  -2   7   8 2797.32 206.764  33
  -2  -7  -8 2725.16 218.659   7
   2  -7  -8 2561.32 213.074   7
  -2  -7   8 2376.30 194.742  40
   2  -7   8 2566.88 198.808  40
   2   7  -8 3612.66 223.601  41
   2  -7   8 3033.02 213.822  35
   2   7  -8 2925.90 136.790  12
  -2   7  -8 2980.23 137.414  12
  -2  -7  -8 3733.45 137.722  26
  -2  -7  -8 2908.53 144.505  23
   2  -7  -8 3129.64 149.088  23
  -2  -7  -9 272.681 51.7799  23
   2  -7  -9 369.480 56.8473  23
  -2   7  -9 327.050 45.1799  12
   2   7  -9 346.778 48.3457  12
   2   7  -9 273.727 45.6440  11
  -2   7  -9 165.068 42.4026  11
   2   7  -9 345.871 39.3957  27
  -2  -7  -9 364.114 40.9717  26
  -2   7  -9 388.798 44.0456  19
  -2  -7  -9 343.257 55.4321  21
   2  -7  -9 338.483 55.5783  21
  -2  -7 -10 2819.73 143.003  21
   2  -7 -10 2849.54 143.904  21
   2   7 -10 2991.32 128.417  27
   2   7 -10 2682.77 143.083  11
  -2   7 -10 2645.04 140.456  11
  -2   7 -10 2994.41 139.248  12
   2   7 -10 2829.42 136.708  12
  -2  -7 -10 2855.38 126.502  26
  -2  -7 -10 3080.67 147.155  23
   2  -7 -10 2953.92 144.571  23
  -2   7 -10 2960.32 132.327  19
  -2  -7 -11 2915.53 141.217  21
   2  -7 -11 2726.99 139.647  21
   2   7 -11 2359.00 134.663  11
  -2   7 -11 2589.31 138.864  11
  -2   7 -11 2587.33 130.464  12
   2   7 -11 2810.02 133.163  12
  -2  -7 -11 2898.08 140.513  23
   2  -7 -11 2554.46 136.205  23
   2   7 -11 2985.29 125.353  27
  -2   7 -11 2963.44 122.592  27
  -2   7 -11 2733.37 127.205  19
  -2  -7 -12 617.552 63.3938  21
   2  -7 -12 603.985 61.5942  21
   2   7 -12 606.958 63.0496  11
  -2   7 -12 617.960 63.9426  11
   2   7 -12 576.284 57.7945  12
  -2   7 -12 595.314 58.0078  12
  -2  -7 -12 743.445 66.7862  23
   2  -7 -12 633.400 63.4268  23
  -2   7 -12 683.861 51.2322  27
   2   7 -12 615.963 51.1284  27
  -2   7 -12 588.701 52.6747  19
   2   7 -13 1359.29 88.9647  11
  -2   7 -13 1251.96 86.8464  11
  -2   7 -13 1479.43 74.8728  27
   2   7 -13 1441.83 76.0440  27
  -2  -7 -13 1369.53 86.2589  23
   2  -7 -13 1409.11 87.1672  23
  -2  -7 -13 1339.09 86.0396  21
   2  -7 -13 1541.62 89.7644  21
  -2   7 -13 1349.32 82.2860  12
   2   7 -13 1409.16 83.5181  12
   2   7 -14 1077.04 75.4360  11
  -2   7 -14 1237.04 78.6206  11
   2   7 -14 1272.42 74.2616  12
  -2   7 -14 1191.71 71.9854  12
  -2   7 -14 1145.35 63.7997  27
   2   7 -14 1191.60 65.3081  27
   2  -7 -14 1468.68 79.9683  23
  -2  -7 -14 1294.98 77.3781  23
  -2  -7 -14 1264.42 77.0722  21
   2  -7 -14 1346.54 78.0430  21
   2   7 -15 871.864 61.6493  11
  -2   7 -15 919.262 62.5797  11
  -2   7 -15 996.952 53.4319  27
   2   7 -15 1162.26 56.4038  27
   2  -7 -15 1142.17 64.4711  23
  -2  -7 -15 1016.67 62.4855  23
  -2   7 -15 1041.64 60.7002  12
   2   7 -15 1006.08 59.9141  12
  -2  -7 -15 1069.20 63.1493  21
   2  -7 -15 1049.98 62.7757  21
   2   8   0 5230.29 275.374  38
   2  -8   0 5465.55 220.281  21
  -2  -8   0 5608.51 220.800  21
  -2   8   0 5093.12 276.324  36
   2  -8   0 4834.07 281.706   5
  -2  -8   0 4776.28 293.640  31
   2  -8   0 5368.92 289.437  40
   2  -8   0 5295.80 218.184  23
  -2  -8   0 5534.73 221.159  23
  -2   8   0 4528.90 274.647   9
   2   8   0 4803.16 283.696   9
   2   8   0 4932.11 280.781   1
  -2   8   0 4477.69 268.576   1
  -2   8  -1 9193.43 332.153  12
   2   8  -1 9762.66 416.176  38
   2   8   1 9093.10 409.515  38
  -2  -8  -1 9293.20 347.898  23
   2  -8  -1 9754.56 349.240  23
   2  -8   1 9370.05 346.500  23
  -2  -8   1 9566.64 348.475  23
   2  -8   1 10091.9 439.661   5
   2  -8  -1 9753.00 434.026   5
   2  -8   1 10217.2 351.626  21
  -2  -8   1 9685.80 349.452  21
  -2   8  -1 9518.48 322.842  20
  -2  -8  -1 9409.21 348.823  21
   2  -8  -1 9064.96 345.033  21
   2   8   1 9116.40 409.135  36
  -2   8   1 8814.35 410.839  36
  -2   8  -1 9185.40 416.039  36
   2  -8   1 9010.72 422.106  40
   2  -8  -1 9110.24 423.092  40
  -2  -8   1 9185.78 442.597  31
  -2  -8  -1 9537.51 448.662  31
   2   8  -1 9476.21 431.809   9
   2   8   1 9069.18 426.996   9
  -2   8  -1 9137.36 424.394   9
  -2   8   1 9958.65 433.943   9
   2   8   1 9145.39 418.823   1
   2   8  -1 9298.11 418.973   1
  -2   8  -1 8984.12 418.072   1
  -2   8   1 9580.12 427.823   1
  -2  -8  -2 1497.44 155.736  31
  -2  -8   2 1203.01 139.059  31
   2   8  -2 1373.60 131.447  41
   2  -8   2 1318.82 134.642  40
  -2  -8  -2 1409.71 145.834   7
   2  -8  -2 1351.10 145.147   7
   2   8  -2 1393.74 83.2130  12
  -2   8  -2 1509.10 85.9925  12
   2   8   2 1316.84 128.170  38
  -2   8   2 1328.72 127.281  38
  -2  -8  -2 1344.87 94.7072  23
   2  -8  -2 1515.73 97.8876  23
  -2  -8  -2 1532.74 97.1180  21
   2  -8  -2 1347.88 94.7147  21
  -2   8  -2 1434.84 77.0240  20
  -2   8  -2 1243.10 128.330  36
  -2   8   2 1483.22 135.087  36
  -2  -8   2 1513.29 145.429  34
   2   8  -2 1328.05 135.566   9
  -2   8  -2 1242.55 131.704   9
  -2   8   2 1210.10 131.287   9
   2   8   2 1149.39 131.204   9
   2   8   2 1544.70 141.157   1
   2  -8  -2 1203.43 156.447   3
  -2   8   2 1258.26 130.362   1
  -2   8  -2 1157.68 128.474   1
  -2  -8  -2 1417.21 165.560   3
   2   8  -2 1317.87 130.989   1
   2  -8  -2 1455.67 140.961   5
   2  -8   2 1183.80 133.491   5
  -2  -8  -3 42.7297 54.6615  31
  -2   8   3-21.8805 40.7418  38
   2   8   3 44.3573 47.3051  38
  -2  -8  -3 51.1657 23.9892  26
   2   8  -3 3.54108 28.5671  12
  -2   8  -3 10.5634 29.1525  12
  -2   8   3 107.198 26.9313  13
  -2   8  -3 94.4488 26.8962  13
  -2  -8   3 76.5609 53.1163  34
   2  -8  -3 13.6063 37.2963  23
  -2  -8  -3 18.1507 41.1760  23
  -2  -8  -3-13.6222 37.5782  21
   2  -8  -3-9.07311 37.7802  21
   2  -8   3 36.6419 45.4804  40
   2   8  -3 23.0399 42.8984  41
  -2   8   3 57.0670 48.6864   1
  -2  -8  -3-17.9471 57.8656   3
  -2   8  -3 87.9008 54.1170   1
   2   8  -3 95.7501 51.4570   1
   2  -8  -3 35.2615 65.6355   3
   2   8   3 178.940 57.9567   1
  -2   8   3 11.1780 40.3058  36
  -2   8  -3 121.587 27.7647  20
   2  -8  -3 82.2365 55.6077   7
  -2   8   3 57.8340 48.1521   9
   2   8   3 47.6196 50.7814   9
   2   8  -3-11.7578 60.9296   9
  -2   8  -3 91.1060 49.7216   9
  -2  -8  -3 55.5559 60.6325   7
   2  -8  -3 47.7917 52.1634   5
   2  -8   3 24.4075 52.0553   5
  -2  -8  -4 24918.5 821.186  23
   2  -8  -4 26506.5 824.029  23
  -2   8  -4 25544.3 808.436  12
   2   8  -4 26319.5 809.414  12
  -2  -8   4 23929.6 922.832  35
  -2   8   4 23970.7 902.695  36
   2  -8  -4 26590.7 825.278  21
  -2   8  -4 25193.6 798.066  20
  -2  -8  -4 24398.4 820.145  21
   2   8   4 25183.0 909.149  38
  -2   8   4 24419.0 904.353  38
   2  -8  -4 22490.8 970.046   3
  -2  -8  -4 22970.0 978.236   3
  -2  -8   4 24182.2 924.473  34
  -2  -8  -4 25453.3 797.471  26
  -2  -8  -4 24081.2 938.882   7
   2  -8  -4 23141.0 931.236   7
  -2  -8   4 23770.3 908.401  40
   2   8  -4 25117.3 918.995  41
   2  -8   4 24079.0 917.267  40
   2  -8  -5 5413.17 218.641  23
  -2  -8  -5 5407.51 217.720  23
  -2   8  -5 5779.30 209.183  12
   2   8  -5 5635.11 207.506  12
  -2  -8   5 4065.26 275.048  35
  -2   8   5 4695.34 273.597  36
  -2   8  -5 4938.30 195.124  20
  -2  -8  -5 5691.62 220.565  21
   2  -8  -5 5478.94 219.737  21
  -2  -8  -5 4688.55 330.748   3
   2  -8  -5 4587.21 324.344   3
   2   8   5 4373.12 268.809  38
  -2   8   5 4569.10 275.207  38
  -2  -8   5 4757.36 291.648  34
   2  -8   5 5020.45 291.879  34
  -2  -8  -5 4633.65 192.496  26
   2  -8  -5 4774.36 301.345   7
  -2  -8  -5 5236.63 310.152   7
   2   8  -5 4779.23 284.327  41
  -2  -8   5 5086.90 286.468  40
   2  -8   5 5119.63 293.825  40
  -2   8  -6 12227.1 419.667  12
   2   8  -6 11962.3 419.316  12
  -2  -8  -6 11829.1 430.714  21
   2  -8  -6 12004.6 432.588  21
  -2   8  -6 12570.4 412.907  20
  -2  -8  -6 12586.7 413.202  26
  -2  -8  -6 11840.1 430.738  23
   2  -8  -6 12035.8 431.829  23
   2  -8  -7 4780.52 203.986  23
  -2  -8  -7 4893.02 205.637  23
   2   8  -7 4387.87 190.255  12
  -2   8  -7 4899.35 194.242  12
  -2  -8  -7 4704.33 204.079  21
   2  -8  -7 4798.04 203.788  21
  -2   8  -7 4387.63 195.723  11
   2   8  -7 4257.06 193.315  11
  -2  -8  -7 4877.83 186.192  26
  -2  -8  -8 1406.11 96.6491  23
   2  -8  -8 1374.75 95.2829  23
   2   8  -8 1365.08 88.2289  12
  -2   8  -8 1536.16 91.2476  12
  -2  -8  -8 1592.85 100.739  21
   2  -8  -8 1547.47 99.6350  21
  -2   8  -8 1378.86 91.2259  11
   2   8  -8 1357.34 90.5623  11
  -2  -8  -8 1322.33 80.6104  26
  -2  -8  -9 1443.95 96.2483  23
   2  -8  -9 1395.67 95.1774  23
   2   8  -9 1374.12 87.9662  12
  -2   8  -9 1453.90 89.2586  12
  -2  -8  -9 1397.48 97.0133  21
   2  -8  -9 1518.37 98.0327  21
   2   8  -9 1379.67 93.3256  11
  -2   8  -9 1287.17 90.9652  11
  -2  -8  -9 1618.67 85.0485  26
   2  -8 -10 1090.07 83.7792  21
  -2  -8 -10 1288.20 88.0943  21
   2   8 -10 1039.89 81.1285  11
  -2   8 -10 977.287 78.5370  11
  -2   8 -10 1309.13 81.9746  12
   2   8 -10 1075.54 76.8037  12
  -2  -8 -10 1283.50 87.2337  23
   2  -8 -10 1308.26 88.1016  23
  -2  -8 -11 108.274 37.3392  21
   2  -8 -11 120.577 42.5320  21
  -2  -8  11 82.1534 27.5009  43
  -2  -8 -11 137.034 43.1758  23
   2  -8 -11 174.196 44.1479  23
   2   8 -11 81.2531 34.8925  12
  -2   8 -11 131.932 38.9856  11
  -2   8 -11 158.388 37.2460  12
   2   8 -11 139.355 38.6087  11
   2   8 -12 752.358 65.5252  11
  -2   8 -12 666.915 63.4789  11
   2  -8 -12 772.446 65.0060  21
  -2  -8 -12 718.036 63.2388  21
   2  -8 -12 846.485 66.6317  23
  -2  -8 -12 762.372 64.5326  23
   2   8 -12 835.520 53.5623  27
   2   8 -12 807.762 60.7222  12
  -2   8 -12 748.421 59.3498  12
   2   8 -13 3962.62 175.311  11
  -2   8 -13 4237.33 177.506  11
  -2  -8 -13 4624.02 176.467  23
   2  -8 -13 4426.44 174.809  23
   2  -8 -13 4494.98 175.700  21
  -2  -8 -13 4812.03 177.853  21
   2   8 -13 4210.66 160.628  27
   2   8 -13 4323.21 170.338  12
  -2   8 -13 4438.41 171.179  12
  -2  -8 -14 166.451 31.3096  23
   2  -8 -14 201.481 33.2260  23
  -2  -8 -14 186.310 33.1329  21
   2  -8 -14 143.515 30.8167  21
   2   8 -14 180.635 30.4533  12
  -2   8 -14 125.947 27.7660  12
   2   8 -14 111.704 29.6581  11
  -2   8 -14 107.280 28.9201  11
   2   8 -14 188.747 23.6411  27
   2  -9   0-50.7249 49.9513  21
  -2  -9   0-20.2148 49.7664  21
  -2   9   0 28.6626 26.9979  13
  -2   9   0-7.63265 33.8753  12
  -2  -9   0 5.05848 47.3040  23
   2  -9   0 30.4560 44.5589  23
  -2  -9  -1 35.3571 51.9131  21
  -2  -9   1-40.6844 48.2585  21
   2  -9  -1 5.05163 46.0560  21
   2  -9   1-40.7128 51.4399  21
  -2   9  -1 46.0774 24.9188  20
  -2   9  -1-26.9321 35.4410  12
  -2   9  -1 31.6598 27.3199  13
  -2   9   1 25.4764 27.4802  13
   2   9  -1 15.5347 36.1378  12
  -2  -9   1-25.3889 46.5350  23
   2  -9   1-10.1687 48.0145  23
  -2  -9  -1-35.3746 51.0802  23
   2  -9  -1-40.4580 45.6244  23
   2   9  -2 47575.0 1475.00  12
  -2   9  -2 47467.7 1474.54  12
   2  -9  -2 46917.7 1490.82  21
  -2  -9   2 46856.9 1490.63  21
   2  -9   2 47150.9 1492.65  21
  -2   9  -2 46365.2 1462.43  20
  -2  -9  -2 47296.4 1490.55  21
  -2   9  -2 46393.6 1462.15  13
  -2   9   2 47949.4 1463.88  13
  -2  -9  -2 46987.9 1490.25  23
   2  -9  -2 47623.6 1491.65  23
   2  -9   2 47227.8 1492.62  23
  -2  -9   2 47669.9 1491.85  23
  -2  -9   3 1180.02 73.7263  43
  -2  -9  -3 1709.89 107.095  21
   2  -9  -3 1578.16 105.495  21
  -2  -9   3 1687.48 108.258  21
   2  -9   3 1829.10 113.260  21
  -2   9  -3 1240.86 78.4829  20
   2   9  -3 1670.67 93.4143  12
  -2   9  -3 1630.70 93.7592  12
  -2   9   3 1126.18 74.7268  13
  -2   9  -3 1094.99 74.3474  13
  -2  -9  -3 1638.09 105.475  23
   2  -9  -3 1552.29 103.361  23
  -2  -9   3 1749.07 109.657  23
   2  -9   3 1844.63 112.088  23
  -2   9  -4 16319.4 574.657  20
  -2  -9  -4 18531.5 604.911  21
   2  -9  -4 18564.3 605.500  21
  -2  -9  -4 16518.3 573.748  26
   2   9  -4 18833.5 590.598  12
  -2   9  -4 19082.5 591.578  12
  -2   9  -4 16699.1 571.281  13
  -2  -9  -4 18099.8 603.440  23
   2  -9  -4 18244.0 604.294  23
   2   9  -5 35738.0 1105.67  12
  -2   9  -5 35636.6 1104.91  12
  -2  -9  -5 33747.0 1092.55  26
  -2  -9  -5 35029.2 1119.47  23
   2  -9  -5 35006.4 1119.46  23
  -2   9  -5 33945.9 1093.89  20
  -2  -9  -5 34869.3 1119.31  21
   2  -9  -5 35234.8 1119.53  21
  -2   9  -6 4756.79 193.918  12
   2   9  -6 4844.84 194.439  12
  -2  -9  -6 4626.81 184.734  26
  -2  -9  -6 4634.62 204.008  23
   2  -9  -6 4342.36 201.168  23
  -2  -9  -6 4942.54 208.271  21
   2  -9  -6 4421.43 202.087  21
   2  -9  -7 641.518 70.9696  21
  -2  -9  -7 556.735 67.4590  21
  -2  -9  -7 653.817 54.2679  26
   2   9  -7 603.644 59.8721  12
  -2   9  -7 584.568 58.3196  12
  -2   9  -7 548.896 58.7700  11
   2   9  -7 497.019 55.5027  11
  -2  -9  -7 492.592 64.3761  23
   2  -9  -7 457.028 61.2322  23
   2   9  -8 362.234 48.1421  12
  -2   9  -8 421.573 51.2268  12
   2   9  -8 332.560 48.4883  11
  -2   9  -8 252.575 45.3881  11
  -2  -9  -8 345.646 55.8755  23
   2  -9  -8 442.052 58.7147  23
  -2  -9  -8 286.833 53.3742  21
   2  -9  -8 346.785 55.7222  21
   2  -9  -9 2938.01 139.474  21
  -2  -9  -9 3125.31 141.989  21
   2   9  -9 2307.34 127.815  11
  -2   9  -9 2335.66 129.440  11
   2   9  -9 2665.82 128.049  12
  -2   9  -9 2959.57 131.193  12
  -2  -9   9 2644.05 120.280  43
  -2  -9  -9 2868.89 138.156  23
   2  -9  -9 2839.97 137.943  23
  -2  -9 -10 401.150 53.7396  21
   2  -9 -10 392.920 52.2869  21
  -2   9 -10 309.869 47.2187  11
   2   9 -10 359.688 49.1874  11
   2   9 -10 395.344 46.8971  12
  -2   9 -10 388.641 46.4780  12
  -2  -9  10 465.883 43.0594  43
  -2  -9 -10 379.921 52.0146  23
   2  -9 -10 486.274 54.2573  23
  -2  -9 -11 861.601 65.3380  21
   2  -9 -11 770.300 63.1648  21
   2   9 -11 698.649 60.6981  11
  -2   9 -11 664.446 60.6795  11
   2   9 -11 848.583 61.0171  12
  -2   9 -11 836.982 59.9373  12
  -2  -9  11 930.326 56.0038  43
  -2  -9 -11 898.765 66.3802  23
   2  -9 -11 845.891 65.7823  23
   2  -9 -12 1702.05 89.0007  21
  -2  -9 -12 1710.12 89.5182  21
   2   9 -12 1581.56 89.0651  11
  -2   9 -12 1491.02 89.8315  11
   2   9 -12 1837.91 87.7288  12
  -2   9 -12 1778.86 86.5611  12
  -2  -9  12 1858.54 80.8878  43
  -2  -9 -12 1719.55 89.2898  23
   2  -9 -12 1839.99 90.7023  23
   2   9 -13 2977.25 124.108  12
  -2   9 -13 3009.69 124.074  12
  -2  -9 -13 3276.64 128.441  21
   2  -9 -13 3425.64 129.707  21
   2  -9 -13 3404.93 129.585  23
  -2  -9 -13 3337.45 129.074  23
   2   9 -13 3191.35 131.212  11
  -2   9 -13 2961.30 128.683  11
  -2 -10   0 7059.78 291.888  21
   2 -10   0 7299.21 292.936  21
  -2  10   0 7769.86 270.304  13
  -2 -10   0 7353.90 294.383  23
   2 -10   0 7590.29 295.092  23
   2  10   0 7313.30 277.864  12
  -2  10   0 7287.96 277.317  12
   2 -10   1 548.639 70.6020  21
  -2 -10  -1 558.807 70.0900  21
   2 -10  -1 454.860 65.2716  21
  -2 -10   1 505.530 67.5229  21
  -2 -10  -1 522.170 68.8906  23
   2 -10  -1 496.774 66.8947  23
  -2 -10   1 500.676 67.9311  23
   2 -10   1 417.252 63.8613  23
   2  10   1 479.802 55.7694  12
  -2  10  -1 524.870 57.0137  12
  -2  10  -1 366.672 43.6292  13
   2  10  -1 461.804 54.4799  12
  -2  10   1 564.387 58.0734  12
  -2  10   1 329.494 42.0156  13
  -2 -10  -2 1691.82 111.825  21
   2 -10  -2 1774.90 112.692  21
  -2  10  -2 1926.49 93.1543  20
  -2 -10   2 1672.88 111.101  21
   2 -10   2 1428.84 108.562  21
  -2  10   2 1718.66 90.1895  13
  -2  10  -2 1749.38 90.8901  13
  -2 -10  -2 1628.65 110.409  23
   2 -10  -2 1810.61 113.077  23
  -2 -10   2 1757.57 113.369  23
   2 -10   2 1736.05 113.832  23
  -2  10  -2 1618.99 97.2108  12
   2  10  -2 1489.58 95.0040  12
   2 -10   3 5050.53 218.752  21
  -2 -10   3 4454.47 211.947  21
  -2 -10  -3 4837.34 214.283  21
   2 -10  -3 5004.92 215.842  21
   2  10  -3 4709.34 199.736  12
  -2  10  -3 5059.84 201.818  12
  -2  10   3 5133.31 191.959  13
  -2  10  -3 5029.26 191.111  13
  -2 -10  -3 4578.56 211.387  23
   2 -10  -3 5179.90 216.817  23
   2 -10   3 4877.48 216.549  23
  -2 -10   3 4955.94 217.269  23
  -2 -10   4 15915.2 534.466  43
  -2 -10   4 16240.1 565.783  21
   2 -10   4 16179.6 566.239  21
  -2 -10  -4 16952.2 565.899  21
   2 -10  -4 16281.5 563.006  21
  -2 -10  -4 16262.0 536.719  26
   2  10  -4 16677.1 549.654  12
  -2  10  -4 17275.0 551.038  12
  -2  10  -4 15939.7 533.860  13
   2 -10   4 16830.6 568.805  23
  -2 -10   4 16390.1 566.580  23
  -2 -10  -4 16191.6 562.306  23
   2 -10  -4 16487.4 563.753  23
   2  10  -5 326.369 46.4721  12
  -2  10  -5 251.067 43.6811  12
  -2 -10  -5 263.952 53.6469  21
   2 -10  -5 270.165 51.2400  21
  -2 -10   5 278.521 57.8997  21
   2 -10   5 355.808 58.8771  21
  -2 -10   5 254.576 37.0274  43
  -2 -10  -5 248.950 52.0157  23
  -2 -10   5 262.750 55.0315  23
   2 -10  -5 211.898 48.9450  23
   2 -10   5 299.288 56.2415  23
  -2 -10   6 53.6325 27.3366  43
  -2  10  -6-3.69996 30.0416  12
   2  10  -6 33.6030 31.2944  12
  -2 -10   6 44.1750 46.1447  21
   2 -10   6 29.5713 45.8785  21
  -2 -10  -6 32.2077 41.3078  21
   2 -10  -6 92.0940 40.6686  21
  -2  10  -6 28.8760 31.4457  11
   2  10  -6 36.7473 30.4216  11
  -2 -10  -6 68.8450 41.8640  23
   2 -10  -6 45.9225 38.2415  23
   2 -10   6 88.4779 45.7565  23
  -2 -10   6 68.5208 45.1027  23
  -2 -10   7 8312.32 281.234  43
   2  10  -7 8037.72 288.388  12
  -2  10  -7 8556.95 290.881  12
  -2 -10   7 7800.59 302.064  21
   2 -10   7 7539.64 301.477  21
  -2 -10  -7 8232.91 299.350  21
   2 -10  -7 8528.27 302.370  21
  -2  10  -7 6868.39 286.081  11
   2  10  -7 6880.14 286.166  11
   2 -10  -7 8371.15 300.649  23
  -2 -10   7 7979.52 303.021  23
   2 -10   7 7904.55 303.447  23
  -2 -10  -7 8157.42 298.486  23
  -2 -10   8 94.0732 27.8385  43
   2  10  -8 97.2811 31.4664  12
  -2  10  -8 103.039 32.0876  12
  -2 -10  -8 111.925 38.7331  21
   2 -10  -8 64.0089 34.2066  21
  -2  10  -8 98.0563 34.1132  11
   2  10  -8 34.5195 27.9832  11
   2 -10  -8 83.6801 36.4129  23
  -2 -10  -8 75.6862 36.7767  23
  -2 -10   9 12.8076 22.7374  43
  -2  10  -9 9.14272 25.9905  12
   2  10  -9-3.07721 28.2010  12
  -2 -10  -9-17.8765 35.8312  21
   2 -10  -9-10.8039 34.0094  21
   2  10  -9 17.7825 28.8503  11
  -2  10  -9-14.3363 28.2986  11
  -2 -10  -9-17.8146 36.1659  23
   2 -10  -9-28.6970 33.7105  23
  -2 -10  10 891.586 54.8298  43
  -2 -10 -10 859.268 63.2497  21
   2 -10 -10 1015.87 66.1550  21
   2  10 -10 1048.54 62.0700  12
  -2  10 -10 943.140 59.9893  12
  -2  10 -10 954.004 65.7818  11
  -2 -10 -10 922.104 64.6111  23
   2 -10 -10 873.508 63.6335  23
  -2 -10  11 1222.22 60.3177  43
   2 -10  11 1230.80 61.0570  43
  -2 -10  11 986.242 69.6667  21
   2 -10  11 1051.67 70.4871  21
  -2 -10 -11 1180.54 67.8987  21
   2 -10 -11 1278.54 69.1847  21
  -2  10 -11 1135.52 57.4240  25
  -2  10 -11 1164.50 63.6714  12
   2  10 -11 1137.49 63.6197  12
  -2 -10  11 1133.34 71.8918  23
   2 -10  11 1160.96 72.8986  23
  -2 -10 -11 1188.19 68.0221  23
   2 -10 -11 1260.69 68.3559  23
   2  10 -11 994.809 65.5935  11
  -2  10 -11 1109.07 68.1605  11
  -2 -11   0-14.2790 40.5945  23
   2 -11   0 19.1077 42.1714  23
   2  11   0-36.5195 36.6027  12
  -2  11   0-39.5746 35.4319  12
  -2  11   0-5.90550 24.1149  13
   2  11   0 20.9790 25.5640  13
  -2 -11   0-66.6793 43.4255  21
   2 -11   0-28.6701 47.4758  21
  -2  11  -1 11844.0 397.805  12
   2  11  -1 11471.9 397.519  12
   2  11   1 11037.2 395.880  12
  -2  11   1 11282.2 395.240  12
   2  11  -1 11243.9 387.046  13
  -2  11  -1 11302.0 386.468  13
  -2  11   1 11636.9 387.341  13
   2  11   1 11360.3 387.403  13
  -2 -11  -1 11505.4 411.891  23
   2 -11  -1 11943.3 414.219  23
  -2 -11   1 11102.3 410.223  23
   2 -11   1 11568.8 414.157  23
  -2 -11   1 11737.2 413.791  21
   2 -11   1 11391.2 413.384  21
  -2 -11  -1 12171.0 415.418  21
   2 -11  -1 11541.9 412.824  21
   2  11  -2 4190.48 176.377  12
  -2  11  -2 4136.08 174.580  12
   2  11   2 3833.92 173.120  12
  -2  11   2 3778.85 172.643  12
   2  11  -2 4346.33 168.400  13
  -2  11   2 4653.50 170.354  13
   2  11   2 4473.94 169.496  13
  -2  11  -2 4466.79 168.784  13
  -2 -11  -2 4328.84 189.605  23
   2 -11  -2 4373.02 190.470  23
   2 -11   2 4421.95 193.573  23
  -2 -11   2 4381.74 191.683  23
  -2 -11   2 4089.40 188.690  21
   2 -11   2 4155.78 191.477  21
  -2 -11  -2 4195.12 188.644  21
   2 -11  -2 4329.41 190.290  21
   2  11  -3 2001.74 104.816  12
  -2  11  -3 1984.48 104.086  12
  -2  11   3 1914.22 103.490  12
   2  11   3 1787.20 103.500  12
   2  11   3 2145.92 98.5163  13
  -2  11  -3 2175.64 97.6617  13
  -2  11   3 2068.15 96.4563  13
   2  11  -3 2060.19 97.6420  13
  -2 -11   3 1820.53 114.497  21
   2 -11   3 2006.78 118.054  21
  -2 -11  -3 2107.16 117.061  21
   2 -11  -3 2201.86 118.299  21
   2 -11   3 1915.61 116.625  23
  -2 -11   3 1943.31 116.280  23
  -2 -11  -3 2077.68 115.465  23
   2 -11  -3 2064.95 115.823  23
  -2 -11  -4-29.9039 39.5520  21
   2 -11  -4 25.8208 39.6417  21
  -2 -11   4 31.5446 41.9321  21
   2 -11   4 68.1804 41.2241  21
  -2 -11  -4 12.7853 36.5612  23
   2 -11  -4-38.4499 38.7468  23
  -2 -11   4 18.0443 41.5541  23
   2 -11   4 18.1936 39.4765  23
  -2  11  -4 33.5306 31.5112  12
   2  11  -4 7.63876 21.1923  13
  -2  11  -4-2.49361 23.6631  13
   2  11  -4-3.39807 26.6432  12
  -2  11   4-3.34646 28.5397  12
  -2  11  -5 3115.38 151.802  11
   2  11  -5 3221.59 151.477  11
   2 -11   5 3668.91 166.043  21
  -2 -11   5 3565.91 164.715  21
  -2 -11  -5 3772.32 163.402  21
   2 -11  -5 3759.17 163.499  21
  -2 -11   5 3459.19 164.355  23
   2 -11   5 3632.93 164.939  23
  -2 -11  -5 3598.00 161.056  23
   2 -11  -5 3648.16 162.256  23
  -2 -11   5 4009.92 145.618  43
   2  11  -5 3693.00 152.913  12
  -2  11  -5 3679.63 151.821  12
   2  11  -6 681.550 57.9859  11
  -2  11  -6 648.523 56.6527  11
  -2 -11   6 721.465 68.4685  21
   2 -11   6 728.707 67.3741  21
   2 -11  -6 793.114 65.7004  21
  -2 -11  -6 749.718 63.7564  21
  -2 -11   6 697.332 67.1202  23
   2 -11   6 912.256 72.4110  23
  -2 -11  -6 859.283 67.3558  23
   2 -11  -6 835.120 67.1364  23
  -2 -11   6 811.571 52.8597  43
   2  11  -6 936.555 61.1909  12
  -2  11  -6 815.932 58.6071  12
  -2  11  -7 190.007 35.5544  11
   2  11  -7 292.700 39.3649  11
  -2 -11   7 175.796 42.1166  21
   2 -11   7 233.606 44.5352  21
  -2 -11  -7 274.242 42.6918  21
   2 -11  -7 285.367 43.2959  21
  -2 -11  -7 340.774 44.8062  23
   2 -11  -7 226.691 41.2469  23
  -2 -11   7 242.836 44.4435  23
   2 -11   7 210.825 43.0988  23
  -2 -11   7 370.651 35.6272  43
   2 -11   7 312.195 33.7334  43
   2  11  -7 279.626 36.2782  12
  -2  11  -7 300.831 37.5424  12
  -2  11  -8 1355.02 70.9877  12
   2  11  -8 1312.83 70.6300  12
   2  11  -8 1199.38 73.2441  11
  -2  11  -8 1042.40 72.0617  11
  -2 -11   8 1342.90 81.1067  21
   2 -11   8 1192.42 78.6340  21
  -2 -11  -8 1315.23 76.1773  21
   2 -11  -8 1430.96 78.0472  21
   2 -11  -8 1248.46 64.1510  28
  -2 -11   8 1336.78 66.5487  43
   2 -11   8 1350.90 66.3177  43
   2 -11   8 1211.74 79.2118  23
  -2 -11   8 1134.10 77.1208  23
  -2 -11  -8 1316.95 75.8420  23
   2 -11  -8 1344.52 77.0597  23
   2  11  -9 1644.04 88.5023  11
  -2  11  -9 1590.74 87.5505  11
  -2 -11   9 1643.33 92.0502  21
   2 -11   9 1757.17 93.9581  21
  -2 -11  -9 1970.69 91.9051  21
   2 -11  -9 2010.43 91.7766  21
   2  11  -9 2002.17 87.7072  12
  -2  11  -9 1953.69 86.7993  12
   2 -11   9 1677.15 92.6923  23
   2 -11  -9 2068.54 92.5958  23
  -2 -11   9 1589.67 90.8866  23
  -2 -11  -9 2010.70 91.7523  23
  -2 -11   9 2308.52 86.7601  43
   2 -11   9 2274.80 85.8431  43
   2 -12   0 7.33513 34.4668  21
  -2 -12   0-32.7925 40.9666  21
   2  12   0 20.9467 21.2199  13
  -2  12   0-13.6407 20.6196  13
   2  12   0-25.3162 30.0724  12
  -2  12   0 11.0328 27.1619  12
   2 -12   0-7.33073 35.2803  23
  -2 -12   0-21.8377 36.6328  23
   2  12   1 1200.15 73.8274  12
  -2  12   1 1269.52 74.0769  12
   2  12  -1 1259.69 74.7161  12
  -2  12  -1 1306.93 74.9289  12
  -2 -12  -1 1245.57 83.7536  21
   2 -12  -1 1325.64 84.8947  21
  -2 -12   1 1389.87 87.2183  21
   2 -12   1 1488.10 89.2354  21
  -2 -12   1 1501.87 88.8677  23
   2 -12   1 1204.22 82.7291  23
  -2 -12  -1 1362.16 85.7018  23
   2 -12  -1 1334.96 85.0192  23
  -2  12   1 1380.75 69.6621  13
  -2  12  -1 1424.79 70.1078  13
   2  12   1 1378.22 70.8112  13
   2  12  -1 1326.34 69.9366  13
   2  12   2 2685.04 125.278  12
  -2  12   2 2644.27 124.155  12
  -2  12  -2 2898.32 125.828  12
   2  12  -2 2986.84 127.413  12
  -2  12  -2 3257.01 122.624  13
  -2  12   2 3250.54 122.476  13
   2  12  -2 3216.71 123.346  13
   2  12   2 3299.66 123.784  13
  -2 -12   2 2895.39 137.653  21
   2 -12   2 3019.75 139.858  21
  -2 -12  -2 3107.24 138.502  21
   2 -12  -2 3120.45 139.204  21
  -2 -12   2 2997.86 138.780  23
   2 -12   2 3232.47 142.607  23
  -2 -12  -2 3000.87 137.300  23
   2 -12  -2 2981.45 137.518  23
   2  12  -3 351.399 37.7539  12
  -2  12   3 208.514 28.2356  13
  -2  12  -3 256.633 34.0446  12
   2  12   3 241.087 30.0822  13
   2  12  -3 199.023 28.9098  13
   2  12   3 281.136 37.6508  12
  -2  12  -3 236.823 29.4733  13
  -2  12   3 277.583 35.0805  12
  -2 -12  -3 265.907 43.1014  21
   2 -12  -3 297.679 43.5862  21
  -2 -12   3 249.821 42.5512  21
   2 -12   3 290.471 45.0755  21
  -2 -12  -3 258.572 41.0664  23
   2 -12  -3 330.384 44.0423  23
  -2 -12   3 239.277 41.6622  23
   2 -12   3 286.871 44.9425  23
   2  12  -3 228.329 35.5986  11
  -2  12  -3 275.487 36.7167  11
  -2  12  -4 127.584 28.3908  12
  -2  12   4 78.7752 26.8732  12
   2  12  -4 122.575 27.5004  12
   2  12   4 85.6877 27.9997  12
  -2 -12   4 69.3356 33.6418  21
   2 -12   4 30.0024 32.5171  21
  -2 -12  -4 130.592 33.7437  21
   2 -12  -4 153.440 35.4490  21
  -2 -12  -4 120.957 33.7823  23
   2 -12  -4 118.669 34.5067  23
  -2 -12   4 99.0533 36.3402  23
   2 -12   4 96.6885 36.1650  23
   2  12  -4 84.5865 27.3844  11
  -2  12  -4 71.2395 27.1404  11
   2  12  -5 190.386 29.8179  12
   2  12   5 172.526 31.0930  12
  -2  12   5 163.666 29.3740  12
  -2  12  -5 277.604 32.0993  12
  -2 -12   5 229.464 38.9192  21
   2 -12   5 219.648 39.3418  21
  -2 -12  -5 294.611 37.7135  21
   2 -12  -5 205.494 35.8887  21
  -2 -12  -5 254.008 37.1161  23
   2 -12  -5 250.083 36.5139  23
  -2 -12   5 250.939 39.2393  23
   2 -12   5 238.236 39.1348  23
   2  12  -5 206.168 31.2341  11
  -2  12  -5 116.246 26.9308  11
  -2 -12   6 49.9363 28.0692  23
   2 -12   6 22.4821 26.0483  23
  -2 -12  -6 65.3398 27.3988  23
   2 -12  -6 55.7321 27.4167  23
  -2  12  -6 34.9064 20.5269  12
   2  12   6 21.1215 21.6548  12
  -2  12   6 49.0076 21.4489  12
   2  12  -6 83.9308 22.5511  12
  -2  12  -6 24.0299 21.7145  11
   2  12  -6 33.4319 21.4647  11
   2 -12  -6 16.1314 18.0060  28
  -2 -12   6 99.7671 31.0767  21
   2 -12   6 30.8839 28.2859  21
  -2 -12  -6 50.4240 27.1852  21
   2 -12  -6 40.7026 24.8577  21
   3   0   0-9.81144 14.4409  18
   3   0   0 17.9314 15.1738  33
   3   0   0 3.54195 15.8113   1
   3   0   0-7.31566 13.8232  30
  -3   0   0 12.0284 12.5664  39
  -3   0   0 5.24742 14.6539   9
  -3   0   0 4.91447 13.9765  32
   3   0   0 3.38161 10.7554  37
  -3   0  -1-7.75750 16.4468  31
  -3   0   1 36.0302 9.03208  31
  -3   0   1 16.0865 14.3142  32
  -3   0  -1 15.5616 15.1935  32
  -3   0  -1 8.87237 10.0587  39
  -3   0   1 96.5251 18.6467  39
   3   0   1 16.5322 8.46704  40
  -3   0   1 8.43195 12.6394  35
   3   0   1 11.4448 15.2427  33
   3   0  -1 19.8690 17.9306  33
   3   0   1 41.0595 18.3533   1
   3   0  -1 10.6233 15.7227   1
  -3   0  -1 15.3496 10.0784   3
   3   0  -1 3.34910 9.09687   3
   3   0  -1 22.8481 15.5025  30
   3   0   1 3.38113 15.8156  30
   3   0  -1 17.7113 9.14691   7
  -3   0  -1 8.72277 9.13605   7
  -3   0   1 10.5550 16.6994   9
  -3   0  -1 3.49114 17.5748   9
   3   0   1 8.42217 13.9531  18
   3   0  -1-3.75947 16.5995  18
   3   0  -1 15.4599 8.75748  37
   3   0   1 11.1986 13.4052  37
   3   0  -2 109278. 3243.11   3
  -3   0  -2 107843. 3242.98   3
   3   0  -2 110011. 3240.86  30
  -3   0   2 106165. 3246.42  32
  -3   0   2 101350. 3222.01  31
  -3   0  -2 107982. 3255.71  31
  -3   0  -2 107995. 3239.99  32
   3   0   2 103664. 3224.25  38
  -3   0  -2 107999. 3231.54  39
  -3   0   2 108422. 3253.04  39
   3   0   2 111852. 3226.67  40
   3   0   2 109675. 3238.65  33
  -3   0   2 109043. 3231.50  34
   3   0   2 105894. 3243.05   1
   3   0  -2 105476. 3242.36   1
   3   0  -2 107760. 3257.61   2
   3   0   2 111657. 3247.98  30
  -3   0  -2 109811. 3239.55   7
   3   0  -2 108126. 3239.20   7
  -3   0  -2 108728. 3250.55   6
   3   0   2 104281. 3233.02  18
   3   0  -2 109304. 3248.68  18
  -3   0   2 109926. 3233.68  35
  -3   0   3 17.8210 21.4112  39
   3   0   3 11.3329 9.84331  40
  -3   0   3 13.8817 10.4431  34
   3   0   3 20.8234 15.5761  33
  -3   0   3 1.45902 11.6057  35
  -3   0  -3-8.77838 21.6146   6
   3   0  -3 17.6291 21.7656   4
  -3   0  -3-13.4095 23.7595  31
  -3   0   3 31.3541 19.3093  32
   3   0   3 12.2897 19.1391  30
  -3   0  -3 2.33155 18.6667   7
   3   0  -3 51.9010 19.8818   7
  -3   0  -3 4.40679 17.0350  16
   3   0  -3-10.2040 23.4749  17
   3   0  -3 67.6876 20.8636  18
   3   0  -3 7.23999 17.4257   1
   3   0   3 20.3235 17.5364   1
  -3   0  -3 21.9383 21.8051   3
   3   0  -3-2.75087 21.1111   3
   3   0  -3 10.4865 24.1246   2
  -3   0  -4 316281. 9785.06  16
   3   0  -4 324808. 9787.17  18
   3   0  -4 318190. 9813.57  17
  -3   0   4 323407. 9800.43  39
   3   0   4 311808. 9778.44  33
  -3   0  -4 332001. 9795.32   7
   3   0  -4 338546. 9797.95   7
   3   0   4 329784. 9792.00  30
   3   0  -4 339945. 9805.85   3
  -3   0  -4 327764. 9802.79   3
  -3   0  -4 327932. 9803.05   6
   3   0  -4 318798. 9813.56   4
  -3   0   4 329984. 9775.65  35
  -3   0   4 319992. 9788.61  32
  -3   0  -4 321134. 9808.93  31
   3   0  -4 315320. 9812.81   2
  -3   0  -5 4.12108 23.9475   7
   3   0  -5 8.32742 24.1953   7
   3   0   5-3.54065 23.2962  30
  -3   0  -5 4.89112 28.0554  31
  -3   0   5 3.36189 21.4462  32
   3   0  -5-5.47985 24.4540   4
  -3   0  -5-13.9517 24.4793   6
   3   0  -5 5.34503 25.3603  17
   3   0  -5 3.01334 20.6046  18
   3   0  -5 4.80987 24.9190   3
  -3   0  -5 9.57914 28.1867   3
   3   0  -5 5.46759 27.3976   2
  -3   0   5-4.39871 28.3572  39
  -3   0  -6 8351.12 311.554   7
   3   0  -6 8239.68 311.607   7
   3   0   6 7877.62 297.369  30
  -3   0  -6 8061.70 316.806  31
  -3   0   6 7570.83 291.665  32
  -3   0  -6 8461.74 324.462   3
  -3   0  -6 8074.62 316.442   6
   3   0  -6 7898.88 326.046   4
   3   0  -6 8520.31 322.534   3
  -3   0   6 7745.75 310.038  39
   3   0  -6 8038.45 325.859  17
  -3   0  -6 8080.21 322.030  17
   3   0  -6 7702.68 323.812   2
   3   0  -7-12.6253 33.7431   7
  -3   0  -7-6.25713 30.8086   7
   3   0   7 29.1467 25.1673  30
   3   0  -7 62.7398 37.9186   4
   3   0  -7-28.9808 35.6736   3
  -3   0  -7 14.4777 32.9984   3
  -3   0   7-24.6708 31.9537  39
  -3   0  -7-7.09863 30.9816  17
   3   0  -7 30.9034 38.0402  17
  -3   0  -7 20.1328 33.0430  31
   3   0   8 49101.2 1576.38  37
   3   0  -8 48628.6 1611.71   4
   3   0  -8 50577.5 1609.62   3
  -3   0  -8 50624.2 1607.73   3
  -3   0  -8 50632.8 1591.38   7
   3   0  -8 48851.3 1589.83   7
  -3   0   8 48327.3 1584.29  39
   3   0  -8 48494.8 1610.90  17
  -3   0  -8 49774.9 1605.27  17
  -3   0  -8 48539.7 1591.10  31
  -3   0  -9 8.81897 30.7045  31
  -3   0  -9 8.85587 36.8524   7
   3   0  -9 35.6815 40.6637   7
  -3   0  -9-2.57140 20.3030  15
   3   0  -9-12.2237 20.0912  15
   3   0   9-15.0271 36.3284  37
  -3   0   9-8.29831 32.7601  39
   3   0  -9 21.0103 35.2447  17
   3   0  -9-31.6092 40.4237   4
   3   0  -9 19.5140 21.8888  14
  -3   0  -9-5.13182 19.3972  14
  -3   0  -9 30.6266 44.5561   3
   3   0  -9-30.7050 44.6702   3
  -3   0 -10 7649.24 258.003  23
   3   0 -10 7569.90 258.096  23
  -3   0 -10 7366.17 256.065  12
   3   0 -10 7540.60 256.057  12
   3   0 -10 6154.56 336.540  17
   3   0 -10 5894.60 333.751   4
  -3   0 -10 7895.20 258.942  21
   3   0 -10 7736.95 258.757  21
   3   0 -10 7302.84 263.270  11
  -3   0 -10 7568.56 264.185  11
   3   0 -10 6327.93 248.941  14
  -3   0 -10 6523.86 251.647  14
  -3   0 -10 6485.51 251.657  15
   3   0 -10 6640.11 250.500  15
   3   0 -11 21.6675 23.7520  15
  -3   0 -11-6.52769 22.9299  15
   3   0 -11 81.2953 50.4307  17
   3   0 -11 21.6434 23.0172  14
  -3   0 -11 6.50684 23.0563  14
   3   0 -11-27.0121 39.7421   4
   3   0 -11-3.29902 26.2288  12
  -3   0 -11-6.66873 25.7733  12
   3   0 -11 19.6825 29.0742  11
  -3   0 -11-3.97218 29.1041  11
   3   0 -12 34508.0 1298.32   4
  -3   0 -12 37224.2 1173.73  11
   3   0 -12 36740.6 1172.69  11
  -3   0 -12 36294.2 1161.60  14
   3   0 -12 37847.0 1160.24  14
   3   0 -12 34059.9 1301.81  17
  -3   0 -12 37759.1 1164.59  12
   3   0 -12 38183.9 1164.43  12
  -3   0 -12 35319.3 1160.26  15
   3   0 -12 37599.5 1159.78  15
  -3   0 -13 28.0209 33.9366  12
   3   0 -13-3.95620 32.0946  12
   3   0 -13-4.67870 33.4423  11
  -3   0 -13-4.72742 32.0265  11
  -3   0 -13 38.0673 27.4401  14
   3   0 -13 32.5425 28.7491  14
   3   0 -13-3.61617 27.5451  15
  -3   0 -13 15.2760 26.8316  15
   3   0 -14 30627.3 957.950  14
  -3   0 -14 29535.6 958.217  14
   3   0 -14 30117.6 971.525  11
  -3   0 -14 29805.7 972.232  11
   3   0 -14 30883.0 963.138  12
  -3   0 -14 30036.4 962.403  12
   3   0 -14 29753.2 956.315  15
  -3   0 -14 29568.2 958.319  15
   3   0 -15 14.3993 30.8821  15
  -3   0 -15 15.0148 30.8477  15
   3   0 -15 3.98961 30.1592  12
  -3   0 -15 24.2549 33.4333  12
   3   0 -15-32.6504 35.7901  11
  -3   0 -15-18.8851 36.4923  11
  -3   0 -15-11.2360 29.7762  14
   3   0 -15-3.60539 29.4385  14
  -3   0 -16 27.3891 29.4123  15
   3   0 -16 76.1519 34.8026  11
  -3   0 -16 102.875 38.2888  11
  -3   0 -16 30.7599 30.3779  14
  -3   0 -17 25.8435 26.9856  15
   3   0 -17-10.5500 31.3867  11
  -3   0 -17-17.8322 29.4964  11
  -3   0 -17-14.3663 24.9378  14
  -3   0 -18 4.45283 21.2286  15
  -3   0 -18-4.46351 22.1727  14
  -3   0 -18-5.38385 24.1559  11
   3   0 -18-5.30362 24.1767  11
  -3  -1   0 143152. 4427.13   8
  -3  -1   0 143982. 4429.23  34
   3   1   0 149748. 4427.26  33
   3  -1   0 145500. 4425.65  18
   3  -1   0 146386. 4423.84  40
  -3   1   0 146347. 4421.83  36
  -3  -1   0 146399. 4429.83  35
   3  -1   0 145777. 4430.22   1
   3   1   0 147045. 4426.23   1
   3   1   0 143670. 4416.70  30
   3  -1   0 153970. 4430.23  30
  -3  -1   0 150090. 4426.61  31
  -3   1   0 150330. 4428.04  32
  -3  -1   0 139850. 4419.88  32
  -3   1   0 147935. 4428.12   9
   3  -1   0 145570. 4423.80  37
  -3  -1   0 150800. 4425.80  39
   3   1   0 143826. 4423.31  38
  -3  -1   1 181952. 5515.32  35
  -3   1  -1 186958. 5505.25  36
  -3   1   1 178337. 5517.37  36
  -3  -1  -1 189171. 5515.64   6
   3  -1  -1 190094. 5507.06   7
  -3  -1   1 186195. 5517.08   8
  -3  -1  -1 194322. 5507.69   7
  -3  -1  -1 180213. 5515.67   8
   3  -1   1 170741. 5503.25  33
   3   1   1 188180. 5515.29  33
   3   1  -1 183847. 5517.64  33
  -3  -1   1 181153. 5514.50  34
   3  -1  -1 181731. 5517.12  18
   3  -1   1 182799. 5509.06  40
  -3   1  -1 172191. 5494.65  39
  -3  -1   1 186116. 5518.22  39
   3  -1  -1 177415. 5518.29   1
   3  -1  -1 191495. 5513.18   3
  -3  -1  -1 189800. 5513.85   3
   3  -1   1 171245. 5517.19   1
   3   1   1 181443. 5514.47   1
   3   1  -1 174622. 5513.43   1
   3  -1  -1 190520. 5512.88  37
   3  -1   1 180363. 5516.25  37
  -3  -1  -1 193254. 5514.07  39
   3   1   1 183523. 5509.07  38
  -3   1   1 183340. 5516.87  32
  -3   1  -1 179671. 5516.26  32
  -3  -1  -1 182180. 5506.39  32
   3  -1  -1 186997. 5520.49  30
  -3  -1  -1 189961. 5523.47  31
  -3  -1   1 175719. 5513.71  32
   3   1  -1 179495. 5500.19  30
   3  -1   1 185986. 5517.89  30
  -3   1  -1 189686. 5520.80  16
  -3   1   1 186068. 5516.95   9
  -3   1  -1 182023. 5516.12   9
   3  -1   2 74090.6 2217.03  37
   3   1   2 70023.7 2189.93  36
  -3  -1   2 73326.1 2210.88  35
  -3   1  -2 72326.6 2196.71  36
  -3   1  -2 73655.4 2215.64   6
  -3   1  -2 71707.7 2210.08   9
  -3   1   2 72782.5 2211.04   9
  -3  -1   2 74663.9 2211.07   8
   3  -1  -2 74200.1 2209.88   7
  -3  -1  -2 74120.0 2209.80   7
  -3  -1  -2 70278.2 2209.23   8
  -3  -1  -2 74588.9 2215.96   6
  -3  -1  -2 74459.1 2197.72  32
   3   1  -2 72924.2 2192.15  30
  -3  -1   2 71362.7 2214.53  32
  -3   1   2 73094.3 2212.86  32
   3  -1  -2 72900.4 2218.49  30
  -3  -1  -2 71280.1 2224.24  31
  -3   1  -2 74279.0 2220.77  31
   3   1   2 74166.7 2212.38  33
   3   1  -2 72190.3 2216.55  33
   3  -1   2 69791.4 2194.28  33
  -3  -1   2 72484.3 2209.10  34
  -3  -1   2 71759.8 2218.13  39
   3  -1   2 71653.0 2204.00  40
  -3  -1  -2 73409.1 2217.86   3
   3  -1  -2 73104.6 2216.10   3
   3   1  -2 75193.4 2223.84   4
   3  -1  -2 76358.9 2225.46   4
   3  -1   2 68415.0 2211.49   1
   3   1  -2 71392.3 2208.58   1
   3   1  -2 72332.3 2220.95   2
   3  -1  -2 74221.4 2222.32   2
   3  -1  -2 68991.3 2211.38   1
   3   1   2 72393.5 2209.17   1
   3  -1  -2 73316.8 2215.45  18
   3  -1   2 71699.9 2213.35  30
  -3   1  -2 73848.9 2218.26  16
   3  -1  -2 73645.8 2217.92  17
   3   1   2 73914.7 2202.63  38
  -3  -1  -2 75134.2 2210.49  39
   3  -1  -2 74157.5 2208.77  37
  -3  -1   3 164584. 5049.73  34
   3   1   3 169814. 5056.04  33
   3   1   3 167628. 5042.64  38
   3   1   3 167741. 5047.19   1
   3   1  -3 163108. 5045.86   1
   3   1  -3 169068. 5071.26   2
   3  -1  -3 171211. 5073.17   2
   3  -1   3 166277. 5046.40  40
  -3  -1   3 166453. 5063.85  39
  -3   1  -3 170905. 5062.76   6
  -3  -1  -3 170138. 5063.57   6
   3   1  -3 165703. 5071.87   4
   3  -1  -3 166197. 5066.01   3
   3  -1  -3 167647. 5072.79   4
  -3  -1  -3 169137. 5068.63   3
  -3   1   3 168686. 5053.67  32
  -3  -1  -3 163686. 5071.94  31
  -3  -1   3 160869. 5058.29  32
  -3   1  -3 170395. 5069.70  31
   3  -1   3 164950. 5055.56  30
  -3  -1   3 170166. 5048.39   8
  -3   1  -3 164345. 5047.52   9
  -3   1   3 169608. 5049.26   9
   3  -1  -3 164971. 5056.57   7
  -3  -1  -3 169197. 5058.54   7
  -3  -1  -3 165986. 5047.50   8
   3  -1  -3 172256. 5070.23  17
  -3   1  -3 164781. 5060.32  16
   3   1  -3 171071. 5075.50  17
   3  -1  -3 163682. 5056.08  18
  -3  -1   3 169475. 5052.73  35
   3  -1   3 162635. 5060.06  37
  -3   1  -4 1128.71 71.4522  16
   3  -1  -4 1190.25 69.2505  18
   3  -1  -4 1141.06 78.9785  17
   3   1  -4 1209.50 84.5843  17
   3   1  -4 1145.90 80.8396   2
   3  -1  -4 1253.03 83.8049   2
  -3  -1   4 1249.07 66.9009  34
   3   1   4 1235.33 70.9603  33
   3  -1  -4 1324.68 83.5530   3
  -3  -1  -4 1382.76 86.0537   3
  -3   1  -4 1100.02 74.0917   6
   3   1  -4 1134.98 82.3946   4
   3  -1  -4 1324.21 85.1372   4
  -3  -1  -4 1081.57 74.8787   6
  -3   1   4 1210.48 68.1559  32
  -3  -1  -4 1444.31 89.4572  31
  -3   1  -4 1202.37 80.4768  31
   3  -1   4 1163.92 68.8529  30
   3  -1  -4 1458.30 81.6137   7
  -3  -1  -4 1352.34 78.6362   7
   3  -1   4 1257.95 65.9670  40
   3   1  -4 1233.73 70.2821  41
  -3  -1   4 1317.21 79.6662  39
  -3  -1   4 1278.88 69.3755  35
   3  -1   4 1277.18 75.8357  37
  -3   1  -5 125305. 3678.59  17
  -3   1  -5 117940. 3660.90  16
   3  -1  -5 121378. 3685.28  17
   3   1  -5 120380. 3688.52  17
   3  -1  -5 120400. 3688.25   2
   3   1  -5 117592. 3685.30   2
   3   1   5 121353. 3659.67  33
  -3   1  -5 118552. 3673.74   6
  -3  -1  -5 119426. 3675.07   6
   3   1  -5 117704. 3686.13   4
   3  -1  -5 120672. 3690.09   4
   3  -1  -5 119966. 3682.33   3
  -3  -1  -5 122473. 3685.30   3
  -3   1   5 119771. 3650.72  32
  -3   1  -5 119166. 3681.17  31
  -3  -1  -5 121713. 3684.68  31
   3  -1   5 119070. 3655.43  30
   3  -1  -5 119838. 3670.59   7
  -3  -1  -5 119786. 3670.21   7
  -3  -1   5 119433. 3670.11  39
   3  -1   5 117906. 3664.88  37
  -3  -1   5 122040. 3654.57  35
  -3   1  -6 28975.6 887.063  17
  -3   1  -6 27811.3 862.386  16
   3  -1  -6 27536.1 894.845  17
   3   1  -6 27460.8 897.872  17
   3  -1  -6 28574.0 897.112   2
   3   1  -6 26144.3 890.514   2
   3   1   6 25614.4 856.605  33
  -3  -1   6 26936.4 871.686  39
  -3  -1  -6 25007.2 870.247   7
   3  -1  -6 24350.3 869.410   7
   3  -1   6 27702.7 856.714  30
   3  -1   6 25549.6 865.463  37
  -3  -1   6 24443.8 849.316  35
   3  -1  -6 28246.2 897.931   4
  -3   1  -6 26336.7 878.137   6
   3   1  -6 27798.6 894.959   4
  -3  -1  -6 24435.9 880.779   3
   3  -1  -6 24050.0 880.475   3
  -3  -1  -6 27813.3 888.539  31
  -3  -1   6 27575.8 864.782  32
  -3   1  -6 28097.2 885.412  31
   3  -1  -7 98.9421 43.6843   3
  -3  -1  -7 183.091 50.7184   3
  -3  -1   7 215.328 45.2426  39
  -3   1  -7 13.6817 29.2119  17
   3   1  -7 31.3390 36.4849  17
   3  -1  -7-22.9881 33.4801  17
  -3  -1  -7 35.1080 36.4113  31
  -3  -1   7 26.1743 28.4460  32
   3  -1  -7 71.5532 43.6752   7
   3   1  -7 15.5978 31.6709   4
   3  -1  -7 47.5183 35.3767   4
   3  -1   7-5.59943 30.8642  37
   3  -1  -8 17412.9 615.679   7
  -3  -1  -8 17625.1 616.200   7
  -3  -1  -8 16523.4 617.195  31
   3  -1  -8 17635.9 634.081  17
  -3   1  -8 18093.9 626.165  17
   3   1  -8 16430.8 632.152  17
  -3  -1   8 16918.7 604.060  39
   3  -1  -8 17036.7 629.104   3
  -3  -1  -8 17215.4 632.730   3
   3   1  -8 15639.7 624.410   4
   3  -1  -8 15999.7 627.439   4
   3   1   8 16864.7 595.695  30
   3  -1   8 16810.0 597.658  37
  -3  -1  -9 13352.9 538.110  31
   3   1   9 13884.7 520.354  30
  -3   1  -9 12779.1 451.655  27
   3   1  -9 12750.2 452.528  24
   3   1  -9 14385.6 462.186  12
   3  -1  -9 14367.6 462.829  12
  -3  -1  -9 14168.7 462.878  12
  -3  -1  -9 14185.8 463.922  23
   3  -1  -9 14341.2 464.521  23
  -3   1  -9 13318.3 460.566  14
  -3  -1  -9 13863.4 462.059  14
  -3   1  -9 13568.6 461.213  15
   3   1  -9 16457.1 465.935  15
   3  -1  -9 14969.2 462.555  15
  -3  -1  -9 13656.3 461.659  15
   3  -1  -9 14505.9 464.971  21
  -3  -1  -9 14679.1 465.203  21
   3  -1  -9 14082.7 561.803   3
   3  -1  -9 13391.3 556.392   4
   3   1  -9 13139.3 553.045   4
  -3  -1  -9 13471.1 556.070   3
  -3  -1  -9 13563.6 539.324   7
   3  -1  -9 13387.5 539.296   7
   3  -1   9 13580.3 525.373  34
   3  -1  -9 14207.5 469.484  11
  -3  -1  -9 14292.2 469.255  11
   3   1  -9 14817.7 470.724  11
  -3   1  -9 13892.0 468.857  11
  -3   1  -9 13907.7 548.487  17
   3  -1  -9 13262.3 554.351  17
   3   1  -9 13511.9 558.374  17
   3   1  -9 16527.7 466.031  14
   3  -1  -9 15256.2 463.122  14
  -3  -1 -10 230.874 58.8767   7
   3  -1 -10 231.602 61.4493   7
   3   1 -10 287.634 35.9756  12
  -3   1 -10 293.669 36.0337  12
   3  -1 -10 273.584 37.3822  12
  -3  -1 -10 324.369 38.0074  12
   3  -1 -10 229.308 38.8253  11
  -3  -1 -10 241.330 38.5326  11
   3   1 -10 264.517 39.5358  11
  -3   1 -10 288.772 39.1197  11
  -3   1 -10 119.316 25.5432  27
   3   1 -10 93.3178 26.9276  15
   3  -1 -10 149.424 29.8153  15
  -3   1 -10 209.258 32.8569  15
  -3  -1 -10 143.337 30.1328  15
   3   1 -10 176.545 26.7556  24
  -3  -1 -10 264.286 41.0809  23
   3  -1 -10 302.105 40.7724  23
  -3  -1  10 169.051 56.5832  40
   3  -1 -10 250.422 38.3551  21
  -3  -1 -10 251.934 38.3358  21
   3  -1 -10 314.310 73.9908   3
  -3  -1 -10 266.538 71.5352   3
   3   1 -10 155.600 55.9888   4
   3  -1 -10 145.629 60.0349   4
   3   1 -10 145.041 55.4026  17
   3  -1 -10 179.423 59.1812  17
  -3   1  10 160.320 53.0611  39
   3   1 -10 112.392 27.7298  14
  -3   1 -10 205.639 32.5244  14
  -3  -1 -10 180.766 31.2381  14
   3  -1 -10 91.2223 25.7345  14
   3   1 -11 9.23923 22.2138  15
  -3  -1 -11 13.0935 23.0114  15
   3  -1 -11 37.2719 23.6718  15
  -3   1 -11 3.25296 24.9747  15
  -3   1 -11 29.1812 23.5788  14
   3  -1 -11 3.10283 22.3801  14
   3   1 -11 36.9126 23.7908  14
  -3  -1 -11 45.6842 23.9234  14
  -3  -1 -11-11.9908 46.0110   7
   3  -1 -11 72.1131 47.4554   7
   3  -1  11 21.2045 38.2179  35
  -3   1 -11 30.3024 21.1642  27
  -3  -1 -11 27.4890 28.6101  23
   3  -1 -11 58.7777 32.8202  23
   3  -1 -11 31.1273 30.8797  21
  -3  -1 -11 17.2133 28.3043  21
   3   1 -11 13.3961 39.4271   4
   3  -1 -11-13.5769 41.9087   4
   3  -1 -11 67.5878 45.3589  17
   3   1 -11 13.5896 45.6006  17
   3   1 -11 70.0433 29.6184  12
   3  -1 -11 16.6799 26.3530  12
  -3  -1 -11 30.3767 28.4521  12
  -3   1 -11 26.9460 27.1557  12
   3  -1 -11 63.1652 31.6116  11
  -3  -1 -11 43.7412 30.5236  11
   3   1 -11 56.0064 31.8157  11
  -3   1 -11 64.7205 29.8870  11
   3  -1 -11 55.2112 44.4993   3
  -3  -1 -11 13.8392 44.6165   3
  -3  -1  11-11.1612 41.5506  40
  -3   1 -12 15856.4 529.814  14
   3  -1 -12 15526.9 526.693  14
  -3  -1 -12 15846.2 530.709  14
   3   1 -12 16285.7 528.905  14
  -3  -1 -12 16356.7 534.530  23
   3  -1 -12 17089.3 537.564  23
   3  -1 -12 16978.9 536.946  21
  -3  -1 -12 17325.6 537.489  21
   3  -1 -12 16211.6 541.860  11
  -3  -1 -12 15524.0 541.310  11
   3   1 -12 15753.6 541.765  11
  -3   1 -12 15268.3 540.555  11
   3   1 -12 16044.7 528.319  15
  -3  -1 -12 16089.6 531.670  15
   3  -1 -12 15882.9 527.628  15
  -3   1 -12 15245.0 528.115  15
  -3  -1  12 13438.3 615.035  40
   3   1 -12 16494.8 533.813  12
   3  -1 -12 15973.3 533.273  12
  -3  -1 -12 16792.7 535.878  12
  -3   1 -12 16245.0 534.009  12
  -3   1 -12 15399.8 517.227  27
   3   1 -12 14377.2 649.528   4
   3  -1 -12 14019.8 644.564   4
   3  -1 -12 14280.6 650.642  17
   3   1 -12 15301.5 662.848  17
   3   1 -13 3.55775 27.7063  14
  -3  -1 -13 37.9759 26.9206  14
   3  -1 -13 14.3562 26.5166  14
  -3   1 -13 52.8609 31.4322  14
  -3   1 -13 11.6257 22.7985  27
   3   1 -13 35.7379 31.1416  12
  -3   1 -13 40.1475 34.0413  12
   3  -1 -13 27.8335 32.2622  12
  -3  -1 -13 28.1863 31.5785  12
   3  -1 -13 4.65365 33.2684  11
  -3  -1 -13 4.69462 34.6797  11
   3   1 -13 52.0936 36.0767  11
  -3   1 -13 4.79323 31.5454  11
   3  -1 -13 57.3892 30.7785  15
   3   1 -13 24.8916 30.1528  15
  -3  -1 -13 49.5247 30.5018  15
  -3   1 -13-11.3643 28.2073  15
  -3   1 -14 11429.2 402.412  14
   3  -1 -14 12258.5 403.934  14
  -3  -1 -14 11037.7 401.186  14
   3   1 -14 12084.4 403.008  14
   3  -1 -14 11433.6 415.712  11
  -3  -1 -14 12068.9 418.586  11
   3   1 -14 11278.8 414.642  11
  -3   1 -14 11516.6 417.421  11
   3   1 -14 11524.2 406.648  12
  -3   1 -14 11600.3 406.716  12
  -3  -1 -14 11244.5 402.072  15
  -3   1 -14 11591.0 403.098  15
   3  -1 -14 12132.2 403.544  15
   3   1 -14 11595.1 400.951  15
  -3   1 -15 2935.62 137.275  14
  -3  -1 -15 2894.35 136.871  14
   3  -1 -15 2904.18 145.690  11
  -3  -1 -15 3167.84 150.984  11
   3   1 -15 2993.12 147.102  11
  -3   1 -15 3194.18 151.361  11
   3   1 -15 3142.79 143.025  12
  -3   1 -15 3177.24 143.047  12
  -3   1 -15 2890.42 136.713  15
  -3  -1 -15 3093.86 139.244  15
  -3  -1 -16 4182.60 170.376  14
  -3   1 -16 4160.90 170.319  14
   3  -1 -16 4141.20 178.523  11
  -3  -1 -16 4081.33 179.393  11
   3   1 -16 4099.37 179.344  11
  -3   1 -16 4230.97 180.542  11
   3   1 -16 4191.66 172.652  12
  -3   1 -16 4384.41 175.755  12
  -3  -1 -16 4139.19 170.192  15
  -3   1 -16 4107.48 170.164  15
  -3  -1 -17 874.514 58.4131  14
  -3   1 -17 851.446 58.1715  14
  -3   1 -17 825.659 57.8468  15
  -3  -1 -17 837.463 58.1510  15
   3  -1 -17 930.996 66.2540  11
  -3  -1 -17 957.090 67.2132  11
   3   1 -17 998.340 67.0853  11
  -3   1 -17 875.853 65.0262  11
  -3   1 -18 882.196 51.3812  14
  -3  -1 -18 840.074 50.9388  14
   3   1 -18 837.375 55.6003  11
  -3   1 -18 770.933 54.2714  11
  -3   1 -18 798.233 49.6936  15
  -3  -1 -18 721.465 48.3626  15
  -3  -2   0 10.9772 13.6906  40
   3  -2   0 54.5680 23.3185  40
  -3   2   0-10.2869 16.8006  38
  -3  -2   0 10.5143 19.2605  39
   3   2   0 2.45016 19.7459  38
  -3  -2   0 5.80665 20.5759  34
  -3  -2   0 50.3704 26.7317  35
   3  -2   0-2.65784 10.8536  35
   3  -2   0 5.15275 13.1815  34
   3   2   0 9.47297 21.7049  33
   3   2   0-5.12611 20.6555   1
   3  -2   0 14.6943 21.1836  30
  -3  -2   0 28.4415 24.1119  31
  -3   2   0-4.93271 19.6096  32
  -3  -2   0 7.40495 14.6187  32
  -3   2   0 2.72166 20.1027   9
  -3  -2   0-13.6642 20.0244   8
  -3   2   0 23.8004 20.5391  36
   3  -2   0 13.8052 20.7146  37
  -3   2   0 69.9254 20.3925  16
   3   2  -1 25473.9 810.230  33
  -3  -2  -1 25838.2 821.026  34
   3  -2  -1 25612.1 792.025  34
  -3  -2   1 25814.6 816.866  34
   3   2   1 25483.9 811.172  33
   3  -2   1 25539.0 807.399  34
  -3   2  -1 26745.3 803.783   6
  -3  -2  -1 26432.8 803.425   6
  -3  -2   1 26083.6 815.266   8
  -3  -2  -1 25435.7 814.388   8
  -3   2   1 26422.5 815.725   9
  -3   2  -1 26105.0 814.932   9
  -3  -2   1 25006.5 804.293  40
  -3  -2  -1 26217.2 792.421  40
   3  -2   1 26022.1 812.208  40
   3  -2  -1 25994.9 817.218  40
  -3  -2  -1 27543.0 817.582  39
   3  -2  -1 25409.7 816.010  37
  -3  -2   1 27043.7 817.074  39
   3   2   1 25469.9 809.122  38
   3   2  -1 25805.8 814.064  38
  -3   2  -1 24901.2 797.504  38
   3  -2   1 26214.8 817.610  37
   3   2  -1 26316.6 807.665   2
   3  -2  -1 26908.1 810.173   2
   3   2  -1 25122.4 811.786   1
   3   2   1 25854.6 813.414   1
   3   2  -1 24254.6 788.943  30
   3  -2  -1 25776.3 821.599  30
   3  -2   1 26176.6 817.107  30
  -3  -2  -1 25159.5 795.287  32
  -3   2   1 25528.8 809.347  32
  -3  -2  -1 25726.0 821.298  31
  -3   2   1 25989.1 815.294  36
   3   2   1 25019.2 800.905  36
  -3  -2   1 26331.4 817.398  35
  -3   2  -1 25741.6 806.490  36
  -3  -2  -1 25914.3 825.276  35
   3  -2  -1 25369.4 796.446  17
  -3   2  -1 27461.7 819.163  16
  -3   2   1 26433.1 808.073  16
   3  -2  -2 85081.2 2533.42   4
   3   2  -2 85038.7 2531.06   4
  -3  -2   2 80593.7 2530.16  34
   3   2  -2 81940.1 2527.08  33
   3   2   2 81323.2 2529.42  33
  -3   2  -2 80710.6 2521.88   6
   3  -2  -2 83688.4 2530.83   7
  -3  -2  -2 82082.8 2529.18   8
  -3  -2   2 84839.2 2530.38   8
  -3  -2  -2 86523.5 2532.81   7
  -3  -2  -2 80756.3 2522.19   6
  -3   2  -2 82898.8 2528.38   9
  -3   2   2 84664.6 2530.14   9
   3   2  -2 80967.0 2533.75  41
   3  -2   2 81357.6 2525.80  40
  -3  -2   2 81281.0 2527.74  40
   3   2   2 84326.3 2524.86  38
  -3  -2   2 85077.7 2534.40  39
  -3  -2  -2 83876.9 2532.94  39
   3  -2   2 83758.2 2535.10  37
   3  -2  -2 82932.4 2533.68  37
   3   2  -2 83315.8 2534.26  38
   3  -2   2 83535.7 2529.86  30
  -3  -2  -2 85539.5 2546.56  31
  -3   2   2 83383.4 2524.72  32
  -3   2   2 81356.6 2534.11  36
  -3  -2   2 82840.3 2532.53  35
   3   2   2 79251.0 2512.30  36
  -3   2  -2 82768.0 2519.57  36
  -3  -2  -2 82856.3 2543.08   3
   3  -2  -2 83380.3 2531.53   2
   3  -2  -2 83631.6 2542.98   3
   3   2  -2 82921.6 2529.59   2
   3   2  -2 82318.3 2526.28   1
   3   2   2 83004.3 2527.35   1
  -3   2  -2 83963.1 2537.87  16
  -3   2   2 84020.0 2517.34  16
   3  -2  -2 81305.5 2522.17  17
  -3   2   3 94051.2 2822.73  36
  -3   2  -3 92611.9 2800.68  36
  -3  -2   3 93107.5 2815.65  35
   3  -2  -3 93730.5 2811.64  18
  -3  -2  -3 94143.2 2819.64   7
   3  -2  -3 93729.1 2817.85   7
  -3  -2   3 93848.0 2809.29   8
  -3  -2  -3 90609.6 2806.53   8
  -3  -2   3 93413.2 2813.71  34
   3   2   3 94760.7 2816.39  33
   3   2  -3 91882.8 2810.27  33
   3  -2   3 89688.3 2807.57  40
   3   2  -3 94641.6 2820.02  41
  -3  -2   3 90123.3 2817.47  40
  -3  -2   3 93761.9 2818.27  39
   3   2   3 91587.0 2805.17  38
   3  -2   3 91219.2 2817.11  37
   3  -2  -3 90622.7 2807.67   5
   3   2  -3 90926.6 2818.32   4
  -3   2  -3 93308.5 2812.34   6
  -3  -2  -3 90162.2 2810.62   6
   3  -2  -3 91546.2 2820.88   4
   3  -2   3 91032.6 2809.11   5
   3  -2   3 90590.2 2809.88  30
  -3   2   3 90840.5 2802.90  32
  -3  -2  -3 95461.6 2835.25  31
  -3  -2  -3 92663.4 2832.49   3
   3   2  -3 90735.0 2818.24   2
   3  -2  -3 91416.8 2829.98   3
   3  -2  -3 92358.7 2821.44   2
   3   2   3 94119.9 2806.25   1
   3   2  -3 90169.1 2803.73   1
  -3   2   3 94487.7 2808.35   9
  -3   2  -3 91073.8 2806.19   9
   3  -2  -3 89486.0 2813.18  17
  -3   2  -3 90535.9 2820.67  16
  -3  -2   4 42587.6 1334.63  34
   3   2   4 44029.1 1340.96  33
  -3  -2  -4 42137.9 1343.39   7
   3  -2  -4 43627.8 1346.46   7
  -3  -2  -4 43002.9 1358.84  31
  -3  -2   4 41990.9 1340.02  39
   3  -2   4 43260.2 1331.58  40
  -3  -2   4 40479.1 1340.71  40
   3   2  -4 43225.8 1340.94  41
   3  -2   4 41859.7 1339.43  37
   3   2   4 42337.9 1325.95  38
  -3   2  -4 42763.0 1339.38   6
   3  -2  -4 42820.5 1352.04   4
   3  -2  -4 41416.6 1357.67   3
  -3  -2  -4 43546.4 1340.54   6
   3  -2  -4 43514.8 1325.78   5
   3   2  -4 43158.9 1348.58   4
  -3  -2  -4 42363.1 1359.71   3
   3  -2  -4 43258.1 1332.03  18
  -3   2   4 42065.5 1345.50  36
  -3  -2   4 42455.4 1336.35  35
   3  -2   4 42498.3 1330.21  30
   3  -2  -4 43242.9 1351.43   2
   3   2  -4 42536.2 1348.64   2
  -3   2  -4 43591.3 1347.15  16
   3   2  -4 43676.7 1355.73  17
   3  -2  -4 41644.8 1343.49  17
  -3   2   5 1594.52 102.853  36
  -3  -2   5 1596.23 96.0880  35
   3  -2   5 1542.58 99.0183  37
  -3   2  -5 2043.47 107.881  17
   3  -2  -5 2074.70 116.227  17
   3   2  -5 2140.94 121.716  17
  -3   2  -5 2153.41 112.628  16
   3   2  -5 1812.15 111.513   2
   3  -2  -5 1952.04 117.575   2
  -3  -2  -5 2027.64 110.119   6
  -3   2  -5 1719.85 102.709   6
   3   2  -5 2030.41 115.622   4
   3  -2  -5 2002.77 116.379   4
   3  -2  -5 1385.73 106.085   3
  -3  -2  -5 1328.86 105.219   3
   3  -2   5 1405.85 90.3377  40
   3   2  -5 1976.82 104.535  41
  -3  -2   5 1811.77 104.191  39
  -3  -2   5 1418.33 99.9446  40
   3  -2   5 2233.31 101.739  30
   3  -2  -5 1316.40 97.4165   7
  -3  -2  -5 1429.64 99.6272   7
  -3  -2   5 1918.44 100.013  34
   3   2   5 1730.03 103.986  33
  -3  -2  -5 1778.28 117.569  31
  -3  -2  -6 21324.6 719.022  31
   3  -2  -6 20521.9 720.324   3
  -3  -2  -6 20270.1 719.610   3
   3   2  -6 20969.6 714.568   4
   3  -2  -6 19786.7 711.190   4
   3  -2  -6 21437.4 707.506   7
  -3  -2  -6 21340.0 707.309   7
  -3  -2   6 19318.3 698.475  40
   3  -2   6 19562.3 679.596  40
  -3  -2   6 20643.5 692.580  39
  -3   2   6 20887.5 700.355  36
   3  -2   6 20359.0 691.031  37
  -3  -2   6 20619.4 688.035  35
   3   2   6 20920.8 695.854  33
   3  -2   6 20636.9 697.346  34
   3  -2  -6 21453.7 715.254  17
   3   2  -6 21411.8 718.286  17
  -3   2  -6 21430.0 699.968  17
  -3   2  -6 19789.7 692.539  16
  -3  -2  -7 278.426 56.0545  31
  -3  -2   7 309.197 49.4332  39
   3  -2  -7 277.925 56.7322   3
  -3  -2  -7 368.317 68.7296   3
   3  -2  -7 223.841 51.3018   4
   3   2  -7 348.856 58.8965   4
   3  -2   7 341.386 53.7447  34
  -3  -2   7 320.432 48.2990  35
   3   2   7 275.884 50.4663  33
   3  -2  -7 289.584 54.3376  17
  -3   2  -7 302.282 48.9713  16
   3   2  -7 386.429 62.0185  17
  -3  -2   7 335.124 56.2536  40
   3  -2   7 300.584 48.7061  37
  -3   2   7 394.569 56.2645  36
  -3  -2  -7 297.971 56.7821   7
   3  -2  -7 276.549 56.3697   7
  -3  -2  -8 6278.42 294.873   7
   3  -2  -8 6757.26 301.112   7
  -3  -2  -8 6548.21 301.612  31
   3   2   8 6903.16 287.871  33
   3  -2   8 6560.81 289.161  34
   3  -2   8 6963.65 295.840  35
   3  -2   8 6692.80 284.614  37
  -3   2   8 6241.44 285.343  36
   3  -2  -8 6331.47 300.665  17
   3   2  -8 6506.68 308.656  17
   3  -2  -8 6938.90 313.953   4
   3   2  -8 6087.60 301.184   4
   3  -2  -8 6607.32 313.969   3
  -3  -2  -8 6584.73 314.237   3
  -3  -2   8 6587.96 294.497  40
   3  -2  -9 417.121 75.1958  17
   3   2  -9 333.651 70.0537  17
  -3  -2  -9 371.338 37.5997  15
  -3   2  -9 456.292 40.4098  15
   3   2  -9 369.110 36.7764  15
   3  -2  -9 357.304 37.1619  15
   3  -2   9 488.474 70.5955  34
   3  -2   9 530.389 75.3246  35
  -3  -2  -9 425.499 73.3184  31
  -3  -2   9 331.946 58.2457  32
   3   2  -9 338.809 34.3269  27
  -3   2  -9 310.487 33.4560  27
  -3  -2  -9 499.718 78.6800   7
   3  -2  -9 595.759 84.0760   7
   3   2  -9 830.737 52.3149  12
   3  -2  -9 566.802 46.7607  12
  -3  -2  -9 568.596 45.7906  12
  -3   2  -9 727.541 49.0403  12
   3  -2  -9 847.676 101.580   3
  -3  -2  -9 660.151 50.2264  23
   3  -2  -9 758.066 51.9532  23
   3   2  -9 290.541 31.9333  24
  -3  -2  -9 680.324 50.8015  21
   3  -2  -9 797.854 53.3476  21
   3  -2  -9 534.040 48.0886  11
  -3  -2  -9 561.876 49.6233  11
   3   2  -9 740.851 54.8031  11
  -3   2  -9 795.923 54.3474  11
   3   2  -9 380.658 36.6655  14
   3  -2  -9 371.661 38.0291  14
  -3  -2  -9 458.486 40.7122  14
  -3   2  -9 393.666 38.8813  14
  -3  -2   9 638.148 82.5448  40
  -3   2  -9 363.327 36.9804  19
   3   2  -9 370.594 35.9773  19
   3   2  -9 498.870 78.0100   4
   3  -2  -9 310.271 65.2459   4
  -3  -2  -9 996.277 109.348   3
   3  -2  10 12241.9 495.511  35
   3  -2  10 11894.9 487.851  34
  -3   2 -10 11867.1 407.650  14
  -3  -2 -10 12420.6 409.694  14
   3  -2 -10 12748.0 409.018  14
   3   2 -10 12158.6 406.592  14
   3  -2 -10 11856.3 503.386   7
  -3  -2 -10 12353.7 507.277   7
   3  -2 -10 12174.6 518.169  17
   3   2 -10 10777.4 505.451  17
   3   2  10 12309.7 485.194  30
  -3   2 -10 11281.4 399.912  27
   3   2 -10 11292.1 400.642  27
   3   2 -10 11440.8 401.170  24
  -3  -2 -10 13119.2 416.774  23
   3  -2 -10 12557.7 415.261  23
  -3  -2 -10 12614.1 414.679  12
   3  -2 -10 12834.0 414.206  12
   3   2 -10 13090.6 413.258  12
  -3   2 -10 13290.4 414.597  12
  -3  -2 -10 12975.6 416.040  21
   3  -2 -10 12385.9 414.847  21
   3  -2 -10 12831.6 421.227  11
  -3  -2 -10 12693.5 420.261  11
   3   2 -10 12553.8 420.129  11
  -3   2 -10 12810.1 422.229  11
   3   2 -10 12448.5 407.265  15
  -3  -2 -10 11757.8 407.480  15
  -3   2 -10 11929.3 407.993  15
   3  -2 -10 13156.7 410.157  15
   3   2 -10 11464.6 402.980  19
  -3   2 -10 11128.9 403.405  19
   3  -2 -10 11610.4 519.867   3
  -3  -2 -10 11875.6 523.414   3
   3  -2 -10 12568.8 522.119   4
   3   2 -10 11568.8 508.803   4
  -3  -2  10 12096.1 497.293  40
  -3  -2 -11 9454.83 329.624  15
   3   2 -11 9551.79 326.553  15
  -3   2 -11 9138.76 327.096  15
   3  -2 -11 9604.59 326.920  15
  -3   2 -11 9105.23 327.086  14
   3  -2 -11 10102.4 329.126  14
  -3  -2 -11 9409.80 329.068  14
   3   2 -11 9802.29 327.552  14
   3  -2 -11 9098.45 428.944   7
  -3  -2 -11 9368.40 430.720   7
   3  -2 -11 8625.46 432.224  17
   3   2 -11 9089.14 437.886  17
  -3   2 -11 9158.75 320.413  27
   3   2 -11 8980.08 319.950  27
   3   2 -11 9134.61 320.890  24
  -3  -2 -11 9643.11 335.152  23
   3  -2 -11 9771.58 335.981  23
   3   2 -11 9703.55 332.759  12
  -3   2 -11 10075.5 334.605  12
   3  -2 -11 9887.46 335.029  12
  -3  -2 -11 9953.30 336.374  12
  -3  -2 -11 9488.75 334.645  21
   3  -2 -11 9517.98 334.749  21
   3  -2 -11 9886.79 341.849  11
  -3  -2 -11 9335.58 340.041  11
   3   2 -11 9598.47 341.635  11
  -3   2 -11 9007.41 339.518  11
   3  -2  11 8977.57 416.995  35
  -3   2  11 9370.73 426.444  39
  -3  -2  11 8099.17 406.928  40
  -3   2 -11 9191.42 324.397  19
   3  -2 -11 8551.02 431.633   4
   3   2 -11 8796.48 429.692   4
   3  -2 -11 8979.60 445.891   3
  -3  -2 -11 9239.70 453.212   3
   3  -2 -12 14.8756 51.8625  17
   3   2 -12 103.982 55.3555  17
   3  -2 -12 94.0146 30.4132  15
  -3  -2 -12 77.5880 31.0781  15
  -3   2 -12 59.2513 25.0591  15
   3   2 -12 85.8753 29.6038  15
  -3   2 -12 72.9459 27.3706  14
  -3  -2 -12 77.3453 30.1057  14
   3   2 -12 99.0596 29.5957  14
   3  -2 -12 83.9438 28.9337  14
   3  -2 -12 96.2126 52.8023   7
  -3  -2 -12 123.914 64.1144   7
   3  -2  12 61.4205 45.8024  35
  -3   2 -12 87.6989 28.1373  27
   3   2 -12 66.9107 24.6632  24
  -3  -2 -12 180.747 41.1307  23
   3  -2 -12 110.245 37.9949  23
  -3  -2 -12 66.7389 36.2649  21
   3  -2 -12 94.5180 36.3790  21
   3   2 -12 132.013 35.8950  12
  -3  -2 -12 75.4057 35.3689  11
  -3   2 -12 152.328 34.8258  12
   3  -2 -12 88.1376 35.3795  11
   3   2 -12 81.4848 35.8461  11
  -3   2 -12 142.210 39.9077  11
  -3  -2  12 175.387 57.1721  40
  -3   2 -12 73.2424 23.8607  19
   3  -2 -12 173.758 72.0585   3
  -3  -2 -12 238.580 78.3611   3
   3   2 -12 100.124 53.3067   4
   3  -2 -12 88.0832 49.3278   4
  -3  -2 -13 16588.3 541.091  23
   3  -2 -13 16739.0 541.195  23
  -3  -2 -13 16083.2 539.104  21
   3  -2 -13 15959.0 538.604  21
   3   2 -13 15274.3 520.605  24
  -3  -2 -13 16328.1 532.390  14
   3   2 -13 16152.7 529.712  14
   3  -2 -13 16037.2 530.443  14
  -3   2 -13 15494.7 529.846  14
   3  -2 -13 15574.0 544.088  11
   3   2 -13 15446.5 545.018  11
  -3   2 -13 15605.5 546.705  11
  -3  -2 -13 15970.1 546.167  11
   3   2 -13 15457.7 534.416  12
  -3   2 -13 15776.8 535.257  12
  -3  -2 -13 16281.0 532.350  15
   3   2 -13 16155.3 529.793  15
  -3   2 -13 15526.4 530.061  15
   3  -2 -13 16884.4 532.853  15
  -3   2 -13 15653.0 522.102  27
   3  -2 -14 729.430 59.4057  14
   3   2 -14 801.893 61.3217  14
  -3   2 -14 642.555 58.1493  14
  -3  -2 -14 537.470 54.5395  14
   3  -2 -14 704.849 67.9436  11
  -3  -2 -14 653.901 67.7472  11
   3   2 -14 755.898 69.8676  11
  -3   2 -14 776.489 72.8143  11
  -3   2 -14 793.443 66.6265  12
   3   2 -14 850.173 67.4957  12
   3  -2 -14 671.210 58.1055  15
  -3   2 -14 659.147 59.1995  15
   3   2 -14 642.718 57.1871  15
  -3  -2 -14 662.390 57.6852  15
  -3   2 -14 644.131 52.8553  27
  -3   2 -15 41.8837 28.5628  14
  -3  -2 -15 95.1723 32.1934  14
  -3   2 -15 60.8116 26.3326  27
  -3   2 -15 35.5188 31.0019  12
  -3  -2 -15 63.3882 34.5383  11
   3   2 -15 85.8723 35.2655  12
   3   2 -15 83.3020 40.4415  11
  -3   2 -15 93.9297 38.3950  11
   3  -2 -15 26.9101 32.9162  11
  -3   2 -15 101.408 32.4312  15
  -3  -2 -15 45.9078 30.7088  15
  -3  -2 -16 1568.50 84.7382  15
  -3   2 -16 1457.27 82.6175  15
   3  -2 -16 1562.59 93.8326  11
  -3  -2 -16 1413.66 91.4857  11
   3   2 -16 1426.06 90.5822  11
  -3   2 -16 1614.57 95.2400  11
   3   2 -16 1561.54 87.7798  12
  -3   2 -16 1628.90 89.6672  12
  -3  -2 -16 1564.50 84.0935  14
  -3   2 -16 1434.72 82.0258  14
  -3   2 -17 190.176 30.8726  15
  -3  -2 -17 189.240 30.9448  15
  -3  -2 -17 236.203 32.5440  14
  -3   2 -17 144.129 28.9031  14
   3   2 -17 179.222 33.3233  12
  -3   2 -17 219.381 34.1450  12
   3   2 -17 163.944 34.0112  11
  -3   2 -17 212.339 36.5016  11
   3   2 -18 1837.02 87.3226  11
  -3   2 -18 1893.93 89.1121  11
   3   3   0 21031.0 658.874  33
  -3  -3   0 20365.2 670.072  34
   3  -3   0 20167.0 649.635  34
  -3  -3   0 19776.1 648.662  40
   3   3   0 21071.2 666.967  41
   3  -3   0 19712.1 665.326  40
   3   3   0 21897.1 669.793   1
  -3  -3   0 19816.1 665.450  39
  -3   3   0 19893.1 656.316  38
   3  -3   0 20206.3 671.996  37
   3   3   0 20003.7 662.131  38
  -3   3   0 21485.7 663.913  16
  -3   3   0 20447.2 668.075   9
   3  -3   0 21447.0 671.725   5
  -3  -3   0 20889.4 669.337   8
   3  -3   0 20122.2 670.095  30
  -3  -3   0 20617.5 673.494  31
  -3  -3   0 20335.7 672.379  35
   3   3   0 19886.5 656.750  36
  -3   3   0 20112.2 661.280  36
  -3  -3   1 414.469 38.3412  40
   3  -3   1 439.808 44.1661  40
   3   3   1 156.925 30.3011  41
   3   3  -1 253.333 37.2844  41
   3  -3  -1 343.860 43.4119  40
   3   3  -1 249.239 36.1454   1
   3   3   1 257.465 37.0762   1
   3   3   1 380.645 41.1154  38
  -3   3   1 425.962 43.2349  38
  -3  -3   1 353.987 41.2737  39
  -3   3  -1 359.442 34.5541  38
   3   3  -1 347.859 41.5165  38
  -3  -3  -1 382.580 43.8944  39
   3  -3   1 398.039 45.2207  37
  -3   3   1 345.214 37.0066  16
  -3   3  -1 281.363 38.9073  16
  -3  -3   1 280.719 39.6907  34
  -3  -3  -1 320.682 43.4935  35
   3  -3   1 368.085 37.2925  34
   3   3  -1 298.270 36.8653  33
  -3  -3   1 340.542 44.7031  35
   3   3   1 395.310 40.7522  33
  -3  -3  -1 335.782 42.4587  34
   3  -3  -1 232.806 36.2407   5
   3  -3   1 246.248 37.0297   5
   3  -3  -1 279.328 43.5303  30
   3  -3   1 306.518 39.8537  30
  -3  -3  -1 301.100 39.4957   8
  -3   3  -1 201.306 35.1744   9
  -3   3   1 233.078 36.5995   9
  -3  -3   1 265.346 38.4902   8
  -3  -3  -1 365.737 47.1175  31
   3  -3  -1 295.839 42.4816  37
   3   3   1 335.344 36.4116  36
   3  -3   1 316.238 32.3091  35
  -3   3  -1 405.773 41.0840  36
  -3   3   1 371.850 42.1996  36
   3   3  -2 7912.77 290.238  41
   3  -3   2 7854.92 282.164  40
   3   3   2 7839.36 274.715  41
  -3  -3   2 7837.05 278.934  40
   3  -3  -2 7720.14 289.258  40
   3   3  -2 7583.08 279.144   1
   3   3   2 7760.84 281.797   1
   3   3   2 7921.66 280.082  38
  -3  -3   2 7787.53 283.285  39
   3   3  -2 7515.99 282.913  38
  -3  -3  -2 8124.36 289.573  39
  -3   3   2 7722.04 285.163  38
   3  -3  -2 7387.13 289.975  37
   3  -3   2 7841.42 289.774  37
   3  -3   2 7897.34 286.058   5
   3  -3  -2 7709.66 284.284   5
   3  -3   2 7392.98 279.892  30
  -3   3   2 7300.25 269.106  32
  -3  -3  -2 7347.74 293.255  31
  -3  -3   2 7332.69 284.018  34
   3   3   2 7729.99 281.446  33
   3   3  -2 7771.69 275.007  33
   3  -3   2 7628.84 279.359  34
  -3   3  -2 7402.55 281.405   9
  -3   3   2 7539.16 282.713   9
  -3  -3   2 8128.31 286.501   8
  -3  -3  -2 7493.04 281.784   8
   3  -3   2 7662.80 274.416  35
  -3  -3   2 7354.75 284.542  35
  -3  -3  -2 7535.62 292.290  35
  -3   3  -2 7822.27 276.450  36
   3   3   2 7801.06 269.829  36
  -3   3   2 7945.91 286.994  36
  -3   3  -2 7922.65 289.718  16
  -3  -3   3 27769.4 870.479  40
   3  -3   3 26347.9 865.773  40
   3   3  -3 27393.2 876.831  41
  -3  -3  -3 26951.3 895.685   3
   3  -3  -3 27084.7 895.121   3
   3   3  -3 26332.3 860.855   1
   3   3   3 27412.3 865.090   1
  -3  -3   3 27695.1 870.364  39
   3   3   3 26757.6 863.050  38
   3  -3   3 26357.2 872.799  37
  -3   3   3 26834.5 876.675  38
   3   3  -3 27059.4 871.689  38
  -3   3   3 26734.3 874.116  36
  -3  -3   3 27645.1 874.726  35
   3  -3   3 27186.1 866.963  35
  -3   3  -3 26661.4 859.280  36
  -3   3  -3 26227.2 863.698   9
   3   3   3 27520.2 872.282   9
   3   3  -3 27371.2 871.220   9
  -3   3   3 26802.1 865.216   9
   3  -3   3 27679.7 869.599   5
   3  -3  -3 27162.6 868.030   5
  -3  -3   3 25355.1 864.783   8
  -3  -3  -3 28367.6 880.152   7
   3  -3  -3 27198.0 877.317   7
  -3  -3  -3 26843.9 866.028   8
  -3  -3   3 26330.1 871.232  34
   3   3   3 26735.4 870.085  33
   3  -3   3 26285.6 868.162  34
   3   3  -3 26681.7 858.454  33
   3  -3   3 27067.3 863.531  30
  -3  -3  -3 27951.8 891.884  31
  -3   3  -3 26501.3 878.443  16
   3   3  -3 28061.9 875.882  17
  -3   3   4 3774.87 171.373  36
  -3  -3   4 3652.39 166.027  35
   3  -3   4 3764.22 168.572  35
  -3  -3   4 3559.03 167.839  40
   3   3  -4 3270.59 163.985  41
   3  -3   4 3994.76 166.873  40
   3  -3  -4 3487.42 156.851  18
   3  -3  -4 4170.11 194.838   3
  -3  -3  -4 4048.37 193.255   3
   3   3  -4 3339.34 151.104   1
  -3   3   4 3851.17 175.358  38
  -3  -3   4 4040.47 168.967  39
   3  -3   4 3916.38 172.323  37
   3   3   4 3868.22 163.070  38
   3   3  -4 3662.83 170.759  17
  -3   3  -4 3144.53 166.334  16
   3  -3  -4 3196.79 153.331   5
  -3  -3  -4 3557.98 181.282  31
  -3  -3  -4 3454.13 155.680   8
  -3  -3  -4 4179.26 180.167   7
   3  -3  -4 4349.43 181.335   7
  -3  -3   4 3748.31 166.981  34
   3  -3   4 3466.42 166.228  34
   3   3   4 3662.89 168.417  33
  -3   3  -4 3200.59 151.900   9
   3   3  -4 3126.29 154.526   9
  -3  -3   5 7877.49 301.758  39
   3   3   5 7904.72 298.086  38
   3  -3   5 8152.37 309.116  37
  -3  -3  -5 7767.65 324.703  31
  -3  -3  -5 7269.21 331.052   3
   3  -3  -5 7593.38 329.936   3
   3  -3   5 7644.16 300.411  40
   3   3  -5 8071.67 310.298  41
  -3  -3   5 7470.79 307.712  40
  -3  -3  -5 7645.47 315.795   7
   3  -3  -5 7836.40 315.176   7
  -3   3   5 7640.26 309.873  36
  -3  -3   5 7790.67 306.227  35
   3  -3   5 7845.91 307.414  35
  -3  -3   5 8193.35 307.510  34
   3   3   5 8313.39 312.654  33
   3  -3   5 8128.06 311.418  34
  -3   3  -5 8276.05 317.235  16
   3   3  -5 8544.01 321.697  17
   3  -3   6 4174.74 199.497  37
  -3  -3  -6 5005.00 230.861  31
   3  -3  -6 3902.61 219.287   3
  -3  -3  -6 4275.03 227.288   3
  -3  -3   6 4124.27 195.368  39
   3  -3   6 3905.34 191.284  40
   3   3  -6 5019.77 208.561  41
  -3  -3   6 4307.96 206.770  40
  -3  -3  -6 3979.16 208.958   7
   3  -3  -6 3754.96 204.386   7
  -3   3   6 4398.33 206.194  36
   3  -3   6 4151.57 203.959  35
  -3  -3   6 4383.59 202.324  35
  -3  -3   6 4533.83 202.676  34
   3   3   6 4637.00 210.308  33
   3  -3   6 4247.08 204.409  34
   3   3  -6 4922.69 223.249  17
  -3   3  -6 4693.59 212.907  16
  -3  -3  -7 1440.40 118.798  31
  -3  -3  -7 819.766 90.4803   7
   3  -3  -7 823.740 91.6099   7
   3  -3   7 783.970 78.2895  40
  -3  -3   7 1027.00 95.2275  40
   3   3   7 1060.20 94.4366  33
   3  -3   7 1090.91 94.7441  34
  -3  -3  -7 872.322 99.9134   3
  -3  -3   7 936.595 86.9693  35
   3  -3   7 970.549 93.3187  35
  -3   3   7 1077.36 94.6754  36
   3  -3   7 1018.50 88.6273  37
  -3   3   7 1197.75 99.4614  38
  -3   3  -7 1478.40 106.693  16
   3   3  -7 1421.57 113.507  17
   3  -3  -7 704.245 93.4490   3
  -3  -3   8 49367.4 1606.36  35
  -3   3   8 48774.4 1611.89  36
   3  -3   8 50145.6 1623.73  35
   3   3   8 50842.8 1618.93  33
   3  -3   8 50678.0 1620.46  34
  -3  -3  -8 48770.1 1637.45  31
  -3   3  -8 48924.1 1531.12  27
  -3  -3   8 50264.6 1623.02  40
   3   3  -8 48850.2 1531.72  24
   3   3  -8 53034.6 1540.41  12
   3  -3  -8 48222.5 1653.78   3
  -3  -3  -8 49103.6 1658.44   3
  -3   3  -8 47830.9 1530.62  24
  -3  -3  -8 51367.7 1544.18  23
   3  -3  -8 50729.5 1543.11  23
  -3  -3  -8 50127.1 1543.42  21
   3  -3  -8 49862.9 1542.70  21
   3   3  -8 50618.2 1544.67  11
  -3   3  -8 50006.8 1545.16  11
   3  -3  -8 52489.1 1547.93  11
  -3  -3  -8 52306.1 1548.88  11
  -3   3  -8 47045.8 1606.31  16
   3   3  -8 48841.1 1635.82  17
  -3   3   8 50071.1 1621.14  38
  -3   3  -8 49200.1 1535.92  19
   3   3  -8 49124.6 1535.86  19
   3  -3  -8 50880.8 1635.03   7
  -3  -3  -8 48780.3 1630.46   7
   3   3   9 3268.14 195.162  33
   3  -3   9 3488.13 203.749  34
  -3  -3  -9 3175.99 206.111   7
   3  -3  -9 3687.32 217.415   7
  -3  -3   9 3539.53 207.860  40
  -3   3  -9 3348.11 135.482  27
   3   3  -9 3253.03 135.332  27
   3   3  -9 3486.54 136.552  24
  -3  -3  -9 3641.16 148.206  23
   3  -3  -9 3398.36 145.453  23
   3   3  -9 3597.02 142.838  12
  -3   3  -9 3723.65 145.430  12
   3  -3  -9 3390.85 146.030  21
  -3  -3  -9 3541.26 147.323  21
   3  -3  -9 3519.83 148.538  11
  -3  -3  -9 3542.43 149.591  11
   3   3  -9 3628.77 149.594  11
  -3   3  -9 3571.06 150.133  11
   3  -3   9 3743.42 213.834  35
   3  -3  -9 3096.03 217.127   3
  -3  -3  -9 3353.88 227.381   3
  -3   3   9 3090.77 195.615  38
  -3   3  -9 3269.73 138.789  19
   3   3  -9 3410.93 139.486  19
  -3  -3 -10 201.242 64.5160   7
   3  -3 -10 306.568 69.6569   7
   3   3 -10 224.342 30.6881  24
  -3  -3 -10 210.504 39.0105  23
   3  -3 -10 169.828 36.8502  23
  -3  -3  10 196.126 56.7768  40
  -3   3 -10 141.054 27.3124  27
   3   3 -10 199.635 29.0455  27
   3  -3 -10 190.631 38.1006  21
  -3  -3 -10 176.101 37.4129  21
   3   3 -10 198.731 38.6180  11
  -3   3 -10 209.453 37.6542  11
   3   3 -10 257.118 38.3150  12
  -3   3 -10 259.095 38.0096  12
   3  -3 -10 198.963 38.4302  11
  -3  -3 -10 233.757 38.5924  11
   3  -3  10 249.015 59.8251  34
   3  -3  10 205.648 55.4979  35
  -3  -3  10 184.687 54.6093  32
  -3  -3 -10 167.439 66.4826   3
   3  -3 -10 151.908 60.5788   3
   3   3 -10 202.087 31.3688  19
  -3   3 -10 213.226 32.4745  19
   3   3  11 278.523 62.5189  30
   3  -3 -11 39.0810 44.0879   7
  -3  -3 -11 300.910 77.2118   7
   3   3 -11 227.135 42.9701  11
  -3   3 -11 304.443 47.2038  11
   3   3 -11 189.135 37.4280  12
  -3   3 -11 255.457 39.4712  12
   3  -3 -11 216.104 44.6381  11
  -3  -3 -11 204.605 42.0678  11
   3  -3  11 180.049 57.2456  35
  -3  -3  11 373.947 74.6799  40
  -3   3 -11 183.259 32.4942  27
   3   3 -11 169.462 31.1817  27
   3  -3 -11 228.811 42.9746  21
  -3  -3 -11 243.218 42.3880  21
   3   3 -11 155.371 29.7754  24
  -3  -3 -11 167.237 38.5298  23
   3  -3 -11 179.148 37.9803  23
   3  -3 -11 120.909 63.1596   3
  -3  -3 -11 153.999 70.4395   3
  -3   3 -11 163.845 31.8842  19
   3  -3 -12 354.906 81.9389   7
  -3  -3 -12 271.070 75.6485   7
   3   3 -12 253.811 34.9237  27
  -3   3 -12 275.516 36.1726  27
   3  -3  12 388.965 77.7868  35
  -3   3 -12 312.757 41.1611  19
   3  -3 -12 266.397 45.5595  21
  -3  -3 -12 293.262 48.3569  21
  -3  -3  12 310.159 78.4639  40
   3   3 -12 241.577 34.7651  24
   3  -3 -12 315.431 49.0713  23
  -3  -3 -12 358.672 51.1343  23
   3   3 -12 297.127 48.0001  11
  -3   3 -12 329.823 51.5653  11
  -3   3 -12 374.748 46.9833  12
   3  -3 -12 359.352 51.1506  11
  -3  -3 -12 316.131 49.6711  11
   3   3 -12 379.258 47.6939  12
   3  -3 -12 213.173 75.3046   3
  -3  -3 -12 381.140 89.0474   3
   3  -3 -13-23.2948 34.6819  11
  -3   3 -13-20.4051 30.6162  12
  -3  -3 -13 4.68804 35.9724  11
   3   3 -13 4.04415 32.3719  12
   3   3 -13-19.3958 34.6575  11
  -3   3 -13 4.92217 36.6412  11
  -3   3 -13-10.4080 24.5862  19
   3   3 -13-9.41703 25.1269  24
  -3  -3 -13-4.25142 36.4726  23
   3  -3 -13 4.25136 34.4873  23
  -3  -3 -13 12.7413 36.2205  21
   3  -3 -13-4.25191 38.5629  21
   3   3 -13-3.15219 22.9092  27
  -3   3 -13-9.48509 24.7902  27
  -3   3 -14 268.080 45.0999  12
   3   3 -14 197.152 44.0975  11
   3   3 -14 273.636 44.2206  12
   3  -3 -14 189.092 42.5709  11
  -3  -3 -14 297.303 50.1031  11
  -3   3 -14 209.955 45.8938  11
  -3   3 -14 290.695 40.4429  19
   3   3 -14 273.699 37.2723  24
  -3  -3 -14 182.024 46.1109  23
   3  -3 -14 240.961 45.8819  23
  -3  -3 -14 274.958 49.4838  21
   3  -3 -14 321.440 50.2528  21
   3   3 -14 329.889 39.9185  27
  -3   3 -14 324.886 41.3563  27
  -3   3 -15 110.758 29.9135  27
   3   3 -15 82.2717 26.3641  24
   3  -3 -15 103.849 37.7164  11
   3   3 -15 158.812 38.2171  12
  -3   3 -15 133.610 36.3921  12
  -3  -3 -15 139.619 40.5455  11
   3   3 -15 85.4396 37.3539  11
  -3   3 -15 169.016 42.6480  11
  -3   3 -16 723.842 52.0238  27
   3   3 -16 869.260 66.2686  11
  -3   3 -16 812.151 65.7730  11
   3   3 -16 880.602 62.6404  12
  -3   3 -16 862.341 63.3806  12
  -3   3 -17-14.0479 18.8615  27
   3   3 -17-16.0326 25.2357  12
  -3   3 -17 2.69762 25.2281  12
   3   3 -17-15.5346 27.1214  11
  -3   3 -17 6.31967 25.6338  11
   3   3 -18 147.526 26.5092  11
  -3   3 -18 139.033 25.9150  11
  -3   4   0 3.91505 24.7206  38
   3   4   0-4.44391 30.1143  38
  -3  -4   0 9.64292 24.5858  39
   3   4   0 67.7514 28.4909   1
  -3  -4   0 30.8748 31.7711  34
  -3  -4   0 5.20680 33.2247  35
   3   4   0 3.78495 23.3752  33
   3  -4   0 108.547 33.3318   5
  -3  -4   0-16.3903 32.5614  31
   3   4   0 102.245 34.7009   9
  -3   4   0 138.040 36.2389   9
  -3  -4   0 217.048 37.8753   8
  -3  -4   0-10.6889 23.4566  40
   3  -4   0 14.5651 33.2070  40
   3   4   0 9.41602 20.5632  41
  -3   4   0 113.455 32.4928  16
   3  -4   0 33.5795 32.5313  37
  -3   4   0 8.96716 23.9794  36
   3   4   0-12.5546 23.3777  36
   3   4   1 3859.75 166.338  33
  -3  -4   1 3864.23 176.912  34
  -3  -4  -1 3733.99 175.971  34
   3  -4   1 3758.36 163.503  34
   3   4  -1 3935.60 161.713  33
  -3  -4   1 3864.99 163.375  40
   3  -4   1 3581.75 170.758  40
   3   4  -1 3601.12 171.547  41
   3  -4  -1 3609.86 173.450  40
   3   4   1 3813.21 168.165  41
   3   4   1 3839.37 170.703  38
   3  -4   1 3537.75 177.265  37
  -3  -4   1 3529.28 169.538  39
  -3   4  -1 3729.34 158.488  38
  -3   4   1 3785.92 168.339  38
  -3  -4  -1 3756.78 175.001  39
   3  -4  -1 3596.45 179.829  37
   3   4  -1 3887.78 171.478  38
  -3   4  -1 3806.54 172.717  16
   3   4  -1 3906.15 174.291   1
   3   4   1 3892.47 175.173   1
   3   4   1 3358.77 172.632   9
  -3   4   1 3922.04 178.157   9
   3   4  -1 3544.24 174.677   9
  -3   4  -1 4066.54 179.404   9
   3  -4   1 3980.11 178.616   5
   3  -4  -1 3806.81 176.476   5
  -3  -4  -1 3638.84 180.417  31
   3  -4   1 3670.66 171.734  30
  -3  -4  -1 3840.49 175.409   8
  -3  -4   1 3932.73 177.511   8
  -3   4   1 3735.46 170.801  36
  -3  -4   1 3828.10 177.954  35
   3   4   1 3622.41 162.440  36
  -3   4  -1 3600.80 166.337  36
  -3  -4  -1 4051.92 183.055  35
  -3  -4   2 101.566 29.3733  40
   3   4  -2 129.570 34.4644  41
   3  -4   2 88.2009 33.8394  40
   3  -4  -2 26.9099 30.8986  40
  -3   4   2 34.1139 26.4740  38
   3   4   2 36.9208 27.5283  38
  -3  -4   2 42.8366 26.9712  39
   3   4  -2 43.0108 28.5036  38
  -3   4  -2 21.4148 27.3167  16
   3   4  -2 4.75277 23.8515   1
   3   4   2 34.5753 28.3620   1
  -3  -4   2 42.6774 30.6275  34
   3  -4   2 36.1109 23.7955  34
   3  -4   2 52.0830 24.4806  35
   3   4   2 13.5009 26.5164  33
  -3  -4   2 31.8341 31.2513  35
   3  -4   2 73.4275 28.4868   5
   3  -4  -2 155.112 36.3462   5
   3   4   2 97.8435 32.0161   9
   3   4  -2 80.6774 30.0566   9
  -3  -4  -2 55.5976 26.6366   8
  -3   4  -2-5.05759 22.6074   9
  -3  -4   2 71.9227 30.2614   8
  -3   4   2 5.11758 24.7781   9
  -3  -4  -2 12.1740 37.5932  31
   3  -4   2 43.0162 25.1922  30
  -3  -4  -2 34.0637 28.9641  35
   3   4   2 27.2448 22.6547  36
  -3   4  -2 39.7809 25.0519  36
   3  -4  -2 66.3249 35.9484  37
  -3   4   2 45.0652 28.3712  36
   3  -4   2 28.0172 29.0597  37
  -3  -4  -3 17396.7 602.059  31
  -3  -4   3 17056.5 578.890  40
   3  -4   3 16105.5 577.820  40
   3   4  -3 17541.1 591.870  41
  -3  -4   3 16909.4 585.109  35
   3  -4   3 16425.4 571.685  35
  -3   4  -3 16853.8 572.925  36
  -3   4   3 17424.0 585.744  36
   3   4  -3 17263.5 575.601   1
   3   4   3 17665.6 580.923   1
   3  -4  -3 15918.1 606.709   3
  -3  -4  -3 16980.4 613.853   3
  -3   4  -3 17557.4 594.028  16
   3  -4  -3 16622.8 579.991   5
   3  -4   3 16618.3 580.866   5
   3   4   3 16737.6 576.016  38
  -3  -4   3 16306.0 574.735  39
   3  -4   3 16515.3 587.633  37
  -3   4   3 16429.2 582.163  38
   3   4  -3 16783.9 581.170  38
  -3  -4  -3 16840.2 579.343   8
  -3  -4   3 18208.9 586.171   8
  -3  -4  -3 16914.8 593.455   7
   3  -4  -3 16475.3 589.614   7
  -3   4   3 17467.8 581.733   9
   3   4  -3 17122.7 585.711   9
  -3   4  -3 16726.2 578.200   9
   3   4   3 16703.3 584.201   9
  -3  -4   3 16658.0 585.045  34
   3  -4   3 17017.0 580.413  34
   3   4   3 16998.0 579.811  33
  -3  -4  -4 1323.26 108.823  31
  -3  -4   4 1667.08 105.437  40
   3  -4   4 1473.03 99.2874  40
   3   4  -4 1295.17 100.021  41
  -3   4  -4 1337.23 91.9749  36
   3  -4   4 1496.11 98.0114  35
  -3   4   4 1371.03 99.6000  36
  -3  -4   4 1338.59 100.355  35
   3  -4  -4 1539.82 121.982   3
  -3  -4  -4 1616.27 124.862   3
   3   4  -4 1340.26 90.3583   1
   3   4   4 1439.94 93.8624   1
  -3   4  -4 1206.52 98.8140  16
   3  -4  -4 1379.14 94.9369   5
   3  -4   4 1249.49 93.1543   5
   3   4   4 1646.13 101.745  38
  -3  -4   4 1465.91 97.3334  39
  -3   4   4 1526.59 106.535  38
   3  -4   4 1583.28 107.340  37
   3  -4  -4 1728.51 114.436   7
  -3  -4  -4 1376.12 94.9813   8
  -3  -4  -4 1555.01 110.155   7
  -3   4  -4 1367.40 94.1709   9
   3   4  -4 1507.56 100.607   9
   3   4   4 1487.15 103.794  33
   3  -4   4 1365.67 97.4725  34
  -3  -4   4 1348.08 100.000  34
   3   4   5 13112.5 468.308  38
  -3   4   5 13251.3 484.418  38
   3  -4   5 13212.9 477.438  37
   3  -4  -5 12240.6 481.175   7
  -3  -4  -5 12376.8 484.566   7
  -3  -4   5 12448.6 473.016  40
   3   4  -5 12803.4 478.684  41
   3  -4   5 12501.6 468.420  40
   3  -4  -5 12364.9 503.176   3
  -3  -4  -5 12189.3 505.044   3
  -3   4  -5 13519.0 488.951  16
  -3  -4  -5 14404.8 507.378  31
  -3  -4   5 13113.8 478.781  35
   3  -4   5 12753.8 474.178  35
  -3   4   5 13427.8 479.178  36
  -3  -4   5 13685.2 480.521  34
   3   4   5 12655.3 474.100  33
   3  -4   5 12901.1 476.190  34
  -3  -4   6 26971.6 914.447  34
   3   4   6 28227.3 921.805  33
   3  -4   6 28170.6 923.324  34
   3  -4  -6 26360.1 928.905   7
  -3  -4  -6 26470.1 929.135   7
  -3  -4   6 27134.5 920.111  40
   3  -4   6 25824.9 906.011  40
   3   4  -6 27802.4 919.806  41
  -3   4   6 28249.6 928.931  38
   3  -4   6 26979.0 915.471  37
  -3  -4  -6 27837.2 946.451  31
  -3  -4   6 27566.8 918.334  35
   3  -4   6 27601.7 919.890  35
  -3   4   6 26969.6 916.031  36
  -3  -4  -6 26572.2 957.338   3
   3  -4  -6 25350.4 947.729   3
  -3   4  -6 27588.3 927.819  16
  -3   4   7 18471.7 697.756  36
  -3  -4   7 18229.1 696.208  35
   3  -4   7 19816.2 708.153  35
  -3  -4   7 19357.9 698.770  34
   3   4   7 19731.4 709.472  33
   3  -4   7 20849.9 713.229  34
  -3  -4  -7 19902.4 729.697  31
  -3  -4   7 19787.1 707.837  40
   3  -4   7 18558.7 691.523  40
   3   4  -7 20010.4 700.257  41
  -3  -4  -7 19087.5 716.833   7
   3  -4  -7 18617.3 714.555   7
   3   4  -7 19703.2 624.759  24
  -3  -4  -7 19790.6 637.098  23
   3  -4  -7 19685.3 636.738  23
   3   4  -7 20510.2 631.660  12
  -3  -4  -7 19262.6 636.214  21
   3  -4  -7 19658.5 637.041  21
   3   4  -7 18764.4 631.530  11
   3  -4  -7 21554.0 641.521  11
  -3  -4  -7 22163.9 643.249  11
  -3   4  -7 18502.7 631.514  11
   3  -4  -7 18860.3 738.399   3
  -3  -4  -7 19688.4 747.165   3
  -3   4  -7 20264.8 629.282  19
   3   4  -7 20264.6 630.046  19
  -3   4  -7 19120.0 706.668  16
  -3   4   7 19596.2 710.079  38
   3  -4   8 25813.6 906.109  35
  -3  -4   8 24429.0 895.412  35
  -3   4   8 23515.5 890.722  36
   3   4   8 25583.7 905.014  33
   3  -4   8 26429.9 910.294  34
  -3  -4  -8 25370.6 925.334  31
  -3   4  -8 25841.7 812.936  27
  -3  -4   8 25928.3 908.448  40
   3   4  -8 25622.9 812.778  24
   3   4  -8 26428.0 820.493  12
  -3   4  -8 26340.5 821.310  12
   3  -4  -8 24853.1 943.809   3
  -3  -4  -8 24197.7 943.782   3
  -3  -4  -8 26003.9 826.225  23
   3  -4  -8 25649.4 825.966  23
  -3  -4  -8 26625.3 827.204  21
   3  -4  -8 26119.0 826.877  21
   3   4  -8 25386.7 824.497  11
  -3   4  -8 25725.2 826.259  11
   3  -4  -8 27659.8 830.993  11
  -3  -4  -8 27536.5 831.691  11
  -3   4  -8 24440.0 900.558  16
   3   4  -8 26809.1 820.085  19
  -3   4  -8 25699.9 817.685  19
  -3   4   8 25599.1 907.643  38
  -3  -4  -8 24266.3 914.888   7
   3  -4  -8 25097.3 919.469   7
   3   4   9 18992.9 707.543  33
   3  -4   9 19864.4 718.436  34
  -3  -4  -9 17059.5 714.898   7
   3  -4  -9 18147.1 721.004   7
  -3  -4   9 18103.1 708.794  40
  -3   4  -9 19765.0 612.829  27
   3   4  -9 19282.0 613.778  27
   3   4  -9 18858.1 611.568  24
  -3  -4  -9 19418.3 624.815  23
   3  -4  -9 18760.0 624.172  23
   3   4  -9 19838.5 620.890  12
  -3   4  -9 19013.1 619.034  12
   3  -4  -9 19394.2 625.536  21
  -3  -4  -9 19512.9 625.079  21
   3   4  -9 18187.2 624.088  11
  -3   4  -9 18561.6 625.453  11
   3  -4  -9 20008.2 630.121  11
  -3  -4  -9 19806.9 629.504  11
  -3   4  -9 18424.2 614.938  19
   3   4  -9 19912.5 618.102  19
  -3   4   9 18940.8 711.206  38
   3  -4   9 18650.9 714.457  35
  -3  -4   9 18420.4 700.407  35
   3  -4  -9 17915.7 744.703   3
  -3  -4  -9 18277.7 749.744   3
  -3  -4  10 4812.61 266.499  32
   3   4 -10 4954.71 189.154  27
  -3   4 -10 5175.57 188.218  27
   3   4 -10 4848.11 186.288  24
   3   4 -10 4560.63 192.635  12
  -3   4 -10 4749.88 193.701  12
   3  -4 -10 4884.25 198.449  23
  -3  -4 -10 5256.30 201.175  23
  -3  -4 -10 4634.67 278.729   7
   3  -4 -10 4869.16 282.815   7
  -3  -4 -10 5200.99 200.636  21
   3  -4 -10 4831.61 198.479  21
   3  -4 -10 5191.08 204.832  11
  -3  -4 -10 4904.58 202.518  11
   3   4 -10 4605.95 200.339  11
  -3   4 -10 4721.55 201.940  11
   3  -4 -10 4228.14 285.864   3
  -3  -4 -10 4349.42 289.202   3
   3   4 -10 5279.98 193.163  19
  -3   4 -10 5224.78 193.240  19
  -3  -4  10 4907.13 274.480  40
   3   4  10 4852.96 266.889  33
   3  -4  10 4401.03 264.038  34
   3  -4  10 4468.33 264.415  35
  -3  -4  11-12.6536 44.0586  40
  -3  -4 -11 12.1640 34.7887  21
   3  -4 -11 8.12150 34.2205  21
   3  -4  11 25.5414 44.4660  35
   3  -4  11 12.4267 43.2685  34
  -3   4 -11 30.8182 25.0948  19
  -3  -4 -11 26.1524 32.9542  11
   3  -4 -11 69.4614 36.5845  11
   3   4 -11 4.44600 29.5493  11
  -3   4 -11-9.03406 32.8319  11
   3   4 -11 41.1375 32.6487  12
  -3   4 -11-7.53259 28.6912  12
   3   4 -11 27.3112 23.9661  24
  -3  -4 -11 16.2098 34.3582  23
   3  -4 -11 28.4250 34.6349  23
  -3  -4 -11 28.0167 48.7749   7
   3  -4 -11 27.8013 50.0985   7
   3  -4 -11-16.2994 50.3049   3
  -3  -4 -11 99.1690 67.0399   3
  -3   4 -11 33.1046 25.0532  27
   3   4 -11 3.13581 22.2287  27
  -3   4 -12-17.8261 25.6984  19
   3   4 -12 3.26376 24.4862  27
  -3   4 -12 18.9570 24.5988  27
   3  -4 -12 4.25959 36.3278  21
  -3  -4 -12-17.0122 37.7531  21
   3   4 -12 41.3001 24.7346  24
  -3  -4 -12-4.25434 36.9252  23
   3  -4 -12-21.2850 39.2144  23
   3   4 -12-4.75146 35.6464  11
  -3   4 -12 4.82719 34.5027  11
   3   4 -12 31.7363 30.4410  12
  -3   4 -12 47.9575 32.8441  12
   3  -4 -12 22.8516 37.5599  11
  -3  -4 -12 18.3647 37.7314  11
  -3   4 -13 3.57951 23.5566  19
   3   4 -13 16.0271 25.4881  24
   3  -4 -13-4.28837 37.8585  23
  -3  -4 -13 21.4623 37.6835  23
  -3   4 -13 12.7806 25.2320  27
   3   4 -13 9.77065 24.8104  27
  -3  -4 -13 12.8653 36.3571  21
   3  -4 -13 42.9043 39.5241  21
   3   4 -13 40.4145 34.6740  12
  -3   4 -13 28.5055 33.0369  12
   3   4 -13 4.84261 33.7235  11
  -3   4 -13 29.5207 35.4655  11
  -3  -4 -14 7966.62 276.435  21
   3  -4 -14 7377.74 272.685  21
  -3   4 -14 6688.36 259.044  19
  -3  -4 -14 8167.26 277.727  23
   3  -4 -14 7356.84 272.655  23
   3   4 -14 7331.27 268.761  12
  -3   4 -14 7099.12 268.360  12
  -3   4 -14 6898.87 256.446  27
   3   4 -14 6881.77 256.486  27
   3   4 -14 6951.20 257.238  24
   3   4 -14 6571.00 273.166  11
  -3   4 -14 6801.32 275.417  11
  -3   4 -15 184.386 32.7451  19
   3   4 -15 195.069 32.8018  27
  -3   4 -15 191.255 31.8310  27
  -3  -4 -15 170.140 38.9748  23
   3  -4 -15 244.871 44.1668  23
  -3  -4 -15 154.853 40.0295  21
   3  -4 -15 180.894 41.1566  21
   3   4 -15 185.905 37.7909  12
  -3   4 -15 219.731 39.5180  12
   3   4 -15 212.011 41.9729  11
  -3   4 -15 208.051 42.1222  11
  -3   4 -16 3980.83 148.669  27
   3   4 -16 3575.79 159.178  11
  -3   4 -16 3694.78 160.826  11
   3   4 -16 3959.06 155.455  12
  -3   4 -16 3801.04 154.541  12
   3   4 -16 3690.18 145.030  27
  -3   4 -17 2051.37 86.9776  27
   3   4 -17 2116.27 93.1830  12
  -3   4 -17 2205.73 94.4778  12
   3   4 -17 1934.89 95.3731  11
  -3   4 -17 1944.07 96.1877  11
  -3   5   0 37142.8 1230.77  38
   3  -5   0 36124.7 1260.81  37
  -3  -5   0 37896.2 1248.14  39
   3   5   0 37130.7 1238.67  38
   3   5   0 42601.0 1258.37   1
  -3  -5   0 39572.1 1264.46  31
  -3   5   0 40523.3 1257.33   9
   3   5   0 40672.4 1262.95   9
  -3  -5   0 38485.4 1256.07  35
   3   5   0 37554.0 1237.65  36
  -3   5   0 36505.1 1240.25  36
  -3  -5   0 40678.3 1260.26   8
   3   5   0 39877.8 1247.05  41
   3  -5   0 37190.4 1247.45  40
   3  -5   0 38365.8 1254.69   5
   3   5   0 39139.0 1228.25  33
  -3  -5   0 38000.4 1253.97  34
  -3  -5  -1 71747.7 2199.67  31
   3   5  -1 72283.6 2184.22   1
   3   5   1 70405.7 2184.36   1
  -3   5  -1 68159.5 2177.57  16
  -3   5  -1 72107.2 2188.74   9
   3   5  -1 68712.7 2189.47   9
  -3   5   1 71898.7 2189.41   9
   3   5   1 69379.4 2190.75   9
  -3  -5   1 70065.4 2188.03  35
   3   5   1 68219.5 2167.49  36
  -3   5  -1 70188.9 2176.29  36
  -3   5   1 72216.3 2180.58  36
  -3  -5  -1 68579.0 2188.74  35
  -3  -5   1 72220.6 2169.62  40
   3   5   1 67983.4 2169.90  41
   3   5  -1 68978.2 2181.00  41
   3  -5   1 70113.4 2182.61  40
   3  -5  -1 68366.9 2184.86  40
   3   5   1 69129.7 2174.60  38
  -3  -5   1 71113.3 2181.06  39
   3  -5  -1 66857.7 2200.06  37
  -3   5   1 70763.3 2172.37  38
   3  -5   1 70583.4 2200.80  37
   3   5  -1 69124.9 2175.47  38
   3  -5  -1 66438.1 2183.08   5
   3  -5   1 66893.1 2184.67   5
  -3  -5  -1 67870.1 2185.85  34
  -3  -5   1 69674.2 2187.45  34
   3   5   1 68110.3 2163.01  33
  -3  -5  -2 1247.81 106.110  31
   3   5   2 1207.40 92.9042  38
  -3   5   2 1004.97 88.0996  38
  -3  -5   2 1071.84 87.3954  39
   3  -5   2 967.966 94.7665  37
   3   5  -2 1070.60 90.0726  38
   3   5  -2 1152.22 92.7954   1
   3   5   2 1122.72 93.3340   1
   3  -5  -2 1105.25 93.1670   5
   3  -5   2 1263.86 98.6942   5
  -3   5   2 1294.60 99.1421   9
  -3   5  -2 1279.12 98.6483   9
   3   5   2 959.207 90.1947   9
   3   5  -2 1231.14 97.6932   9
  -3  -5   2 1050.27 93.1493  35
   3   5   2 1084.35 83.4140  36
  -3   5  -2 960.624 84.5900  36
  -3  -5  -2 981.298 90.4753  35
  -3   5   2 946.626 86.9768  36
  -3  -5   2 1081.17 86.2273  40
   3   5  -2 1038.56 91.8113  41
   3  -5   2 1030.04 88.9125  40
   3  -5  -2 1046.22 92.8347  40
  -3   5  -2 1150.32 92.7735  16
   3   5   2 1025.45 84.7591  33
  -3  -5   2 1051.82 92.0444  34
  -3  -5  -2 1045.32 92.5496  34
   3  -5   2 1191.70 90.1384  34
  -3  -5  -3 48341.9 1545.08  31
   3   5   3 46979.0 1514.06  38
  -3  -5   3 46261.1 1511.56  39
  -3   5   3 48261.6 1522.70  38
   3   5  -3 48268.3 1518.41  38
   3  -5   3 46437.4 1530.29  37
   3   5  -3 48428.3 1514.81   1
   3   5   3 48900.4 1524.43   1
   3  -5  -3 46405.2 1561.79   3
  -3  -5  -3 45325.2 1561.74   3
   3  -5   3 48435.3 1526.75   5
   3  -5  -3 48311.5 1524.24   5
  -3   5  -3 47473.0 1520.89   9
   3   5   3 46354.6 1523.09   9
   3   5  -3 46594.0 1522.88   9
  -3   5   3 49657.9 1524.47   9
  -3   5  -3 47366.9 1513.28  36
  -3  -5   3 48958.4 1530.40  35
  -3   5   3 47888.3 1521.60  36
  -3  -5  -3 45747.5 1531.80   7
   3  -5  -3 45120.4 1529.23   7
   3   5  -3 47330.2 1527.78  41
  -3  -5   3 47296.5 1515.59  40
   3  -5   3 46991.2 1519.52  40
  -3   5  -3 46771.4 1527.47  16
  -3  -5   3 46896.5 1526.94  34
   3   5   3 47479.0 1514.08  33
   3  -5   3 48658.3 1518.43  34
  -3  -5  -4 32220.6 1080.91  31
   3  -5   4 30386.1 1056.72  37
  -3   5   4 32274.0 1056.97  38
   3   5   4 30756.3 1043.53  38
   3   5  -4 32448.7 1038.77   1
   3   5   4 34323.1 1050.26   1
   3  -5  -4 29337.1 1087.94   3
  -3  -5  -4 29385.4 1094.78   3
   3  -5  -4 33094.4 1052.43   5
   3   5  -4 32510.1 1053.35   9
  -3   5  -4 32793.2 1047.55   9
  -3  -5  -4 31709.0 1070.49   7
   3  -5  -4 30544.0 1065.14   7
  -3   5  -4 32228.7 1064.16  16
  -3  -5   4 31150.5 1049.13  40
   3  -5   4 30462.4 1047.55  40
   3   5  -4 32880.9 1064.01  41
  -3  -5   4 30982.8 1057.16  35
  -3   5  -4 31008.3 1040.06  36
  -3   5   4 30726.9 1051.30  36
   3  -5   4 31022.1 1041.72  35
   3   5   4 32204.1 1050.54  33
  -3  -5   4 32774.5 1061.84  34
   3  -5   4 31848.1 1051.61  34
   3   5   5 8252.60 326.084  33
  -3  -5   5 7523.82 325.329  34
   3  -5   5 7550.45 320.883  34
   3   5  -5 7879.18 328.084  41
  -3  -5   5 7355.70 317.068  40
   3  -5   5 6548.55 309.419  40
  -3  -5  -5 7092.49 351.716   3
   3  -5  -5 6936.95 346.310   3
   3   5   5 7567.94 313.331  38
  -3   5   5 7760.10 326.368  38
   3  -5   5 7446.94 322.377  37
  -3  -5  -5 7850.16 345.274  31
  -3  -5  -5 6678.29 324.190   7
   3  -5  -5 6582.72 322.034   7
   3  -5   5 7528.03 316.847  35
  -3  -5   5 7503.14 322.436  35
  -3   5   5 6965.92 313.551  36
  -3   5  -5 7877.46 333.591  16
  -3  -5   6 1292.25 117.547  34
   3   5   6 1528.00 121.917  33
   3  -5   6 1481.01 119.537  34
  -3  -5  -6 1450.13 131.992  31
   3  -5  -6 1253.26 117.788   7
  -3  -5  -6 1475.02 128.490   7
  -3  -5  -6 1762.37 76.8779  29
  -3   5  -6 1294.12 73.1198  12
   3   5  -6 1262.85 72.3419  12
  -3  -5   6 1375.12 116.413  40
   3  -5   6 1397.03 114.264  40
   3   5  -6 1431.69 118.570  41
  -3  -5  -6 1288.35 79.2035  23
   3  -5  -6 1369.71 79.9064  23
  -3   5  -6 1609.95 71.7316  20
  -3  -5  -6 1368.74 80.4820  21
   3  -5  -6 1208.89 76.8690  21
   3   5   6 1269.02 106.714  38
  -3   5   6 1444.50 121.619  38
   3  -5   6 1627.27 121.901  35
  -3  -5   6 1265.10 114.630  35
  -3   5   6 1565.23 120.957  36
  -3   5  -6 1732.47 76.4533  19
   3  -5  -6 1069.78 125.256   3
  -3  -5  -6 1104.58 126.567   3
  -3   5  -6 1454.97 123.450  16
   3  -5   7 5910.72 285.011  35
  -3  -5   7 5893.53 287.746  35
  -3   5   7 5965.88 283.485  36
  -3  -5   7 5429.93 280.259  34
   3   5   7 6115.61 288.707  33
   3  -5   7 6044.29 289.739  34
  -3  -5  -7 5426.45 299.158  31
  -3  -5  -7 5616.41 209.392  29
   3   5  -7 5177.80 275.969  41
  -3  -5   7 5811.41 285.749  40
   3  -5   7 5832.79 280.748  40
   3   5  -7 5586.15 205.879  24
  -3  -5  -7 5281.72 205.842  26
  -3   5  -7 6594.09 219.388  12
   3   5  -7 6320.12 217.943  12
   3  -5  -7 5120.89 306.465   3
  -3  -5  -7 5302.64 312.790   3
  -3  -5  -7 6368.74 226.007  23
   3  -5  -7 6242.39 225.604  23
  -3  -5  -7 6165.80 225.210  21
   3  -5  -7 6275.68 226.400  21
   3   5  -7 5965.78 219.113  11
  -3   5  -7 5773.90 218.632  11
  -3   5  -7 5505.62 285.375  16
  -3  -5  -7 5643.35 295.865   7
   3  -5  -7 5776.39 297.008   7
  -3   5  -7 5620.01 210.655  19
  -3   5   7 5726.18 286.596  38
  -3  -5   8 4760.61 258.484  35
   3  -5   8 4657.57 256.491  35
  -3  -5  -8 4976.48 275.358   7
   3  -5  -8 4508.96 264.417   7
  -3  -5   8 4746.69 258.677  40
   3  -5   8 4574.41 247.650  40
  -3  -5  -8 4977.59 181.366  29
  -3   5  -8 5061.74 179.683  27
  -3   5  -8 4629.47 258.070  16
  -3  -5  -8 4877.63 178.117  26
   3   5  -8 4983.86 179.686  24
  -3  -5  -8 5008.43 194.428  23
   3  -5  -8 4647.85 191.942  23
  -3   5  -8 4855.11 186.813  12
   3   5  -8 4728.47 185.788  12
  -3  -5  -8 4784.65 192.829  21
   3  -5  -8 4566.24 191.596  21
   3   5  -8 4388.36 187.211  11
  -3   5  -8 4557.81 189.164  11
   3  -5  -8 4324.09 280.821   3
  -3  -5  -8 4434.85 285.719   3
  -3   5  -8 4736.07 182.978  19
   3   5   8 5212.82 265.287  33
  -3  -5   8 4545.96 252.865  34
   3  -5   8 4711.75 259.885  34
  -3   5   8 4537.59 255.461  38
   3  -5   9 5069.80 277.085  35
  -3  -5   9 4481.27 267.270  35
   3  -5   9 5018.92 278.374  34
   3   5   9 4822.47 270.495  33
  -3  -5  -9 4944.09 288.223   7
   3  -5  -9 4787.13 285.195   7
  -3  -5   9 5419.65 284.465  40
   3   5  -9 4956.01 191.630  27
  -3   5  -9 4980.88 188.313  27
   3   5  -9 5181.35 191.052  24
  -3  -5  -9 5169.95 205.674  23
   3  -5  -9 5289.42 207.156  23
   3   5  -9 5238.50 200.039  12
  -3   5  -9 5036.27 198.724  12
  -3  -5  -9 5366.90 207.586  21
   3  -5  -9 4996.86 205.469  21
   3   5  -9 4991.71 204.913  11
  -3   5  -9 4997.34 204.672  11
   3  -5  -9 4905.44 306.804   3
  -3  -5  -9 4931.14 311.364   3
  -3   5  -9 4923.26 193.943  19
  -3   5   9 5193.22 281.173  38
  -3   5  -9 4607.38 270.474  16
  -3   5  10-12.6605 49.9923  33
  -3  -5 -10 70.2191 58.4506   7
   3  -5 -10 69.4619 56.3570   7
  -3  -5  10-12.5794 48.2734  40
  -3  -5 -10 32.8647 35.0506  21
   3  -5 -10 87.0112 37.1956  21
   3   5 -10 64.4317 33.9316  11
  -3   5 -10 30.5680 33.7696  11
  -3   5 -10 20.4279 22.4265  19
  -3   5  10 108.625 53.8707  38
  -3  -5 -10-16.8277 51.9432   3
   3  -5 -10 82.6756 63.4468   3
   3   5 -10 37.6689 25.8187  27
  -3   5 -10 29.2923 23.6287  27
   3   5 -10 58.6758 31.4784  12
  -3   5 -10 33.1729 29.9184  12
   3   5 -10 20.8353 22.1824  24
  -3  -5 -10 32.7630 35.1495  23
   3  -5 -10 53.6642 37.6502  23
  -3  -5  10 12.1504 42.3162  35
   3  -5  10 12.6606 44.0922  35
   3  -5  10 101.454 50.0760  34
   3   5  10 35.9749 49.9124  33
  -3   5 -11 343.243 41.6735  19
   3   5 -11 264.272 38.1267  24
  -3  -5 -11 261.727 48.0913  23
   3  -5 -11 270.363 47.0957  23
   3   5 -11 289.495 38.5953  27
  -3   5 -11 263.393 37.3570  27
   3  -5 -11 249.256 47.6659  21
  -3  -5 -11 343.851 51.8514  21
  -3   5 -11 174.618 41.9804  11
   3   5 -11 232.140 46.0250  11
   3   5 -11 264.548 43.2870  12
  -3   5 -11 285.526 44.2660  12
  -3  -5 -12 2876.03 141.865  21
   3  -5 -12 3079.32 144.352  21
  -3   5 -12 3058.77 135.401  19
   3  -5 -12 2914.44 142.247  23
  -3  -5 -12 3002.02 144.149  23
   3   5 -12 2742.10 136.564  12
  -3   5 -12 2708.87 136.394  12
   3   5 -12 2985.11 131.348  27
  -3   5 -12 3063.29 129.855  27
   3   5 -12 3077.30 130.977  24
   3   5 -12 2753.50 145.114  11
  -3   5 -12 2462.89 141.300  11
  -3  -5 -13 950.397 75.8818  21
   3  -5 -13 983.490 76.1326  21
  -3   5 -13 935.026 66.5553  19
  -3  -5 -13 1095.53 79.6468  23
   3  -5 -13 928.210 76.0183  23
   3   5 -13 921.380 70.4141  12
  -3   5 -13 968.212 71.5378  12
   3   5 -13 944.722 64.4960  27
  -3   5 -13 852.273 61.2094  27
   3   5 -13 988.591 65.2481  24
   3   5 -13 986.058 77.9412  11
  -3   5 -13 823.998 75.1448  11
  -3   5 -14 106.261 30.8132  19
   3   5 -14 96.5914 29.5584  27
  -3   5 -14 108.248 28.2733  27
  -3  -5 -14 134.077 41.5187  21
   3  -5 -14 137.772 38.5951  21
  -3  -5 -14 177.693 41.8973  23
   3  -5 -14 188.954 41.1216  23
   3   5 -14 129.808 37.5134  12
  -3   5 -14 85.7563 35.0647  12
   3   5 -14 150.692 41.4082  11
  -3   5 -14 117.146 39.7261  11
  -3   5 -15 8.73571 22.6848  19
  -3   5 -15 20.6919 22.5924  27
   3   5 -15-5.24342 22.3739  27
  -3   5 -15 9.81963 27.2545  12
   3   5 -15 38.7773 29.1024  11
  -3   5 -15 43.3734 33.2346  11
   3   5 -15 35.8321 28.6072  12
   3  -5 -15 41.4454 31.8253  21
  -3  -5 -15 27.6526 31.0285  21
  -3  -5 -15 107.282 35.4320  23
   3  -5 -15 69.0523 35.7843  23
  -3   5 -16 1261.70 64.1415  27
   3   5 -16 1242.39 73.8794  11
  -3   5 -16 1111.18 71.6853  11
   3   5 -16 1273.64 69.7123  12
  -3   5 -16 1082.06 66.7240  12
   3   5 -16 1231.19 63.1607  27
   3   5 -17 3.04023 14.4949  27
  -3   5 -17-3.17095 15.7526  27
   3   5 -17 5.84872 18.0506  12
  -3   5 -17 5.85796 17.9876  12
   3   5 -17 18.1631 20.4830  11
  -3   5 -17 13.8806 20.9821  11
   3  -6   0 64.4880 41.7632  40
   3   6   0-22.0423 29.8018  41
   3   6   0-7.85063 32.6699   1
   3  -6   0 19.1127 33.2723  37
   3   6   0 28.1606 34.6647  36
  -3   6   0 14.8592 27.6540  36
  -3  -6   0 36.7015 41.8266  31
   3   6   0 14.5081 33.0685  38
  -3  -6   0 8.37888 33.0788  34
  -3  -6   0-17.0070 35.3866  35
   3  -6   0 16.9483 27.3162   5
   3   6   0 34.4287 34.9111   9
  -3   6   0-8.23905 31.6104   9
   3   6  -1 4276.62 216.648  41
   3  -6   1 3917.35 216.072  40
   3  -6  -1 4093.04 219.626  40
  -3  -6   1 4369.19 225.310  35
  -3   6  -1 4174.75 212.479  36
   3   6   1 3990.83 205.099  36
  -3   6   1 4192.07 213.983  36
  -3  -6  -1 4253.68 224.349  35
   3  -6  -1 4211.99 222.043   5
   3  -6   1 4566.62 228.569   5
  -3  -6  -1 4177.45 222.816  34
  -3  -6   1 4194.31 222.573  34
  -3  -6  -1 4324.61 232.816  31
   3  -6  -1 4364.59 235.511  37
   3  -6   1 4097.09 230.801  37
  -3   6   1 4324.47 209.882  38
  -3  -6   1 4105.65 214.725  39
   3   6  -1 4345.66 214.665  38
   3   6   1 4268.86 213.029  38
  -3   6  -1 4116.51 218.996   9
   3   6  -1 4083.62 219.726   9
  -3   6   1 4217.32 220.334   9
   3   6   1 4054.43 220.389   9
   3   6  -1 4413.69 219.654   1
   3   6   1 4434.89 221.883   1
  -3  -6   2 2166.85 148.699  35
  -3   6   2 2284.38 146.277  36
  -3   6  -2 2293.18 144.490  36
  -3  -6   2 2126.23 148.508  34
   3   6   2 2065.57 132.948  33
  -3  -6  -2 2452.84 165.037  31
   3   6   2 2234.06 142.286  38
  -3  -6   2 2064.12 139.532  39
   3   6  -2 2201.06 140.932  38
  -3   6   2 2425.70 146.242  38
   3  -6   2 2139.84 156.178  37
  -3   6  -2 2079.62 92.4278  20
   3   6  -2 2116.55 143.167   1
   3   6   2 2283.01 149.143   1
  -3   6  -2 2189.89 146.976   9
   3   6  -2 1806.38 140.478   9
   3   6   2 2075.70 146.337   9
  -3   6   2 2075.60 144.354   9
   3  -6  -2 1998.08 144.721   5
   3  -6   2 2156.00 149.003   5
  -3   6  -2 2248.26 145.953  16
   3   6  -2 2185.34 146.823  41
   3  -6   2 2375.54 151.076  40
   3  -6  -2 2055.74 146.968  40
   3   6   3 10841.8 436.996  38
  -3   6   3 10867.5 439.209  38
   3  -6   3 11121.0 460.441  37
   3   6  -3 11349.6 440.465  38
  -3  -6   3 11342.9 454.539  34
   3   6   3 11298.2 433.912  33
   3  -6   3 11165.0 439.748  34
  -3  -6  -3 11332.4 467.907  31
  -3   6  -3 10697.4 365.428  13
  -3   6   3 10844.1 366.454  13
  -3  -6  -3 10761.3 368.699  29
  -3  -6  -3 10997.3 459.023   7
   3  -6  -3 10717.5 456.829   7
   3   6  -3 11810.5 375.849  12
  -3   6  -3 11908.0 376.059  12
  -3  -6  -3 11700.5 386.766  23
   3  -6  -3 11553.3 385.257  23
  -3  -6   3 11345.3 440.755  40
   3  -6   3 10354.4 442.434  40
   3   6  -3 11465.6 451.323  41
  -3  -6  -3 11345.2 385.558  21
   3  -6  -3 11835.1 386.125  21
  -3   6  -3 11243.0 369.309  20
   3   6  -3 11716.3 442.146   1
   3   6   3 11851.1 449.159   1
  -3  -6  -3 10828.6 487.807   3
   3  -6  -3 10532.9 481.454   3
  -3  -6   3 11319.0 454.492  35
  -3   6  -3 10623.5 434.402  36
  -3   6   3 10859.1 441.700  36
   3  -6  -3 11592.3 451.251   5
   3  -6   3 11503.2 453.621   5
   3   6   3 11001.0 448.527   9
   3   6  -3 10915.1 447.589   9
  -3   6   3 11548.2 447.889   9
  -3   6  -3 11696.5 447.611   9
  -3   6  -3 11030.8 448.743  16
   3   6   4 6223.47 292.572  33
   3  -6   4 7032.03 308.291  34
  -3  -6   4 6599.59 311.538  34
  -3  -6  -4 6833.06 234.336  29
  -3  -6  -4 6015.47 312.860   7
   3  -6  -4 6317.62 312.783   7
  -3  -6  -4 6410.49 325.270  31
   3   6  -4 6427.06 235.332  12
  -3   6  -4 6720.86 237.175  12
  -3  -6   4 6234.69 296.677  40
   3   6  -4 6602.38 308.246  41
   3  -6   4 6379.59 301.944  40
  -3  -6  -4 6622.73 245.629  23
   3  -6  -4 6450.11 245.155  23
  -3  -6  -4 6301.60 244.024  21
   3  -6  -4 6694.41 246.824  21
  -3   6  -4 7056.05 232.984  20
  -3  -6  -4 5846.01 332.326   3
   3  -6  -4 6095.95 335.104   3
   3   6  -4 6866.44 305.630   9
[truncated: 829,357 more chars]
